# Supplementary material for: Distinct gene expression program dynamics during erythropoiesis from human induced pluripotent stem cells compared with adult and cord blood progenitors
Source: BMC Genomics. 2016 Oct 21;17:817. doi: 10.1186/s12864-016-3134-z (PMC5073849; doi:10.1186/s12864-016-3134-z)
Supplement: Additional file 2: — Tables S1A and S1B. Both relate to Fig. 1. (XLSX 9540 kb) [file 12864_2016_3134_MOESM2_ESM.xlsx]

## Sheet: Legend Table S1A
Supplementary Table S1A, relating to Figure 1. Annotations, linear expression values, statistical parameters and fold changes of genes DE (B value at least 2.945, p-value below 0.01, fold change at least 2, and expression levels in all replicates at any population at least 100) between different populations during maturation of Adult Erythroblasts (AB-EBs) in SEM-F, cultured for between 0 and 14 …
Key to populations:
AB_d0_CD34+	Adult progenitors isolated at d0 using CD34-specific magnetic beads.
AB_d4	AB-EBs cultured for 4 days in SEM-F and then isolated by flow cytometry (CD36+, CD71+, CD235a-).
AB_d7_++-	AB-EBs cultured for 7 days in SEM-F and then isolated by flow cytometry (CD36+, CD71+, CD235a-).
AB_d7_+++	AB-EBs cultured for 7 days in SEM-F and then isolated by flow cytometry (CD36+, CD71+, CD235a+).
AB_d10	AB-EBs cultured for 10 days in SEM-F and then isolated by flow cytometry (CD71+, CD235a+).
AB_d12	AB-EBs cultured for 12 days in SEM-F and then isolated by flow cytometry (CD71+, CD235a+).
AB_d14	AB-EBs cultured for 14 days in SEM-F and then isolated by flow cytometry (CD71+, CD235a+).

## Sheet: S1A
Original Data																																B-Values
Probe Set ID	Gene Symbol	Gene Description	Gene Accession	mRNA Accession	mRNA Source	mRna - Description	Coding/Noncoding	Chromosome	Genomic Position	Strand	AB23_d0_CD34+	AB24_d0_CD34+	AB42_d0_CD34+	AB8_d4_SEM-F_CD36+, CD71+, CD235a-	AB9_d4_SEM-F_CD36+, CD71+, CD235a-	AB11_d4_SEM-F_CD36+, CD71+, CD235a-	AB7_d7_SEM-F_CD36+, CD71+, CD235a-	AB18_d7_SEM-F_CD36+, CD71+, CD235a-	AB19_d7_SEM-F_CD36+, CD71+, CD235a-	AB7_d7_SEM-F_CD36+, CD71+, CD235a+	AB18_d7_SEM-F_CD36+, CD71+, CD235a+	AB20_d7_SEM-F_CD36+, CD71+, CD235a+	AB49_d10_SEM-F_CD71+, CD235a+	AB50_d10_SEM-F_CD71+, CD235a+	AB51_d10_SEM-F_CD71+, CD235a+	AB49_d12_SEM-F_CD71+, CD235a+	AB50_d12_SEM-F_CD71+, CD235a+	AB51_d12_SEM-F_CD71+, CD235a+	AB15_d14_SEM-F_CD71+, CD235a+	AB19_d14_SEM-F_CD71+, CD235a+	AB20_d14_SEM-F_CD71+, CD235a+	AB_d0_vs_AB_d4_Bvalues	AB_d0_vs_AB_d7++-_Bvalues	AB_d0_vs_AB_d7+++_Bvalues	AB_d0_vs_AB_d10_Bvalues	AB_d0_vs_AB_d12_Bvalues	AB_d0_vs_AB_d14_Bvalues	AB_d4_vs_AB_d7++-_Bvalues	AB_d4_vs_AB_d7+++_Bvalues	AB_d4_vs_AB_d10_Bvalues	AB_d4_vs_AB_d12_Bvalues	AB_d4_vs_AB_d14_Bvalues	AB_d7++-_vs_AB _d7+++_Bvalues	AB_d7++-_vs_ AB_d10_Bvalues	AB_d7++-_vs_ AB_d12_Bvalues	AB_d7++-_vs_ AB_d14_Bvalues	AB_d7+++_vs_AB_d10_Bvalues	AB_d7+++_vs_AB_d12_Bvalues	AB_d7+++_vs_AB_d14_Bvalues
TC02001950.hg.1	AAK1	AP2 associated kinase 1	NM_014911	NM_014911	RefSeq	Homo sapiens AP2 associated kinase 1 (AAK1), mRNA.	Coding	chr2	69685127 - 69901481	-	460.18	398.99	497.13	352.56	324.07	352.45	411.31	361.05	374.93	338.54	233.05	302.93	349.55	304.83	322.34	297.01	270.14	319.44	992.55	852.3	605.59	-3.8004	-5.91957	-2.81096	-3.13797	-2.14525	-2.25339	-5.15913	-5.40852	-6.70683	-5.39471	1.03638	-3.46361	-4.12746	-3.19523	-0.017854	-5.48002	-6.42241	1.46208
TC11000970.hg.1	AASDHPPT	aminoadipate-semialdehyde dehydrogenase-phosphopantetheinyl transferase	NM_015423	NM_015423	RefSeq	Homo sapiens aminoadipate-semialdehyde dehydrogenase-phosphopantetheinyl transferase (AASDHPPT), mRNA.	Coding	chr11	105948216 - 105969437	+	396.86	333.05	244.53	885.03	809.52	843.4	815.52	696.65	705.91	777.08	784.83	745.22	819.11	926.96	864.62	751.81	637.33	790.17	335.35	400.46	341.21	2.46323	1.11366	1.56751	2.52753	0.637588	-7.33558	-4.67585	-5.65571	-7.01943	-5.45922	5.52644	-6.25032	-4.23074	-6.80973	3.24531	-4.34515	-6.18732	4.77136
TC02005056.hg.1	ABCB6	ATP-binding cassette, sub-family B (MDR/TAP), member 6	NM_005689	NM_005689	RefSeq	Homo sapiens ATP-binding cassette, sub-family B (MDR/TAP), member 6 (ABCB6), nuclear gene encoding mitochondrial protein, mRNA.	Coding	chr2	220074488 - 220083712	-	117.5	110.14	139.95	301.54	342.56	296.94	201.41	263.57	271.92	444.37	518.07	425.73	501.99	467.03	499.36	667.59	607.96	606.77	1768.27	1670.21	1102.2	4.52623	0.668866	6.91359	8.19224	9.35256	9.58072	-3.62971	-0.400754	2.04326	4.44766	5.52135	1.31304	2.53247	5.12874	5.77623	-5.85051	-2.10151	3.34585
TC03002064.hg.1	ABCC5	ATP-binding cassette, sub-family C (CFTR/MRP), member 5	NM_001023587	NM_001023587	RefSeq	Homo sapiens ATP-binding cassette, sub-family C (CFTR/MRP), member 5 (ABCC5), transcript variant 2, mRNA.	Coding	chr3	183637722 - 183735803	-	255.82	248.44	176.28	523.82	495.43	510.67	438.86	414.45	430.96	849.61	788.59	926.22	779.96	840.34	781.25	1101.44	1087.42	937.67	1082.05	1140.11	1161.63	1.98776	0.12069	5.58422	5.48903	6.99108	7.43818	-3.01542	2.83201	3.20992	4.71328	6.62676	4.33737	5.01448	6.1969	7.79842	-5.71811	-4.22404	-2.26842
TC04000709.hg.1	ABCE1	ATP-binding cassette, sub-family E (OABP), member 1	NM_001040876	NM_001040876	RefSeq	Homo sapiens ATP-binding cassette, sub-family E (OABP), member 1 (ABCE1), transcript variant 2, mRNA.	Coding	chr4	146019084 - 146050676	+	597.07	584.6	353.58	1106.09	971.36	1275.98	779.74	888.32	790.15	955.69	1033.15	889.08	1134.81	1278.04	1191.36	1010.8	758.62	919.06	217.6	294	293.55	-0.525962	-3.22076	-1.72496	0.462336	-2.77563	-2.68885	-2.16443	-5.42745	-6.62321	-5.00089	6.13753	-4.30642	0.661935	-6.4195	5.02444	-2.29667	-6.145	6.35368
TC07002034.hg.1	ABCF2	ATP-binding cassette, sub-family F (GCN20), member 2	NM_005692	NM_005692	RefSeq	Homo sapiens ATP-binding cassette, sub-family F (GCN20), member 2 (ABCF2), nuclear gene encoding mitochondrial protein, transcript variant 2, mRNA.	Coding	chr7	150904923 - 150924317	-	288.63	316.13	234.37	865.48	978.05	907.36	724.57	788.56	556.66	776.07	769.2	638.08	776.84	812.02	825.9	661.85	733.48	751.04	386.91	362.1	419.09	6.05064	2.11956	3.50631	5.27429	3.76564	-3.82473	-3.07524	-3.33636	-4.77009	-3.26355	5.88012	-6.27756	-5.22933	-6.72805	-0.397307	-5.16536	-6.43336	2.27243
TC04001370.hg.1	ABCG2	ATP-binding cassette, sub-family G (WHITE), member 2	NM_004827	NM_004827	RefSeq	Homo sapiens ATP-binding cassette, sub-family G (WHITE), member 2 (ABCG2), transcript variant 1, mRNA.	Coding	chr4	89011416 - 89152474	-	41.07	66.84	51.99	135.59	128.81	168.71	72.75	79.04	42.57	196.31	184.24	147.04	194.24	181.84	204.88	262.63	228.51	228.87	1401.49	1162.07	875.02	2.03222	-6.91274	3.3117	4.79832	6.28467	10.2892	-0.116595	-5.17051	-2.59287	0.414965	7.61671	1.10534	1.99707	4.53586	7.41409	-5.49837	-2.62449	6.97156
TC14000130.hg.1	ABHD4	abhydrolase domain containing 4	NM_022060	NM_022060	RefSeq	Homo sapiens abhydrolase domain containing 4 (ABHD4), mRNA.	Coding	chr14	23067146 - 23082121	+	406.75	423.15	327.56	252.01	199.31	212.36	497.47	327.83	503.66	284.34	233.82	289.36	335.74	253.62	327.52	270.39	240.2	288.9	1046.07	1123.86	652.02	-0.466857	-6.97433	-3.46813	-5.63062	-3.37536	-0.156087	0.210683	-4.73311	-3.14319	-5.13158	3.65866	-1.89325	-3.81128	-1.70156	-2.14867	-5.40133	-6.44353	2.85536
TC03000231.hg.1	ABHD5	abhydrolase domain containing 5	NM_016006	NM_016006	RefSeq	Homo sapiens abhydrolase domain containing 5 (ABHD5), mRNA.	Coding	chr3	43731605 - 43775863	+	187.28	187.29	151.65	524.91	522.37	473.98	538.33	474.38	435.04	932.3	738.34	784.2	784.73	804.16	779.99	1240.3	903.19	957.71	1629.45	1464.78	1324.43	5.81493	4.72088	7.93131	9.06705	8.63775	10.9685	-6.26253	0.919234	2.86121	2.71832	6.89129	0.834002	1.97107	2.68369	6.09385	-6.1404	-4.41332	1.09388
TC01003566.hg.1	ABL2	v-abl Abelson murine leukemia viral oncogene homolog 2	NM_001136001	NM_001136001	RefSeq	Homo sapiens v-abl Abelson murine leukemia viral oncogene homolog 2 (ABL2), transcript variant e, mRNA.	Coding	chr1	179068462 - 179198819	-	224.51	232.39	155.98	196.48	194.74	194.87	194.29	190.51	167.9	160.64	139.07	184.9	151.39	124.44	124.05	115.66	93.89	108.99	58.98	60.27	83.27	-7.45983	-7.13388	-6.13523	-3.60866	-0.835965	2.35587	-6.04281	-4.3616	0.175453	3.11186	4.62057	-5.28269	-1.56982	1.51516	3.63982	-4.34676	-1.05628	2.02886
TC06001034.hg.1	ABRACL	ABRA C-terminal like	NM_021243	NM_021243	RefSeq	Homo sapiens ABRA C-terminal like (ABRACL), mRNA.	Coding	chr6	139349819 - 139364439	+	330.98	388.77	163.72	620.8	481.61	503.56	347.88	489.87	572.54	206.94	273.34	290.17	460.04	398.75	418.05	350.52	252.86	313.5	80.72	66.65	75.98	-3.7664	-5.11623	-7.5222	-5.61735	-7.4592	0.764883	-5.89715	1.79482	-4.01429	0.0887259	10.2608	-1.38743	-6.49789	-3.23174	6.60662	0.175133	-5.3507	5.5826
TC17001406.hg.1	ACACA	acetyl-CoA carboxylase alpha	NM_198834	NM_198834	RefSeq	Homo sapiens acetyl-CoA carboxylase alpha (ACACA), transcript variant 1, mRNA.	Coding	chr17	35441923 - 35766902	-	259.23	264.74	184.26	564.36	515.11	538.89	578.2	532.44	501.76	719.56	537.8	696.93	525.43	548.61	542.54	372.98	343.26	390.27	141.24	139.86	158.81	2.14526	1.96366	2.50825	2.13666	-2.66526	-2.63247	-6.53631	-4.96672	-7.15387	-0.30587	9.60592	-4.61247	-6.7333	-0.750378	8.70912	-4.2346	1.21174	7.91095
TC03000684.hg.1	ACAD9	acyl-CoA dehydrogenase family, member 9	NM_014049	NM_014049	RefSeq	Homo sapiens acyl-CoA dehydrogenase family, member 9 (ACAD9), nuclear gene encoding mitochondrial protein, transcript variant 1, mRNA.	Coding	chr3	128598333 - 128634910	+	508.52	498.37	398.16	958	921.78	1015.36	883.25	882.29	869.5	1025.19	1011.21	1027.12	913.01	865.78	912.35	981.93	880.29	935.74	685.5	639.4	637.17	2.46419	1.3896	2.98686	1.64182	1.48201	-3.38721	-5.25814	-6.42141	-6.17879	-7.00686	0.584595	-3.60887	-6.64261	-6.50975	-1.07139	-3.82986	-5.75577	1.93771
TC17001520.hg.1	ACLY	ATP citrate lyase	NM_001096	NM_001096	RefSeq	Homo sapiens ATP citrate lyase (ACLY), transcript variant 1, mRNA.	Coding	chr17	40023161 - 40075272	-	1066.69	1113.53	736.55	2418.66	2471.12	2540.96	2917.16	2208.07	2338.84	3379.4	2217.83	2610.59	2448.67	2196.8	2464.86	1782.88	1566.46	1833.37	978.25	1050.65	1034.25	2.70733	1.88596	1.59661	2.05812	-1.41326	-7.60441	-6.53873	-6.56934	-6.78208	-0.795172	7.54731	-6.17723	-6.59184	-2.18298	4.18844	-5.47031	-1.37865	3.4214
TC07000578.hg.1	ACN9	ACN9 homolog (S. cerevisiae)	NM_020186	NM_020186	RefSeq	Homo sapiens ACN9 homolog (S. cerevisiae) (ACN9), mRNA.	Coding	chr7	96745902 - 96811075	+	47.29	47.03	30.47	197.67	149.54	156.63	112.21	147.27	97.5	130.54	159.88	116.67	159.62	182.58	162.83	106.75	92.34	115.44	31.44	37.21	46.89	4.52775	1.66608	2.99719	5.20936	1.63819	-7.64448	-3.25569	-5.01505	-7.14841	-0.769735	5.60663	-5.80627	-2.79426	-6.30796	2.46143	-3.72028	-3.93218	4.48077
TC09000128.hg.1	ACO1	aconitase 1, soluble	NM_002197	NM_002197	RefSeq	Homo sapiens aconitase 1, soluble (ACO1), mRNA.	Coding	chr9	32384601 - 32450834	+	399.18	414.9	243.19	708.43	693.04	664.97	718.79	524.95	772.96	773.21	688.88	887.58	632.08	621.38	603.39	609.9	511.42	614.63	235.69	311.58	311.71	-1.05465	-2.28589	-0.420018	-2.29427	-3.24668	-6.99879	-6.46218	-5.65302	-5.08326	-4.94963	3.9376	-5.47649	-6.47389	-6.05652	0.977898	-2.82442	-2.7961	4.00518
TC06000147.hg.1	ACOT13	acyl-CoA thioesterase 13	NM_001160094	NM_001160094	RefSeq	Homo sapiens acyl-CoA thioesterase 13 (ACOT13), transcript variant 2, mRNA.	Coding	chr6	24667263 - 24705295	+	192.77	149.75	139.16	394.59	307.68	313.97	402.64	346.1	336.68	358.24	324.94	282.23	414.29	399.83	378.93	368.53	277.25	393.2	194.86	228.4	182.9	1.01997	2.21968	0.54066	3.52246	0.410869	-5.76227	-6.20171	-6.77787	-5.04869	-7.10915	-0.626511	-5.478	-5.67539	-6.70805	1.08946	-3.09559	-6.25196	-0.771799
TC0X000921.hg.1	ACOT9	acyl-CoA thioesterase 9	NM_001033583	NM_001033583	RefSeq	Homo sapiens acyl-CoA thioesterase 9 (ACOT9), nuclear gene encoding mitochondrial protein, transcript variant 2, mRNA.	Coding	chrX	23720370 - 23784592	-	217.39	219.82	187.8	279.86	262.82	262.33	279.68	277.16	264.49	246.76	231.76	286.33	238.44	222.24	254.23	182.1	146.36	215.12	75.87	94.77	72.57	-3.79976	-3.60297	-5.54823	-6.41223	-6.75085	3.74665	-6.46921	-6.6212	-5.14023	-1.94532	6.94244	-5.90155	-4.31073	-1.56321	6.90012	-5.83043	-2.72317	5.7448
TC02000002.hg.1	ACP1	acid phosphatase 1, soluble	NM_001040649	NM_001040649	RefSeq	Homo sapiens acid phosphatase 1, soluble (ACP1), transcript variant 4, mRNA.	Coding	chr2	264140 - 278283	+	457.09	424.61	341.6	457.46	358.79	437.26	364.12	327.72	390.6	435.29	440.89	471.71	443.71	450.55	436.83	410.87	378.32	467.04	853.34	924.31	761.74	-7.46251	-6.76226	-7.01528	-7.18885	-7.52859	1.36148	-5.13633	-6.40903	-6.70045	-7.122	2.25586	-2.83408	-2.84072	-5.5168	4.51685	-6.21368	-6.06976	3.1143
TC02001350.hg.1	ACSL3	acyl-CoA synthetase long-chain family member 3	NM_004457	NM_004457	RefSeq	Homo sapiens acyl-CoA synthetase long-chain family member 3 (ACSL3), transcript variant 1, mRNA.	Coding	chr2	223725652 - 223809357	+	257.7	250.02	242.11	531.86	536.21	530.89	736.82	653.17	712.78	829.67	789.67	849.27	777.57	841.8	751.12	565.62	437.09	566.24	526.97	558.59	582.16	4.76443	6.6108	8.0449	7.87404	1.82169	4.31305	-0.901074	2.52595	1.97489	-7.07549	-7.50972	-3.83436	-4.96827	-3.12315	-3.24265	-5.97881	0.0339461	0.601787
TC10000813.hg.1	ACSL5	acyl-CoA synthetase long-chain family member 5	NM_016234	NM_016234	RefSeq	Homo sapiens acyl-CoA synthetase long-chain family member 5 (ACSL5), transcript variant 1, mRNA.	Coding	chr10	114133776 - 114188138	+	776.77	783.73	601.65	1392.59	1171.28	1206.36	1551.61	1057.3	1274.98	842.39	761.82	1159.28	1319.77	1287.14	1375.15	1581.74	1084.49	1528.73	443.02	375.8	424.28	-0.247472	-1.30604	-6.03948	0.847327	-0.871245	-0.746836	-6.51731	-3.64392	-6.6949	-6.71983	6.98837	-3.77169	-6.65291	-6.65038	4.44274	-2.0527	-2.75614	1.28636
TC05001761.hg.1	ACSL6	acyl-CoA synthetase long-chain family member 6	NM_001009185	NM_001009185	RefSeq	Homo sapiens acyl-CoA synthetase long-chain family member 6 (ACSL6), transcript variant 2, mRNA.	Coding	chr5	131142683 - 131347936	-	40.73	38.1	52.68	37.08	40.78	38.42	40.43	43.81	40.73	47.23	47.22	42.07	55.55	53.39	52.86	64.25	66.35	65.64	259.37	263.97	176.15	-6.82594	-7.34748	-7.50249	-5.56352	-2.77909	6.0356	-5.79304	-4.33087	0.828911	2.68698	7.54199	-5.54184	-0.83945	1.23495	7.06219	-3.17175	-0.452045	6.89876
TC17001952.hg.1	ACTG1	actin, gamma 1	NM_001199954	NM_001199954	RefSeq	Homo sapiens actin, gamma 1 (ACTG1), transcript variant 1, mRNA.	Coding	chr17	79476997 - 79479892	-	6527.75	6933.37	6406.63	5903.32	5318.86	6932.26	4867.04	5110.29	6885.09	4067.45	4915.08	3574.56	3644.16	2985.65	2695.73	1740.69	1997.25	1869.58	1583.64	1207.46	1179.92	-6.90569	-6.14469	-1.57378	2.43514	7.87847	8.39147	-6.24636	-2.44084	1.43074	7.94672	6.91218	-3.9094	-0.378382	5.7608	5.3468	-3.23122	4.0029	4.42678
TC03000955.hg.1	ACTL6A	actin-like 6A	NM_004301	NM_004301	RefSeq	Homo sapiens actin-like 6A (ACTL6A), transcript variant 1, mRNA.	Coding	chr3	179280668 - 179306196	+	194.49	189.14	163.47	692.91	614.18	781.82	581.25	506.64	552.9	668.18	607.88	558	768.6	789.32	697.66	659.99	531.65	592.06	387.69	378.25	374.58	7.30149	6.37306	6.7904	8.74203	6.23233	3.08325	-3.14326	-5.73285	-6.52491	-5.72065	2.2043	-5.34087	-0.58184	-6.37925	-0.252163	-2.95801	-6.39355	1.28274
TC14001255.hg.1	ACTN1	actinin, alpha 1	NM_001102	NM_001102	RefSeq	Homo sapiens actinin, alpha 1 (ACTN1), transcript variant 2, mRNA.	Coding	chr14	69340840 - 69446157	-	827.54	1085.98	730.71	1178.94	1009.15	1243.4	830.47	867.27	819.57	623.88	530.34	532.15	436.6	419.32	519.91	329.88	415.17	434.43	251.22	263.11	290.93	-5.15621	-7.38054	-2.93374	-0.513433	0.779988	4.53034	-1.25444	3.6987	5.16075	6.34956	8.93606	0.636342	3.07353	3.8398	8.27032	-3.61764	-1.89413	3.97935
TC02000378.hg.1	ACTR2	ARP2 actin-related protein 2 homolog (yeast)	NM_001005386	NM_001005386	RefSeq	Homo sapiens ARP2 actin-related protein 2 homolog (yeast) (ACTR2), transcript variant 1, mRNA.	Coding	chr2	65454829 - 65498390	+	1636.03	1688.19	1459.35	2145.44	1952.83	2215.26	1923.29	1714.68	1663.94	1483.39	1567.45	1416.8	1759.62	1804.66	1784.43	1606.03	1297.8	1614.22	827.49	795.46	821.43	-3.42031	-6.72372	-7.2584	-6.61931	-7.38085	2.52774	-3.83844	-0.0399927	-3.71807	-2.13756	7.49871	-3.87296	-6.71749	-5.32164	5.27583	-2.64738	-6.44452	4.05096
TC04001277.hg.1	ADAMTS3	ADAM metallopeptidase with thrombospondin type 1 motif, 3	NM_014243	NM_014243	RefSeq	Homo sapiens ADAM metallopeptidase with thrombospondin type 1 motif, 3 (ADAMTS3), mRNA.	Coding	chr4	73146686 - 73434516	-	47.59	49.78	34.16	396.78	322.95	347.29	331.3	496.26	462.89	296.78	346.67	373.77	387.35	401.66	370.35	184.81	161.08	227.33	138.43	188.2	189.47	9.21462	8.73786	8.92769	10.1609	5.74548	4.6091	-5.30751	-6.75243	-6.27597	1.2084	1.20671	-4.72124	-6.31485	1.62804	1.08049	-4.67783	0.764423	0.771351
TC06002186.hg.1	ADAT2	adenosine deaminase, tRNA-specific 2	NM_182503	NM_182503	RefSeq	Homo sapiens adenosine deaminase, tRNA-specific 2 (ADAT2), mRNA.	Coding	chr6	143743969 - 143771841	-	341.46	332.41	235.6	570.45	393.99	495.58	401.68	420.12	391.32	421.87	412.81	490.79	470.75	513.33	477.7	463.25	414.79	476.06	182.15	184.2	143.28	-3.13799	-4.53669	-3.70039	-2.05069	-3.4037	-1.86811	-4.96696	-6.52486	-7.14451	-6.89936	3.25359	-5.67992	-2.82642	-5.88451	4.25546	-5.16933	-6.41158	4.57197
TC04001405.hg.1	ADH5	alcohol dehydrogenase 5 (class III), chi polypeptide	NM_000671	NM_000671	RefSeq	Homo sapiens alcohol dehydrogenase 5 (class III), chi polypeptide (ADH5), mRNA.	Coding	chr4	99992130 - 100009952	-	298.51	325.75	185.48	374.77	380.11	414.28	293.53	248.97	350.3	330.11	334.47	380.62	385.14	366.32	351.24	293.93	247.15	306.17	79.14	97.81	50.66	-4.44417	-7.13797	-5.86635	-5.27132	-7.45153	0.793975	-3.11509	-5.55674	-6.56281	-2.14671	4.50048	-5.05304	-4.22518	-6.72813	2.35476	-5.85035	-4.10664	4.1925
TC01003711.hg.1	ADIPOR1	adiponectin receptor 1	NM_001127687	NM_001127687	RefSeq	[retired] Homo sapiens adiponectin receptor 1 (ADIPOR1), transcript variant 2, mRNA.	Coding	chr1	202909951 - 202927700	-	993.64	891.26	820.81	978.05	1153.59	980.03	1166.36	1065.67	1086.64	1424.78	1257.23	1166.61	1444.42	1382.77	1443.33	1605.1	1314.13	1423.71	2609.45	2914.86	2218.44	-6.28422	-5.03604	-2.93945	-0.296372	-1.37651	4.61681	-6.04483	-3.99092	-0.639356	-2.19518	4.06513	-4.64538	-1.02468	-3.08482	4.0006	-5.02573	-5.58394	2.05485
TC10000479.hg.1	ADK	adenosine kinase	NM_001123	NM_001123	RefSeq	Homo sapiens adenosine kinase (ADK), transcript variant 1, mRNA.	Coding	chr10	75910943 - 76469061	+	821.9	854.97	709.22	1151.03	982.88	1189.06	1147.83	977.06	942.56	1059.95	993.46	1102.02	976.72	1067.74	968.3	919.82	802.71	967.66	400.04	403.47	456.96	-3.05087	-4.60479	-3.80372	-4.57135	-6.83522	1.34961	-6.01358	-6.67944	-6.12234	-4.59366	5.87698	-6.36182	-6.70927	-5.79822	4.91609	-5.92576	-4.80375	6.52392
TC11000182.hg.1	ADM	adrenomedullin	NM_001124	NM_001124	RefSeq	Homo sapiens adrenomedullin (ADM), mRNA.	Coding	chr11	10326227 - 10328944	+	152.06	139.51	157.45	98.08	108.75	98.09	111.17	132.47	146.7	119.55	145.17	133.86	133.15	120.89	136.47	144.89	164.82	162.02	223.15	231.88	243.74	-1.16827	-6.33608	-6.65286	-6.21264	-7.41718	-0.690767	-3.30666	-2.40854	-1.97924	0.54292	6.27188	-6.41973	-6.7335	-4.88882	1.21398	-6.20134	-4.71717	2.22127
TC15001630.hg.1	ADPGK	ADP-dependent glucokinase	NM_031284	NM_031284	RefSeq	Homo sapiens ADP-dependent glucokinase (ADPGK), transcript variant 1, mRNA.	Coding	chr15	73043708 - 73076126	-	874.57	807.27	748.26	717.29	636.84	706.59	593.14	618.64	677.42	548.97	590.16	582.91	573.66	558.5	533.46	462.5	455.86	468.63	295.15	298.64	290.78	-5.64468	-4.16989	-2.36039	-1.50666	0.686191	6.05265	-5.65856	-3.76181	-2.55892	0.151065	6.63946	-5.45395	-4.7485	-1.76022	5.38458	-6.05075	-3.3422	5.10179
TC22001472.hg.1	ADSL	adenylosuccinate lyase	NM_000026	NM_000026	RefSeq	Homo sapiens adenylosuccinate lyase (ADSL), transcript variant 1, mRNA.	Coding	chr22	40742504 - 40786467	+	300.56	278.57	225.12	694.61	704.22	686.81	560.74	542.9	579.82	666.28	656.34	701.22	653.09	671.64	617.99	642.67	579.09	632.48	277.89	263.51	242.84	4.58922	2.34356	4.01922	3.76563	2.88581	-7.74786	-1.90464	-6.7786	-6.12596	-5.82299	7.75954	-2.97021	-3.95013	-6.03845	5.30251	-5.95671	-5.82067	7.16992
TC01004046.hg.1	ADSS	adenylosuccinate synthase	NM_001126	NM_001126	RefSeq	Homo sapiens adenylosuccinate synthase (ADSS), mRNA.	Coding	chr1	244571794 - 244615436	-	510.2	498.22	437.19	720.72	566.73	639.38	486.4	445.26	492.44	461.15	448.38	502.89	448.11	481.43	439.14	354.45	276.07	349.43	158.97	161.22	131.2	-3.91976	-7.42303	-7.5715	-7.46575	-2.92752	6.10556	-1.83855	-1.99974	-1.1873	2.24662	7.85698	-6.45062	-6.48125	-1.55408	6.98976	-6.09755	-1.4247	7.15538
TC12000222.hg.1	AEBP2	AE binding protein 2	NM_001114176	NM_001114176	RefSeq	Homo sapiens AE binding protein 2 (AEBP2), transcript variant 2, mRNA.	Coding	chr12	19557000 - 19675173	+	446.39	443.9	371.38	508.53	448.62	496.46	425.14	414.94	448.3	388.62	411.76	492.34	384.64	377.31	374.9	298.26	261.2	328.72	174.21	151.89	146.26	-6.15786	-7.39615	-7.57955	-6.92915	-3.47982	4.66389	-4.84597	-5.76903	-1.54963	0.783354	7.50986	-6.45992	-4.34037	-1.14729	6.748	-4.89038	-1.59894	5.41602
TC07000889.hg.1	AGK	acylglycerol kinase	NM_018238	NM_018238	RefSeq	Homo sapiens acylglycerol kinase (AGK), nuclear gene encoding mitochondrial protein, mRNA.	Coding	chr7	141250989 - 141355044	+	330.17	309.39	240.78	476.54	405.86	502.1	446.44	410.09	454.38	406.22	407.87	485.46	385.61	355.5	345.14	277.97	267.05	299.25	175.68	158.97	155.92	-2.09202	-2.50156	-3.12435	-5.57884	-7.51604	-0.485754	-6.27383	-6.61751	-3.08894	0.886962	6.35788	-6.44697	-3.15772	0.646092	7.02327	-3.72197	0.10777	6.1443
TC01000895.hg.1	AGL	amylo-alpha-1, 6-glucosidase, 4-alpha-glucanotransferase	NM_000028	NM_000028	RefSeq	Homo sapiens amylo-alpha-1, 6-glucosidase, 4-alpha-glucanotransferase (AGL), transcript variant 4, mRNA.	Coding	chr1	100315640 - 100389579	+	327.7	330.79	214.57	454.58	370.69	406.01	489.76	381.44	459.77	419.96	349.34	421.22	460.94	474.24	429.29	406.44	262.03	360.85	126.31	136.6	131.77	-4.40837	-3.60013	-5.00583	-3.03398	-6.95611	0.354593	-6.12847	-6.84105	-5.92036	-5.79042	7.70861	-5.68757	-6.65305	-4.70757	7.12646	-4.52973	-5.5612	7.30581
TC01000463.hg.1	AGO1	argonaute RISC catalytic component 1	NM_012199	NM_012199	RefSeq	Homo sapiens argonaute RISC catalytic component 1 (AGO1), mRNA.	Coding	chr1	36335409 - 36389900	+	1030.77	1102.8	812.41	781.04	786.09	719.47	691.79	665.02	628.38	499.9	387.55	426.51	479.36	417.01	460.18	334.46	307.22	356.22	180.52	172.67	179.94	-4.85843	-2.67122	1.69558	2.09658	4.73966	8.96999	-4.23318	2.02544	3.26752	6.18229	11.2297	-0.0747952	0.827441	4.15424	9.94597	-6.12977	-3.13707	5.18609
TC08001684.hg.1	AGO2	argonaute RISC catalytic component 2	NM_001164623	NM_001164623	RefSeq	Homo sapiens argonaute RISC catalytic component 2 (AGO2), transcript variant 2, mRNA.	Coding	chr8	141541264 - 141645718	-	548.89	509.14	575.53	745.94	750.2	762.07	720.19	797.31	719.43	936.2	884.52	859.91	899.31	851.38	887.8	1043.47	1008.07	1051.63	1784.06	1793.04	1574.65	-2.00947	-2.77958	0.389718	0.556265	1.98935	6.89845	-6.52123	-3.57825	-3.43367	-1.08458	6.20012	-3.35488	-3.49117	-1.2687	5.45051	-6.19772	-4.80496	3.95203
TC01000465.hg.1	AGO3	argonaute RISC catalytic component 3	NM_024852	NM_024852	RefSeq	Homo sapiens argonaute RISC catalytic component 3 (AGO3), transcript variant 1, mRNA.	Coding	chr1	36396319 - 36522063	+	609.71	684.11	473.33	529.79	440.05	498.69	390.48	429.35	417.29	398.15	333.8	421.78	353.6	345.45	348.34	324.22	303.21	323.57	221.74	193.35	187.81	-6.24392	-3.69161	-3.21566	-1.28234	-0.351735	3.85637	-4.05418	-3.64017	-0.239354	0.295174	5.08367	-5.9826	-3.25528	-2.63999	4.11279	-5.4289	-4.43772	2.04149
TC08000022.hg.1	AGPAT5	1-acylglycerol-3-phosphate O-acyltransferase 5	NM_018361	NM_018361	RefSeq	Homo sapiens 1-acylglycerol-3-phosphate O-acyltransferase 5 (AGPAT5), mRNA.	Coding	chr8	6565878 - 6619021	+	300.13	354.1	231.23	1223.2	995.76	1141.7	1247.12	1320.04	1631.93	1041.87	1235.41	1380.43	1138.3	1139.44	1136.93	1117.85	871.69	1052.72	315.85	344.8	279.71	5.32593	6.3667	5.35827	5.99654	4.56254	-7.57826	-4.07212	-6.49407	-7.10075	-6.50638	7.37949	-5.50985	-4.04238	-3.16082	7.55564	-5.90249	-4.96624	7.14569
TC02001065.hg.1	AGPS	alkylglycerone phosphate synthase	NM_003659	NM_003659	RefSeq	Homo sapiens alkylglycerone phosphate synthase (AGPS), mRNA.	Coding	chr2	178257372 - 178408564	+	557.28	623.23	302.31	785.35	757.21	903.85	632.33	662.48	611.48	636.94	691.33	740.47	705.1	768.79	645.72	586.02	397.49	602.36	367.5	384.7	391.58	-3.92256	-6.00918	-5.52495	-5.40123	-7.43305	-6.98003	-2.24311	-4.67585	-5.28696	-2.21083	4.77877	-5.69839	-5.44287	-5.38093	2.72002	-6.17752	-3.98431	3.25929
TC20000780.hg.1	AHCY	adenosylhomocysteinase	NM_000687	NM_000687	RefSeq	Homo sapiens adenosylhomocysteinase (AHCY), transcript variant 1, mRNA.	Coding	chr20	32822646 - 32899608	-	240.3	238.08	206.26	639.55	727.04	606.34	678.45	598.49	550.79	713.73	595.32	521.11	566.49	517.06	577.65	356.12	410.87	438.21	117.17	148.25	134.87	5.94061	5.01091	3.86762	4.93279	-0.0220252	-0.378298	-6.03081	-6.52657	-4.39328	0.584421	9.11619	-6.45939	-5.85383	-0.899252	8.21403	-5.68462	-1.29732	7.45002
TC0X001358.hg.1	AIFM1	apoptosis-inducing factor, mitochondrion-associated, 1	NM_001130846	NM_001130846	RefSeq	Homo sapiens apoptosis-inducing factor, mitochondrion-associated, 1 (AIFM1), transcript variant 4, mRNA.	Coding	chrX	129263337 - 129299861	-	224.52	209.45	186.66	519.08	546.08	558.16	468.8	414.31	461.05	529.57	492.7	766.52	397.53	363.29	398.74	345.38	313.59	387.45	305.01	349.77	295.71	5.72947	3.419	2.76382	1.96689	-0.693616	-1.75625	-3.12118	-6.66932	0.695744	0.294184	2.12611	-4.21057	-4.29922	-3.5169	-1.50288	-1.98027	-0.860891	-0.869978
TC06001050.hg.1	AIG1	androgen-induced 1	NM_016108	NM_016108	RefSeq	Homo sapiens androgen-induced 1 (AIG1), mRNA.	Coding	chr6	143380500 - 143661441	+	90.66	103.46	55.48	215.67	209.02	200.37	470.72	177.68	401.72	331.8	182.71	328.41	176.52	204.98	206.56	152.52	153.16	171.29	44.19	42.19	51.18	0.659837	-0.302119	0.204742	-0.145391	-1.80572	-3.31571	-4.7727	-5.45286	-6.58937	-2.57067	10.0839	-6.22344	-4.64468	-2.78232	2.50666	-4.29171	-1.94574	5.03091
TC04000549.hg.1	AIMP1	aminoacyl tRNA synthetase complex-interacting multifunctional protein 1	NM_001142415	NM_001142415	RefSeq	Homo sapiens aminoacyl tRNA synthetase complex-interacting multifunctional protein 1 (AIMP1), transcript variant 2, mRNA.	Coding	chr4	107236701 - 107270383	+	353.97	370.63	229.61	439.37	336.64	466.49	343.24	339.22	332.72	405.75	407.94	334.99	474.68	451.05	431.07	376	292.4	378.94	210.77	235.79	221.56	-5.81304	-7.20803	-6.5059	-4.4267	-7.26619	-5.05506	-4.50801	-6.64784	-6.51479	-5.96447	0.536233	-5.16767	-0.117587	-6.79617	1.10022	-3.94594	-5.98995	1.36126
TC07000059.hg.1	AIMP2	aminoacyl tRNA synthetase complex-interacting multifunctional protein 2	NM_006303	NM_006303	RefSeq	Homo sapiens aminoacyl tRNA synthetase complex-interacting multifunctional protein 2 (AIMP2), mRNA.	Coding	chr7	6048876 - 6063465	+	284.69	288.1	199.73	1001.87	1058.14	983.28	917.68	942.05	975.89	990.72	1115.23	930.18	909.79	925.48	914.33	813.72	785.42	815.32	645	491.97	541.93	6.19492	5.88646	5.72407	5.62461	4.72094	0.459676	-5.76134	-6.9361	-5.25397	-3.21152	1.57176	-5.97414	-6.53746	-4.73943	0.634242	-5.15277	-3.46635	1.01877
TC01002479.hg.1	AK2	adenylate kinase 2	NM_001199199	NM_001199199	RefSeq	Homo sapiens adenylate kinase 2 (AK2), nuclear gene encoding mitochondrial protein, transcript variant 3, mRNA.	Coding	chr1	33473541 - 33502593	-	1099.18	1086.61	763.84	2021.96	1777.63	1926.18	1418.72	1592.6	1532.48	1342.92	1603.01	1442.1	1721.17	1764.01	1700.96	1371.42	1156.36	1308.22	386.95	430.17	459.36	0.288306	-2.57122	-3.38451	-0.797283	-5.32754	1.38519	-2.3293	-2.29399	-5.62383	-0.396043	9.9798	-6.31553	-4.32835	-4.91248	8.42066	-3.49528	-5.32539	7.91434
TC17000704.hg.1	AKAP1	A kinase (PRKA) anchor protein 1	NM_001242902	NM_001242902	RefSeq	Homo sapiens A kinase (PRKA) anchor protein 1 (AKAP1), transcript variant 2, mRNA.	Coding	chr17	55162551 - 55198710	+	242.52	216.7	245.48	616.83	657.19	612.48	384.71	485.23	388.31	445.11	493.53	393.32	510.96	476.09	526.76	435.6	458.6	489.47	122.17	131.86	126.31	6.32785	0.39033	1.31187	4.03475	2.11863	1.84529	-0.0219404	-0.807438	-2.10537	-1.64219	11.9649	-6.23412	-4.23373	-6.20769	6.96637	-4.74818	-6.3326	8.13119
TC11000165.hg.1	AKIP1	A kinase (PRKA) interacting protein 1	NM_001206646	NM_001206646	RefSeq	Homo sapiens A kinase (PRKA) interacting protein 1 (AKIP1), transcript variant 2, mRNA.	Coding	chr11	8932686 - 8941631	+	128.8	132.25	145.66	299.82	263.12	234.48	302.64	264.59	298.63	288.82	244.63	292.5	295.09	253.5	249.29	251.08	246.39	267.26	230.53	228.03	226.57	1.9126	3.51161	2.46218	2.40982	1.72189	0.71567	-5.93589	-6.83132	-7.15328	-7.01612	-5.95335	-6.23515	-6.01114	-5.66158	-3.11919	-6.12985	-6.05264	-4.6371
TC01000574.hg.1	AKR1A1	aldo-keto reductase family 1, member A1 (aldehyde reductase)	NM_001202413	NM_001202413	RefSeq	Homo sapiens aldo-keto reductase family 1, member A1 (aldehyde reductase) (AKR1A1), transcript variant 4, mRNA.	Coding	chr1	46016215 - 46035723	+	366.8	420.84	352.55	410.33	506.8	424.33	439.57	397.5	505.74	459.84	451.5	609.32	364.46	333.6	366.16	278.24	276.31	332.19	192.95	204.42	221.11	-6.03219	-6.10234	-4.78552	-7.34893	-4.9342	1.15934	-6.53932	-6.16951	-3.34935	-1.01716	3.84595	-5.75529	-3.28513	-1.12545	3.5184	-1.67091	0.357843	3.67762
TC07001883.hg.1	AKR1B1	aldo-keto reductase family 1, member B1 (aldose reductase)	NM_001628	NM_001628	RefSeq	Homo sapiens aldo-keto reductase family 1, member B1 (aldose reductase) (AKR1B1), mRNA.	Coding	chr7	134127107 - 134144036	-	290.69	335.79	354.63	453.99	507.9	496.69	391.76	446.8	406.04	362.47	415.72	338.8	347.21	357.78	364.21	253.12	304.89	297.4	196.98	169.69	144.57	-1.50416	-4.58075	-6.66687	-7.08501	-6.65402	0.350957	-4.06513	-2.45467	0.11492	1.75393	5.30455	-5.41512	-4.00958	-1.12684	3.78903	-6.05008	-3.19	2.54728
TC01002298.hg.1	AKR7A2	aldo-keto reductase family 7, member A2 (aflatoxin aldehyde reductase)	NM_003689	NM_003689	RefSeq	Homo sapiens aldo-keto reductase family 7, member A2 (aflatoxin aldehyde reductase) (AKR7A2), mRNA.	Coding	chr1	19629202 - 19638640	-	421.84	418.68	336.49	504.49	644.64	505.99	641.4	645.71	782.68	630.5	743.17	669.78	598.84	568.32	608.55	542.56	519.31	591.37	218.32	206.8	249.41	-3.66418	-0.171801	-0.112232	-1.62861	-3.48037	-0.438293	-4.02107	-4.31304	-6.61291	-7.12176	3.82245	-6.45002	-4.7313	-4.16399	6.13572	-4.21564	-3.86384	6.98289
TC09001502.hg.1	ALAD	aminolevulinate dehydratase	NM_000031	NM_000031	RefSeq	Homo sapiens aminolevulinate dehydratase (ALAD), mRNA.	Coding	chr9	116148592 - 116163618	-	294.21	299.01	259.34	494.74	536.4	465.12	685	420.29	429.25	1544.12	1328.3	1361.09	715.13	610.49	791.72	1297.62	1173.82	1178.76	2359.29	2132.56	2287.71	1.24066	-2.21194	9.54558	4.0062	8.92468	12.0723	-6.53933	7.51769	-1.63216	6.79639	10.6408	2.56539	-4.19379	2.34683	4.94764	2.94367	-4.99874	1.17181
TC0X001077.hg.1	ALAS2	aminolevulinate, delta-, synthase 2	NM_000032	NM_000032	RefSeq	Homo sapiens aminolevulinate, delta-, synthase 2 (ALAS2), nuclear gene encoding mitochondrial protein, transcript variant 1, mRNA.	Coding	chrX	55035488 - 55057497	-	55.9	66.54	81.59	195.72	173.23	128.83	1177.35	889.57	1945.03	3952.58	3633.57	3377.45	4745.45	4200.8	4733.27	5850.56	5217.6	5500.09	9052.68	9428.61	8631.71	0.962558	8.33963	14.7955	15.4124	16.4777	16.7756	4.62697	11.5105	11.891	15.0841	14.0591	0.765682	1.8225	4.31957	4.61471	-2.55496	0.126273	6.4433
TC10001551.hg.1	ALDH18A1	aldehyde dehydrogenase 18 family, member A1	NM_001017423	NM_001017423	RefSeq	Homo sapiens aldehyde dehydrogenase 18 family, member A1 (ALDH18A1), nuclear gene encoding mitochondrial protein, transcript variant 2, mRNA.	Coding	chr10	97365686 - 97416567	-	408.05	395.83	253.12	797.26	723.62	757.02	564.63	532.46	540.55	836.64	753.4	831.96	701.33	754.46	927.49	719.9	730.48	857.66	173.64	203.26	232.25	0.350152	-3.16559	0.751394	-0.0234448	0.185915	-3.11074	0.398615	-6.43453	-7.01746	-7.11308	7.53582	1.08966	-1.07354	-1.50849	5.21007	-6.20037	-6.26746	7.87173
TC09001211.hg.1	ALDH1A1	aldehyde dehydrogenase 1 family, member A1	NM_000689	NM_000689	RefSeq	Homo sapiens aldehyde dehydrogenase 1 family, member A1 (ALDH1A1), mRNA.	Coding	chr9	75515578 - 75695358	-	982.03	758.17	267.03	385.77	375.6	560.78	174.98	156.02	194.28	302.94	349.27	506.96	206.08	144.04	309.3	216.36	159.24	326.73	42.8	46.26	52.88	-6.97094	-2.05032	-6.57012	-3.99399	-3.95152	3.1923	2.63688	-6.48691	-2.49598	-2.27312	8.92728	0.630414	-6.15719	-5.62743	7.20815	-3.02964	-3.16903	7.72179
TC17000246.hg.1	ALDH3A2	aldehyde dehydrogenase 3 family, member A2	NM_000382	NM_000382	RefSeq	Homo sapiens aldehyde dehydrogenase 3 family, member A2 (ALDH3A2), transcript variant 2, mRNA.	Coding	chr17	19551459 - 19580909	+	197.72	228.21	162.93	297.64	333.92	328.95	282.45	282.7	270.74	244.69	254.48	261.25	276.02	288.7	270.59	230.64	194.29	239.45	55.83	57.36	52.31	-1.16891	-3.15088	-4.81904	-3.24889	-6.94844	6.04057	-4.29942	-2.31961	-4.52694	-1.28922	12.0615	-5.1845	-6.73597	-3.76725	11.4433	-4.88714	-5.21826	11.1491
TC13000220.hg.1	ALG11	ALG11, alpha-1,2-mannosyltransferase	NM_001004127	NM_001004127	RefSeq	Homo sapiens ALG11, alpha-1,2-mannosyltransferase (ALG11), transcript variant A, mRNA.	Coding	chr13	52586523 - 52607736	+	124.33	129.77	96.74	450.08	374.31	451.58	373.05	332.52	390.16	457	421.39	458.84	460.25	509.14	495.89	491.08	364.68	466.15	391.68	404.22	354.02	6.11116	5.403	6.90832	7.59695	5.67535	5.61947	-4.80267	-6.67862	-5.21125	-7.06993	-6.8506	-3.24025	-1.1803	-5.25633	-7.322	-5.10549	-6.42717	-5.16897
TC01002892.hg.1	ALG14	ALG14, UDP-N-acetylglucosaminyltransferase subunit	NM_144988	NM_144988	RefSeq	Homo sapiens ALG14, UDP-N-acetylglucosaminyltransferase subunit (ALG14), mRNA.	Coding	chr1	95448279 - 95538507	-	96.55	98.32	100.48	292.6	278.13	246.26	276.14	275.31	260.76	395.52	343.53	387.04	419.23	412.58	373.79	392.74	337.19	378.6	288.53	286.81	278.91	6.35158	6.81024	8.6182	9.59998	8.24054	7.10497	-6.53765	-1.31157	0.428921	-2.43068	-7.51325	-0.393847	1.47729	-1.9121	-7.14966	-5.67185	-6.42919	-2.15505
TC11002133.hg.1	ALG8	ALG8, alpha-1,3-glucosyltransferase	NM_001007027	NM_001007027	RefSeq	Homo sapiens ALG8, alpha-1,3-glucosyltransferase (ALG8), transcript variant 2, mRNA.	Coding	chr11	77811988 - 77850706	-	746.16	777.33	460.93	1975.36	2244.04	2333.52	1868.47	2019.24	1802.31	1614.58	1859.39	1730.36	1969.36	2093.76	1982.45	1756.54	1416.19	1666.49	487.49	440.26	616.51	3.1292	2.42821	1.45284	2.73098	0.779921	-6.62026	-4.67999	-3.16033	-6.29242	-2.79905	7.04765	-5.56431	-6.11924	-5.15841	6.39396	-3.75969	-6.08127	6.04945
TC12001947.hg.1	ALKBH2	alkB, alkylation repair homolog 2 (E. coli)	NM_001145374	NM_001145374	RefSeq	Homo sapiens alkB, alkylation repair homolog 2 (E. coli) (ALKBH2), transcript variant 1, mRNA.	Coding	chr12	109525993 - 109531293	-	144.11	147.63	136.37	283.12	279.66	257.85	265.15	222.89	288.03	278.13	290.53	398.8	306.66	279.74	286.3	177.76	190.1	233.02	86.09	101.07	110.62	3.11116	0.794355	1.77758	3.82664	-3.68234	-2.7829	-6.21893	-5.76257	-6.49043	-2.67538	5.94197	-4.82238	-5.49554	-4.19868	3.92101	-5.79271	-1.26579	4.42232
TC11000368.hg.1	ALKBH3	alkB, alkylation repair homolog 3 (E. coli)	NM_139178	NM_139178	RefSeq	Homo sapiens alkB, alkylation repair homolog 3 (E. coli) (ALKBH3), mRNA.	Coding	chr11	43902357 - 43941825	+	232.56	223.75	150.48	379.89	425.87	358.78	346.23	351.17	351.76	366.56	404.94	413.65	301.3	348.29	311.2	300.61	284.36	293.42	131.92	120.18	142.4	-0.579343	-1.44062	-0.405828	-2.8969	-3.97885	-3.88532	-5.32988	-6.89867	-3.98354	-2.58557	6.92475	-4.73422	-5.58359	-4.33678	6.97071	-2.70557	-1.77899	7.51909
TC17001962.hg.1	ALYREF	Aly/REF export factor	NM_005782	NM_005782	RefSeq	Homo sapiens Aly/REF export factor (ALYREF), mRNA.	Coding	chr17	79845711 - 79849462	-	693.37	704.38	675.62	1939.9	2621.47	2267.11	1699.38	1924.25	1950.19	2180.03	2658.69	2918.44	1915.23	1878.12	2112.96	2060.23	1888.83	2050.07	1554.44	1450.28	1452.17	6.29955	6.11092	7.03777	7.05005	6.57244	4.09679	-4.35242	-6.12366	-5.77506	-6.20554	-1.39964	-2.17159	-6.29251	-6.37902	-3.5652	-2.73855	-3.59724	0.690184
TC0X001273.hg.1	AMMECR1	Alport syndrome, mental retardation, midface hypoplasia and elliptocytosis chromosomal region gene 1	NM_001025580	NM_001025580	RefSeq	Homo sapiens Alport syndrome, mental retardation, midface hypoplasia and elliptocytosis chromosomal region gene 1 (AMMECR1), transcript variant 2, mRNA.	Coding	chrX	109437414 - 109683461	-	334.31	382.27	396.58	871.09	968.65	930.51	1226.35	1190.4	1336.7	1523.06	1500.93	1570.11	2080.81	2125.15	2124.71	2225.57	1827.29	1825.56	2125.67	2207.2	2142.06	5.1936	7.39624	8.89027	10.9462	9.30894	10.7175	-0.601124	3.33842	7.64433	4.47849	6.92537	-2.70929	3.6246	-0.0625948	2.98441	0.889885	-3.34901	0.1467
TC01000950.hg.1	AMPD2	adenosine monophosphate deaminase 2	NM_004037	NM_004037	RefSeq	Homo sapiens adenosine monophosphate deaminase 2 (AMPD2), transcript variant 1, mRNA.	Coding	chr1	110162126 - 110174677	+	690.38	695.96	716.65	544.61	575.58	537.93	488.61	468.03	446.7	508.53	461.02	459.14	438.1	393.1	467.61	383.12	401.2	446.7	265.99	289.33	281.71	-3.63309	-0.735336	-1.23553	0.266068	0.352141	5.69079	-3.42783	-4.41458	-2.19011	-2.09284	5.19303	-6.41775	-5.95269	-5.52164	2.58626	-5.23374	-4.94641	2.71984
TC02002211.hg.1	ANAPC1	anaphase promoting complex subunit 1	NM_022662	NM_022662	RefSeq	Homo sapiens anaphase promoting complex subunit 1 (ANAPC1), mRNA.	Coding	chr2	112523848 - 112642267	-	605.36	630.09	401.42	1345.44	1165.96	1299.56	916.37	1047.95	895.16	972.84	1052.67	1012.98	975.17	1082.03	1002.86	883.65	739.64	859.36	357.11	415.75	388.21	1.25259	-1.70929	-0.99536	-0.947554	-3.68674	-5.0838	-1.63298	-2.74908	-2.80267	-0.102952	8.17207	-6.00694	-6.1355	-5.55316	5.47135	-6.23273	-3.9689	7.04316
TC03001805.hg.1	ANAPC13	anaphase promoting complex subunit 13	NM_001242374	NM_001242374	RefSeq	Homo sapiens anaphase promoting complex subunit 13 (ANAPC13), transcript variant 2, mRNA.	Coding	chr3	134196546 - 134205558	-	299.51	259.35	207	547.48	460.44	504.85	407.54	382.45	384.17	394.49	381.36	355.83	431.93	429.19	439.91	365.19	385.56	462.77	209.87	262.46	200.33	0.685218	-2.25309	-3.00903	-0.840777	-2.69321	-7.19644	-1.98629	-1.64189	-4.53976	-4.48033	3.15353	-6.25824	-4.93226	-6.77766	0.856923	-3.74456	-6.16984	0.416637
TC04000176.hg.1	ANAPC4	anaphase promoting complex subunit 4	NM_013367	NM_013367	RefSeq	Homo sapiens anaphase promoting complex subunit 4 (ANAPC4), mRNA.	Coding	chr4	25378835 - 25420120	+	352.9	350.31	302.76	545.03	474.62	490.06	487.82	422.48	406.18	468.31	428.8	446.25	475.63	531.4	467.46	410.04	308.59	404.34	216.82	197.53	245.44	-1.26924	-4.13927	-3.45497	-1.78553	-7.09787	-1.96822	-4.8844	-5.41196	-7.07456	-3.34565	4.48552	-6.40292	-5.4405	-5.55998	2.47964	-5.16473	-4.74216	3.77236
TC12002062.hg.1	ANAPC5	anaphase promoting complex subunit 5	NM_001137559	NM_001137559	RefSeq	Homo sapiens anaphase promoting complex subunit 5 (ANAPC5), transcript variant 2, mRNA.	Coding	chr12	121746048 - 121792012	-	1006.68	1044.39	760.84	1627.61	1409.18	1842.45	1392.59	1341.16	1297.52	1578.67	1433.03	1305.67	1531.3	1492.91	1480.83	1360.71	1141.35	1324.7	773.4	806.33	801.64	-1.16973	-3.08244	-2.57663	-1.42249	-4.50506	-6.6206	-4.17576	-5.96438	-6.60641	-4.31817	3.08922	-5.98504	-4.70377	-6.59653	3.13921	-5.97975	-5.55767	2.86285
TC05001172.hg.1	ANKH	ankylosis, progressive homolog (mouse)	NM_054027	NM_054027	RefSeq	Homo sapiens ankylosis, progressive homolog (mouse) (ANKH), mRNA.	Coding	chr5	14704909 - 14871887	-	225.47	226.16	263.43	455.24	450.59	426.43	560.23	463.14	419.37	892.62	797.48	939.18	673.6	714.72	746.41	1000.96	890.82	917.93	2083.13	2118.33	1917.23	2.25637	1.42324	7.58319	6.76409	8.20105	12.1856	-6.11921	4.79454	3.23558	5.54577	11.3704	1.55173	-0.794619	2.58807	7.90931	-2.75762	-6.11427	5.64075
TC05001472.hg.1	ANKRA2	ankyrin repeat, family A (RFXANK-like), 2	NM_023039	NM_023039	RefSeq	Homo sapiens ankyrin repeat, family A (RFXANK-like), 2 (ANKRA2), mRNA.	Coding	chr5	72848025 - 72861511	-	195.25	171.27	163.36	118.87	106.67	105.28	190.26	104.97	200.61	191.31	143.09	233.73	217.71	218.52	180.95	165.76	118.97	158.73	350.11	343.19	282.52	-0.27529	-7.22325	-7.51632	-6.34562	-6.30826	0.475064	-4.28863	-1.29336	3.24062	-3.88979	6.43555	-6.09472	-5.57295	-6.70423	-2.34538	-5.89245	-4.97217	-1.93623
TC13000878.hg.1	ANKRD10	ankyrin repeat domain 10	NM_017664	NM_017664	RefSeq	Homo sapiens ankyrin repeat domain 10 (ANKRD10), mRNA.	Coding	chr13	111530887 - 111567416	-	879.43	868.18	755.66	582.19	504.14	604.32	450.18	427.63	560.19	427.37	417.29	577.27	414.33	407.78	414.65	393.91	329.11	401.69	265.04	257.86	281.11	-1.75355	-0.165235	-0.752994	3.34818	2.85125	6.81116	-4.92564	-5.36009	-0.793632	-0.939976	4.39629	-6.44911	-5.15162	-4.30793	0.965582	-5.25824	-4.47048	0.0129566
TC10001004.hg.1	ANKRD16	ankyrin repeat domain 16	NM_001009941	NM_001009941	RefSeq	Homo sapiens ankyrin repeat domain 16 (ANKRD16), transcript variant 2, mRNA.	Coding	chr10	5903689 - 5931869	-	141.29	142.45	151.91	274.12	295.43	266.91	195.6	204.07	212.09	230.55	235.75	287.85	212.05	218.09	220.93	197.84	201.93	200.82	110.11	105.98	112.02	3.11773	-2.00869	0.210794	-0.494073	-2.95	-3.35933	-0.122109	-5.94204	-1.14238	-1.0283	7.63237	-3.67391	-6.00333	-6.80265	4.30625	-4.53202	-3.78037	4.70687
TC05000453.hg.1	ANKRD32	ankyrin repeat domain 32	NM_032290	NM_032290	RefSeq	Homo sapiens ankyrin repeat domain 32 (ANKRD32), mRNA.	Coding	chr5	93954052 - 94075141	+	128.4	147.46	94.6	308.28	237.36	327.56	265.71	284.97	283.37	331.42	375.35	395.48	312.38	363.75	300.05	312.27	209.35	262.01	306.55	283.81	291.86	0.790878	1.59509	3.46227	2.4386	-0.592189	1.80262	-6.44568	-4.31381	-6.35873	-6.66559	-7.7862	-1.67904	-4.4802	-6.56447	-7.09896	-5.01769	-2.67474	-3.77747
TC02002120.hg.1	ANKRD36B	ankyrin repeat domain 36B	NM_025190	NM_025190	RefSeq	Homo sapiens ankyrin repeat domain 36B (ANKRD36B), mRNA.	Coding	chr2	98108235 - 98206428	-	1483.42	1566.76	1174.53	815.85	611.35	755.37	684.76	509.51	608.27	631.85	509.23	761.89	606.81	713.08	580.61	671.44	473.27	581.88	242.99	246.99	296.29	0.17835	2.17303	0.711096	2.10262	2.0538	8.25887	-4.91044	-6.14116	-6.02269	-5.05147	4.40502	-6.36774	-6.52852	-6.74464	2.70596	-6.23658	-6.14196	2.24638
TC04001530.hg.1	ANKRD50	ankyrin repeat domain 50	NM_001167882	NM_001167882	RefSeq	Homo sapiens ankyrin repeat domain 50 (ANKRD50), transcript variant 2, mRNA.	Coding	chr4	125585204 - 125633887	-	214.68	328.32	156.08	278.13	246.82	294.36	172.71	164.61	155.5	127.81	126.43	172.86	134.06	106.76	140.09	63.83	54.13	88.65	21.46	24.12	20.29	-6.7564	-5.87423	-4.94175	-3.88196	0.760737	7.0149	2.21625	1.61653	3.42688	6.75705	13.3134	-5.20456	-3.06933	2.83786	11.793	-5.69483	0.857297	9.01306
TC14001531.hg.1	ANKRD9	ankyrin repeat domain 9	NM_152326	NM_152326	RefSeq	Homo sapiens ankyrin repeat domain 9 (ANKRD9), mRNA.	Coding	chr14	102973179 - 102976136	-	191.32	196.79	236.55	227.14	253.69	239.08	291.52	290.21	320.65	458.41	355.59	361.09	357.44	324.82	386.29	386.43	416.87	417.55	1443.55	1364.13	960.98	-6.15482	-2.33052	0.24147	0.00629327	1.61846	7.4507	-2.28542	0.562297	0.650111	2.48587	7.06472	-3.06004	-4.09421	-1.88553	5.74075	-5.66613	-6.32583	3.6334
TC12000329.hg.1	ANO6	anoctamin 6	NM_001142680	NM_001142680	RefSeq	[retired] Homo sapiens anoctamin 6 (ANO6), transcript variant 4, mRNA.	Coding	chr12	45609770 - 45834187	+	642.65	855.83	450.34	570.1	529.91	606.39	554.37	460.21	552.8	462.34	336.74	466.78	417.03	355.76	363.22	312.68	249.15	291.16	52.16	50.49	51.26	-7.25013	-6.67112	-5.04273	-3.67059	-0.776484	8.87086	-5.83304	-3.24167	0.69549	3.64501	14.4688	-4.50112	-1.62483	1.81005	12.5757	-5.71265	-2.10982	10.2058
TC15001594.hg.1	ANP32A	acidic (leucine-rich) nuclear phosphoprotein 32 family, member A	NM_006305	NM_006305	RefSeq	Homo sapiens acidic (leucine-rich) nuclear phosphoprotein 32 family, member A (ANP32A), mRNA.	Coding	chr15	69039580 - 69113261	-	891.07	965.21	647.01	1438.19	1308.15	1448.7	1126.93	1110.85	942.58	1142.03	1120.14	1142.45	1263.32	1287.89	1227.66	1144.59	1052.36	1218.03	538.12	500.42	588.81	-1.48638	-5.46328	-4.4198	-2.9138	-4.65525	-3.43448	-1.83595	-2.75093	-5.40249	-4.19827	6.57972	-5.90475	-3.88698	-6.45876	2.72991	-4.51361	-6.44767	5.0422
TC10001461.hg.1	ANXA11	annexin A11	NM_001157	NM_001157	RefSeq	Homo sapiens annexin A11 (ANXA11), transcript variant a, mRNA.	Coding	chr10	81910645 - 81965433	-	392.92	426.87	408.85	327.26	360.72	314.24	322.1	308.74	346.64	264.06	253.38	280.36	250.41	226.55	245	218.76	238.31	229.45	179.75	166.39	177.4	-4.68254	-4.31403	-0.51225	1.37152	1.2198	4.88626	-6.46191	-2.74983	-0.189733	-0.428118	4.05014	-2.91198	-0.47549	-0.882306	3.8061	-4.93005	-4.80682	1.05004
TC15001505.hg.1	ANXA2	annexin A2	NM_001002857	NM_001002857	RefSeq	Homo sapiens annexin A2 (ANXA2), transcript variant 2, mRNA.	Coding	chr15	60639333 - 60690242	-	325.67	872.66	455.22	907.37	897.99	1630.07	1198.91	1282.19	1294.22	775.13	781.75	437.33	667.66	704.82	439.99	399.09	461.65	438.2	162.01	117.51	113.05	-3.98163	-1.96309	-7.12548	-7.46503	-7.27323	0.140632	-6.1151	-4.04128	-3.18483	1.47307	5.43173	-1.02787	0.840624	7.87877	10.0379	-6.12673	-3.4544	3.62097
TC09000149.hg.1	ANXA2P2	annexin A2 pseudogene 2	NR_003573	NR_003573	RefSeq	Homo sapiens annexin A2 pseudogene 2 (ANXA2P2), non-coding RNA.	Coding	chr9	33624223 - 33625532	+	478.46	1411.11	599.65	1468.92	1546.61	2768.37	2018.42	1927.89	1983.57	1174.18	1106.93	662.46	1030.79	1187.55	653.6	613.75	700.53	722.54	191.58	106.02	77.75	-3.6238	-2.1973	-7.14536	-7.32309	-7.49307	0.322313	-6.43124	-2.99852	-3.10967	1.82433	4.60391	-0.198976	-0.160423	7.82165	6.47436	-6.23057	-3.9741	3.1197
TC02000407.hg.1	ANXA4	annexin A4	NM_001153	NM_001153	RefSeq	Homo sapiens annexin A4 (ANXA4), mRNA.	Coding	chr2	69871557 - 70053596	+	325.23	349.41	272.86	299.98	256.98	260.3	389.36	295.53	422.69	319.99	300.78	421.87	328.21	247.7	275.98	268.6	188.53	269.07	99.69	97.78	96.73	-6.3166	-6.60454	-7.28084	-7.13546	-5.45311	6.38957	-3.28977	-4.46999	-7.04151	-6.38998	7.5475	-6.32419	-4.43008	-2.82522	6.23387	-4.69682	-3.13754	6.40894
TC04001514.hg.1	ANXA5	annexin A5	NM_001154	NM_001154	RefSeq	Homo sapiens annexin A5 (ANXA5), mRNA.	Coding	chr4	122589110 - 122618268	-	805.54	888.38	484.82	441.71	391.36	426.16	226.86	230.73	243.07	144.56	171.98	139.26	193.09	214.5	166.03	106.14	130.19	129.41	314.63	392.38	151.29	-3.39176	2.02361	4.22462	2.73082	5.85541	-2.83502	3.95534	6.82784	4.52887	8.88143	-5.79505	0.620503	-3.79955	3.11858	-7.39349	-3.54972	-4.16594	-4.75331
TC05000548.hg.1	AP3S1	adaptor-related protein complex 3, sigma 1 subunit	NM_001284	NM_001284	RefSeq	Homo sapiens adaptor-related protein complex 3, sigma 1 subunit (AP3S1), mRNA.	Coding	chr5	115177178 - 115274332	+	247.78	260.79	184.27	276.95	248.91	289.2	296.79	289.47	278.06	264.64	260.97	238.74	286.08	294.01	280.08	246.78	192.56	246.47	101.66	131.75	130.68	-6.25361	-5.34874	-7.07556	-5.55861	-7.56849	-0.87084	-6.06369	-6.45893	-6.65111	-5.39551	3.17457	-4.65995	-6.7316	-4.03626	4.09814	-4.36932	-5.70716	2.96831
TC15000399.hg.1	AP4E1	adaptor-related protein complex 4, epsilon 1 subunit	NM_001252127	NM_001252127	RefSeq	Homo sapiens adaptor-related protein complex 4, epsilon 1 subunit (AP4E1), transcript variant 2, mRNA.	Coding	chr15	51200869 - 51298097	+	155.42	118.89	63.98	288.46	226.16	286.58	211.67	209.02	184.32	369.05	329.39	333.52	387.43	434.13	393.55	386.87	244.66	373.8	405.6	372.85	319.78	-1.73825	-3.5779	0.173292	1.09864	-0.605138	0.283712	-2.77349	-3.31291	-0.364095	-5.79889	-3.74519	2.43858	4.56163	-1.81474	1.40274	-3.59455	-6.37324	-7.1711
TC14000055.hg.1	APEX1	APEX nuclease (multifunctional DNA repair enzyme) 1	NM_001244249	NM_001244249	RefSeq	Homo sapiens APEX nuclease (multifunctional DNA repair enzyme) 1 (APEX1), transcript variant 4, mRNA.	Coding	chr14	20923290 - 20925933	+	4615.3	4665.32	3386.06	4599.4	4277.32	5026.89	4207.54	3543.43	4174.01	4795.95	4741.41	5088.06	5066.8	4976.31	4995.83	4449.79	3956.01	4755.76	1644.76	1765.05	1910.28	-7.01367	-7.31392	-6.5421	-6.16936	-7.48274	2.27949	-4.62765	-6.59202	-6.16059	-6.88268	6.33528	-3.24538	-2.40716	-6.19122	4.34917	-6.0915	-5.62579	7.4841
TC01001323.hg.1	APOA1BP	apolipoprotein A-I binding protein	NM_144772	NM_144772	RefSeq	Homo sapiens apolipoprotein A-I binding protein (APOA1BP), mRNA.	Coding	chr1	156561542 - 156566601	+	222.81	224.78	194.84	412.48	480.52	378.4	446.9	369.39	351.8	449.31	354.28	355.02	406.28	373.8	407.19	329.71	333.64	373.04	175.07	179.88	170.85	1.8973	0.615734	0.188224	2.08244	-0.826419	-5.32907	-6.05972	-6.37876	-6.7158	-4.76545	5.17249	-6.45495	-6.6926	-6.00663	4.02561	-6.16064	-5.79176	3.88095
TC22000700.hg.1	APOL3	apolipoprotein L, 3	NM_145640	NM_145640	RefSeq	Homo sapiens apolipoprotein L, 3 (APOL3), transcript variant alpha/d, mRNA.	Coding	chr22	36536371 - 36562225	-	221.47	161.94	217.59	110.36	99.72	108.2	107.79	111.3	129.14	166.17	174.05	228.18	214.47	187.09	252	301.36	225.13	238.79	422.49	538.28	308.11	0.421099	-1.06441	-7.49504	-7.40489	-5.78319	-1.4827	-5.7408	1.05377	3.2466	4.95497	4.06512	-0.500417	1.5808	3.35804	3.2595	-5.35825	-3.58359	-0.63135
TC0X000439.hg.1	APOOL	apolipoprotein O-like	NM_198450	NM_198450	RefSeq	Homo sapiens apolipoprotein O-like (APOOL), mRNA.	Coding	chrX	84258832 - 84348323	+	371.32	449.12	193.32	558.2	461.1	469.28	741.19	579.19	491.98	757.62	661.05	586.99	483.11	670.76	606.74	426.22	398.71	525.65	222.54	172.98	197.2	-5.28114	-3.95851	-3.0176	-4.2973	-6.14844	-5.23445	-5.15648	-2.85311	-5.73766	-6.55212	4.26178	-5.97333	-6.71468	-4.36747	3.47186	-5.36507	-1.58606	6.22097
TC09001012.hg.1	AQP3	aquaporin 3 (Gill blood group)	NM_004925	NM_004925	RefSeq	Homo sapiens aquaporin 3 (Gill blood group) (AQP3), mRNA.	Coding	chr9	33441152 - 33447631	-	202.9	161.82	219.71	165.99	189.03	167.03	229.35	414.06	453.34	277.4	381.54	280.16	439.93	419.72	484.15	656.47	555.62	585.64	660.88	867.08	853.21	-6.89536	-3.38608	-2.78718	2.84131	5.11209	5.98785	-1.32413	0.733412	7.17216	9.27777	8.10682	-6.19979	-5.67009	-2.82869	-1.85922	-1.75596	1.93139	2.58217
TC12003225.hg.1	ARF3	ADP-ribosylation factor 3	NM_001659	NM_001659	RefSeq	Homo sapiens ADP-ribosylation factor 3 (ARF3), mRNA.	Coding	chr12	49297286 - 49351334	-	966.87	1036.01	747.22	1190.51	1363.35	1348.05	1147.28	1195.36	1083.81	688.43	735.31	670.68	617.15	576.09	630.57	428.29	445.33	520.07	184.3	168.96	179.38	-3.34888	-5.30046	-4.90829	-2.67823	0.295719	8.26076	-4.75986	4.17383	6.02598	7.33811	12.7236	2.55811	4.69182	5.97881	12.1168	-3.93929	-0.159186	10.2306
TC06000983.hg.1	ARG1	arginase, liver	NM_000045	NM_000045	RefSeq	Homo sapiens arginase, liver (ARG1), transcript variant 2, mRNA.	Coding	chr6	131894284 - 131905472	+	27.58	28.56	32.71	24.41	25.63	24.75	32.35	32.3	32.12	37.76	35.62	41.39	39.75	34.83	36.59	53.63	48.75	50.74	843.48	1328.15	563.53	-5.48097	-6.8638	-4.33529	-4.76324	0.221971	9.33295	-0.72187	1.5549	1.66117	5.4149	8.84691	-3.69633	-4.28902	1.33686	8.09326	-6.11747	-2.14616	8.02606
TC14000409.hg.1	ARG2	arginase 2	NM_001172	NM_001172	RefSeq	Homo sapiens arginase, type II (ARG2), nuclear gene encoding mitochondrial protein, mRNA.	Coding	chr14	68086515 - 68118437	+	205.53	203.43	104.05	162.48	149.99	181.18	270.36	427.81	385.12	406.16	591.63	584.94	655.58	493.99	508.15	256.1	182.05	243.57	1345.38	858.57	562.54	-7.49638	-2.47639	0.252663	0.899317	-6.14908	1.13509	1.32438	4.97992	6.4692	-3.57841	2.50915	-3.68294	-2.89538	-2.76303	-2.49446	-6.13593	2.31774	-4.94345
TC11001723.hg.1	ARHGAP1	Rho GTPase activating protein 1	NM_004308	NM_004308	RefSeq	Homo sapiens Rho GTPase activating protein 1 (ARHGAP1), mRNA.	Coding	chr11	46698630 - 46722162	-	1096.21	1117.92	907.46	1255.68	1305.01	1187.45	1131.01	1208.01	1097.14	871.4	786.61	661.77	955.38	842.72	938.9	789.39	750	780.97	415.17	431.79	408.4	-5.42975	-6.81274	-4.37765	-6.6454	-4.06618	4.40621	-5.51116	0.736219	-0.288291	1.87449	8.99376	-0.596389	-2.26445	0.059973	7.8878	-4.35845	-6.4452	1.81404
TC02000905.hg.1	ARHGAP15	Rho GTPase activating protein 15	ENST00000473426	ENST00000473426	ENSEMBL	cdna:known chromosome:GRCh37:2:144359086:144366328:1 gene:ENSG00000075884 gene_biotype:protein_coding transcript_biotype:processed_transcript	Coding	chr2	144359086 - 144366328	+	251.06	239.52	297.07	22.67	18.14	18.67	18.39	17.78	21.95	17.54	14.64	31.97	15.82	19.94	17.35	15.14	16.94	17.66	16.29	20.37	16.41	12.219	12.5751	7.1617	12.9436	13.8589	12.743	-6.50177	-6.93025	-6.23101	-5.2804	-6.9664	-6.42713	-6.13051	-5.42727	-7.02473	-5.94639	-5.75273	-7.17504
TC02000904.hg.1	ARHGAP15	Rho GTPase activating protein 15	NM_018460	NM_018460	RefSeq	Homo sapiens Rho GTPase activating protein 15 (ARHGAP15), mRNA.	Coding	chr2	143848931 - 144525921	+	830.29	886.01	734.36	342.28	233.72	345.53	262.05	212.7	347	233.79	221.34	314.31	247.79	219.57	223.42	198.31	137.07	156.95	125.46	115.84	95.01	2.72845	3.32124	4.66261	7.71982	7.76647	10.1203	-6.18394	-6.00141	-4.46647	-0.638295	2.11356	-6.36561	-5.85747	-2.25649	0.742991	-5.72038	-1.93522	1.59872
TC10002952.hg.1	ARHGAP19	Rho GTPase activating protein 19	NM_001204300	NM_001204300	RefSeq	Homo sapiens Rho GTPase activating protein 19 (ARHGAP19), transcript variant 2, mRNA.	Coding	chr10	98978996 - 99052430	-	234.4	229.44	180.29	812.17	774.15	783.38	909.35	775.53	838.77	1318	1243.21	1403.45	1040.77	1056.66	1084.81	941.99	879.47	925.54	1395.3	1414.23	1334.48	7.23133	7.22126	9.67323	9.01969	8.01666	10.0838	-6.05076	3.28817	0.479187	-5.16646	3.93475	1.32225	-2.09487	-6.22502	1.72325	-1.87589	-0.432695	-7.18643
TC17000461.hg.1	ARHGAP23	Rho GTPase activating protein 23	NM_001199417	NM_001199417	RefSeq	Homo sapiens Rho GTPase activating protein 23 (ARHGAP23), mRNA.	Coding	chr17	36584720 - 36668628	+	121.51	135.04	138.64	129.67	146.68	122.67	144.13	140.08	122.2	286.04	237.26	225.47	203.33	209.85	245.91	339.42	386.08	332.26	458.26	504.06	542.33	-7.49123	-7.38526	1.11835	0.0129928	5.19165	7.97709	-6.50473	2.40838	1.3092	6.94824	8.48331	1.96939	1.01936	6.35455	8.13568	-5.15911	-1.76462	2.65136
TC0X000858.hg.1	ARHGAP6	Rho GTPase activating protein 6	NM_006125	NM_006125	RefSeq	Homo sapiens Rho GTPase activating protein 6 (ARHGAP6), transcript variant 3, mRNA.	Coding	chrX	11136239 - 11683821	-	95.51	111.43	86.45	230.49	173.68	222.48	212.22	184.72	218.85	169.69	132.9	157.19	126.15	100.08	121.84	93.8	90.19	99.24	77.46	85.13	80.37	1.51137	2.26281	-2.05918	-6.30042	-7.51846	-5.98101	-6.52879	-3.27348	0.61001	4.10094	4.51397	-2.43701	1.62969	4.90803	6.06421	-2.80247	0.679464	2.36445
TC12001278.hg.1	ARHGDIB	Rho GDP dissociation inhibitor (GDI) beta	NM_001175	NM_001175	RefSeq	Homo sapiens Rho GDP dissociation inhibitor (GDI) beta (ARHGDIB), mRNA.	Coding	chr12	15094949 - 15114603	-	2916.76	2787.62	2440.67	2149.85	1999.59	2048.55	1493.02	1665.3	1087.11	832.97	862.3	831.76	895.26	643.19	715.43	606.57	316.88	509.5	147.75	117.33	137.51	-3.54576	-0.284445	7.1813	6.06104	5.86872	14.0357	-2.16509	7.88901	5.51447	5.85264	13.9467	-0.785343	-0.701858	1.92003	9.04665	-5.24634	-1.03782	11.0251
TC11001102.hg.1	ARHGEF12	Rho guanine nucleotide exchange factor (GEF) 12	NM_001198665	NM_001198665	RefSeq	Homo sapiens Rho guanine nucleotide exchange factor (GEF) 12 (ARHGEF12), transcript variant 2, mRNA.	Coding	chr11	120207618 - 120360645	+	433.28	493.43	162.44	649.64	627.17	702.84	831.71	824.04	912.17	830.58	830.67	916.42	809.42	827.24	792.01	953.28	728.62	823.85	3004.52	3283.68	2278.14	-4.47167	-2.68693	-2.88637	-3.32653	-2.9547	2.60876	-1.53453	-1.76965	-2.46216	-4.28485	6.87846	-6.45817	-6.21234	-6.77713	5.18295	-5.70152	-6.37832	5.48737
TC05000822.hg.1	ARHGEF37	Rho guanine nucleotide exchange factor (GEF) 37	NM_001001669	NM_001001669	RefSeq	Homo sapiens Rho guanine nucleotide exchange factor (GEF) 37 (ARHGEF37), mRNA.	Coding	chr5	148931510 - 149014531	+	85.23	93.88	106.31	97.75	110.7	87.15	133.69	114.15	103.52	199.21	159.05	177.16	171.76	144.76	175.17	202.89	201.19	197.93	431.08	300.71	268.89	-7.42584	-5.56097	0.74559	-0.0904262	2.71976	3.78528	-4.86267	1.75974	0.750884	4.20574	3.3559	-0.767275	-2.00984	1.46087	2.05242	-5.68648	-5.47114	-1.30527
TC0X001416.hg.1	ARHGEF6	Rac/Cdc42 guanine nucleotide exchange factor (GEF) 6	NM_004840	NM_004840	RefSeq	Homo sapiens Rac/Cdc42 guanine nucleotide exchange factor (GEF) 6 (ARHGEF6), mRNA.	Coding	chrX	135747706 - 135864247	-	1851.91	1818.08	1084.09	1202.76	938.92	1020.19	1095.83	967.6	1035.61	566.72	488.55	743.98	645.17	601.22	672.61	420.04	240.86	450.25	56.7	33.48	41.77	-4.78054	-4.36978	-0.0574891	0.334739	2.3197	10.4603	-6.51624	-0.516485	1.18005	2.3772	10.7181	-0.147736	2.42148	2.50765	10.7996	-5.9367	-2.92103	8.40551
TC03000474.hg.1	ARL13B	ADP-ribosylation factor-like 13B	NM_001174150	NM_001174150	RefSeq	Homo sapiens ADP-ribosylation factor-like 13B (ARL13B), transcript variant 3, mRNA.	Coding	chr3	93698983 - 93774522	+	85.72	96.69	72.39	323.84	258.98	340.21	329.52	293.75	254.97	317.61	265.17	274.34	308.52	306.09	281.79	275.96	206.03	243.6	267.66	311.73	235	5.7285	5.74498	5.85723	6.81838	3.90625	4.71805	-6.39945	-6.60027	-7.10504	-4.7636	-6.98614	-6.42413	-6.67491	-5.21027	-7.2438	-5.98477	-5.0434	-7.26896
TC11000295.hg.1	ARL14EP	ADP-ribosylation factor-like 14 effector protein	NM_152316	NM_152316	RefSeq	Homo sapiens ADP-ribosylation factor-like 14 effector protein (ARL14EP), mRNA.	Coding	chr11	30344598 - 30359774	+	341.14	324.24	265.04	456.31	296.52	368.11	232.88	250.08	208.92	283.55	271.81	282.04	303.5	336.41	327.27	273.7	220.77	282.78	135.11	126.03	139.33	-6.47643	-4.09142	-6.9973	-7.57896	-6.31292	3.22943	-1.33584	-4.04924	-6.2992	-3.57122	3.35082	-3.37119	-0.495084	-6.10632	1.87947	-3.70875	-6.0391	5.63852
TC07000098.hg.1	ARL4A	ADP-ribosylation factor-like 4A	NM_001037164	NM_001037164	RefSeq	Homo sapiens ADP-ribosylation factor-like 4A (ARL4A), transcript variant 3, mRNA.	Coding	chr7	12726452 - 12730559	+	334.35	288.36	159.97	321.75	349.69	291.85	445.59	443.15	525.96	447.18	511.17	474.15	463.46	449.2	421.7	309.95	260.27	322.57	1259.82	1327.28	797.16	-6.4651	-3.01209	-3.0129	-3.68352	-7.06081	1.60515	-0.348829	0.2244	-0.599634	-6.7118	3.07621	-6.43948	-6.35903	-0.182957	0.237644	-5.5827	0.633074	0.568344
TC07000671.hg.1	ARMC10	armadillo repeat containing 10	NM_001161009	NM_001161009	RefSeq	Homo sapiens armadillo repeat containing 10 (ARMC10), transcript variant B, mRNA.	Coding	chr7	102715328 - 102740210	+	265.67	291.45	171.37	592.41	476.51	549.52	506.85	449.37	450.08	458.31	434.51	479.68	503.44	517.69	448.67	370.54	329.8	378.23	258.37	281.55	265.85	0.01295	-1.01657	-1.3904	-0.808067	-4.18766	-7.31874	-4.9896	-4.7958	-6.28832	-0.789783	3.43973	-6.38898	-6.48864	-2.98269	2.65392	-5.66377	-3.10483	2.83479
TC07003288.hg.1	ARPC1B	actin related protein 2/3 complex, subunit 1B, 41kDa	NM_005720	NM_005720	RefSeq	Homo sapiens actin related protein 2/3 complex, subunit 1B, 41kDa (ARPC1B), mRNA.	Coding	chr7	98971872 - 98992424	+	930.12	1027.86	873.07	1136.62	1052.39	1086.66	989.25	1133.57	1200.5	842.74	955.56	968.16	895.05	849.59	911.47	658.96	696.72	772.51	451.72	455.8	471.8	-5.87997	-5.99803	-7.57128	-7.37364	-4.16345	3.00707	-6.52335	-4.11714	-2.15362	0.529526	7.34504	-4.07748	-2.90411	-0.0578158	5.61682	-6.02717	-2.90341	4.58976
TC19000350.hg.1	ARRDC2	arrestin domain containing 2	NM_001025604	NM_001025604	RefSeq	Homo sapiens arrestin domain containing 2 (ARRDC2), transcript variant 2, mRNA.	Coding	chr19	18111944 - 18124911	+	566.04	469.49	715.26	411.52	409.64	385.23	428.41	478.31	577.19	454.56	410.27	360.7	392.91	335.36	364.27	433.85	449.93	494.69	3065.78	3263.33	1673.43	-3.73386	-6.6486	-4.42784	-2.67058	-5.92287	2.49406	-4.12914	-6.92445	-5.75067	-5.63956	4.70394	-4.73426	-2.72322	-6.56692	3.27092	-5.21312	-5.55888	4.71101
TC05001590.hg.1	ARRDC3	arrestin domain containing 3	NM_020801	NM_020801	RefSeq	Homo sapiens arrestin domain containing 3 (ARRDC3), mRNA.	Coding	chr5	90664541 - 90679176	-	1515.61	1616.52	1452.5	176.88	172.25	163.44	315.68	215.39	309.62	427.69	474.26	520.42	451.82	463.79	458.18	468.39	395.8	482.25	1022.77	978.81	725.23	12.8258	7.88656	6.88925	8.42988	7.00536	-1.40421	-0.906446	7.415	9.13966	7.01286	8.18577	-0.665435	-0.743428	-1.48848	2.92693	-6.11444	-6.25648	0.389742
TC12001275.hg.1	ART4	ADP-ribosyltransferase 4 (Dombrock blood group)	NM_021071	NM_021071	RefSeq	Homo sapiens ADP-ribosyltransferase 4 (Dombrock blood group) (ART4), mRNA.	Coding	chr12	14978503 - 14996429	-	14.33	13.46	13.69	17.93	16.5	14.97	18.62	21.08	19.89	139.67	103.8	101.42	80.75	70.48	71.14	158.96	104.55	102.72	1059.97	1128.98	913.41	-5.44867	-1.73247	10.3672	10.7904	9.60767	17.2577	-3.66528	9.44469	9.89494	9.96457	16.0469	7.22647	8.22299	8.69913	15.1203	-0.865003	-6.37389	10.0053
TC01001913.hg.1	ARV1	ARV1 homolog (S. cerevisiae)	NM_022786	NM_022786	RefSeq	Homo sapiens ARV1 homolog (S. cerevisiae) (ARV1), mRNA.	Coding	chr1	231114727 - 231136479	+	113.59	120.47	80.49	649.73	647.93	588.61	981.6	619.94	739.65	1031.09	785.5	1132.8	972.39	1052.09	898.38	889.46	670.82	776.34	346.23	318.37	432.58	8.09275	7.24509	8.55476	9.84759	8.77612	3.93251	-5.0493	-1.25228	1.60046	-4.75553	0.149051	-5.02845	-4.80537	-6.8313	-0.338664	-6.23976	-4.65214	2.73652
TC08001641.hg.1	ASAP1	ArfGAP with SH3 domain, ankyrin repeat and PH domain 1	NM_001247996	NM_001247996	RefSeq	Homo sapiens ArfGAP with SH3 domain, ankyrin repeat and PH domain 1 (ASAP1), transcript variant 2, mRNA.	Coding	chr8	131064351 - 131455906	-	413.15	464.36	382.13	608.74	625	567.02	889.78	741.7	645.44	989.93	735.59	800.14	832.45	884.06	782.38	988.23	876.24	846.57	1393.8	1517.11	1565.45	-2.03587	-0.232496	0.989263	2.53769	2.66064	7.42237	-3.83852	-2.13679	0.07912	-0.0417739	6.8991	-5.96225	-6.05078	-5.27661	1.63494	-6.2386	-6.13075	0.828638
TC06000937.hg.1	ASF1A	anti-silencing function 1A histone chaperone	NM_014034	NM_014034	RefSeq	Homo sapiens ASF1 anti-silencing function 1 homolog A (S. cerevisiae) (ASF1A), mRNA.	Coding	chr6	119215241 - 119230335	+	287.2	359.09	215.94	896.92	809.68	804.97	1252.18	890.78	877.68	1273.33	1096.22	1131.96	1383.65	1469.61	1296.27	1414.62	1081.27	1285.83	1579.13	1572.86	1543.95	3.07392	3.17868	5.11776	6.20557	5.46054	6.95659	-5.17378	-0.711845	2.94517	-1.07797	4.34533	-5.3376	-3.02473	-5.01838	-1.93764	-3.62059	-6.13728	-1.72587
TC12001330.hg.1	ASUN	asunder spermatogenesis regulator	NM_018164	NM_018164	RefSeq	Homo sapiens asunder, spermatogenesis regulator (ASUN), mRNA.	Coding	chr12	27058112 - 27091254	-	468.33	483.32	308.84	1060.25	920.4	1049.85	952.5	871.95	853.09	877.57	894.69	901.98	833.23	879.23	738.67	493.53	358.02	542.13	224.96	288.03	300.26	1.50197	0.531756	0.456548	-0.730014	-7.31482	-4.23286	-4.97461	-5.19947	-3.56502	2.49038	6.83818	-6.46006	-5.81355	1.147	6.12873	-5.26745	1.69866	6.73528
TC02001663.hg.1	ASXL2	additional sex combs like 2 (Drosophila)	NM_018263	NM_018263	RefSeq	Homo sapiens additional sex combs like 2 (Drosophila) (ASXL2), mRNA.	Coding	chr2	25960557 - 26101385	-	342.24	441.28	374.99	1015.21	848.68	992.47	920.2	971.43	706.77	926.79	778.04	762.37	1047.9	1005.52	985.22	1033.5	904.76	987.3	1052.87	1020.08	1202.18	3.83795	1.71059	2.02195	5.04971	4.03503	4.8324	-5.96891	-5.34773	-6.59475	-7.06997	-6.22754	-6.34173	-5.09642	-6.02549	-5.05292	-2.89175	-4.71187	-3.19381
TC12000397.hg.1	ATF1	activating transcription factor 1	NM_005171	NM_005171	RefSeq	Homo sapiens activating transcription factor 1 (ATF1), mRNA.	Coding	chr12	51157789 - 51214943	+	199.59	224.33	175.16	578.09	637.25	625.42	586.88	536.14	571.44	627.01	640.6	611.38	712.98	749.41	678.48	612.33	541.07	645.63	562.59	557.47	563.19	6.29746	5.61319	6.41992	7.39982	5.40643	5.47392	-5.60681	-6.86672	-4.19114	-7.06967	-6.57569	-5.02995	-1.78416	-6.56845	-7.58173	-4.03011	-6.28434	-5.73193
TC01001777.hg.1	ATF3	activating transcription factor 3	NM_001030287	NM_001030287	RefSeq	Homo sapiens activating transcription factor 3 (ATF3), transcript variant 3, mRNA.	Coding	chr1	212738676 - 212794119	+	246.12	181.78	180.46	84.97	86.62	85.97	108.66	111.52	112.9	147.26	142.47	148.21	138.72	115.93	130.43	124.59	145.52	132.53	174.71	150.23	144.56	2.94724	0.0310779	-4.04909	-2.34496	-3.15646	-5.51209	-0.711688	4.23665	1.11486	0.919432	2.83019	-0.606648	-4.53074	-4.39596	-1.40983	-4.418	-5.87519	-6.99108
TC14001159.hg.1	ATG14	autophagy related 14	NM_014924	NM_014924	RefSeq	Homo sapiens autophagy related 14 (ATG14), mRNA.	Coding	chr14	55833109 - 55878576	-	553.81	532.11	331.69	332.98	291.77	336.59	536.82	376.63	488.6	540.43	417.19	515.01	343.88	350.9	305.78	437.34	325.62	380.8	1647.34	2088.48	1151.47	-4.66161	-7.43692	-7.52389	-5.29852	-6.69562	1.11984	-2.06856	-0.545579	-6.94074	-5.57638	4.79448	-6.32808	-2.82321	-5.38756	1.88258	-0.73085	-3.98595	2.29212
TC14001484.hg.1	ATG2B	autophagy related 2B	NM_018036	NM_018036	RefSeq	Homo sapiens autophagy related 2B (ATG2B), mRNA.	Coding	chr14	96747595 - 96830207	-	469.18	510.7	456.13	523.98	470.95	500.77	523.15	410.08	380.23	681.85	551.95	606.32	588.64	588.03	602.84	779.9	562.21	684.76	1432.01	1385.01	1031.58	-7.34291	-6.96542	-4.58218	-4.44612	-3.93493	3.51161	-5.37498	-3.83181	-3.21012	-3.42548	3.65141	-2.45586	-2.45029	-2.05665	3.12844	-6.13457	-6.04448	1.39529
TC0X000530.hg.1	ATG4A	autophagy related 4A, cysteine peptidase	NM_052936	NM_052936	RefSeq	Homo sapiens autophagy related 4A, cysteine peptidase (ATG4A), transcript variant 1, mRNA.	Coding	chrX	107334897 - 107397901	+	104.15	105.37	75.72	153.85	135.09	145	177.24	151.89	174.49	328.9	266.98	343.32	328.37	301.58	278.95	352.21	258.46	326.9	789.71	925.44	597.47	-2.45982	-0.671956	4.44289	4.91153	4.25766	7.92773	-4.53138	4.11276	5.30314	3.52787	7.05246	1.94903	2.88054	1.38247	6.00179	-6.17202	-6.44694	1.68212
TC01000710.hg.1	ATG4C	autophagy related 4C, cysteine peptidase	NM_032852	NM_032852	RefSeq	Homo sapiens autophagy related 4C, cysteine peptidase (ATG4C), transcript variant 1, mRNA.	Coding	chr1	63249777 - 63339980	+	344.79	358.55	195.35	503.7	528.22	586.5	459.93	388.86	606.06	562.42	673.62	734.55	624.98	669.37	641.19	491.77	325.58	562.41	277.59	308.43	351.12	-2.56009	-4.30415	-1.15202	-0.912244	-5.24421	-7.65567	-5.9172	-4.6392	-3.63561	-6.13026	0.930044	-3.79886	-3.69743	-6.74732	-3.31066	-6.226	-3.44197	2.27936
TC19000178.hg.1	ATG4D	autophagy related 4D, cysteine peptidase	NM_032885	NM_032885	RefSeq	Homo sapiens autophagy related 4D, cysteine peptidase (ATG4D), mRNA.	Coding	chr19	10654593 - 10664094	+	392.56	360.37	394.95	357.07	397.06	378.16	299.79	357.78	313.94	497.28	462.37	380.64	432.86	366.78	431.53	517.39	494.17	474.18	1568.73	1614.7	1226.41	-7.47878	-5.69541	-6.39547	-7.34002	-4.28706	6.93367	-4.36391	-5.08256	-6.3333	-2.48312	7.48942	-2.25655	-3.11805	0.0878474	7.62184	-5.77113	-5.74627	5.32437
TC02005055.hg.1	ATG9A	autophagy related 9A	NM_001077198	NM_001077198	RefSeq	Homo sapiens autophagy related 9A (ATG9A), transcript variant 1, mRNA.	Coding	chr2	220084102 - 220094439	-	480.97	484.3	628.49	604.58	657.58	587.79	587.97	670.54	620.77	896.5	763.14	700.47	974.05	858.83	966.18	1072.08	1027.85	1001.04	1897.23	1983.8	1466.26	-6.22121	-6.04562	-3.15073	-0.0790146	1.06257	4.60717	-6.50754	-3.43074	1.37462	2.34693	5.0595	-3.49964	0.82783	1.74994	4.73486	-4.14918	-2.81036	2.31197
TC02001260.hg.1	ATIC	5-aminoimidazole-4-carboxamide ribonucleotide formyltransferase/IMP cyclohydrolase	NM_004044	NM_004044	RefSeq	Homo sapiens 5-aminoimidazole-4-carboxamide ribonucleotide formyltransferase/IMP cyclohydrolase (ATIC), mRNA.	Coding	chr2	216176540 - 216214496	+	399.01	424.82	270.81	921.67	996.38	969.59	712.67	720.4	707.1	713.22	783.74	819.28	715.5	735.95	688.74	593.89	550.21	643.04	95.4	116.9	127.91	2.61004	-0.0867337	0.336199	-0.283579	-2.6209	2.88389	0.0403018	-2.77559	0.195337	1.42403	11.2752	-5.68777	-6.7361	-4.49435	9.89176	-5.4251	-2.89992	10.1132
TC13000411.hg.1	ATP11A	ATPase, class VI, type 11A	NM_032189	NM_032189	RefSeq	Homo sapiens ATPase, class VI, type 11A (ATP11A), transcript variant 2, mRNA.	Coding	chr13	113344643 - 113541482	+	267.17	264.16	302.42	364.43	385.1	353.47	460.45	419.43	356.64	425.45	370.57	351.32	362.69	383.27	405.43	371.87	373.2	384.73	144.58	181.24	158.61	-3.17544	-2.33694	-3.31033	-2.59774	-3.47719	-0.103157	-5.54533	-6.78549	-6.82735	-7.0584	4.75046	-6.08949	-6.32944	-6.34398	4.03633	-6.23598	-6.43639	4.30719
TC03002133.hg.1	ATP13A3	ATPase type 13A3	NM_024524	NM_024524	RefSeq	Homo sapiens ATPase type 13A3 (ATP13A3), mRNA.	Coding	chr3	194123401 - 194219093	-	479.56	431.67	338.54	1584.44	1510.59	1658.38	1304.44	1314.77	1193.33	1298.55	1412.13	1506.78	1392.85	1447.78	1436.76	1526.69	1127.73	1497.23	673.74	662	748.44	6.59326	5.08336	5.47276	6.02596	4.34861	-1.45572	-2.26975	-5.32516	-5.24895	-5.99868	6.02383	-5.37664	-4.75475	-6.51161	3.19631	-6.2025	-6.4197	4.16926
TC01001018.hg.1	ATP1A1	ATPase, Na+/K+ transporting, alpha 1 polypeptide	NM_000701	NM_000701	RefSeq	Homo sapiens ATPase, Na+/K+ transporting, alpha 1 polypeptide (ATP1A1), transcript variant 1, mRNA.	Coding	chr1	116915004 - 116952883	+	857.99	796.15	728.45	1566.08	1574.81	1582.46	1736.79	1767.43	1717.92	1711.26	1657.92	1596.87	1621.26	1603.75	1688.12	1603.68	1417.78	1440.2	1234.1	1310.86	1436.17	3.27203	4.10908	3.35624	3.58568	1.29654	-0.125689	-4.93464	-6.52036	-6.79111	-6.78611	-4.65293	-6.04964	-5.98475	-4.9126	-2.23576	-6.21935	-5.55208	-3.46376
TC12000856.hg.1	ATP2A2	ATPase, Ca++ transporting, cardiac muscle, slow twitch 2	NM_001681	NM_001681	RefSeq	Homo sapiens ATPase, Ca++ transporting, cardiac muscle, slow twitch 2 (ATP2A2), transcript variant a, mRNA.	Coding	chr12	110718561 - 110788897	+	1239.28	1166.6	1033.81	1818.33	1802.25	1888.27	1321.18	1659.78	1179.75	1284.04	1437.54	1230.05	1336.82	1330.63	1304.49	1071.33	948.97	1108.29	495.98	455.49	483.86	0.120562	-6.07738	-6.41338	-6.10855	-7.079	4.38457	-2.84539	-0.297852	1.29532	2.86414	10.7376	-6.34867	-6.64189	-3.87257	4.76093	-6.23215	-3.5004	7.26641
TC18000480.hg.1	ATP5A1	ATP synthase, H+ transporting, mitochondrial F1 complex, alpha subunit 1, cardiac muscle	NM_001001937	NM_001001937	RefSeq	Homo sapiens ATP synthase, H+ transporting, mitochondrial F1 complex, alpha subunit 1, cardiac muscle (ATP5A1), nuclear gene encoding mitochondrial protein, transcript variant 1, mRNA.	Coding	chr18	43664110 - 43684300	-	710.82	689.84	576.53	1142.91	955.6	1126.33	977.54	893.93	936.49	1093.81	1110.13	1142.49	969.96	1011.2	985.81	936.83	834.75	915.18	525.71	465.67	450.81	-0.686506	-2.52537	0.254226	-1.40095	-3.87492	-3.78955	-4.81147	-6.74908	-6.31326	-4.95446	4.31121	-3.20206	-6.16141	-6.65726	3.77015	-4.08907	-3.36871	6.03819
TC10000067.hg.1	ATP5C1	ATP synthase, H+ transporting, mitochondrial F1 complex, gamma polypeptide 1	NM_001001973	NM_001001973	RefSeq	Homo sapiens ATP synthase, H+ transporting, mitochondrial F1 complex, gamma polypeptide 1 (ATP5C1), nuclear gene encoding mitochondrial protein, transcript variant 1, mRNA.	Coding	chr10	7830092 - 7849778	+	1038.5	1023	751.24	1700.64	1440.14	1441.77	1577.75	1489.73	1463.13	1379.1	1503.42	1793.4	1194.07	1476.83	1268.26	1109.47	913.75	1145.71	685.93	608.22	641.96	-1.68663	-1.52199	-2.02098	-4.10158	-7.00073	-3.7174	-6.53002	-6.91629	-5.3289	-1.79111	5.34708	-6.40144	-4.82802	-1.50459	6.22561	-4.5722	-1.56537	4.54151
TC17000633.hg.1	ATP5G1	ATP synthase, H+ transporting, mitochondrial Fo complex, subunit C1 (subunit 9)	NM_001002027	NM_001002027	RefSeq	Homo sapiens ATP synthase, H+ transporting, mitochondrial Fo complex, subunit C1 (subunit 9) (ATP5G1), nuclear gene encoding mitochondrial protein, transcript variant 2, mRNA.	Coding	chr17	46970127 - 46973233	+	337.87	360.51	279.73	1042.65	817.21	960.64	887.88	845.12	739.01	932.84	854.72	705.3	916.88	947.82	858.36	713.06	705.7	773.42	205.64	242.96	304.36	4.68853	3.99065	3.16275	5.35392	2.91397	-5.58191	-5.3623	-6.03546	-7.05159	-3.79842	5.21166	-6.45857	-5.65034	-5.83165	4.67968	-5.55302	-5.59239	4.41347
TC08000641.hg.1	ATP6V1C1	ATPase, H+ transporting, lysosomal 42kDa, V1 subunit C1	NM_001695	NM_001695	RefSeq	Homo sapiens ATPase, H+ transporting, lysosomal 42kDa, V1 subunit C1 (ATP6V1C1), mRNA.	Coding	chr8	104033248 - 104085285	+	266.04	307.57	163.05	866.55	682.55	884.46	1048.02	821.64	954.69	1171.85	1016.16	1148.03	1061.16	1120.46	1053.58	1136.42	812.11	905	1329.53	1363.3	1011.83	2.04302	3.33938	4.31661	4.25887	3.17468	4.22198	-5.30557	-2.38017	-2.57822	-6.09308	-2.91061	-4.55787	-5.02734	-6.83318	-4.80161	-6.12058	-5.20331	-6.89377
TC14001236.hg.1	ATP6V1D	ATPase, H+ transporting, lysosomal 34kDa, V1 subunit D	ENST00000553974	ENST00000553974	ENSEMBL	cdna:known chromosome:GRCh37:14:67778722:67804493:-1 gene:ENSG00000100554 gene_biotype:protein_coding transcript_biotype:processed_transcript	Coding	chr14	67778722 - 67804493	-	121.28	99.74	77.46	53.51	53.16	56.85	61.88	60.99	52.96	69.8	65.89	64.37	78.29	72.1	56.38	74.3	62.07	60.24	312.26	262.24	178.26	-0.962042	-2.05743	-3.76192	-4.7528	-3.86048	-0.405929	-5.93924	-2.88094	-4.37053	-4.98139	4.76402	-4.78088	-5.43314	-6.08015	4.10055	-6.19935	-6.41625	3.91767
TC14001237.hg.1	ATP6V1D	ATPase, H+ transporting, lysosomal 34kDa, V1 subunit D	NM_015994	NM_015994	RefSeq	Homo sapiens ATPase, H+ transporting, lysosomal 34kDa, V1 subunit D (ATP6V1D), mRNA.	Coding	chr14	67804581 - 67826966	-	189.76	193.33	127.36	230.83	204.41	237.4	230.6	213.25	242.63	298.04	295.57	304.02	356.33	338.78	312.43	326.88	256.25	315.09	927.99	938.11	614.84	-5.07307	-4.7537	-1.3405	-0.182676	-1.97559	4.5418	-6.48622	-1.15592	0.831871	-3.33075	4.41244	-1.22009	0.682993	-3.54197	4.324	-4.55302	-6.44622	2.98751
TC13000684.hg.1	ATP7B	ATPase, Cu++ transporting, beta polypeptide	NM_000053	NM_000053	RefSeq	Homo sapiens ATPase, Cu++ transporting, beta polypeptide (ATP7B), transcript variant 1, mRNA.	Coding	chr13	52506806 - 52585630	-	154.73	220.24	144.98	527.85	426.69	427.4	423.95	378.95	464.46	493.7	464.82	548.22	721.18	673.14	699.81	858.32	678.89	721.16	227.01	252.12	236.38	2.42823	1.97728	3.36829	5.97449	6.04499	-4.62446	-6.00777	-6.30191	0.357478	-0.102005	2.51471	-4.31465	2.11573	1.34315	1.89966	-0.0497426	-0.816759	4.62225
TC01006355.hg.1	ATPAF1	ATP synthase mitochondrial F1 complex assembly factor 1	NM_001042546	NM_001042546	RefSeq	Homo sapiens ATP synthase mitochondrial F1 complex assembly factor 1 (ATPAF1), nuclear gene encoding mitochondrial protein, transcript variant 2, mRNA.	Coding	chr1	47098409 - 47139539	-	189.77	182.37	129.54	533.02	530.75	563.8	541.97	553.82	546.12	652.94	709.34	721.89	713.4	815.23	744.19	721.55	560.5	639.8	520.77	522.14	532.45	4.91443	5.11431	6.32155	6.80152	5.43402	4.52226	-6.52423	-1.8446	0.28608	-5.43023	-7.61118	-1.74803	0.192939	-5.37829	-7.27238	-5.31507	-5.98829	-1.62779
TC01000375.hg.1	ATPIF1	ATPase inhibitory factor 1	NM_016311	NM_016311	RefSeq	Homo sapiens ATPase inhibitory factor 1 (ATPIF1), nuclear gene encoding mitochondrial protein, transcript variant 1, mRNA.	Coding	chr1	28562602 - 28573417	+	515.24	481.02	412.05	1234.11	1263.46	1309.06	1399.66	1160.52	1137.07	1638.32	1554.71	1834.79	1578.23	1570.49	1720.93	1848.59	1674.85	1820.44	1151.57	1114.67	1299.3	5.64415	4.31598	6.96486	7.35286	7.66683	4.19039	-6.42186	-1.66566	-1.31251	-0.930355	-7.20185	-1.94724	-2.13041	-1.28596	-7.48582	-6.12338	-6.15713	-1.59724
TC03001854.hg.1	ATR	ataxia telangiectasia and Rad3 related	NM_001184	NM_001184	RefSeq	Homo sapiens ataxia telangiectasia and Rad3 related (ATR), mRNA.	Coding	chr3	142168077 - 142297668	-	222.6	223.51	191.13	350.49	273.09	367.55	184.38	235.05	179.96	203.87	223.13	212.86	197.42	214.25	206.86	159.41	131.6	174.43	105.71	113.25	101.66	-2.0871	-7.20993	-7.6063	-7.64051	-4.1592	2.29953	-0.601013	-0.592439	-0.0824759	2.47265	5.70413	-6.07278	-6.61159	-4.41535	1.30146	-6.05345	-2.21395	4.78343
TC20000038.hg.1	ATRN	attractin	NM_001207047	NM_001207047	RefSeq	Homo sapiens attractin (ATRN), transcript variant 4, mRNA.	Coding	chr20	3451665 - 3631769	+	275.39	334.49	289.23	446.35	440.46	412.89	450.45	407.06	382.18	509.93	448.55	545.21	423.66	415	427.02	430.65	399.06	417.86	191.32	173.21	213.25	-1.81645	-3.20371	-0.452778	-2.32183	-3.30916	-1.77137	-6.23828	-5.03067	-7.00324	-6.95028	4.93576	-3.93024	-6.65538	-6.82886	3.62354	-3.64544	-4.37895	5.32716
TC01002381.hg.1	AUNIP	aurora kinase A and ninein interacting protein	NM_024037	NM_024037	RefSeq	Homo sapiens aurora kinase A and ninein interacting protein (AUNIP), mRNA.	Coding	chr1	26158414 - 26185903	-	63.3	55.36	62.77	325.23	363.13	355.94	399.66	288.93	286.68	565.57	453.63	622.01	360.77	373.3	371.79	392.16	355.68	389.16	268.93	227.19	306.28	10.7089	8.08459	10.7683	11.5056	11.0731	7.63974	-6.18097	-0.523278	-6.51901	-6.46225	-4.12148	-1.05281	-5.66828	-5.60903	-6.25683	-0.813872	-1.88005	0.939764
TC15001189.hg.1	AVEN	apoptosis, caspase activation inhibitor	NM_020371	NM_020371	RefSeq	Homo sapiens apoptosis, caspase activation inhibitor (AVEN), mRNA.	Coding	chr15	34158427 - 34331377	-	204.04	216.98	168.53	306.68	343.32	351.46	255.48	239.03	187.94	214.22	200.65	197.59	255.23	222.5	231.94	225.71	191.46	257.57	117.87	95.93	96.23	-0.0697904	-6.60164	-7.49005	-5.79077	-6.86813	0.353617	-1.27214	2.48541	-0.231118	-1.45081	7.04214	-5.79873	-6.58813	-6.82977	1.91025	-3.93278	-5.97532	3.20849
TC15000342.hg.1	B2M	beta-2-microglobulin	NM_004048	NM_004048	RefSeq	Homo sapiens beta-2-microglobulin (B2M), mRNA.	Coding	chr15	45003675 - 45011075	+	3424.53	3053.82	3051.79	1176.19	703.23	1154.35	739.74	764.83	957.1	662.28	744.47	686.4	787.97	794.06	685.43	623.02	504.92	636.59	875.45	803.39	713.12	2.88331	7.38797	9.49966	9.01816	9.48118	8.02777	-5.65973	-4.1474	-5.34103	-2.31574	-6.62653	-4.86148	-6.28073	-2.95416	-7.54296	-5.52909	-4.76872	-5.98825
TC01000031.hg.1	B3GALT6	UDP-Gal:betaGal beta 1,3-galactosyltransferase polypeptide 6	NM_080605	NM_080605	RefSeq	Homo sapiens UDP-Gal:betaGal beta 1,3-galactosyltransferase polypeptide 6 (B3GALT6), mRNA.	Coding	chr1	1167629 - 1170421	+	222.63	200.87	174.64	390.08	453.67	361.4	255.22	277.52	274.89	219.14	236.27	240.95	255.78	260.29	261.28	217.22	202	239.03	105.82	118.41	100.49	1.62866	-3.50868	-6.2078	-4.09337	-7.08537	0.512225	0.0656114	2.15889	0.928217	2.19043	7.77522	-4.0932	-6.46056	-4.14044	6.12362	-4.49364	-6.19588	4.87748
TC20000928.hg.1	B4GALT5	UDP-Gal:betaGlcNAc beta 1,4- galactosyltransferase, polypeptide 5	NM_004776	NM_004776	RefSeq	Homo sapiens UDP-Gal:betaGlcNAc beta 1,4- galactosyltransferase, polypeptide 5 (B4GALT5), mRNA.	Coding	chr20	48249482 - 48330421	-	523.33	521.13	336.64	1255.19	1293.8	1301.45	1585.03	1678.22	1790.75	1593.58	1606.92	1488.49	1800.47	1596.35	1593.84	2085.86	1685.24	1834.28	3096.75	3441.97	3643.02	2.9086	4.81733	4.18603	4.48867	5.25536	8.12216	-0.969815	-2.8911	-1.3301	-0.958269	7.22625	-5.75504	-6.71183	-6.13216	3.83827	-5.72711	-4.59646	5.11729
TC06000684.hg.1	BAG2	BCL2-associated athanogene 2	NM_004282	NM_004282	RefSeq	Homo sapiens BCL2-associated athanogene 2 (BAG2), mRNA.	Coding	chr6	57037104 - 57050012	+	151.53	145.54	104.13	718.69	629.72	750.6	471.11	602	528.45	520.88	654.81	549.88	762.43	661.78	659.5	495.34	419.6	549.77	187.8	274.2	147.38	7.41825	5.74826	6.02015	7.50434	5.05789	-5.32038	-2.7421	-4.45421	-7.14833	-2.07741	2.59768	-6.09138	-2.88254	-6.40528	0.596768	-3.85366	-5.15445	1.45853
TC07001499.hg.1	BAZ1B	bromodomain adjacent to zinc finger domain, 1B	NM_032408	NM_032408	RefSeq	Homo sapiens bromodomain adjacent to zinc finger domain, 1B (BAZ1B), mRNA.	Coding	chr7	72854728 - 72936615	-	389.94	425.71	322.21	1002.47	859.68	993.24	683.17	816.46	655.66	894.12	869.26	832.03	837.98	763.1	782.07	755.05	746.98	720.93	705.07	647.51	669.29	3.89765	0.52044	3.22315	2.42505	1.30141	0.139809	-2.38806	-5.93949	-3.95124	-3.24892	-1.148	-3.871	-5.69995	-6.74115	-7.24036	-5.1628	-4.63653	-2.33722
TC12001608.hg.1	BAZ2A	bromodomain adjacent to zinc finger domain, 2A	NM_013449	NM_013449	RefSeq	Homo sapiens bromodomain adjacent to zinc finger domain, 2A (BAZ2A), mRNA.	Coding	chr12	56989380 - 57030163	-	1458.27	1276.08	1399.28	689.24	724.14	682.34	752.97	757.84	599.91	742.1	522.5	641.55	694.16	630.87	654.33	559.94	495.6	542.64	1391.81	1449.55	1389.26	3.2867	1.63022	1.82813	3.74861	5.0846	-7.71822	-6.53906	-6.24311	-6.51737	-2.5058	5.76846	-5.93993	-6.41523	-3.38745	2.88345	-6.09478	-5.15773	2.99588
TC12001309.hg.1	BCAT1	branched chain amino-acid transaminase 1, cytosolic	NM_001178091	NM_001178091	RefSeq	Homo sapiens branched chain amino-acid transaminase 1, cytosolic (BCAT1), transcript variant 2, mRNA.	Coding	chr12	24962958 - 25102393	-	452.19	531.93	266.65	820.1	789.48	897.84	812.19	836.49	984.28	884.31	1012.11	1135.14	999.92	952.89	1015.18	690.07	523.33	800.47	177.25	167.01	186.18	-1.77039	-1.36604	-0.519874	-0.389673	-4.51276	-1.23436	-6.31911	-4.56	-3.70408	-5.0687	10.9258	-5.22775	-5.168	-4.34494	9.78963	-6.21296	-2.08175	10.1734
TC10000915.hg.1	BCCIP	BRCA2 and CDKN1A interacting protein	NM_016567	NM_016567	RefSeq	Homo sapiens BRCA2 and CDKN1A interacting protein (BCCIP), transcript variant A, mRNA.	Coding	chr10	127512104 - 127542264	+	238.17	238.24	148.36	789.82	603.24	709.51	483.49	623.34	486.08	527.89	602.7	558.75	656.07	672.57	572.85	529.49	444.11	498.87	247.12	236.16	215.17	3.1762	1.17734	2.02063	2.80956	0.873712	-7.25355	-3.42821	-4.14785	-6.41479	-2.23529	6.02808	-6.15883	-4.77456	-6.52323	3.31054	-4.86938	-5.19952	6.05023
TC02000696.hg.1	BCL2L11	BCL2-like 11 (apoptosis facilitator)	ENST00000452033	ENST00000452033	ENSEMBL	[retired] cdna:known chromosome:GRCh37:2:111907526:111911928:1 gene:ENSG00000153094 gene_biotype:protein_coding transcript_biotype:protein_coding	Coding	chr2	111907526 - 111911928	+	157.91	132.88	206.77	385.01	303.65	412.01	231.67	503.75	366.61	367.75	414.03	500.53	347.7	404.62	281.76	554.91	422.99	374.2	1393.74	1053.25	1177.74	0.417478	-2.47809	1.7094	-0.578361	1.73979	8.09753	-6.51287	-5.88554	-6.96293	-5.74583	4.87518	-5.88086	-6.72577	-5.94785	0.788972	-4.52307	-6.36378	4.12102
TC02000695.hg.1	BCL2L11	BCL2-like 11 (apoptosis facilitator)	NM_207002	NM_207002	RefSeq	Homo sapiens BCL2-like 11 (apoptosis facilitator) (BCL2L11), transcript variant 9, mRNA.	Coding	chr2	111876955 - 111926022	+	273.01	258.08	365.23	683.79	653.13	664.09	652.29	798.6	725.24	737.24	726.07	736.7	818.39	779.5	703.07	1065.47	851.86	851.3	1522.57	1381.75	1327.15	2.37832	2.61409	3.11409	3.25433	4.21691	7.38519	-5.82323	-5.53013	-4.71225	-2.35347	5.42249	-6.43658	-6.40018	-4.20774	2.85159	-5.97421	-3.81259	4.31765
TC03002096.hg.1	BCL6	B-cell CLL/lymphoma 6	NM_001130845	NM_001130845	RefSeq	Homo sapiens B-cell CLL/lymphoma 6 (BCL6), transcript variant 2, mRNA.	Coding	chr3	187439165 - 187463515	-	172.67	145.65	172.29	34.71	32.69	31.87	46.01	39.37	39.58	45.83	39.8	44.77	47.53	39.25	45.42	48.39	51.04	48.7	464.32	435.16	265.77	9.74725	7.92679	7.69501	7.47275	7.03996	-0.325381	-2.60141	-1.72047	-1.71998	0.436399	8.23148	-6.26966	-6.4324	-4.79091	7.0934	-6.22413	-5.2338	7.42678
TC22000129.hg.1	BCR	breakpoint cluster region	NM_004327	NM_004327	RefSeq	Homo sapiens breakpoint cluster region (BCR), transcript variant 1, mRNA.	Coding	chr22	23521891 - 23660224	+	434.05	473.33	405.52	313.78	344.1	324.77	324.92	312.81	305.69	229.75	219.17	200.7	205.89	193.52	205.4	173.48	208.22	201.73	155.13	164.11	181.9	-3.07816	-2.48622	2.71542	4.14483	3.19872	5.06313	-6.27842	1.26963	3.57045	1.74475	4.03177	0.641658	2.83989	1.02215	3.54508	-5.55699	-5.66448	-3.03501
TC02001308.hg.1	BCS1L	BC1 (ubiquinol-cytochrome c reductase) synthesis-like	NM_001079866	NM_001079866	RefSeq	Homo sapiens BC1 (ubiquinol-cytochrome c reductase) synthesis-like (BCS1L), nuclear gene encoding mitochondrial protein, transcript variant 2, mRNA.	Coding	chr2	219523487 - 219528166	+	178.43	172.12	162.52	435.51	508.05	508	378.97	392.52	374.95	495.67	498.9	449.03	553.92	510.66	584.17	429.66	400.12	464.51	116.34	123.79	134.96	6.34472	4.70869	6.46719	7.71204	4.90486	-3.12421	-2.35242	-6.93691	-5.39323	-6.14687	8.90408	-2.07124	0.861746	-5.69215	8.18028	-4.34639	-5.58081	9.39748
TC03002179.hg.1	BDH1	3-hydroxybutyrate dehydrogenase, type 1	NM_203315	NM_203315	RefSeq	Homo sapiens 3-hydroxybutyrate dehydrogenase, type 1 (BDH1), nuclear gene encoding mitochondrial protein, transcript variant 2, mRNA.	Coding	chr3	197236654 - 197300194	-	157.07	116.01	152.48	342.61	331.78	352.48	318.12	304.88	310.73	347.21	317.47	321.99	260.38	259.89	272.25	215.81	234.74	251.34	141.29	128.82	139.67	3.50591	2.55409	2.82168	0.672812	-1.54466	-7.72255	-5.15484	-6.68365	-0.552189	-0.32083	7.5197	-6.01691	-3.09287	-2.28983	6.38959	-1.7296	-1.12011	6.72214
TC04002947.hg.1	BDH2	3-hydroxybutyrate dehydrogenase, type 2	NM_020139	NM_020139	RefSeq	Homo sapiens 3-hydroxybutyrate dehydrogenase, type 2 (BDH2), mRNA.	Coding	chr4	103998782 - 104021040	-	173.73	171.04	119.37	125.22	124.17	126.93	121.86	98.72	112.59	87.01	78.24	95.04	89.88	81.11	98.94	62.2	57.9	75.86	57.89	60.73	59.7	-6.01489	-4.56674	-1.47099	-1.89441	1.2496	2.69012	-5.00602	0.112351	-0.368087	3.02617	6.48034	-3.12537	-3.90896	0.411266	2.73546	-6.11964	-3.10648	-0.600768
TC06001987.hg.1	BEND3	BEN domain containing 3	NM_001080450	NM_001080450	RefSeq	Homo sapiens BEN domain containing 3 (BEND3), mRNA.	Coding	chr6	107386385 - 107436473	-	49.77	64.69	52.38	154.31	135.35	127.23	81.06	110.03	76.3	82.15	98.15	77.03	92.45	94.05	97.93	76.17	85	96.48	54.27	63.77	48.16	3.75993	-2.68922	-2.41967	0.0642072	-2.53476	-7.76809	-1.25871	0.391806	0.393916	0.146353	4.0354	-6.41838	-6.41279	-6.79937	-2.57982	-5.25276	-6.44761	-1.70661
TC0X001233.hg.1	BEX1	brain expressed, X-linked 1	NM_018476	NM_018476	RefSeq	Homo sapiens brain expressed, X-linked 1 (BEX1), mRNA.	Coding	chrX	102317579 - 102319168	-	469.74	459.12	183.86	196.89	120.17	144.51	120.03	142.67	122.72	208.51	248.8	168.88	361.92	278.47	411.48	1375.8	462.43	970.96	212.95	215.6	210.85	-3.59684	-1.93465	-5.60517	-7.70449	-4.14281	-5.7969	-5.64558	-4.71229	0.304209	2.66039	-4.43906	-0.981041	3.64618	3.97187	1.6348	-1.37354	1.90429	-7.40898
TC22000476.hg.1	BID	BH3 interacting domain death agonist	NM_001196	NM_001196	RefSeq	Homo sapiens BH3 interacting domain death agonist (BID), transcript variant 2, mRNA.	Coding	chr22	18216906 - 18257431	-	266.59	292.59	214.13	529.16	501.33	454.99	326.07	335.56	319.56	389.64	349.18	331.84	444.33	427.53	446.48	349.44	398.7	419.13	111.81	112.62	110.71	0.941536	-4.86533	-3.86232	-0.326939	-2.86058	2.75463	1.41575	-1.08322	-5.24249	-3.75878	10.8379	-5.61507	0.31057	-4.84718	8.90637	-2.4528	-5.9605	8.5717
TC12001507.hg.1	BIN2	bridging integrator 2	NM_016293	NM_016293	RefSeq	Homo sapiens bridging integrator 2 (BIN2), mRNA.	Coding	chr12	51674822 - 51718452	-	1541.03	1828.42	1016.32	1011.8	719.22	1238.62	788.7	719.5	959.27	477.34	418.46	526.34	589.73	524.42	543.22	331.24	227.94	283.86	126.77	79.02	102.5	-5.42318	-3.00263	1.86225	0.915885	4.99882	8.16528	-5.78596	-0.00839557	-1.59355	4.29554	6.47528	0.509877	-0.965259	4.83179	7.53319	-4.32136	-0.0800599	5.90306
TC11000956.hg.1	BIRC3	baculoviral IAP repeat containing 3	NM_001165	NM_001165	RefSeq	Homo sapiens baculoviral IAP repeat containing 3 (BIRC3), transcript variant 1, mRNA.	Coding	chr11	102188181 - 102210135	+	281.13	193.87	277.42	33.12	27.42	31.29	30.51	30.57	28.88	24.98	29.22	27.34	23.91	24.52	26.92	22.68	22.65	25.48	24.44	32.26	26.69	9.14144	9.83528	9.80306	10.2922	10.9377	9.12956	-6.50098	-5.70585	-3.87242	-3.38422	-7.13364	-5.33188	-3.24642	-3.23306	-7.04414	-5.53251	-5.13231	-7.45103
TC13001720.hg.1	BIVM	basic, immunoglobulin-like variable motif containing	NM_001159596	NM_001159596	RefSeq	Homo sapiens basic, immunoglobulin-like variable motif containing (BIVM), transcript variant 2, mRNA.	Coding	chr13	103451399 - 103493888	+	435.66	467.97	179.41	445.01	369.59	485.01	387.5	291.84	358.55	432.29	382.31	455.48	370.29	373.63	354.9	354.45	248.09	343.97	163.85	123.72	152.48	-6.8437	-7.42491	-7.02324	-7.60095	-7.52914	-3.43914	-4.30626	-6.91066	-5.08661	-3.90205	4.44026	-4.24285	-6.38826	-6.4694	2.40196	-4.16891	-3.37309	5.36847
TC17001328.hg.1	BLMH	bleomycin hydrolase	NM_000386	NM_000386	RefSeq	Homo sapiens bleomycin hydrolase (BLMH), mRNA.	Coding	chr17	28575213 - 28619184	-	477.01	493.18	348.49	758.16	791.24	735.7	642.09	662.3	562.41	647.52	657.95	729.87	598.61	568.2	575.31	478.69	416.97	475.27	165.61	166.77	161.88	-0.619498	-3.738	-2.52903	-4.6457	-7.47387	3.39879	-3.06481	-5.29821	-0.352734	1.97488	11.9231	-5.69436	-6.12913	-2.33027	9.20281	-3.57628	-0.250311	10.4267
TC07000267.hg.1	BLVRA	biliverdin reductase A	NM_000712	NM_000712	RefSeq	Homo sapiens biliverdin reductase A (BLVRA), transcript variant 1, mRNA.	Coding	chr7	43798272 - 43846941	+	307.03	317.99	244.73	452.95	408.23	376.23	482.48	348.99	437.9	690.2	507.51	760.93	747.16	680.11	673.63	812.36	631.92	681.99	365.33	351.97	370.41	-3.08396	-3.58312	0.685189	3.81152	2.81953	-5.28569	-6.51596	-1.77366	2.64744	0.914282	-6.0821	-2.49389	0.291094	-0.449331	-6.28124	-5.89772	-6.13396	-0.458812
TC04000440.hg.1	BMP2K	BMP2 inducible kinase	NM_017593	NM_017593	RefSeq	Homo sapiens BMP2 inducible kinase (BMP2K), transcript variant 2, mRNA.	Coding	chr4	79697496 - 79837526	+	999.5	1214.59	665.4	1750.44	1625.02	2009.01	2299.33	1958.14	2632.16	2169.32	1836.48	2094.62	2020.74	2215.83	1999.61	1910.71	1562.39	1925.94	3629.49	3672.99	3327.03	-1.92311	0.153323	-0.732502	-0.41248	-1.98676	3.5894	-3.77049	-5.66935	-5.05238	-7.12266	3.26532	-5.61403	-6.0718	-4.42488	-1.11994	-6.17303	-5.55816	2.23473
TC10000266.hg.1	BMS1	BMS1 ribosome biogenesis factor	NM_014753	NM_014753	RefSeq	Homo sapiens BMS1 homolog, ribosome assembly protein (yeast) (BMS1), mRNA.	Coding	chr10	43277954 - 43330385	+	563.25	501.25	387.61	978.25	816.93	919.91	603.88	710.69	550.67	623.26	723.31	671.48	571.77	614.99	612.83	481.04	434.31	488.29	259.32	222.31	227.79	-0.0707952	-5.35859	-4.08307	-5.64436	-7.54674	0.46968	-1.03905	-1.86334	1.00972	3.64701	8.60075	-5.94085	-6.64263	-3.22936	4.81213	-4.73175	-0.816887	6.98242
TC08000200.hg.1	BNIP3L	BCL2/adenovirus E1B 19kDa interacting protein 3-like	NM_004331	NM_004331	RefSeq	Homo sapiens BCL2/adenovirus E1B 19kDa interacting protein 3-like (BNIP3L), mRNA.	Coding	chr8	26240414 - 26363152	+	1419.47	1452.01	1295.86	1044.73	1071.93	1031.24	1635.44	1602.9	2030.85	1717.7	2016.39	1836.14	2130.67	2026.13	1931.88	2170.42	1812.18	1881.65	2983.93	3232.47	2614.32	-2.93718	-4.96	-3.53165	-1.31597	-3.19583	2.68658	1.51815	3.65273	6.03448	3.3999	6.92486	-6.19379	-5.00077	-6.14626	-0.303181	-5.27997	-6.27335	-0.0465489
TC16002104.hg.1	BOLA2	bolA homolog 2 (E. coli)	NM_001031827	NM_001031827	RefSeq	Homo sapiens bolA homolog 2 (E. coli) (BOLA2), mRNA.	Coding	chr16	30204256 - 30205627	-	426.77	459.24	399.96	987.91	920.78	899.53	880.93	787.05	912.52	1227.75	1009.25	869.03	1051.08	926.27	1066.75	798.31	882.52	957.42	480.89	464.71	387.14	4.29527	2.73974	2.7754	4.67917	2.29044	-7.6996	-5.66883	-6.40111	-6.26013	-6.77106	3.80632	-4.89213	-4.2472	-6.80028	2.32493	-6.23064	-5.35113	2.47209
TC02001992.hg.1	BOLA3	bolA homolog 3 (E. coli)	NM_001035505	NM_001035505	RefSeq	Homo sapiens bolA homolog 3 (E. coli) (BOLA3), transcript variant 2, mRNA.	Coding	chr2	74362525 - 74375121	-	189.11	167.36	217.92	553.31	565.17	551.89	476.6	543.91	469.69	585.32	708.07	651.69	748.42	725.32	693.99	674.89	606.25	645.99	527.08	523.56	544.85	5.92309	4.39554	6.14921	7.67031	6.49775	5.17494	-4.96666	-4.7606	-0.520392	-5.33536	-7.39778	-2.41321	0.658023	-3.08374	-6.9593	-4.94137	-6.44397	-4.33731
TC07000836.hg.1	BPGM	2,3-bisphosphoglycerate mutase	NM_001724	NM_001724	RefSeq	Homo sapiens 2,3-bisphosphoglycerate mutase (BPGM), transcript variant 1, mRNA.	Coding	chr7	134331531 - 134364567	+	230.67	234.99	168.64	241.03	254.16	274.09	236.85	208.56	277.21	422.28	409.85	459.08	429.79	460.61	479.09	655.75	577.71	538.75	2417.77	3116.39	2023.03	-5.80163	-6.78093	1.03652	1.78574	3.71541	9.49414	-6.18419	2.82878	4.08408	5.59579	9.68316	1.70368	2.47298	4.7147	8.82169	-5.75874	-1.94808	7.85629
TC17001553.hg.1	BRCA1	breast cancer 1, early onset	NM_007294	NM_007294	RefSeq	Homo sapiens breast cancer 1, early onset (BRCA1), transcript variant 1, mRNA.	Coding	chr17	41196312 - 41322420	-	68.98	72.92	47.7	646.31	505.89	657.23	482.27	470.69	448.22	487.58	505.85	479.04	548.5	567.95	507.43	551.9	408.42	467.25	415.96	397.51	409.91	8.89614	9.02711	9.07652	9.40503	8.51819	8.28123	-3.14467	-4.40719	-6.31538	-4.85164	-1.7825	-6.07599	-4.05593	-6.82613	-5.20072	-4.92757	-6.35877	-3.74945
TC0X000783.hg.1	BRCC3	BRCA1/BRCA2-containing complex, subunit 3	NM_001018055	NM_001018055	RefSeq	Homo sapiens BRCA1/BRCA2-containing complex, subunit 3 (BRCC3), transcript variant 2, mRNA.	Coding	chrX	154299695 - 154351349	+	383.96	408.69	254.31	1008.02	819.04	974.79	615.33	856.58	553.44	549.65	672.28	562.2	738.99	723.1	714.67	650.05	549.96	691.54	195.64	191.37	238.79	2.00577	-2.00677	-2.44873	0.137113	-1.82867	-3.2623	-3.37852	-0.0355515	-2.59862	-1.5203	8.16322	-5.97943	-6.36233	-6.72139	3.427	-3.08014	-6.25362	5.45074
TC05001826.hg.1	BRD8	bromodomain containing 8	NM_001164326	NM_001164326	RefSeq	Homo sapiens bromodomain containing 8 (BRD8), transcript variant 4, mRNA.	Coding	chr5	137475455 - 137514675	-	197.92	213.71	161	378.96	385.65	382.26	457.04	377.01	475.46	497.06	467.5	513.68	457.67	424.2	430.13	435.04	417.9	438.52	895.02	1001.16	764.45	2.11103	2.40634	4.23572	3.33738	2.8649	7.23661	-5.12977	-1.44847	-4.24569	-5.74073	4.37748	-5.22143	-6.7319	-6.82851	1.56871	-4.38123	-5.05166	1.44002
TC12001002.hg.1	BRI3BP	BRI3 binding protein	NM_080626	NM_080626	RefSeq	Homo sapiens BRI3 binding protein (BRI3BP), mRNA.	Coding	chr12	125478194 - 125515684	+	207.66	196.64	156.53	1219.84	1296.3	1316.25	717.79	1068.52	804.64	832.04	1024.58	804.27	1156.52	1104.43	1112.86	897.53	857.85	1013.01	193.3	229.16	240.18	10.218	6.21195	7.41231	9.89094	8.43996	-6.5258	-1.70663	-0.888918	-4.53368	-1.62535	10.8035	-6.40832	-3.7379	-6.56852	5.21074	-2.65216	-6.33779	7.40796
TC05000154.hg.1	BRIX1	BRX1, biogenesis of ribosomes, homolog (S. cerevisiae)	NM_018321	NM_018321	RefSeq	Homo sapiens BRX1, biogenesis of ribosomes, homolog (S. cerevisiae) (BRIX1), mRNA.	Coding	chr5	34915481 - 34926101	+	243.91	222.72	190.37	757.9	689.14	780.38	549.47	586.18	530.23	551.53	692.38	547.56	699.88	908.97	701.28	605.34	458.32	610.77	285.58	293.17	302.39	6.82964	4.60585	4.00186	5.735	2.90313	-3.91506	-0.923242	-3.94452	-7.07869	-3.52008	7.25258	-6.08977	-2.14162	-6.83411	4.28324	-3.59329	-6.22376	3.10505
TC01002471.hg.1	BSDC1	BSD domain containing 1	NM_001143888	NM_001143888	RefSeq	Homo sapiens BSD domain containing 1 (BSDC1), transcript variant 1, mRNA.	Coding	chr1	32830704 - 32860332	-	641.6	574.66	442.98	357.75	352.83	355.44	489.19	406.14	557.54	641.67	506.92	537.63	539.36	471.52	537.56	625.89	556.84	573.83	1718.52	1714.2	1295.44	-2.2996	-6.86567	-7.58799	-7.54039	-7.38111	2.82051	-2.35452	0.888136	1.0423	2.12233	8.14284	-5.33083	-6.39984	-4.9561	4.31981	-5.68017	-6.31766	4.1922
TC19000009.hg.1	BSG	basigin (Ok blood group)	NM_001728	NM_001728	RefSeq	Homo sapiens basigin (Ok blood group) (BSG), transcript variant 1, mRNA.	Coding	chr19	571310 - 583493	+	935.73	965.2	748.69	1939.51	1658.4	2003.66	2148.88	2206.26	2435.01	2955.18	2770.17	2337.6	2998.63	2793.91	2809.39	3465.31	3111.21	3180.04	4816.84	4935.98	3958.67	2.10141	4.32656	4.88053	6.48567	7.04017	8.19083	-3.72486	-1.50772	1.14091	2.10667	4.22114	-4.49543	-1.88455	-0.87181	2.79411	-5.78053	-4.38518	0.0207169
TC12001807.hg.1	BTG1	B-cell translocation gene 1, anti-proliferative	NM_001731	NM_001731	RefSeq	Homo sapiens B-cell translocation gene 1, anti-proliferative (BTG1), mRNA.	Coding	chr12	92534054 - 92539673	-	1910.41	1600.09	2009.07	247.22	184	244.38	272.88	229.51	358.9	269.53	250.54	311.61	237.96	207.1	197.95	178.1	150.79	190.89	391.51	447.6	283.33	9.77963	7.93582	9.86913	11.3263	11.9784	6.18701	-4.95798	-4.84094	-7.03006	-4.49294	-3.16554	-6.44067	-4.27554	-1.60242	-6.05545	-2.65077	0.0225762	-5.07879
TC01001685.hg.1	BTG2	BTG family, member 2	NM_006763	NM_006763	RefSeq	Homo sapiens BTG family, member 2 (BTG2), mRNA.	Coding	chr1	203274619 - 203278730	+	2065.51	1540.43	1587.16	129.8	106.56	114.29	181.66	373.14	525.36	530.77	551.9	556.15	625.08	619.48	694.93	953.56	724.83	921.55	2690.71	2639.3	2289.06	12.0132	1.63914	5.57648	4.14045	0.144314	-3.20713	-1.07777	10.2007	10.6573	11.8633	14.4609	-4.38449	-3.61429	-1.26729	2.61342	-3.22458	-0.0174932	10.4368
TC06000189.hg.1	BTN2A1	butyrophilin, subfamily 2, member A1	NM_001197233	NM_001197233	RefSeq	Homo sapiens butyrophilin, subfamily 2, member A1 (BTN2A1), transcript variant 3, mRNA.	Coding	chr6	26458150 - 26476849	+	185.7	183.85	214.39	146.76	136.64	146.31	131.7	149.74	157.16	109.25	116.95	113.08	117.5	107.21	113.72	92.31	101.22	95.67	92.75	92.35	88.08	-2.82306	-3.76927	0.80032	1.01691	2.33612	3.38543	-6.49838	-1.93904	-1.53829	0.24257	2.06925	-2.11098	-2.03236	-0.146994	1.02766	-6.23841	-4.57799	-3.00753
TC06000184.hg.1	BTN3A2	butyrophilin, subfamily 3, member A2	NM_001197246	NM_001197246	RefSeq	Homo sapiens butyrophilin, subfamily 3, member A2 (BTN3A2), transcript variant 2, mRNA.	Coding	chr6	26365398 - 26378548	+	311.15	366.97	288.21	255.61	225.96	329.31	276.39	230.69	351.62	199.35	166.38	212.56	206.5	178.54	184.32	144.25	131.93	127.24	97.94	100.19	86.79	-6.27353	-6.86951	-1.12932	-0.196585	3.54719	6.41065	-6.43927	-3.4293	-2.97312	1.95564	3.91832	-2.67956	-2.32778	2.08248	3.76567	-6.22682	-1.53396	2.76308
TC11002322.hg.1	BUD13	BUD13 homolog (S. cerevisiae)	NM_001159736	NM_001159736	RefSeq	Homo sapiens BUD13 homolog (S. cerevisiae) (BUD13), transcript variant 2, mRNA.	Coding	chr11	116618886 - 116643714	-	138.73	128.93	99.74	340.04	301.76	329.48	329.82	264.01	295.45	386.65	319.48	409.61	327.49	277.61	284.39	294.84	242.11	257.75	251.76	254.97	251.93	3.97496	2.6896	4.15377	2.86343	1.46554	1.49873	-5.78009	-5.56865	-6.18845	-4.52529	-2.51346	-3.91037	-6.73587	-6.08194	-5.51464	-3.43341	-2.17148	-1.25088
TC02001166.hg.1	BZW1	basic leucine zipper and W2 domains 1	NM_001207067	NM_001207067	RefSeq	Homo sapiens basic leucine zipper and W2 domains 1 (BZW1), transcript variant 1, mRNA.	Coding	chr2	201675317 - 201688569	+	1166.27	1079.96	827.16	1507.8	1375.66	1560.4	996.55	1245.17	1140.14	962.78	1181.38	841.56	1252.63	1323.55	1251.11	1039.41	763.02	1050.53	653.05	670.88	641.7	-3.10142	-7.00543	-7.58015	-5.4676	-7.39078	-2.47444	-2.22172	-1.36552	-4.28599	-1.11502	6.27197	-5.62237	-5.16429	-5.55048	1.49874	-3.09725	-6.36542	-1.78819
TC10000729.hg.1	C10orf2	chromosome 10 open reading frame 2	NM_001163812	NM_001163812	RefSeq	Homo sapiens chromosome 10 open reading frame 2 (C10orf2), transcript variant 2, mRNA.	Coding	chr10	102747124 - 102754158	+	83.22	85.98	97.5	426.92	400.16	411.21	210.91	309.74	222.55	227.44	341.36	276.59	284.37	246.64	282.11	214.27	199.88	233.77	73.55	65.48	78.77	9.78556	3.37267	4.29272	6.63378	4.14918	-5.57186	-0.172973	-2.02344	1.69144	4.0521	11.4026	-5.95369	-6.23546	-6.18552	4.53452	-6.20161	-4.12374	5.80528
TC11001000.hg.1	C11orf1	chromosome 11 open reading frame 1	NM_022761	NM_022761	RefSeq	Homo sapiens chromosome 11 open reading frame 1 (C11orf1), mRNA.	Coding	chr11	111749659 - 111756699	+	218.28	198.67	130.53	215.7	167.44	187.96	192.87	154.2	183.6	209.82	179.34	165.85	205.75	209.47	212.47	153.98	139.31	180.94	94.88	80.98	70.71	-7.39322	-7.43312	-7.57918	-6.92419	-7.16527	-0.691596	-6.18135	-6.8834	-6.14511	-5.41155	2.64228	-6.32217	-4.23633	-6.14887	2.06855	-4.77629	-5.2327	2.73171
TC11002005.hg.1	C11orf24	chromosome 11 open reading frame 24	NM_022338	NM_022338	RefSeq	Homo sapiens chromosome 11 open reading frame 24 (C11orf24), mRNA.	Coding	chr11	68028803 - 68039469	-	267.45	225.49	258.12	746.88	771.71	783.95	526.15	766.65	576.25	543.22	643.22	506.26	769.18	671.42	720.92	548.64	601.98	614.54	538.04	449.35	454.19	7.14283	2.5821	2.89582	6.24833	3.92203	1.29973	-4.32049	-1.69316	-6.44467	-2.56443	0.909152	-6.09885	-5.53982	-6.73568	-5.25879	-2.68953	-6.31138	-5.87206
TC11003486.hg.1	C11orf48	chromosome 11 open reading frame 48	NM_024099	NM_024099	RefSeq	Homo sapiens chromosome 11 open reading frame 48 (C11orf48), mRNA.	Coding	chr11	62430287 - 62439241	-	235.14	211.56	179.33	548.13	545.09	509.36	543.21	438.59	572.94	707.5	560.6	857.67	676.99	564.05	581.65	442.57	353.66	438.43	208.26	212.43	190.87	4.64293	3.07009	4.07694	5.05932	0.620337	-7.74853	-6.42778	-4.17735	-5.37286	-3.44102	7.60111	-3.84555	-5.1376	-4.61517	4.54485	-5.39711	-0.498807	5.18567
TC11000403.hg.1	C11orf49	chromosome 11 open reading frame 49	NM_001003676	NM_001003676	RefSeq	Homo sapiens chromosome 11 open reading frame 49 (C11orf49), transcript variant 1, mRNA.	Coding	chr11	46958248 - 47185936	+	259.9	317.14	218.37	226.43	242.05	238.65	295.16	246.77	321.18	323.12	262.54	319.58	255.02	232.11	266.93	244.23	250.69	276.66	144.07	143.26	140.96	-6.94308	-7.14357	-6.88235	-7.61408	-7.55221	-0.266733	-4.01479	-3.05469	-6.51189	-6.43486	3.11073	-6.3045	-5.46573	-6.13188	2.82315	-3.94735	-5.01956	4.09964
TC11000871.hg.1	C11orf73	chromosome 11 open reading frame 73	NM_016401	NM_016401	RefSeq	Homo sapiens chromosome 11 open reading frame 73 (C11orf73), transcript variant 1, mRNA.	Coding	chr11	86013253 - 86056985	+	95.2	91.5	72.59	243.41	211.83	218.94	242.34	192.59	226.01	310.12	286.46	331.58	291.9	333.05	270.29	265.32	202.7	267.12	273.1	239.23	221.09	4.28729	3.51612	6.52942	6.01886	3.69314	4.26578	-6.49256	-1.0325	-2.27248	-6.74091	-7.16906	-1.30318	-2.40528	-6.31933	-6.81424	-6.09584	-3.95215	-3.95903
TC12001123.hg.1	C12orf4	chromosome 12 open reading frame 4	NM_020374	NM_020374	RefSeq	Homo sapiens chromosome 12 open reading frame 4 (C12orf4), mRNA.	Coding	chr12	4596894 - 4647674	-	260.29	259.36	203.48	650.25	526.86	631.17	505.6	645.02	506.37	797.94	835.86	627.07	974.66	960.65	896.22	1012.07	784.67	912.03	1018.53	980.89	956.54	3.50115	2.2584	4.49988	7.65345	6.33289	7.74279	-6.02969	-4.6157	1.0256	-1.51443	0.852927	-3.12814	1.44763	-0.443752	1.27382	-3.33043	-5.01748	-3.73812
TC12000815.hg.1	C12orf45	chromosome 12 open reading frame 45	NM_152318	NM_152318	RefSeq	Homo sapiens chromosome 12 open reading frame 45 (C12orf45), mRNA.	Coding	chr12	105380088 - 105443515	+	89.56	101.51	78.17	196.34	171.39	187.66	146.92	142.01	121.73	158.81	146.96	154.02	151.12	155.17	143.97	113.09	89.56	99.96	64.69	63.26	69.38	2.38345	-2.04982	0.00904909	-0.0991845	-6.95548	-3.92277	-1.51524	-3.58911	-2.74729	2.46401	7.75089	-5.19138	-5.72363	-2.87848	3.92057	-6.16451	-0.0949574	6.59885
TC12000889.hg.1	C12orf52	chromosome 12 open reading frame 52	NM_032848	NM_032848	RefSeq	Homo sapiens chromosome 12 open reading frame 52 (C12orf52), mRNA.	Coding	chr12	113623331 - 113630173	+	170.89	193.78	195.18	511.7	502.09	511.08	358.67	363.15	320.55	351.91	348.54	303.5	350.59	302.1	345.14	306.93	303.14	331.42	182.4	190.32	207.18	6.53953	1.85644	1.06498	1.23676	0.0140064	-7.67309	1.13141	1.35326	1.88036	2.00409	7.75645	-6.30165	-6.4927	-6.01069	2.70836	-6.2357	-6.14986	2.05402
TC14001455.hg.1	C14orf142	chromosome 14 open reading frame 142	NM_032490	NM_032490	RefSeq	Homo sapiens chromosome 14 open reading frame 142 (C14orf142), mRNA.	Coding	chr14	93669237 - 93673459	-	117.91	64.37	61.65	347.4	386.65	337.32	246.74	234.7	233.83	229.1	282.62	249.93	346.18	366.39	308.22	251.99	224.25	315.78	150.88	166.96	140.19	3.69706	1.51747	1.45729	3.29966	1.61767	-2.64502	1.30198	-1.15274	-6.85199	-3.38245	5.24991	-6.0929	0.138532	-6.37579	0.742182	-1.77583	-6.3968	0.592214
TC14000443.hg.1	C14orf169	chromosome 14 open reading frame 169	NM_024644	NM_024644	RefSeq	Homo sapiens chromosome 14 open reading frame 169 (C14orf169), mRNA.	Coding	chr14	73957644 - 73960105	+	250.23	228.88	191.92	558.96	471.91	561.43	360.75	377.19	344.14	389.84	406.3	350.75	445.56	371.98	387.52	399.59	369.79	399.18	206.04	202.7	192.76	3.34895	-0.795923	-0.345902	0.234078	-0.168399	-7.13177	0.234603	-1.39729	-2.56011	-2.24794	6.59248	-6.06885	-5.50132	-6.30682	3.67323	-5.99689	-6.41603	3.90344
TC17001265.hg.1	C17orf103	chromosome 17 open reading frame 103	NM_152914	NM_152914	RefSeq	Homo sapiens chromosome 17 open reading frame 103 (C17orf103), mRNA.	Coding	chr17	21142184 - 21156722	-	336.2	367.37	437.01	294.92	344.04	265.53	475.5	488.16	535.21	561.89	542.04	526.86	517.82	514.85	553.13	602.24	687.95	725.34	1744.32	1900.72	1023.92	-5.28086	-4.17684	-2.72165	-3.10508	-0.355119	2.94383	1.21896	2.59478	2.23715	4.28312	3.81721	-5.53234	-6.22137	-2.56694	1.26463	-6.10186	-3.86088	1.05289
TC18000187.hg.1	C18orf54	chromosome 18 open reading frame 54	NM_173529	NM_173529	RefSeq	Homo sapiens chromosome 18 open reading frame 54 (C18orf54), mRNA.	Coding	chr18	51884955 - 51908404	+	167.43	169.08	95.61	492.42	422.25	444.97	413.18	375.22	468.07	499.34	429.39	554.25	605.49	588.99	579.39	502.97	329.11	471.12	716.22	739.5	711.71	2.22786	1.66602	2.45549	4.00683	1.01567	5.08841	-5.9636	-6.38521	-1.31778	-6.98613	1.53447	-4.90049	-0.489178	-6.81256	1.69142	-3.76563	-5.77168	-1.16396
TC18000276.hg.1	C18orf56	chromosome 18 open reading frame 56	NM_001012716	NM_001012716	RefSeq	Homo sapiens chromosome 18 open reading frame 56 (C18orf56), mRNA.	Coding	chr18	649620 - 658340	-	118.54	133.27	131.38	178.13	166.39	203.47	213.92	213.47	234.32	288.94	255.99	213.6	232.52	220.49	275.88	213.96	225.6	253.49	329.8	317.86	310.64	-2.28094	1.12203	1.17404	1.57244	0.77827	5.35634	-3.7082	-2.76354	-2.88962	-4.04018	2.17003	-5.36275	-5.90778	-6.67415	0.151765	-6.15616	-6.06093	-4.33025
TC18000102.hg.1	C18orf8	chromosome 18 open reading frame 8	NM_013326	NM_013326	RefSeq	Homo sapiens chromosome 18 open reading frame 8 (C18orf8), transcript variant 1, mRNA.	Coding	chr18	21083462 - 21111771	+	544.84	468.83	471.12	402.35	425.5	408.87	312.13	351.47	328.63	374.54	360.8	362.32	398.39	391.53	357.21	365.05	315.91	379.07	1184.7	1214.92	806.98	-5.24098	-1.45738	-3.17953	-4.04641	-3.40473	0.268549	-2.1736	-4.93765	-6.14836	-5.29343	2.46277	-5.14181	-4.32312	-6.52404	3.92912	-5.94271	-6.33894	3.70362
TC01003965.hg.1	C1orf131	chromosome 1 open reading frame 131	NM_152379	NM_152379	RefSeq	Homo sapiens chromosome 1 open reading frame 131 (C1orf131), mRNA.	Coding	chr1	231359509 - 231376933	-	61	58	57.21	203.12	144.83	151.19	132.78	124.65	132.47	139.93	144.01	156.45	145.98	155.92	142.54	128.51	120.6	123.39	110.47	95.74	94.85	4.30524	4.63714	5.54683	6.13296	3.48175	0.497535	-3.95711	-6.18648	-6.46193	-3.86754	-1.4688	-4.74704	-4.36197	-6.63472	-2.83087	-6.22583	-4.48461	-0.553581
TC17001056.hg.1	C1QBP	complement component 1, q subcomponent binding protein	NM_001212	NM_001212	RefSeq	Homo sapiens complement component 1, q subcomponent binding protein (C1QBP), nuclear gene encoding mitochondrial protein, mRNA.	Coding	chr17	5336097 - 5342471	-	822.78	888.46	486.14	2986.17	3060.6	3236.95	2198.6	2347.09	2076.4	2129.59	2311.01	2264.85	2111.99	2179.21	2078.52	1535.18	1450.47	1750.12	502.37	550.57	438.07	4.14902	2.14227	2.05689	1.69785	-0.764492	-5.49694	0.239681	0.0431909	1.93771	4.01898	11.0846	-6.43614	-6.48911	-1.74438	8.89697	-5.79879	-1.13924	9.48708
TC20000764.hg.1	C20orf112	chromosome 20 open reading frame 112	NM_080616	NM_080616	RefSeq	Homo sapiens chromosome 20 open reading frame 112 (C20orf112), transcript variant 2, mRNA.	Coding	chr20	31030862 - 31172876	-	469.12	439.09	403.99	454.67	516.72	468.36	289.23	389.93	360.55	255.55	261.63	243.1	369.68	352.66	377.58	319.2	342.67	349.13	166.73	195.22	199.32	-6.81413	-5.08208	0.989132	-5.48294	-4.40151	3.76733	-2.02238	4.68015	-1.15705	-0.909005	5.92657	-2.34525	-6.4151	-6.80779	0.5142	1.41245	-1.981	-2.04236
TC21000556.hg.1	C21orf58	chromosome 21 open reading frame 58	NM_058180	NM_058180	RefSeq	Homo sapiens chromosome 21 open reading frame 58 (C21orf58), mRNA.	Coding	chr21	47720095 - 47743789	-	169.77	170.32	193.84	198.11	216.58	193.21	203.08	193.92	237.59	258	235	305.23	235.47	221.5	220.38	247.81	276.71	234.19	638.08	595.41	528.89	-6.21899	-5.82619	-2.39591	-4.16681	-3.01628	6.74467	-6.37313	-3.00179	-5.35372	-4.01171	7.08666	-3.86201	-6.20058	-4.96661	5.60048	-4.36473	-6.31524	3.2962
TC21001072.hg.1	C21orf59	chromosome 21 open reading frame 59	NM_021254	NM_021254	RefSeq	Homo sapiens chromosome 21 open reading frame 59 (C21orf59), transcript variant 1, mRNA.	Coding	chr21	33964389 - 33985176	-	159.95	173.46	173.19	363.36	333.53	336.17	283.02	285.85	277.42	293.06	313.64	338.52	395.86	385.05	382.58	293.09	286.34	304.93	226.37	231.1	218.94	3.84005	1.05468	2.02924	5.33072	0.897273	-3.26927	-2.49318	-5.96597	-4.80872	-5.06299	1.43397	-5.0661	0.943312	-6.64513	-2.66433	-2.27585	-6.10891	-0.878164
TC11002076.hg.1	C2CD3	C2 calcium-dependent domain containing 3	NM_015531	NM_015531	RefSeq	Homo sapiens C2 calcium-dependent domain containing 3 (C2CD3), mRNA.	Coding	chr11	73723763 - 73882064	-	431.12	400.4	379.58	487.39	439.29	453.86	436.26	449.99	361.97	495.59	394.25	337.49	510.81	458.41	433.21	570.08	456.68	456.94	1144.37	1086.99	1077	-6.13235	-7.39022	-7.60892	-6.20319	-5.7972	6.14239	-5.57996	-6.04573	-7.12389	-6.79746	7.02403	-6.4309	-5.60147	-5.36927	5.87913	-5.24791	-5.0252	4.212
TC02001115.hg.1	C2orf88	chromosome 2 open reading frame 88	NM_001042519	NM_001042519	RefSeq	Homo sapiens chromosome 2 open reading frame 88 (C2orf88), transcript variant 1, mRNA.	Coding	chr2	190744335 - 191068210	+	189.55	233.61	174.08	226.43	256.61	230.84	177.61	234.22	222.99	190.68	237.68	218.18	237.43	236	225.96	188.43	227.54	194.25	397.97	411.04	445.98	-5.81169	-7.27378	-7.27633	-6.21162	-7.53937	1.88857	-5.51259	-6.02258	-7.08631	-5.40795	2.73471	-6.43179	-5.87982	-6.76272	2.04574	-5.53497	-6.24857	2.98937
TC03000781.hg.1	C3orf58	chromosome 3 open reading frame 58	NM_001134470	NM_001134470	RefSeq	Homo sapiens chromosome 3 open reading frame 58 (C3orf58), transcript variant 2, mRNA.	Coding	chr3	143690640 - 143767561	+	190.39	186.83	140.7	269.25	234.92	247.55	184.39	237.04	272.51	198.94	217.87	197.19	264.87	266.41	261.5	233.34	174.97	215.41	840.41	913.13	544.4	-2.92213	-5.20546	-6.17584	-2.0144	-6.39177	4.1735	-6.10807	-3.38277	-6.62089	-5.1546	2.32905	-5.84406	-5.61576	-6.4469	1.80289	-0.859532	-6.44239	4.05112
TC04001478.hg.1	C4orf21	chromosome 4 open reading frame 21	NM_018392	NM_018392	RefSeq	Homo sapiens chromosome 4 open reading frame 21 (C4orf21), mRNA.	Coding	chr4	113460489 - 113558151	-	81.21	75.7	63.71	299.15	236.95	287.04	293.1	255.53	276.18	417.62	371.97	436.58	382.21	404.78	352.54	442.37	280.85	344.3	457.93	368.65	356.17	6.61047	7.41881	9.35124	9.33928	6.46808	8.34323	-6.53664	-0.651966	-1.71936	-5.15563	-3.03334	0.285071	-0.556977	-4.84867	-2.35023	-5.65569	-5.57592	-7.35309
TC04001726.hg.1	C4orf27	chromosome 4 open reading frame 27	NM_017867	NM_017867	RefSeq	Homo sapiens chromosome 4 open reading frame 27 (C4orf27), mRNA.	Coding	chr4	170650616 - 170679104	-	83.56	106.6	76.63	286.41	248.82	228.58	268.83	251.39	213.24	310.7	275.88	337.49	269.19	266.36	240.02	251.89	194.31	233.18	146.65	146.24	167.97	4.09395	3.74555	5.5181	4.73988	2.75147	-0.968481	-6.41563	-4.60655	-7.11671	-6.33151	0.351724	-3.57773	-6.399	-6.50633	-0.407357	-3.84079	-2.67902	3.2289
TC05000636.hg.1	C5orf56	chromosome 5 open reading frame 56	NR_045116	NR_045116	RefSeq	Homo sapiens chromosome 5 open reading frame 56 (C5orf56), non-coding RNA.	Coding	chr5	131746328 - 131822549	+	242.93	244.55	289.03	118.28	122.21	107.99	124.04	113.83	125.74	142.95	129.04	148.64	127.95	119.35	128.81	157.53	163.35	163.64	238.41	234.66	240.18	3.81497	3.27357	1.22667	3.12937	-0.931325	-7.28527	-6.29176	-3.86566	-6.20568	-1.17677	5.34814	-4.42886	-6.53701	-2.06553	4.8101	-4.78313	-4.97277	2.60993
TC06001193.hg.1	C6orf120	chromosome 6 open reading frame 120	NM_001029863	NM_001029863	RefSeq	Homo sapiens chromosome 6 open reading frame 120 (C6orf120), mRNA.	Coding	chr6	170102233 - 170106402	+	207.99	165.22	155.4	300.64	326.01	317.7	298.99	307	325.75	376.6	389.45	351.91	378.34	320.93	364.82	310.81	337.2	380.15	516.84	563.07	412.26	0.466324	0.156219	2.12387	1.39006	0.540185	3.30473	-6.50997	-3.89914	-5.44625	-6.57657	-1.21272	-3.26991	-4.85071	-6.16204	-1.01094	-5.92531	-5.93274	-3.84683
TC06000854.hg.1	C6orf203	chromosome 6 open reading frame 203	NM_001142468	NM_001142468	RefSeq	Homo sapiens chromosome 6 open reading frame 203 (C6orf203), transcript variant 2, mRNA.	Coding	chr6	107349407 - 107372547	+	76.96	85.82	57.5	201.57	165.66	193.65	148.75	140.89	139.21	158.66	168.23	181.32	189.4	164.9	168.92	157.07	118.67	152.07	97.97	91.53	84.76	2.58691	0.459119	1.86912	2.15897	-0.724876	-5.92963	-2.01389	-6.06598	-6.65668	-3.95518	3.41894	-3.69416	-2.97316	-6.82872	1.06589	-6.13634	-4.88067	3.15671
TC06000536.hg.1	C6orf89	chromosome 6 open reading frame 89	NM_152734	NM_152734	RefSeq	Homo sapiens chromosome 6 open reading frame 89 (C6orf89), mRNA.	Coding	chr6	36839646 - 36896740	+	275.14	264.52	207.42	538.96	521.03	551.58	671.04	563.54	659.05	917.76	802.94	876.48	946.42	840.04	864.09	978.92	841.85	852.09	1134.29	1153.95	1047.62	2.71981	3.64235	6.25407	6.59939	6.35976	7.90458	-4.20998	2.52179	3.45302	1.7848	5.61493	-1.28575	-0.723721	-1.7892	2.05777	-6.18341	-6.39038	-2.83052
TC07000844.hg.1	C7orf73	chromosome 7 open reading frame 73	NM_001130929	NM_001130929	RefSeq	Homo sapiens chromosome 7 open reading frame 73 (C7orf73), nuclear gene encoding mitochondrial protein, mRNA.	Coding	chr7	135347221 - 135378166	+	458.16	503.44	304.37	473.55	447.75	441.76	464.21	502.78	602.5	628.54	568.4	510.26	546.9	602.16	601.11	626.26	562.05	561.12	1621.92	1287.06	1061.28	-7.197	-6.11974	-5.26413	-4.82756	-4.86136	1.77974	-5.11737	-3.30217	-1.38164	-3.05473	3.82313	-5.96699	-5.67885	-6.05449	1.81575	-6.15767	-6.3979	1.70044
TC09001639.hg.1	C9orf114	chromosome 9 open reading frame 114	NM_016390	NM_016390	RefSeq	Homo sapiens chromosome 9 open reading frame 114 (C9orf114), mRNA.	Coding	chr9	131581930 - 131592100	-	421.44	423.02	403.64	815.08	815.95	890.83	670.27	818.84	683.47	777.23	852.99	737.52	805.12	660.44	749.9	701.06	761.28	791.77	453.72	432.56	408.84	3.85758	0.686485	2.35657	1.28487	1.25804	-7.65387	-4.61393	-6.43006	-5.32359	-6.01924	4.53767	-5.79921	-6.69938	-6.72096	0.934069	-5.78362	-6.26724	3.19678
TC08001381.hg.1	CA1	carbonic anhydrase I	NM_001164830	NM_001164830	RefSeq	Homo sapiens carbonic anhydrase I (CA1), transcript variant 5, mRNA.	Coding	chr8	86239837 - 86291243	-	70.03	45.33	20.78	363.01	477.32	419.93	624.98	395.06	705.14	941.26	819.53	1004.2	481.59	591.85	517.14	596.41	624.02	609.22	982.55	1746.49	1684.09	3.34439	4.00108	5.9475	4.16306	5.58132	6.23121	-4.77863	3.69129	-4.15323	-1.34701	1.8622	-2.50107	-6.65369	-6.61017	-1.53992	1.71208	-0.0723754	-4.20794
TC08000531.hg.1	CA2	carbonic anhydrase II	NM_000067	NM_000067	RefSeq	Homo sapiens carbonic anhydrase II (CA2), mRNA.	Coding	chr8	86376081 - 86393722	+	46.57	48.3	43.22	299.12	401.58	297.93	709.93	564.4	922.05	1147.38	1027.29	1160.89	852.78	766.72	790	789.51	627.12	761.89	1022.03	1295.18	1116.39	9.81928	11.1771	15.2295	14.991	13.8776	14.8718	0.587109	6.63191	4.26233	2.89731	5.31405	-2.17403	-6.24821	-6.83285	-3.22246	-0.0900339	-0.254716	-7.41569
TC02000168.hg.1	CAD	carbamoyl-phosphate synthetase 2, aspartate transcarbamylase, and dihydroorotase	NM_004341	NM_004341	RefSeq	Homo sapiens carbamoyl-phosphate synthetase 2, aspartate transcarbamylase, and dihydroorotase (CAD), mRNA.	Coding	chr2	27440258 - 27466660	+	238.95	227.28	211.1	763.9	813.67	749.25	511.28	587.08	417.49	590.43	527.35	480.09	520.18	477.73	536.74	420.91	471.02	460.72	137.2	147.91	144.85	8.25228	2.28592	4.01959	4.58807	2.37857	-0.474443	-0.565449	-0.111473	1.9727	2.6753	12.2765	-6.27039	-6.70663	-6.25438	6.19749	-6.08651	-4.81472	8.75563
TC08001401.hg.1	CALB1	calbindin 1, 28kDa	NM_004929	NM_004929	RefSeq	Homo sapiens calbindin 1, 28kDa (CALB1), mRNA.	Coding	chr8	91070836 - 91107703	-	26.85	28.69	26.99	30.17	34.18	31.52	75.74	65.93	85.68	40.66	37.95	41.77	60.29	62.53	79.41	156.67	100.86	200.6	32	33.42	32.63	-5.74698	5.23148	-1.43105	3.80738	5.33867	-5.60717	4.67674	-2.60193	3.40236	5.69073	-7.72051	2.52438	-5.96214	-1.36992	4.31628	0.996672	4.63201	-3.44311
TC17000631.hg.1	CALCOCO2	calcium binding and coiled-coil domain 2	NM_005831	NM_005831	RefSeq	Homo sapiens calcium binding and coiled-coil domain 2 (CALCOCO2), transcript variant 3, mRNA.	Coding	chr17	46902123 - 46943884	+	561.7	645.38	415.49	206.54	193.78	214.7	279.55	204.63	299.23	340.61	286.56	415.93	315.93	317.09	282.59	299.76	274.02	290.02	578.23	506.24	410.65	2.68082	-0.762272	-3.92268	-1.57082	-0.90147	-7.59984	-4.3303	0.00331609	1.33543	-0.999107	3.40151	-4.26476	-5.43808	-6.27953	-1.0047	-5.45757	-5.04057	-4.00412
TC12002061.hg.1	CAMKK2	calcium/calmodulin-dependent protein kinase kinase 2, beta	NM_172214	NM_172214	RefSeq	Homo sapiens calcium/calmodulin-dependent protein kinase kinase 2, beta (CAMKK2), transcript variant 5, mRNA.	Coding	chr12	121675495 - 121736111	-	440.86	443.86	420.95	393.97	446.94	396.4	294.59	316.47	279.21	323.42	347.54	306.77	280.22	260.33	300.9	323.86	301.25	315.38	194.35	193.76	212.4	-7.21737	-1.31234	-3.16145	-0.244564	-2.85349	4.07	-0.417694	-2.70699	0.552344	-2.58693	4.7304	-5.47592	-6.30649	-6.5585	0.0914109	-4.00586	-6.32804	1.77685
TC05001050.hg.1	CANX	calnexin	NM_001024649	NM_001024649	RefSeq	Homo sapiens calnexin (CANX), transcript variant 2, mRNA.	Coding	chr5	179105629 - 179158639	+	2967.82	3133.89	2406.17	4315.76	4122.75	4453.61	3884.68	3848.66	3514.95	3227.34	3612.85	3469.47	3266.84	3449.78	3242.79	3052.59	2888.57	3030.18	1606.32	1478.71	1639.43	-1.61088	-4.09838	-5.69129	-6.16832	-7.38517	0.145037	-4.32724	-2.5055	-0.813107	-0.300946	8.01631	-5.5456	-4.69539	-3.45986	6.22559	-6.0588	-5.016	5.54271
TC01000504.hg.1	CAP1	CAP, adenylate cyclase-associated protein 1 (yeast)	NM_001105530	NM_001105530	RefSeq	Homo sapiens CAP, adenylate cyclase-associated protein 1 (yeast) (CAP1), transcript variant 2, mRNA.	Coding	chr1	40505905 - 40538321	+	963.72	1166.81	880.7	1163.18	1189.08	1471.26	1106.8	1267.1	1164.66	774.96	872.54	737.61	1021.55	892.24	961.79	603.71	596.99	693.25	602.94	523.86	584.85	-5.22526	-6.06643	-5.34308	-7.60448	-1.97077	-0.387739	-6.09901	0.252423	-2.74396	3.22476	3.59471	0.220107	-3.02088	3.01571	4.1902	-3.37364	-3.60883	-1.75563
TC01001838.hg.1	CAPN2	calpain 2, (m/II) large subunit	NM_001146068	NM_001146068	RefSeq	Homo sapiens calpain 2, (m/II) large subunit (CAPN2), transcript variant 2, mRNA.	Coding	chr1	223889295 - 223963720	+	376.7	403.01	381.53	160.25	176.8	178.09	175.01	182.15	169.51	189.81	172.71	173.73	286.24	236.06	194.7	204.62	177.74	173.26	189.91	160.2	165.1	4.89453	4.5826	4.15436	-1.66108	2.81454	3.8886	-6.46032	-6.715	-3.24553	-6.67013	-7.81218	-6.41497	-3.27896	-6.62036	-7.51514	-3.16786	-6.36277	-7.27923
TC11000324.hg.1	CAPRIN1	cell cycle associated protein 1	NM_005898	NM_005898	RefSeq	Homo sapiens cell cycle associated protein 1 (CAPRIN1), transcript variant 1, mRNA.	Coding	chr11	34073230 - 34124157	+	2188.11	2258.58	1745.82	2945.28	2763.75	3054.08	2678.54	2508.8	2440.24	2603.63	2597.34	2456.52	2636.52	2660.57	2505.36	2437.34	2175.72	2348.71	1189.03	1150.74	1228.43	-2.80369	-5.25932	-5.28902	-4.91353	-6.84776	-0.2547	-4.30505	-4.72753	-5.04033	-3.50948	7.29461	-6.45722	-6.63676	-6.12544	5.67537	-6.1763	-5.71306	6.1009
TC16000851.hg.1	CARHSP1	calcium regulated heat stable protein 1, 24kDa	NM_014316	NM_014316	RefSeq	Homo sapiens calcium regulated heat stable protein 1, 24kDa (CARHSP1), transcript variant 1, mRNA.	Coding	chr16	8946799 - 8962866	-	221.19	229.09	261.61	437.74	586.34	468.76	608.66	557.39	633.62	779.54	698.75	589.88	822.91	706.27	771.43	839.41	768.25	892.81	947.59	859.79	817.94	1.81241	5.04709	4.88101	7.04271	7.2717	7.64892	-4.39166	-3.10517	-0.639447	0.412228	0.368294	-5.25539	-2.26335	-1.71325	-0.653072	-5.36542	-4.57396	-4.35974
TC11001289.hg.1	CARS	cysteinyl-tRNA synthetase	NM_001014437	NM_001014437	RefSeq	Homo sapiens cysteinyl-tRNA synthetase (CARS), transcript variant 3, mRNA.	Coding	chr11	3022152 - 3078843	-	150.31	148.46	180.23	245.82	234.23	237.05	327.35	253.03	302.52	382.06	314.46	412.04	324.69	289.34	306.94	270.12	275.99	290.06	595.21	499.72	447.24	-1.23502	0.39994	2.63788	2.01083	0.255254	5.25295	-3.76976	0.00538109	-1.30191	-5.03952	3.27633	-4.15819	-6.53717	-6.66992	-0.469484	-4.1317	-3.00406	-3.60437
TC13000876.hg.1	CARS2	cysteinyl-tRNA synthetase 2, mitochondrial (putative)	NM_024537	NM_024537	RefSeq	Homo sapiens cysteinyl-tRNA synthetase 2, mitochondrial (putative) (CARS2), nuclear gene encoding mitochondrial protein, mRNA.	Coding	chr13	111290133 - 111365950	-	358.12	328.72	351.89	485.33	475.3	495.88	399.92	430.46	398.62	404.56	455.34	522.51	394.91	343.67	402.1	354.22	335.78	386.05	172.24	177.22	195.06	-1.60551	-5.46339	-4.11473	-7.0246	-7.49196	2.23939	-3.23043	-6.62427	-2.01864	-1.82171	7.81966	-5.44736	-5.99206	-5.45874	5.71941	-4.01103	-3.55769	5.08109
TC11002246.hg.1	CASP4	caspase 4, apoptosis-related cysteine peptidase	NM_001225	NM_001225	RefSeq	Homo sapiens caspase 4, apoptosis-related cysteine peptidase (CASP4), transcript variant alpha, mRNA.	Coding	chr11	104813593 - 104840163	-	275.85	288.16	199.22	228.56	174.78	193.03	202.59	173.51	215.06	163.74	135.67	153.25	140.6	141.25	137.12	94.29	90.29	107.7	36.94	35.67	39.37	-5.67942	-5.486	-1.96878	-0.575838	2.75949	8.94275	-6.53629	-3.2917	-1.21779	3.13297	9.65191	-2.79898	-0.613045	3.27343	9.9325	-5.57691	0.0111697	9.31361
TC04001464.hg.1	CASP6	caspase 6, apoptosis-related cysteine peptidase	NM_001226	NM_001226	RefSeq	Homo sapiens caspase 6, apoptosis-related cysteine peptidase (CASP6), transcript variant alpha, mRNA.	Coding	chr4	110609785 - 110624739	-	296.55	315.43	154.45	476.53	368.37	452.64	344.51	273.57	321.98	287.36	272.73	400.93	288.37	271.38	277.93	268.65	222.01	287.71	102.42	113.14	106.04	-3.89285	-6.48247	-6.69533	-7.37175	-7.51439	-1.69556	-2.43651	-4.01841	0.163129	-0.187177	8.17895	-6.45426	-5.54617	-5.13174	6.36578	-5.49669	-5.06152	4.28351
TC16000528.hg.1	CBFB	core-binding factor, beta subunit	NM_001755	NM_001755	RefSeq	Homo sapiens core-binding factor, beta subunit (CBFB), transcript variant 2, mRNA.	Coding	chr16	67063050 - 67134961	+	1307.52	1394.91	947.58	1826.52	1620.86	1988.34	739.95	990.01	910.07	261.92	378.25	286.37	403.6	323.94	371.05	127.51	96.88	151.16	104.07	66.69	57.62	-3.28061	-4.80099	4.48366	4.36068	8.98532	8.86992	2.6711	8.51485	9.35769	12.7765	10.0444	3.50177	3.61528	9.0863	7.47374	-4.87757	2.7139	3.11716
TC22000801.hg.1	CBX7	chromobox homolog 7	NM_175709	NM_175709	RefSeq	Homo sapiens chromobox homolog 7 (CBX7), mRNA.	Coding	chr22	39516172 - 39548679	-	216.47	199.17	287.54	133.65	154.94	134.04	162.33	167.46	172.2	186.67	194.25	195.38	192.64	187.33	200.91	215.81	229.89	228.43	533.81	486.72	454.69	-1.71803	-4.01171	-6.16997	-6.31339	-7.53133	0.945723	-3.69481	-0.840796	-0.437114	1.14049	8.25365	-4.08279	-3.77029	-1.81802	7.68092	-6.22884	-4.59552	6.87087
TC07000552.hg.1	CCDC132	coiled-coil domain containing 132	NM_017667	NM_017667	RefSeq	Homo sapiens coiled-coil domain containing 132 (CCDC132), transcript variant 1, mRNA.	Coding	chr7	92861653 - 92988338	+	110.16	115.49	82.17	227.35	174.62	192.89	335.91	183.73	269.83	327.52	219.01	339.91	247.24	263.3	251.21	266.46	181.3	254.7	504.41	557.84	356.11	-0.0598748	0.118683	1.80582	3.27637	0.476254	4.96562	-5.07761	-3.38878	-3.09202	-6.18678	0.817026	-6.16212	-6.73504	-6.61346	-3.43261	-5.54201	-5.16801	-3.87629
TC02000669.hg.1	CCDC138	coiled-coil domain containing 138	NM_144978	NM_144978	RefSeq	Homo sapiens coiled-coil domain containing 138 (CCDC138), mRNA.	Coding	chr2	109403213 - 109493034	+	88.02	86.82	40.87	301.06	224.3	284.53	288.06	211.42	162.77	354.78	324.09	290.67	222.15	264.26	222.69	177.67	126.21	162.26	55.65	55.6	54.9	1.28534	-0.591665	2.51999	0.651109	-2.32023	-7.1671	-5.3923	-5.12185	-6.12582	-0.468074	8.83508	-3.22305	-6.48571	-4.54985	3.9859	-1.51522	2.80451	11.2089
TC08001084.hg.1	CCDC25	coiled-coil domain containing 25	NM_018246	NM_018246	RefSeq	Homo sapiens coiled-coil domain containing 25 (CCDC25), mRNA.	Coding	chr8	27590833 - 27630170	-	201.5	189.84	92.33	422.42	332.35	399.37	409.42	362.13	392.21	436.47	396.63	442.75	433.92	432.65	447.67	342.7	242.65	353.89	222.82	227.79	202.16	-1.43172	-1.00879	-0.560602	-0.362546	-3.31148	-6.12208	-6.52594	-6.03637	-5.44397	-5.46862	1.17703	-5.49285	-4.65414	-4.89743	2.75821	-6.0869	-3.14362	4.11983
TC17001584.hg.1	CCDC43	coiled-coil domain containing 43	NM_144609	NM_144609	RefSeq	Homo sapiens coiled-coil domain containing 43 (CCDC43), transcript variant 1, mRNA.	Coding	chr17	42754805 - 42767165	-	195.53	201.42	144.02	395.2	390.46	500.84	393.52	286.74	414.05	533.25	488.21	620.62	460.99	405.55	486.44	431.03	387.9	487.09	223.63	232.46	198.42	1.90567	-0.456385	4.04988	2.86856	2.25523	-6.23256	-5.46079	-4.09325	-6.92354	-7.10499	1.80637	-2.09974	-4.75361	-5.53349	-1.60647	-3.95306	-4.07025	4.89911
TC03001052.hg.1	CCDC50	coiled-coil domain containing 50	NM_174908	NM_174908	RefSeq	Homo sapiens coiled-coil domain containing 50 (CCDC50), transcript variant 1, mRNA.	Coding	chr3	191046866 - 191116459	+	462.42	486.02	599.97	488.72	522.61	584.53	1216.05	914.55	1014.13	808.93	603.72	796.44	832.51	715.95	760.33	581.41	424.82	658.09	155.98	157.31	151.99	-7.42844	0.97933	-4.01009	-2.27226	-7.44859	6.38465	2.45042	-2.88139	-0.247272	-7.08903	8.90101	-2.64743	-2.51452	0.0812692	10.2583	-6.06911	-4.1648	8.49264
TC10001317.hg.1	CCDC6	coiled-coil domain containing 6	NM_005436	NM_005436	RefSeq	Homo sapiens coiled-coil domain containing 6 (CCDC6), mRNA.	Coding	chr10	61548506 - 61666414	-	1431.7	1573.27	1132.03	1935.98	1913.4	1812	2048.43	1749.46	1524.34	1793.61	1549.74	1504.67	1300.72	1305.22	1325.43	1089.3	964.96	1137.84	617.16	625.49	666.02	-3.67316	-5.34395	-6.44671	-7.60572	-5.34108	1.80528	-6.16531	-4.61852	1.93812	2.8437	8.98725	-5.95993	-2.33736	0.113818	5.251	-2.69876	-0.241482	6.30163
TC07001740.hg.1	CCDC71L	coiled-coil domain containing 71-like	NM_175884	NM_175884	RefSeq	Homo sapiens coiled-coil domain containing 71-like (CCDC71L), mRNA.	Coding	chr7	106297211 - 106301634	-	244.92	230.44	212.87	198.8	199.95	211.59	294.09	253.65	300.79	412.66	331.07	447.08	535.42	433.46	503.11	515.09	451.73	495.82	1253.37	1294.65	843.91	-6.33047	-5.08276	-0.623683	3.04734	2.97006	6.37172	-0.540076	2.69202	6.27227	6.87782	6.97475	-2.29526	1.67305	1.76903	4.78128	-4.01612	-4.36662	2.26831
TC12000060.hg.1	CCND2	cyclin D2	NM_001759	NM_001759	RefSeq	Homo sapiens cyclin D2 (CCND2), mRNA.	Coding	chr12	4382902 - 4414522	+	2049.42	1833.57	1448.46	2030.78	2259.53	2494.53	1104.3	1221.34	1384.26	1311.7	1384.64	1769.81	1196.21	862.05	1088.29	773.84	591.52	615.34	154.62	165.62	159.99	-5.22604	-3.74013	-6.5548	-2.13324	2.95178	11.5287	2.1515	-1.25964	2.68528	7.76395	14.1232	-4.89053	-5.32776	1.54407	11.4786	-2.64032	3.32244	11.2165
TC15000325.hg.1	CCNDBP1	cyclin D-type binding-protein 1	NM_012142	NM_012142	RefSeq	Homo sapiens cyclin D-type binding-protein 1 (CCNDBP1), transcript variant 1, mRNA.	Coding	chr15	43477455 - 43489375	+	694.15	639.73	719.76	387.93	364.57	374.62	632.22	416.94	638.68	813.71	669.75	816.03	753.01	689.83	645.07	821.68	622.98	731.23	2063.76	2298.39	1464.22	2.40334	-6.03243	-6.84845	-7.68531	-7.42774	2.77398	-2.6318	4.41151	4.60324	2.88178	6.70903	-3.75452	-5.01502	-4.88263	2.18766	-5.47511	-6.27186	1.84521
TC19000416.hg.1	CCNE1	cyclin E1	NM_001238	NM_001238	RefSeq	Homo sapiens cyclin E1 (CCNE1), mRNA.	Coding	chr19	30302901 - 30315216	+	135.96	138.6	130.7	677.54	738.69	756.6	416.01	561.58	495.47	1019.43	1147.63	1300.48	1131.38	1149.79	1300.66	1525.14	1184.79	1283.36	511.91	510.03	560.19	10.8781	6.92911	11.6782	12.911	12.3559	8.95056	-0.846504	0.72658	2.62325	2.24872	-1.23495	3.25559	4.23242	5.05679	-7.14496	-6.12896	-5.46548	4.02873
TC03001939.hg.1	CCNL1	cyclin L1	NM_020307	NM_020307	RefSeq	Homo sapiens cyclin L1 (CCNL1), mRNA.	Coding	chr3	156864297 - 156878549	-	1587.29	1275.1	1676.19	422.71	364.46	419.66	465.35	344.07	457.06	468.37	409.59	504.37	476.33	519.77	471.87	415.43	284.73	407.43	629.89	647.72	532.03	6.84682	5.38402	5.52183	5.7899	5.61969	3.19537	-6.43304	-5.48416	-3.50131	-6.70216	-1.11252	-5.9972	-5.29637	-6.19892	-3.24803	-5.82809	-4.59654	-3.71073
TC11000672.hg.1	CCS	copper chaperone for superoxide dismutase	NM_005125	NM_005125	RefSeq	Homo sapiens copper chaperone for superoxide dismutase (CCS), mRNA.	Coding	chr11	66360292 - 66373490	+	664.23	647.66	387.59	402.37	411.99	339.52	402.58	370.3	538.34	552.75	488.95	617.39	619.96	511.45	557.26	728.81	680.12	676.27	1496.1	1385.27	938.68	-4.95147	-6.31345	-7.60912	-7.69679	-6.31555	-1.64195	-5.8934	-1.50701	-0.781369	2.72074	3.2762	-4.33296	-4.14584	-0.881739	1.4402	-6.20915	-3.60473	0.677705
TC01003337.hg.1	CCT3	chaperonin containing TCP1, subunit 3 (gamma)	NM_001008800	NM_001008800	RefSeq	Homo sapiens chaperonin containing TCP1, subunit 3 (gamma) (CCT3), transcript variant 3, mRNA.	Coding	chr1	156278752 - 156337664	-	356.18	442.2	289.75	1341.21	1333.34	1453.4	1074.33	1158.28	1051.41	1210.59	1356.55	1197.56	1182.94	1133.93	1104.38	1048.94	1042.7	1058.87	663.56	649.59	600.11	5.8482	4.36151	5.02741	4.62183	4.07071	-1.21127	-2.05571	-5.89197	-2.9126	-2.34951	5.73234	-4.57557	-6.4323	-6.67616	2.65363	-5.08064	-4.30444	4.1948
TC02001895.hg.1	CCT4	chaperonin containing TCP1, subunit 4 (delta)	NM_006430	NM_006430	RefSeq	Homo sapiens chaperonin containing TCP1, subunit 4 (delta) (CCT4), transcript variant 1, mRNA.	Coding	chr2	62095224 - 62115939	-	745.48	879.63	591.8	1800.54	1478.39	1871.51	1434.76	1446.83	1352.38	1394.08	1498.57	1333.41	1522.52	1573.44	1399	1187.84	1017.02	1274.07	739.94	699.92	653.52	1.65787	0.379891	0.076961	0.832365	-2.87559	-7.67743	-3.95831	-4.38044	-5.65722	-1.707	4.77758	-6.45911	-6.17711	-4.47463	4.74794	-5.73203	-4.2929	4.53509
TC07000338.hg.1	CCT6A	chaperonin containing TCP1, subunit 6A (zeta 1)	NM_001009186	NM_001009186	RefSeq	Homo sapiens chaperonin containing TCP1, subunit 6A (zeta 1) (CCT6A), transcript variant 2, mRNA.	Coding	chr7	56119323 - 56131682	+	430.01	416.83	292.67	1085.16	1033.88	1006.02	714.93	844.17	640.06	695.19	895.99	726.03	822.83	889.94	825.4	707.98	568.59	803.99	340.81	358.97	355.14	3.55525	-0.547545	-0.143353	1.59949	-1.73468	-7.60276	-1.06446	-2.18881	-2.30788	-1.43892	9.12629	-6.30174	-5.0805	-6.68227	2.97888	-5.47147	-5.92408	3.86639
TC02000440.hg.1	CCT7	chaperonin containing TCP1, subunit 7 (eta)	NM_001009570	NM_001009570	RefSeq	Homo sapiens chaperonin containing TCP1, subunit 7 (eta) (CCT7), transcript variant 2, mRNA.	Coding	chr2	73460548 - 73480150	+	620.62	670.66	474.85	1786.05	1522.88	1778.32	1288.26	1400.76	1243.44	1318.25	1398.9	1291.45	1471.87	1375.83	1394.24	1109	1088.68	1222.32	639.94	644.87	651.64	4.22801	2.2304	2.36984	3.05932	0.41231	-7.25879	-2.20727	-2.77837	-3.91724	-0.518621	6.96494	-6.40558	-5.83429	-5.37628	5.02805	-5.71614	-4.66115	5.77791
TC21000353.hg.1	CCT8	chaperonin containing TCP1, subunit 8 (theta)	NM_006585	NM_006585	RefSeq	Homo sapiens chaperonin containing TCP1, subunit 8 (theta) (CCT8), mRNA.	Coding	chr21	30428126 - 30446118	-	365.18	416.97	221.21	816.22	693.09	764.17	572.97	573.79	578.33	608.21	600.41	558.77	628.76	676.5	601.51	474.6	387.99	501.3	292.98	295.35	255.97	-0.407361	-2.73911	-2.73568	-2.05622	-5.62284	-7.33915	-1.26619	-2.34265	-4.10958	0.566312	6.42807	-6.37104	-5.2217	-3.85022	4.65442	-5.45251	-3.19863	4.76622
TC19001127.hg.1	CD320	CD320 molecule	NM_016579	NM_016579	RefSeq	Homo sapiens CD320 molecule (CD320), transcript variant 1, mRNA.	Coding	chr19	8367011 - 8373240	-	144.97	162.85	174.07	412.63	499.93	431.55	370.01	415.38	301.81	433.3	465.42	285.56	518.26	480.5	537	378.3	413.82	405.71	181.56	186.26	185.2	5.45348	2.31317	0.905067	7.13727	4.5643	-6.43585	-4.29398	-6.25073	-5.2785	-6.14673	5.95947	-6.31351	-1.88256	-6.22359	1.72614	-4.03616	-6.41006	0.187812
TC07000509.hg.1	CD36	CD36 molecule (thrombospondin receptor)	NM_000072	NM_000072	RefSeq	Homo sapiens CD36 molecule (thrombospondin receptor) (CD36), transcript variant 3, mRNA.	Coding	chr7	79998891 - 80308593	+	79.36	102.16	43.84	525.17	510.18	600.12	715.19	562.15	875.98	930.86	825.6	857.8	871.95	948.47	770.03	899.58	682.26	769.29	854.77	947.9	741.12	4.84332	5.48909	6.74167	6.48495	6.77353	6.41582	-4.2195	1.60615	0.702196	-2.1397	-0.960268	-4.8195	-5.322	-6.49566	-6.4821	-6.22562	-5.73462	-7.38863
TC11000333.hg.1	CD44	CD44 molecule (Indian blood group)	ENST00000528922	ENST00000528922	ENSEMBL	cdna:putative chromosome:GRCh37:11:35218709:35220102:1 gene:ENSG00000026508 gene_biotype:protein_coding transcript_biotype:processed_transcript	Coding	chr11	35218709 - 35220102	+	336.01	347.55	291.08	41.11	24.55	57.08	35.9	37.12	21.19	62.14	56.58	47.4	30.51	32.95	24.92	41.12	29.02	43.31	184.45	83.39	83.83	5.31549	8.45335	9.2438	11.8067	9.87427	-0.606074	-5.94933	-5.29258	-6.10403	-7.10324	-3.02449	-1.86482	-6.69821	-6.04107	-0.881551	1.3295	-2.59321	-3.55628
TC11000332.hg.1	CD44	CD44 molecule (Indian blood group)	NM_001001391	NM_001001391	RefSeq	Homo sapiens CD44 molecule (Indian blood group) (CD44), transcript variant 4, mRNA.	Coding	chr11	35160417 - 35253949	+	1515.49	1599.17	1359.2	486.94	440.19	550.56	593.5	485.92	310.05	683.32	521.95	535.2	391.02	408.32	399.46	510.66	425.2	504.52	603.6	384.12	478.18	6.05069	2.44924	3.83043	8.67837	6.06942	3.64366	-6.34116	-5.51292	-3.63392	-7.08072	-7.79447	-5.26335	-6.4235	-6.72341	-7.49547	-0.85341	-4.86467	-6.41648
TC01001736.hg.1	CD55	CD55 molecule, decay accelerating factor for complement (Cromer blood group)	NM_000574	NM_000574	RefSeq	Homo sapiens CD55 molecule, decay accelerating factor for complement (Cromer blood group) (CD55), transcript variant 1, mRNA.	Coding	chr1	207494817 - 207534311	+	671.04	602.27	805.62	617.36	501.67	572.75	728.79	742.58	866.68	490.08	462.76	460.23	364.92	362.61	346.75	291.2	232.43	289.96	573.5	753.78	519.89	-5.66767	-6.71571	-2.67441	1.38006	3.14095	-7.23029	-1.57908	-4.3235	1.44744	3.36594	-7.50157	1.95478	5.21623	6.36764	-5.25207	-0.293546	1.83643	-4.70264
TC01003029.hg.1	CD58	CD58 molecule	NM_001144822	NM_001144822	RefSeq	Homo sapiens CD58 molecule (CD58), transcript variant 2, mRNA.	Coding	chr1	117057156 - 117113715	-	265.58	270.01	171.69	404.61	351.85	337.48	569.15	540.34	530.31	684.76	634.88	651.82	619.43	711.87	607.57	755.5	558.55	696.63	1078.13	1020.29	1092.97	-3.32639	1.33401	2.68968	2.32485	2.19059	5.84229	0.807724	3.43811	2.57438	1.31925	7.50699	-3.02923	-3.98362	-4.88446	4.78461	-6.19392	-6.43898	2.33621
TC11001540.hg.1	CD59	CD59 molecule, complement regulatory protein	NM_000611	NM_000611	RefSeq	Homo sapiens CD59 molecule, complement regulatory protein (CD59), transcript variant 2, mRNA.	Coding	chr11	33719654 - 33758025	-	288.76	293.56	218.36	376.85	353.74	348.25	418.6	419.8	494.08	419.58	439.86	411.92	483.58	458.92	496.5	555.56	500.37	530.83	755.58	859.73	741.72	-3.91021	-1.21522	-1.59203	0.180225	0.973238	4.54033	-3.12754	-3.85601	-0.220774	-0.0407184	5.27608	-6.23859	-5.97713	-4.81663	1.64921	-4.16737	-3.34384	3.44543
TC06000099.hg.1	CD83	CD83 molecule	NM_001040280	NM_001040280	RefSeq	Homo sapiens CD83 molecule (CD83), transcript variant 2, mRNA.	Coding	chr6	14117487 - 14137149	+	232.4	188.3	333.48	75.42	78.75	75.36	43.19	51.27	57.48	43.46	51.13	48.06	48.58	52.79	60.36	54.49	71.38	68.9	55.86	56.05	58.96	3.00805	5.12039	5.63802	4.77639	3.76588	4.76602	-0.107909	2.25211	-0.379833	-5.39683	-0.891891	-6.2211	-6.45261	-4.47057	-6.45266	-4.99722	-2.74553	-4.47923
TC10000092.hg.1	CDC123	cell division cycle 123	NM_006023	NM_006023	RefSeq	Homo sapiens cell division cycle 123 (CDC123), mRNA.	Coding	chr10	12237961 - 12292589	+	505.91	523.17	362.58	1053.23	805.34	966.04	776.91	819.77	674.01	706.24	730.78	657.78	805.08	864.82	727.69	720.07	570.45	691.4	283.82	261.5	269.58	0.143133	-2.02576	-2.97156	-1.33846	-4.27719	-1.71784	-4.05919	-2.53143	-5.38633	-2.60273	7.31493	-5.86252	-6.43636	-5.78193	6.60307	-4.46266	-6.21842	7.32947
TC03001374.hg.1	CDC25A	cell division cycle 25A	NM_001789	NM_001789	RefSeq	Homo sapiens cell division cycle 25A (CDC25A), transcript variant 1, mRNA.	Coding	chr3	48198636 - 48229892	-	47.61	44.12	47.04	607.94	539.83	645.78	263.67	440.83	283.34	406.61	481.35	339.15	539.65	516.75	505.62	533.49	423.83	473.18	350.44	309.48	346.62	13.3991	7.68885	10.6424	14.1396	12.7001	11.9028	-0.743676	-1.97895	-5.01224	-4.34219	2.13081	-5.24166	-2.23925	-3.51672	-7.52453	-3.28024	-5.37608	-5.6676
TC19000007.hg.1	CDC34	cell division cycle 34	NM_004359	NM_004359	RefSeq	Homo sapiens cell division cycle 34 (CDC34), mRNA.	Coding	chr19	531730 - 542087	+	358.78	414.04	407.86	552.76	654.26	530.6	716.77	592.56	627.91	917.74	756.2	690.6	782.63	776.84	839.46	830.38	814.8	832.48	2486.02	2454.39	1774.75	-2.05484	-0.334768	1.31658	3.34377	3.08265	8.10913	-5.61531	-3.02624	-1.11824	-1.25107	5.62659	-4.45812	-3.02835	-3.28297	5.01751	-6.20291	-6.26751	3.33588
TC22000046.hg.1	CDC45	cell division cycle 45	NM_001178010	NM_001178010	RefSeq	Homo sapiens cell division cycle 45 (CDC45), transcript variant 1, mRNA.	Coding	chr22	19466982 - 19508135	+	123.05	116.87	148.94	730.48	666.28	733.01	649.87	692.95	592.4	753.06	769.82	788.9	812.76	693.56	740.42	731.26	731.32	768.5	380.66	310.65	392.11	9.60436	8.91918	10.1089	9.71515	10.0453	4.14485	-5.48499	-5.96192	-6.75992	-6.89721	2.67794	-3.5221	-4.64422	-5.27885	1.09089	-6.10835	-6.33312	3.96284
TC17000495.hg.1	CDC6	cell division cycle 6	NM_001254	NM_001254	RefSeq	Homo sapiens cell division cycle 6 (CDC6), mRNA.	Coding	chr17	38443885 - 38459413	+	46.87	44.2	30.99	1053.12	901.55	1049.93	663.04	877.24	506.3	866.45	942.05	627.81	947.16	938.91	873.18	835.3	762.53	766.15	258.99	218.59	294.9	12.2864	9.41542	10.5725	12.6691	12.8417	7.32116	-3.01845	-5.04068	-6.23991	-3.61906	7.10438	-5.72915	-4.11191	-5.96058	0.75893	-5.35567	-6.436	3.54572
TC02001035.hg.1	CDCA7	cell division cycle associated 7	NM_031942	NM_031942	RefSeq	Homo sapiens cell division cycle associated 7 (CDCA7), transcript variant 1, mRNA.	Coding	chr2	174219548 - 174233725	+	276.18	291.99	132.53	408	460.8	553.38	244.61	265.5	218.1	228.3	294.58	280.22	228.28	250.79	242.14	171.74	173.93	221.01	41.54	43.42	39.27	-2.8351	-7.30787	-7.12434	-7.59188	-7.21323	3.14341	2.05193	0.412428	2.73136	4.34164	12.0317	-5.86165	-6.72971	-4.03044	10.6723	-5.38996	-2.39158	10.4576
TC07001184.hg.1	CDCA7L	cell division cycle associated 7-like	NM_001127370	NM_001127370	RefSeq	Homo sapiens cell division cycle associated 7-like (CDCA7L), transcript variant 2, mRNA.	Coding	chr7	21940517 - 21985702	-	494.05	433.4	383.47	559.53	500.29	598.99	467.87	391.51	436.99	540.18	529.9	619.63	589.61	606.49	641.14	496.91	456.02	536	110.44	105.36	131.12	-4.85197	-7.43303	-4.73257	-2.88787	-6.75135	6.60102	-2.76788	-6.90314	-5.8042	-6.26772	9.09192	-2.39883	-0.0843184	-5.56161	7.4889	-5.37627	-5.41573	9.29303
TC12000496.hg.1	CDK2	cyclin-dependent kinase 2	NM_001798	NM_001798	RefSeq	Homo sapiens cyclin-dependent kinase 2 (CDK2), transcript variant 1, mRNA.	Coding	chr12	56360553 - 56366568	+	361.64	333.27	276.73	1135.75	1101.27	1081.21	970.85	1062.38	910.46	1121.35	1185.28	1129.16	1354.5	1332.95	1342.4	1449.53	1216.27	1275.7	642.66	539.73	711.22	6.93632	5.62275	6.96945	8.26349	7.40068	0.27576	-4.84158	-6.73312	-2.15454	-4.99208	1.15604	-4.08117	-0.181842	-2.69845	-1.0859	-2.98915	-5.19282	1.71475
TC12002085.hg.1	CDK2AP1	cyclin-dependent kinase 2 associated protein 1	NM_004642	NM_004642	RefSeq	Homo sapiens cyclin-dependent kinase 2 associated protein 1 (CDK2AP1), transcript variant 1, mRNA.	Coding	chr12	123743581 - 123756881	-	380.42	405.97	338.37	545.47	645.59	624.84	454.86	436.28	436.46	422.18	447.53	445.26	395.21	398.65	423.56	382.47	328.72	383.6	196.68	225.83	231.9	-0.409888	-5.64169	-5.95782	-7.16839	-7.5289	-0.00693183	-0.715176	-0.828439	0.914763	1.10666	6.32069	-6.4444	-5.41898	-4.32623	4.26999	-5.29242	-4.27042	4.27653
TC07002027.hg.1	CDK5	cyclin-dependent kinase 5	NM_001164410	NM_001164410	RefSeq	Homo sapiens cyclin-dependent kinase 5 (CDK5), transcript variant 2, mRNA.	Coding	chr7	150750899 - 150755617	-	250.99	259.65	222.82	419.63	365.05	371.98	415.46	373.51	337.75	424.18	327.61	287.96	436.35	380.29	427.82	371.2	369.43	435.88	161.86	173.48	163	-0.42698	-1.44775	-4.2018	0.577097	-1.1822	-1.84845	-6.4628	-6.23431	-6.46794	-7.10244	6.06522	-6.08663	-5.76414	-6.70509	4.77928	-4.61943	-5.6994	1.52325
TC07001603.hg.1	CDK6	cyclin-dependent kinase 6	NM_001259	NM_001259	RefSeq	Homo sapiens cyclin-dependent kinase 6 (CDK6), transcript variant 1, mRNA.	Coding	chr7	92234235 - 92465941	-	2879.16	3166.78	2377.68	2246.37	2174.26	2408.62	1611.99	1610.47	1433.51	1132.9	1187.84	1453.32	1078.25	1029.58	1235.06	1054.72	988.39	1260.47	185.21	197.33	378	-5.41494	0.309667	1.85329	3.62571	3.17796	6.84283	0.806144	2.41226	4.94995	4.02646	5.75287	-3.78175	-0.864287	-1.99311	4.18269	-5.27634	-5.58445	3.32968
TC12000178.hg.1	CDKN1B	cyclin-dependent kinase inhibitor 1B (p27, Kip1)	NM_004064	NM_004064	RefSeq	Homo sapiens cyclin-dependent kinase inhibitor 1B (p27, Kip1) (CDKN1B), mRNA.	Coding	chr12	12867992 - 12875305	+	1493.09	1471.97	1117.32	494.87	447.96	477.43	622.68	492.7	668.18	619.76	649.81	800.32	733.29	658.47	655.37	816.91	654.87	768.71	1880.46	2065.86	1691.76	4.83104	1.63743	0.201884	1.15869	-0.633261	-4.24588	-3.9309	-1.06302	0.793677	0.228428	9.17344	-5.40461	-5.41642	-4.62863	5.22439	-6.23659	-6.09919	4.9874
TC01000619.hg.1	CDKN2C	cyclin-dependent kinase inhibitor 2C (p18, inhibits CDK4)	NM_001262	NM_001262	RefSeq	Homo sapiens cyclin-dependent kinase inhibitor 2C (p18, inhibits CDK4) (CDKN2C), transcript variant 1, mRNA.	Coding	chr1	51426417 - 51440309	+	76.63	67.12	90.13	150.23	121.85	146.04	118.45	131.68	118.01	172.5	178.81	143.94	220.98	166.52	213.74	246.19	203.29	243.11	656.46	569.8	517.81	-0.151364	-1.44931	1.54261	2.89847	4.74084	9.81421	-5.23471	-5.13843	-2.39603	0.45857	7.7785	-2.02102	0.166498	2.75865	9.05904	-4.45468	-2.10487	6.83848
TC16000948.hg.1	CDR2	cerebellar degeneration-related protein 2, 62kDa	NM_001802	NM_001802	RefSeq	Homo sapiens cerebellar degeneration-related protein 2, 62kDa (CDR2), mRNA.	Coding	chr16	22357257 - 22385938	-	208.17	193.68	173.05	318.07	249.7	325.8	125.42	180.54	125.87	229.56	264.15	268.13	270.97	261.04	287.09	283.54	264.26	318.88	863.98	741.55	466.51	-1.91724	-4.78217	-3.98261	-2.16495	-2.26368	2.61753	1.06554	-5.45634	-6.60133	-7.08017	-1.17777	0.0197251	0.946626	1.53532	3.06229	-5.58885	-5.42522	0.788966
TC06000044.hg.1	CDYL	chromodomain protein, Y-like	NM_001143970	NM_001143970	RefSeq	Homo sapiens chromodomain protein, Y-like (CDYL), transcript variant 4, mRNA.	Coding	chr6	4706345 - 4955785	+	168.46	170.34	165.26	212.51	228.04	222.29	218.33	205.48	206.18	276.17	261.81	282.84	256.79	268.45	266.33	266.67	264.92	291.41	435.09	455.47	411.09	-2.84697	-4.23657	0.633402	0.511996	-0.130293	5.86512	-6.11879	-2.52685	-2.90107	-3.72417	4.91762	-1.09849	-1.40943	-2.56613	5.23003	-6.01121	-6.44739	1.7467
TC19000437.hg.1	CEBPG	CCAAT/enhancer binding protein (C/EBP), gamma	NM_001252296	NM_001252296	RefSeq	Homo sapiens CCAAT/enhancer binding protein (C/EBP), gamma (CEBPG), transcript variant 2, mRNA.	Coding	chr19	33864236 - 33873592	+	258.44	254.48	235.92	254.07	250.43	261.73	251.72	233.49	231.15	308.62	304.53	325.75	325	297.26	328.25	269.63	292.12	303.04	781.67	592.01	517.93	-7.44	-7.27318	-4.38177	-4.07507	-6.3384	2.38036	-5.82337	-2.66887	-2.13526	-5.81912	2.59268	-1.05859	-0.736529	-4.35971	3.01775	-6.21747	-5.89398	0.825089
TC10000081.hg.1	CELF2	CUGBP, Elav-like family member 2	NM_001025076	NM_001025076	RefSeq	Homo sapiens CUGBP, Elav-like family member 2 (CELF2), transcript variant 1, mRNA.	Coding	chr10	11047259 - 11378672	+	2433.32	2270.38	1861.69	1255.63	847.8	1413.08	845.66	940.74	1255.32	347.39	364.25	262.29	416.67	261.96	390.37	219.93	138.88	250.7	97.32	87.09	107	-1.65847	0.768129	8.56997	6.85646	8.81158	13.8368	-6.08835	3.78267	1.97055	5.91191	8.84812	3.4484	1.82945	5.66313	9.54736	-6.03933	-2.57578	5.38034
TC02004917.hg.1	CENPA	centromere protein A	NM_001042426	NM_001042426	RefSeq	Homo sapiens centromere protein A (CENPA), transcript variant 2, mRNA.	Coding	chr2	27008865 - 27023935	+	60.5	52.12	78.46	436.08	432.14	395.5	342.07	363.82	394.38	417	474.54	517.39	483.72	462.47	450.88	450.22	371.86	393.84	747.95	795.16	745.52	8.77538	8.21235	8.80461	9.40225	8.67825	11.222	-4.51836	-5.89472	-5.50833	-6.98418	3.83848	-2.89941	-1.88961	-6.15811	4.85106	-6.23698	-5.23811	0.931796
TC05000299.hg.1	CENPH	centromere protein H	NM_022909	NM_022909	RefSeq	Homo sapiens centromere protein H (CENPH), mRNA.	Coding	chr5	68485375 - 68506184	+	57.44	56.36	27.28	290.56	198.95	282.62	237.37	210.78	212.93	277	370.44	369.5	251.37	328.98	232.71	244.06	157.71	217.38	116.66	112.44	119.07	3.05118	3.31532	4.60449	3.42957	2.30215	-0.991075	-5.62032	-4.63877	-7.04627	-5.79407	1.55292	-0.938854	-4.8199	-6.57014	3.99852	-4.48978	-1.40678	5.41233
TC13000493.hg.1	CENPJ	centromere protein J	NM_018451	NM_018451	RefSeq	Homo sapiens centromere protein J (CENPJ), transcript variant 1, mRNA.	Coding	chr13	25456412 - 25497085	-	145.29	176.7	98.1	560.33	420.34	558.12	410.3	340.16	383.94	336.42	318.82	377.42	332.83	350.47	325.54	309.32	223.46	303.94	310.22	324.96	309.1	3.01949	1.62827	0.696494	0.685189	-1.76397	0.0104385	-2.96478	-1.64855	-0.96917	0.0718508	-0.789229	-5.70422	-5.2754	-3.48388	-4.76432	-6.18011	-4.5217	-6.60677
TC16000634.hg.1	CENPN	centromere protein N	NM_001100624	NM_001100624	RefSeq	Homo sapiens centromere protein N (CENPN), transcript variant 2, mRNA.	Coding	chr16	81040103 - 81066719	+	145.02	105.86	56.79	909.44	788.38	936.37	759.41	765.06	653.43	924.18	897.13	773.32	1160.6	1144.08	1039.94	1202.18	875.96	1054.33	1497.4	1342.66	1513.64	4.86237	4.44416	4.85593	5.791	5.98497	6.7487	-3.92722	-6.91622	-2.70848	-5.70234	1.12266	-4.28816	1.04611	-2.41604	3.5283	-1.99111	-4.926	1.33694
TC17001173.hg.1	CENPV	centromere protein V	NM_181716	NM_181716	RefSeq	Homo sapiens centromere protein V (CENPV), mRNA.	Coding	chr17	16245848 - 16256844	-	277.74	288.42	189.37	784.76	910.67	819.23	664.31	703.78	744.46	679.22	770.23	716.45	769.31	691.21	755.03	524.67	504.27	651.23	167.5	228.52	206.55	4.36222	3.30807	3.26451	3.52053	0.524791	-6.50285	-3.80276	-4.81004	-5.24174	-1.17639	7.47265	-6.38192	-6.39077	-4.11919	6.47951	-6.16614	-3.39078	6.89879
TC15001337.hg.1	CEP152	centrosomal protein 152kDa	NM_001194998	NM_001194998	RefSeq	Homo sapiens centrosomal protein 152kDa (CEP152), transcript variant 1, mRNA.	Coding	chr15	49030132 - 49103343	-	106.59	117.31	77.54	452.75	297.29	431.99	489.99	404.52	488.94	614.06	485.18	590.86	516	496	464.31	516.84	392.21	436.08	711.49	684.44	596.46	3.79707	6.50745	7.17141	7.18011	6.15062	8.28556	-5.50269	-3.38982	-5.0321	-6.44678	-1.97792	-4.31164	-6.24905	-6.78171	-1.97044	-4.87247	-4.23879	-5.70897
TC01004038.hg.1	CEP170	centrosomal protein 170kDa	NM_001042404	NM_001042404	RefSeq	Homo sapiens centrosomal protein 170kDa (CEP170), transcript variant beta, mRNA.	Coding	chr1	243287730 - 243418708	-	673.37	750.77	580.8	580.63	463.88	608.44	616.25	488.19	530.7	478.71	389.35	469.52	431.56	507.14	431.59	319.58	291.42	332.46	162.06	192.6	194.36	-5.89156	-5.64575	-2.63076	-2.71248	2.15195	6.5135	-6.5345	-4.70478	-5.09493	1.13962	5.26606	-4.24445	-4.65501	1.37891	5.69467	-6.18371	-1.5746	4.46587
TC07001863.hg.1	CEP41	centrosomal protein 41kDa	NM_018718	NM_018718	RefSeq	Homo sapiens centrosomal protein 41kDa (CEP41), transcript variant 1, mRNA.	Coding	chr7	130036375 - 130082274	-	94.13	91.93	65.19	215.33	148.25	159.52	154.78	154.31	145.46	168.71	160.03	172.69	172.52	169.93	159.93	138.11	116.82	139.24	65.69	76.45	72.97	-0.447041	-0.372272	0.569503	0.662584	-2.83285	-6.97328	-5.68757	-6.88845	-7.10727	-4.42352	2.45257	-5.16694	-5.14153	-5.3691	4.87897	-6.23918	-3.23363	5.99734
TC18000376.hg.1	CEP76	centrosomal protein 76kDa	NM_024899	NM_024899	RefSeq	Homo sapiens centrosomal protein 76kDa (CEP76), transcript variant 1, mRNA.	Coding	chr18	12661955 - 12702773	-	100.56	93.2	65.06	260.81	269.49	247.73	197.69	248.12	214.27	229.33	270.63	255.84	291.26	278.34	242.58	289.19	203.44	226.45	554.88	645.82	407.12	3.84407	2.10931	3.26769	3.74958	2.06491	5.92184	-4.30147	-6.82024	-6.92849	-6.68335	0.153585	-5.09652	-3.99792	-6.55045	1.21028	-5.75024	-6.28162	0.503586
TC09000357.hg.1	CEP78	centrosomal protein 78kDa	NM_001098802	NM_001098802	RefSeq	Homo sapiens centrosomal protein 78kDa (CEP78), transcript variant 1, mRNA.	Coding	chr9	80850978 - 80894606	+	158.83	154.2	147.53	415.52	441.82	455.33	296.64	309.98	239.22	340.1	352.5	373.84	328.11	333.04	334.32	342.97	247.45	339.05	269.42	282.61	274.28	7.14261	0.830841	4.89732	4.81181	0.711072	1.84488	0.273231	-2.88224	-0.277476	-2.66055	2.16632	-3.33304	-4.61057	-6.50284	-7.56126	-5.48089	-5.43425	-2.18258
TC02000310.hg.1	CHAC2	ChaC, cation transport regulator homolog 2 (E. coli)	BC025376	BC025376	GenBank	Homo sapiens ChaC, cation transport regulator homolog 2 (E. coli), mRNA (cDNA clone MGC:24350 IMAGE:4045703), complete cds.	Coding	chr2	53994929 - 54002334	+	53.25	29.56	36.35	429.34	391.26	383.7	328.55	380.35	237.05	389.53	410.37	324.34	448.66	467.19	483.8	533.43	304.64	518.37	680.43	784.95	727.26	8.52174	6.33901	7.97393	9.21605	7.25586	10.5676	-4.37199	-6.47381	-4.17813	-6.89876	3.07521	-5.37528	-2.53121	-4.86023	1.26598	-2.95859	-5.8097	2.55519
TC19000088.hg.1	CHAF1A	chromatin assembly factor 1, subunit A (p150)	NM_005483	NM_005483	RefSeq	Homo sapiens chromatin assembly factor 1, subunit A (p150) (CHAF1A), mRNA.	Coding	chr19	4402659 - 4443394	+	315.25	255.95	221.23	800.41	828.18	871.83	642.01	774.95	562.07	705.6	784.76	777.62	756.56	639.15	660.88	726.83	640.86	703.65	570.8	519.99	601.11	5.38362	2.22302	4.38576	3.39647	3.56762	1.44825	-3.54362	-5.71098	-3.49403	-4.44973	0.0834614	-5.23447	-6.60555	-6.67611	-6.29339	-5.19822	-5.82416	-2.0721
TC21000154.hg.1	CHAF1B	chromatin assembly factor 1, subunit B (p60)	NM_005441	NM_005441	RefSeq	Homo sapiens chromatin assembly factor 1, subunit B (p60) (CHAF1B), mRNA.	Coding	chr21	37757676 - 37789125	+	186.02	155.01	102.37	678.92	753.44	762.25	559.41	660.57	553.29	729.15	771.04	753.89	726.13	718.32	719.2	701.63	555.58	619.55	230.58	221.98	223.81	5.33476	4.18643	5.58366	5.38191	4.56656	-4.08062	-3.23633	-6.82465	-7.12131	-5.47556	9.28152	-2.45661	-3.20676	-6.64129	6.35707	-5.92731	-4.40872	9.81617
TC13000437.hg.1	CHAMP1	chromosome alignment maintaining phosphoprotein 1	NM_001164144	NM_001164144	RefSeq	Homo sapiens chromosome alignment maintaining phosphoprotein 1 (CHAMP1), transcript variant 2, mRNA.	Coding	chr13	115079965 - 115092803	+	238	261.91	147.75	883.26	845.18	751.63	772.15	870	781.62	692.5	696.15	576.17	770.08	881.1	781.66	759.98	593.68	760.22	646.16	535.24	699.45	3.80108	3.9477	2.07469	3.67665	2.63792	1.43566	-6.48214	-3.49831	-7.10769	-5.6314	-3.92295	-3.48363	-6.73459	-5.70601	-4.08186	-3.1436	-6.18575	-7.33156
TC03001193.hg.1	CHCHD4	coiled-coil-helix-coiled-coil-helix domain containing 4	NM_001098502	NM_001098502	RefSeq	Homo sapiens coiled-coil-helix-coiled-coil-helix domain containing 4 (CHCHD4), nuclear gene encoding mitochondrial protein, transcript variant 1, mRNA.	Coding	chr3	14153577 - 14166371	-	180.28	165.94	163.67	403.88	450.15	512.72	345.22	368.87	351.11	431.23	409.03	387.52	474.55	469.66	506.43	410.43	341.12	395.21	234.13	213.63	182.88	5.23628	3.85277	5.08402	7.05547	3.37843	-5.56692	-2.73242	-5.9994	-6.70743	-5.39013	2.6111	-4.21599	0.244164	-6.44174	0.931167	-3.20744	-6.09589	2.74425
TC12001143.hg.1	CHD4	chromodomain helicase DNA binding protein 4	NM_001273	NM_001273	RefSeq	Homo sapiens chromodomain helicase DNA binding protein 4 (CHD4), mRNA.	Coding	chr12	6679248 - 6716590	-	1055.34	1138.64	949.02	1452.01	1458.26	1601.05	1432.47	1425.69	1519.41	1092.9	1157.5	1229.91	1080.12	974.37	1070.49	859.15	772.87	909.5	496.61	506.82	490.7	-1.92023	-2.57396	-6.8692	-7.70534	-5.46835	3.15946	-6.40564	-1.86189	0.887112	2.71249	9.01916	-2.13955	0.517602	2.19332	8.73054	-4.83212	-1.76093	6.5997
TC20000850.hg.1	CHD6	chromodomain helicase DNA binding protein 6	NM_032221	NM_032221	RefSeq	Homo sapiens chromodomain helicase DNA binding protein 6 (CHD6), mRNA.	Coding	chr20	40030741 - 40247133	-	484.33	513.38	443.87	298.42	247.68	283.58	360.15	268	346	345.39	276.43	386.6	305.46	276.42	278.42	295.05	223.04	256.34	202.17	182.62	203.28	0.813137	-2.62995	-3.42556	0.706838	0.450607	4.75419	-5.22116	-5.16673	-6.96494	-6.80505	-1.63212	-6.41051	-5.81478	-4.84222	-0.634806	-4.93081	-4.05287	-0.231438
TC08000412.hg.1	CHD7	chromodomain helicase DNA binding protein 7	NM_017780	NM_017780	RefSeq	Homo sapiens chromodomain helicase DNA binding protein 7 (CHD7), mRNA.	Coding	chr8	61591324 - 61780586	+	145.61	107.41	286.54	197.34	185.48	180.76	199.05	280.67	198.64	163.94	180.4	142.84	245.07	303.57	219.09	127.13	149.38	132.56	41.17	58.78	67.36	-7.29534	-6.5316	-7.60457	-5.97329	-7.13607	-1.68813	-5.11716	-5.09973	-2.95057	-1.73304	3.95176	-3.29089	-6.13244	-0.89555	3.47458	-0.789107	-4.82473	2.72317
TC04001201.hg.1	CHIC2	cysteine-rich hydrophobic domain 2	NM_012110	NM_012110	RefSeq	Homo sapiens cysteine-rich hydrophobic domain 2 (CHIC2), mRNA.	Coding	chr4	54875956 - 54930857	-	1346.99	1184.24	922.62	640.31	718.69	658.7	816.95	774.32	773.97	777.16	857.73	745.78	805.86	908.49	738.78	852.31	614.15	775.72	1540.5	1604.89	1380.89	-1.1904	-3.38096	-3.75562	-4.32007	-3.6006	-5.13926	-3.74623	-4.35985	-4.03738	-6.58632	5.31275	-6.45656	-6.59951	-6.61295	3.77555	-6.15933	-6.21129	3.26909
TC11002002.hg.1	CHKA	choline kinase alpha	NM_001277	NM_001277	RefSeq	Homo sapiens choline kinase alpha (CHKA), transcript variant 1, mRNA.	Coding	chr11	67820326 - 67888858	-	534.71	550.13	320.08	559.77	507.02	586.33	293.45	356.36	306.63	391.6	421.4	633.47	393.22	380.43	420.44	327.27	269.85	355.62	206.02	206.8	183.93	-6.61594	-4.93523	-7.58715	-7.22882	-5.14574	-0.273468	2.19562	-6.10785	-0.301936	1.14775	7.14917	-3.03707	-3.00074	-6.83176	0.290125	-5.2665	-2.91154	1.25554
TC01004027.hg.1	CHML	choroideremia-like (Rab escort protein 2)	NM_001821	NM_001821	RefSeq	Homo sapiens choroideremia-like (Rab escort protein 2) (CHML), mRNA.	Coding	chr1	241792155 - 241799232	-	241.7	310.57	238.66	432.01	364.19	456.15	255.08	303.4	244.13	344.1	320.53	334.16	381.73	383.62	342.63	214.48	157.47	251.14	114.7	81.06	126.1	-1.82703	-7.42175	-5.00421	-3.32719	-6.00727	1.10755	-0.169511	-3.5166	-5.83424	0.898279	4.73469	-3.17782	-1.39312	-4.74074	1.67569	-4.8641	-0.961233	4.24672
TC19001922.hg.1	CHMP2A	charged multivesicular body protein 2A	NM_014453	NM_014453	RefSeq	Homo sapiens charged multivesicular body protein 2A (CHMP2A), transcript variant 1, mRNA.	Coding	chr19	59062933 - 59066486	-	964.76	894.45	804.2	954.77	977.89	959.33	1209.64	1048.8	1388.33	1309.97	1344.83	1760.38	1182.18	1036.77	1132.49	1167.13	1065.6	1258.9	2149.95	2113.27	2000.34	-6.89901	-3.88555	-1.51548	-4.66582	-4.48142	4.30127	-3.42076	-0.803648	-4.27504	-4.56348	6.53751	-4.95986	-6.2344	-6.74176	0.734477	-2.97496	-4.22946	-2.49574
TC16001139.hg.1	CIAPIN1	cytokine induced apoptosis inhibitor 1	NM_020313	NM_020313	RefSeq	Homo sapiens cytokine induced apoptosis inhibitor 1 (CIAPIN1), mRNA.	Coding	chr16	57462081 - 57481440	-	327.82	329.05	272.77	833.01	867.95	835.63	653.3	711.84	532.73	643.52	668.6	591.38	683.14	669.96	663.1	600.74	542.83	646.42	323.83	299.23	292.62	5.9052	1.33432	2.49988	3.72495	1.15544	-7.75825	-2.25184	-0.923533	-1.14415	-1.07319	8.37464	-6.45421	-6.34882	-6.66959	2.44483	-5.71133	-6.16306	4.94363
TC16000564.hg.1	CIRH1A	cirrhosis, autosomal recessive 1A (cirhin)	NM_032830	NM_032830	RefSeq	Homo sapiens cirrhosis, autosomal recessive 1A (cirhin) (CIRH1A), mRNA.	Coding	chr16	69166418 - 69202937	+	1123.98	1092.13	775.01	2804.7	2689.74	3081.59	2204.89	2370.57	1847.76	2371.25	2361.36	1895.56	2472.94	2298.78	2453.58	2173.15	1844.7	2262.51	429.38	512.17	594.34	3.86385	0.794682	0.912809	2.53376	0.583531	-1.06735	-2.23378	-3.1326	-3.8156	-2.4158	8.92777	-6.39699	-5.44346	-6.80854	6.38696	-5.50734	-6.2929	6.9196
TC10000358.hg.1	CISD1	CDGSH iron sulfur domain 1	NM_018464	NM_018464	RefSeq	Homo sapiens CDGSH iron sulfur domain 1 (CISD1), mRNA.	Coding	chr10	60028818 - 60049346	+	31.98	31.04	24.89	116.94	110.37	116.97	73.52	81.01	66.7	85.85	80.08	66.42	78.69	88.01	88.25	63.38	54.93	71.04	26.09	32.55	24.65	7.77274	3.83724	3.57795	5.43273	1.58655	-7.62984	1.37501	-0.385601	-0.324284	2.41813	8.21585	-6.30673	-4.83408	-5.49631	4.28759	-5.49268	-4.60506	4.34403
TC04000845.hg.1	CLCN3	chloride channel, voltage-sensitive 3	NM_001243372	NM_001243372	RefSeq	Homo sapiens chloride channel, voltage-sensitive 3 (CLCN3), transcript variant a, mRNA.	Coding	chr4	170533589 - 170644824	+	190.98	222.92	108.71	424.86	344.84	431.89	647.95	483.85	737.2	1003.76	878.32	981.94	992.12	973.61	955.7	1260.99	826.57	1003.35	2425.37	2496.58	1992.36	-1.0723	1.5624	4.55619	4.71565	4.58043	7.84355	-2.10314	5.22627	5.98247	3.63257	9.0787	-1.65463	-1.31712	-2.17173	4.66051	-6.17008	-6.27628	4.69115
TC0X000038.hg.1	CLCN4	chloride channel, voltage-sensitive 4	NM_001830	NM_001830	RefSeq	Homo sapiens chloride channel, voltage-sensitive 4 (CLCN4), transcript variant 1, mRNA.	Coding	chrX	10124985 - 10205700	+	118.25	143.47	167.88	468.63	504.96	523.46	685.58	519.04	709.72	1112.48	852.51	957.67	943.22	867.02	1003.41	1285.02	988.12	1106.4	715.4	658.54	743.86	6.03367	6.23118	8.72235	9.37046	9.8222	7.91624	-3.82931	3.1333	4.49873	4.77931	-0.757348	-1.64552	-1.61023	0.145674	-6.8771	-6.14495	-5.44685	-2.76555
TC0X000278.hg.1	CLCN5	chloride channel, voltage-sensitive 5	NM_001127899	NM_001127899	RefSeq	Homo sapiens chloride channel, voltage-sensitive 5 (CLCN5), transcript variant 1, mRNA.	Coding	chrX	49687225 - 49863892	+	81.97	85.37	73.37	319.14	270.77	294.51	395.58	398.15	460.22	318.55	249.51	301.5	315.03	300.52	304.6	230.89	189.62	239.42	139.61	148.39	138.05	7.94995	9.81015	6.83609	8.92442	4.68145	1.12254	-0.60438	-6.90544	-6.87606	-3.09164	4.71912	-1.19964	-0.643731	2.38883	7.46084	-5.87708	-3.40518	3.23324
TC07001688.hg.1	CLDN15	claudin 15	NM_014343	NM_014343	RefSeq	Homo sapiens claudin 15 (CLDN15), transcript variant 2, mRNA.	Coding	chr7	100875373 - 100882101	-	376.32	389.42	389.99	352.9	392.9	308.24	391.29	372.21	410.08	417.42	390.73	406.66	395.61	363.07	416.46	404.43	432.64	454.24	802.16	894.64	711.29	-6.83798	-7.4181	-7.37956	-7.68432	-6.78394	2.60305	-5.47114	-5.16515	-6.02589	-4.61537	3.30361	-6.27826	-6.73608	-6.07491	3.35916	-6.06551	-6.14608	3.33194
TC12001208.hg.1	CLEC2B	C-type lectin domain family 2, member B	NM_005127	NM_005127	RefSeq	Homo sapiens C-type lectin domain family 2, member B (CLEC2B), mRNA.	Coding	chr12	10004968 - 10022735	-	1297.31	1111.74	838.47	51.83	54.07	65.06	54.34	52.84	78.05	27.67	29.21	35.62	39.29	32.89	28.51	22.82	21.02	20.04	41.19	43.94	54.23	11.3733	10.3854	12.9329	12.5127	15.0492	12.0054	-6.34476	1.60116	-0.117083	6.64892	-5.6702	0.480868	-0.802478	4.84503	-5.37375	-5.883	-1.45144	-2.30043
TC06004119.hg.1	CLIC1	chloride intracellular channel 1	NM_001288	NM_001288	RefSeq	Homo sapiens chloride intracellular channel 1 (CLIC1), mRNA.	Coding	chr6	31698358 - 31707540	-	1637.63	1708.1	1274.9	1956.83	1753.24	2036.56	1614.65	1787.17	1910.88	1324.17	1369.09	1306.32	1474.75	1444.16	1420.93	986.81	1080.36	1069.11	878.38	837.77	703.98	-5.2923	-6.45883	-6.63762	-7.52341	-3.15585	-0.0199417	-5.90313	0.301343	-1.0159	3.28589	4.54176	-1.36536	-3.00742	1.75243	3.5263	-5.10782	-2.81476	1.07768
TC6_cox_hap2000255.hg.1	CLIC1	chloride intracellular channel 1	NM_001288	NM_001288	RefSeq	Homo sapiens chloride intracellular channel 1 (CLIC1), mRNA.	Coding	chr6_cox_hap2	3207975 - 3217149	-	1994.25	2064.46	1484.58	2371.13	2084.67	2440.94	1937.14	2090.64	2291.12	1563.13	1611.41	1537.9	1776.07	1739.03	1658.02	1153.09	1214.38	1171.99	1007.6	953.74	796.43	-5.48093	-6.61485	-6.55009	-7.5224	-2.51695	0.100148	-5.78928	0.506943	-1.17434	4.2058	4.72272	-1.15661	-3.13891	2.68807	3.79748	-4.88403	-1.79192	1.39095
TC6_dbb_hap3000236.hg.1	CLIC1	chloride intracellular channel 1	NM_001288	NM_001288	RefSeq	Homo sapiens chloride intracellular channel 1 (CLIC1), mRNA.	Coding	chr6_dbb_hap3	2983927 - 2993114	-	2008.13	2100.04	1468.74	2372.45	2089.71	2433.67	1904.07	2107.64	2299.13	1571.38	1609.63	1551.94	1781.91	1706.1	1667.5	1153.73	1222.81	1175.2	1009.43	956.88	799.61	-5.64519	-6.74003	-6.61312	-7.48803	-2.69553	-0.0965945	-5.79159	0.508099	-1.02043	4.18213	4.7641	-1.46075	-3.28407	2.43152	3.59447	-5.05501	-1.76782	1.46125
TC6_mann_hap4000206.hg.1	CLIC1	chloride intracellular channel 1	NM_001288	NM_001288	RefSeq	Homo sapiens chloride intracellular channel 1 (CLIC1), mRNA.	Coding	chr6_mann_hap4	3041248 - 3050430	-	1659.6	1711.05	1287.21	1983.55	1771.91	2062.52	1642.18	1827.53	1949.14	1343.53	1392.59	1323.7	1490.86	1475.99	1440.04	1002.38	1085.76	1082.9	889.29	853.28	705.76	-5.21763	-6.31169	-6.71592	-7.56584	-3.1639	-0.10477	-6.01854	0.207052	-1.11739	3.32182	4.34954	-1.31249	-2.93287	1.89045	3.41792	-5.10154	-2.71706	0.942788
TC6_mcf_hap5000221.hg.1	CLIC1	chloride intracellular channel 1	NM_001288	NM_001288	RefSeq	Homo sapiens chloride intracellular channel 1 (CLIC1), mRNA.	Coding	chr6_mcf_hap5	3078041 - 3087224	-	1637.63	1708.1	1274.9	1956.83	1753.24	2036.56	1614.65	1787.17	1910.88	1324.17	1369.09	1306.32	1474.75	1444.16	1420.93	986.81	1080.36	1069.11	878.38	837.77	703.98	-5.2923	-6.45883	-6.63762	-7.52341	-3.15585	-0.0199417	-5.90313	0.301343	-1.0159	3.28589	4.54176	-1.36536	-3.00742	1.75243	3.5263	-5.10782	-2.81476	1.07768
TC6_qbl_hap6000233.hg.1	CLIC1	chloride intracellular channel 1	NM_001288	NM_001288	RefSeq	Homo sapiens chloride intracellular channel 1 (CLIC1), mRNA.	Coding	chr6_qbl_hap6	2991988 - 3001178	-	1659.6	1711.05	1287.21	1983.55	1771.91	2062.52	1642.18	1827.53	1949.14	1343.53	1392.59	1323.7	1490.86	1475.99	1440.04	1002.38	1085.76	1082.9	889.29	853.28	705.76	-5.21763	-6.31169	-6.71592	-7.56584	-3.1639	-0.10477	-6.01854	0.207052	-1.11739	3.32182	4.34954	-1.31249	-2.93287	1.89045	3.41792	-5.10154	-2.71706	0.942788
TC6_ssto_hap7000209.hg.1	CLIC1	chloride intracellular channel 1	NM_001288	NM_001288	RefSeq	Homo sapiens chloride intracellular channel 1 (CLIC1), mRNA.	Coding	chr6_ssto_hap7	3029175 - 3038358	-	1637.63	1708.1	1274.9	1956.83	1753.24	2036.56	1614.65	1787.17	1910.88	1324.17	1369.09	1306.32	1474.75	1444.16	1420.93	986.81	1080.36	1069.11	878.38	837.77	703.98	-5.2923	-6.45883	-6.63762	-7.52341	-3.15585	-0.0199417	-5.90313	0.301343	-1.0159	3.28589	4.54176	-1.36536	-3.00742	1.75243	3.5263	-5.10782	-2.81476	1.07768
TC0X001551.hg.1	CLIC2	chloride intracellular channel 2	NM_001289	NM_001289	RefSeq	Homo sapiens chloride intracellular channel 2 (CLIC2), mRNA.	Coding	chrX	154505500 - 154563986	-	397.62	439.36	187.87	411.06	400.51	399.87	587.15	459.3	595.32	610.36	632.92	652.03	822.03	719.18	703.97	582.56	401.49	521.76	2013.11	2052.78	1414.75	-6.79338	-4.7163	-3.53304	-2.37771	-5.60547	2.42198	-2.17251	2.77179	4.54185	-5.18035	6.79535	-4.946	-2.39812	-6.50434	3.74201	-3.53839	-4.10491	4.12049
TC01000314.hg.1	CLIC4	chloride intracellular channel 4	NM_013943	NM_013943	RefSeq	Homo sapiens chloride intracellular channel 4 (CLIC4), nuclear gene encoding mitochondrial protein, mRNA.	Coding	chr1	25071760 - 25170815	+	472.41	512.83	283.22	405.19	385.79	441.45	507.87	346.55	534.73	669	683.4	955.33	715.76	776.74	721.87	653.22	516.97	672.47	1188.91	1050.39	1047.58	-7.49674	-7.23915	-3.10961	-2.7118	-4.93658	0.725539	-6.10496	0.800757	4.31199	-1.39882	6.85373	-2.17865	-1.5489	-4.51938	1.54227	-6.19501	-4.84599	-3.26873
TC02002666.hg.1	CLK1	CDC-like kinase 1	NM_001162407	NM_001162407	RefSeq	Homo sapiens CDC-like kinase 1 (CLK1), transcript variant 2, mRNA.	Coding	chr2	201717732 - 201729467	-	1240.94	1033.57	1133.37	376.32	300.49	333.99	329.83	264.01	477.64	344.42	307.09	404.7	456.84	501.08	428.29	418.03	268.21	364.93	948.93	905.15	587.57	6.68755	2.87801	5.7396	4.67399	4.28554	-4.94229	-6.51066	-6.82054	-1.79041	-7.09447	0.508829	-6.45771	-4.85333	-6.83386	-1.6767	-2.5297	-6.43972	0.241461
TC15002801.hg.1	CLK3	CDC-like kinase 3	NM_003992	NM_003992	RefSeq	Homo sapiens CDC-like kinase 3 (CLK3), transcript variant 2, mRNA.	Coding	chr15	74900713 - 74922542	+	843.86	752.25	873.79	518.84	532.76	526.37	636.2	559.97	745.39	850.97	720.13	761.56	803.82	685.37	772.06	752.9	724.31	750.98	1926.57	2049.62	1473.27	-0.0523995	-4.88888	-7.37501	-7.11932	-6.92833	1.62376	-3.95411	0.720411	0.560314	-0.486827	6.22215	-4.48492	-5.15685	-5.60546	3.27963	-6.13664	-6.29811	2.84582
TC15001592.hg.1	CLN6	ceroid-lipofuscinosis, neuronal 6, late infantile, variant	NM_017882	NM_017882	RefSeq	Homo sapiens ceroid-lipofuscinosis, neuronal 6, late infantile, variant (CLN6), mRNA.	Coding	chr15	68499330 - 68549444	-	555.29	567.18	327.73	1797.97	1689.93	1634.71	1577.59	1458.79	1147.9	1378.36	1252.43	1230.19	1228.28	1235.82	1348.39	1302.04	1325.46	1314.09	580.85	615.39	861.43	3.38185	1.42177	1.27442	1.18875	1.78061	-5.65974	-4.17778	-1.25997	-0.39371	-2.54112	2.72709	-6.12258	-6.23929	-6.68177	-0.411535	-6.2177	-6.40646	0.155694
TC11002124.hg.1	CLNS1A	chloride channel, nucleotide-sensitive, 1A	NM_001293	NM_001293	RefSeq	Homo sapiens chloride channel, nucleotide-sensitive, 1A (CLNS1A), mRNA.	Coding	chr11	77225981 - 77348851	-	540.87	507.61	332.49	636.97	522.68	600.26	541.16	554.31	532.61	512.94	521.56	511.88	494.07	521.51	450.3	401.41	347.3	348.22	147.48	156.61	158.61	-5.74029	-6.39994	-7.03266	-7.50016	-6.39465	2.63157	-5.91797	-5.34226	-4.41327	0.434385	9.02501	-6.01823	-5.19674	-0.203742	9.82746	-5.79914	-0.966625	9.75682
TC19000112.hg.1	CLPP	ClpP caseinolytic peptidase, ATP-dependent, proteolytic subunit homolog (E. coli)	NM_006012	NM_006012	RefSeq	Homo sapiens ClpP caseinolytic peptidase, ATP-dependent, proteolytic subunit homolog (E. coli) (CLPP), nuclear gene encoding mitochondrial protein, mRNA.	Coding	chr19	6361463 - 6368915	+	1311.54	1137.87	952.15	2130.65	2219.1	2024.94	2230.96	2204.63	2192.57	2340.48	2127.97	1918.87	2252.42	2044.27	2128.88	1734.71	1764.96	1989.39	1038.83	947.7	1049.74	0.898652	1.39934	0.200669	0.865097	-1.7545	-7.19457	-6.27471	-6.93878	-7.14204	-5.33069	5.41401	-6.2748	-6.53934	-4.30164	5.92492	-6.23146	-5.07388	4.1652
TC16000125.hg.1	CLUAP1	clusterin associated protein 1	NM_015041	NM_015041	RefSeq	Homo sapiens clusterin associated protein 1 (CLUAP1), transcript variant 1, mRNA.	Coding	chr16	3550963 - 3587669	+	143.21	136.22	101.41	247.31	192.66	294.06	228.56	184.93	214.77	250.86	222.96	263	269.5	242.46	240.57	231.64	186.71	208.91	105.76	115.79	98.77	-1.2222	-1.73862	0.263202	0.768329	-2.04285	-6.67511	-5.68942	-6.92598	-7.0761	-6.26885	1.51066	-4.63879	-4.12671	-6.83435	2.56826	-6.18117	-4.94681	5.01796
TC17000999.hg.1	CLUH	clustered mitochondria (cluA/CLU1) homolog	NM_015229	NM_015229	RefSeq	Homo sapiens clustered mitochondria (cluA/CLU1) homolog (CLUH), nuclear gene encoding mitochondrial protein, mRNA.	Coding	chr17	2592680 - 2614927	-	299.47	311.39	301.16	912.33	1092.57	940.69	652.71	831.43	577	775.78	754.27	581.17	713.23	658.76	741.2	617	711.92	674.3	206.36	208.51	240.97	7.37443	2.25705	2.93328	5.2071	3.61843	-2.80413	-2.28656	-2.53506	-0.882561	-0.921142	9.29696	-6.42848	-6.65941	-6.81722	4.61999	-6.23521	-6.33175	5.7964
TC05001158.hg.1	CMBL	carboxymethylenebutenolidase homolog (Pseudomonas)	NM_138809	NM_138809	RefSeq	Homo sapiens carboxymethylenebutenolidase homolog (Pseudomonas) (CMBL), mRNA.	Coding	chr5	10275987 - 10308168	-	114.6	120.93	102.03	346.57	406.04	360.19	320.36	281.48	409.86	221.71	224.89	329.76	335.45	295.11	267.76	212.28	207.72	188.54	151.19	124.38	99.38	7.09507	4.29191	1.08443	4.87952	0.770901	-7.43255	-5.96758	-2.94514	-3.92492	3.02779	3.8836	-4.64925	-6.15486	-0.587347	1.66192	-5.30743	-4.63795	-0.832466
TC03000503.hg.1	CMSS1	cms1 ribosomal small subunit homolog (yeast)	NM_001167924	NM_001167924	RefSeq	Homo sapiens cms1 ribosomal small subunit homolog (yeast) (CMSS1), transcript variant 2, mRNA.	Coding	chr3	99536678 - 99897476	+	129.65	155.79	114.35	401.54	344.59	454.54	298.1	278.31	263.12	299.95	279.46	243.78	331.54	344.97	280.57	247.05	210.24	254.55	90.29	90.83	109.79	4.36586	2.08409	1.25956	2.8396	-0.59872	-4.45597	-1.31715	-1.67734	-4.42898	0.335703	7.30672	-6.41245	-5.25135	-5.07872	6.35874	-4.67606	-5.26536	5.7173
TC03000161.hg.1	CMTM7	CKLF-like MARVEL transmembrane domain containing 7	NM_138410	NM_138410	RefSeq	Homo sapiens CKLF-like MARVEL transmembrane domain containing 7 (CMTM7), transcript variant 1, mRNA.	Coding	chr3	32433163 - 32524559	+	286.17	317.96	331.12	318.11	276.84	268.9	258.14	228.98	191.38	222.71	192.6	206.65	173.74	163.82	219.37	166.02	139.38	221.05	125.96	137.22	119.46	-7.02015	-3.63993	-1.46575	-0.76217	-1.42627	4.58547	-3.60033	-1.16623	-0.756072	-1.31417	4.87303	-6.01499	-5.04676	-4.88111	0.420309	-5.34969	-5.25514	1.25428
TC18000248.hg.1	CNDP2	CNDP dipeptidase 2 (metallopeptidase M20 family)	NM_001168499	NM_001168499	RefSeq	Homo sapiens CNDP dipeptidase 2 (metallopeptidase M20 family) (CNDP2), transcript variant 2, mRNA.	Coding	chr18	72163443 - 72190689	+	486.25	508.44	426.14	850.4	780.92	1057.92	736.41	708.58	624.97	670.51	617.92	545.85	594.66	485.46	597.72	435.45	327.5	465.45	155.03	181	145.08	0.541195	-2.20142	-4.60753	-6.19972	-6.68869	5.38507	-3.48698	-1.91976	-0.875184	2.17944	8.39275	-5.29146	-3.88201	-0.20264	8.37882	-5.63209	-1.7187	7.69917
TC14001149.hg.1	CNIH	cornichon homolog (Drosophila)	NM_005776	NM_005776	RefSeq	Homo sapiens cornichon homolog (Drosophila) (CNIH), mRNA.	Coding	chr14	54893646 - 54908149	-	498.55	425.3	282.8	598.96	523.61	641.8	719.78	563.14	721.57	627.25	593.47	543.94	613.82	617.68	543.94	485.09	362.52	513.33	275.41	225.33	266.41	-4.37364	-3.13286	-4.39031	-4.35297	-7.17222	-4.39235	-5.57975	-6.93843	-7.14635	-4.42179	3.92323	-5.45958	-5.752	-2.67082	4.03187	-6.23511	-3.72616	4.66636
TC06004140.hg.1	CNKSR3	CNKSR family member 3	NM_173515	NM_173515	RefSeq	Homo sapiens CNKSR family member 3 (CNKSR3), mRNA.	Coding	chr6	154726311 - 154831793	-	118.46	150.76	66.52	486.29	463.38	446.76	784.75	325.15	411.38	572.88	314.73	503.34	295	198.1	242.99	229.97	165.45	230.29	106.24	63.82	64.26	2.54681	0.205768	0.844334	-2.44716	-3.44582	-6.59085	-6.5365	-6.90441	1.25286	3.59242	6.15276	-6.43655	-3.2663	-1.50712	1.87404	-1.79462	0.301568	3.69472
TC10000769.hg.1	CNNM2	cyclin M2	NM_199077	NM_199077	RefSeq	Homo sapiens cyclin M2 (CNNM2), transcript variant 3, mRNA.	Coding	chr10	104678071 - 104838344	+	152.05	149.98	111.45	183.3	185.1	141.09	295.46	187.98	211.82	333.02	209.6	328.15	261.09	235.43	282.75	287.22	239.5	278.94	464.9	379.21	377.91	-5.96571	-2.89217	-1.11078	0.16743	0.292709	3.95386	-4.19271	-2.17649	-0.992673	-0.743732	2.96659	-5.45697	-6.0876	-5.90874	-1.70128	-5.95374	-6.33226	-4.54432
TC02000615.hg.1	CNOT11	CCR4-NOT transcription complex, subunit 11	NM_017546	NM_017546	RefSeq	Homo sapiens CCR4-NOT transcription complex, subunit 11 (CNOT11), mRNA.	Coding	chr2	101869264 - 101886778	+	490.47	464.77	363.05	895.17	969.07	818.81	1143.69	777.92	678.56	768.86	670.1	605.24	671.35	696.46	654	561.73	468.82	612.69	371.48	367.34	359.72	1.50861	-1.57752	-2.52809	-1.88745	-5.89437	-6.30179	-6.44029	-2.89491	-1.25245	0.193422	6.49862	-5.17864	-5.19363	-2.95981	0.656825	-6.23534	-4.34428	2.51055
TC08001011.hg.1	CNOT7	CCR4-NOT transcription complex, subunit 7	NM_013354	NM_013354	RefSeq	Homo sapiens CCR4-NOT transcription complex, subunit 7 (CNOT7), transcript variant 1, mRNA.	Coding	chr8	17086737 - 17104387	-	628.4	580.31	408.07	660.59	628.15	735.7	658.33	596.82	641.7	524.25	540.31	512.82	563.43	621.35	554.63	497.37	353.79	485.07	239.55	233.33	215.77	-5.68769	-6.37179	-7.60655	-7.40092	-6.71054	1.25009	-6.05015	-2.22331	-4.71027	-1.79396	7.67629	-3.08883	-5.67156	-2.57729	7.5191	-4.9552	-5.04543	6.47784
TC02001941.hg.1	CNRIP1	cannabinoid receptor interacting protein 1	NM_001111101	NM_001111101	RefSeq	Homo sapiens cannabinoid receptor interacting protein 1 (CNRIP1), transcript variant CRIP1b, mRNA.	Coding	chr2	68511303 - 68547183	-	284.12	274.01	144.49	532.95	494.2	488.85	566.82	435.99	635.61	544	448.64	586.54	426.05	278.77	372.87	422.85	264.94	340.31	139.31	130.07	144.5	-1.33565	-1.26747	-1.43534	-5.21112	-5.53012	-4.56315	-6.28868	-6.83123	-3.0771	-2.62863	9.94582	-6.41831	-3.10855	-2.56989	6.18104	-2.5066	-2.08891	7.82549
TC01002000.hg.1	CNST	consortin, connexin sorting protein	NM_001139459	NM_001139459	RefSeq	Homo sapiens consortin, connexin sorting protein (CNST), transcript variant 2, mRNA.	Coding	chr1	246729639 - 246831886	+	715.41	682.96	359.3	392.87	264.52	380.51	323.2	367.12	397.95	215.41	222.48	229.55	233.29	220.6	214.93	138.6	121.24	138.06	245.9	215.58	168.24	-4.73337	-4.81157	-0.56365	-0.6466	3.25658	-0.795701	-6.3897	-1.89285	-2.11763	4.03718	-3.25524	1.55544	1.66573	6.56794	-1.04859	-6.2392	2.05793	-7.19426
TC07001327.hg.1	COA1	cytochrome c oxidase assembly factor 1 homolog (S. cerevisiae)	NM_018224	NM_018224	RefSeq	Homo sapiens cytochrome c oxidase assembly factor 1 homolog (S. cerevisiae) (COA1), transcript variant 1, mRNA.	Coding	chr7	43648055 - 43769316	-	196.75	185.43	165.48	275.62	252.97	278.13	279.12	263.72	293.97	363.72	302.23	386.72	273.25	264.82	250.39	265.01	243.67	261.03	180.45	144.02	151.13	-1.39223	-1.05131	1.05804	-1.87822	-3.01002	-6.66199	-6.34787	-2.9885	-7.0573	-6.90681	1.04124	-3.44311	-6.17134	-6.23363	1.43892	-1.91796	-2.31317	2.9503
TC14000196.hg.1	COCH	cochlin	NM_001135058	NM_001135058	RefSeq	Homo sapiens coagulation factor C homolog, cochlin (Limulus polyphemus) (COCH), transcript variant 1, mRNA.	Coding	chr14	31343741 - 31364271	+	104.12	108.36	116.82	143.2	144.64	146.39	142.35	121.46	145.01	156.24	170.28	278.46	241.39	305.51	460.72	459.19	358.21	455.33	123.62	129.62	149.41	-2.93409	-4.94969	-2.71172	1.53152	7.24857	-5.55575	-6.06464	-4.85293	-0.0772606	7.3359	-7.06994	-3.96191	0.243936	6.69554	-7.56645	-3.52965	0.631108	-4.74523
TC01001909.hg.1	COG2	component of oligomeric golgi complex 2	NM_001145036	NM_001145036	RefSeq	Homo sapiens component of oligomeric golgi complex 2 (COG2), transcript variant 2, mRNA.	Coding	chr1	230778202 - 230829731	+	87.32	93.05	103.51	224.38	199.04	222.12	204.05	174.94	181.18	255.33	212.12	243.26	221.34	238.34	231.34	213.51	172.66	214.4	201.08	193.26	185.32	4.24022	2.28936	4.43709	5.18634	2.02643	2.83078	-4.61811	-6.06124	-6.37315	-6.71972	-6.34177	-2.97693	-2.76615	-6.54908	-7.42358	-6.16018	-4.93773	-4.30545
TC13000137.hg.1	COG6	component of oligomeric golgi complex 6	NM_020751	NM_020751	RefSeq	Homo sapiens component of oligomeric golgi complex 6 (COG6), transcript variant 1, mRNA.	Coding	chr13	40229764 - 40365802	+	247.7	280.83	175.68	292.45	231.06	269.24	389.71	292.93	560.25	322.38	273.96	342.51	321.57	313.66	298.42	240.01	169.66	212.42	128.79	156.69	136.05	-6.94321	-3.82039	-5.28839	-5.10817	-7.22259	-2.95342	-3.58053	-5.17094	-4.70866	-4.71898	1.51141	-5.18831	-5.33243	-1.3403	0.908779	-6.23949	-1.54169	3.61666
TC17001717.hg.1	COIL	coilin	NM_004645	NM_004645	RefSeq	Homo sapiens coilin (COIL), mRNA.	Coding	chr17	55015561 - 55038411	-	319.95	314.43	217.05	647.9	667.61	605.47	624.88	525.47	509.73	495.54	499.61	545.9	547.2	563.37	482.4	462.04	296.76	405.66	251	244.23	263.86	1.68301	-0.220477	-0.845104	-0.593402	-5.56915	-7.37287	-4.66698	-2.66883	-3.66039	-0.930561	7.47323	-5.98463	-6.58622	-3.26444	4.25884	-6.11174	-3.6681	5.07485
TC15000694.hg.1	COMMD4	COMM domain containing 4	NM_017828	NM_017828	RefSeq	Homo sapiens COMM domain containing 4 (COMMD4), mRNA.	Coding	chr15	75628232 - 75634268	+	123.89	135.71	148.34	278.9	282.74	276.72	297.23	304.1	303.43	375.76	356.64	337.9	329.25	295.07	336.83	316.12	323.79	349.48	260.16	242.43	235.21	3.53675	4.11441	5.37502	4.41841	4.31223	1.15237	-5.54449	-1.77772	-4.64361	-4.82724	-5.5289	-3.47808	-6.18424	-6.12775	-3.44878	-4.87261	-5.95546	-0.0427038
TC20000766.hg.1	COMMD7	COMM domain containing 7	NM_001099339	NM_001099339	RefSeq	Homo sapiens COMM domain containing 7 (COMMD7), transcript variant 2, mRNA.	Coding	chr20	31290493 - 31331814	-	748.36	799.3	518.12	635	563.01	649.8	484.77	494.29	505.34	371.84	449.99	462.31	360.71	317.31	293.06	314.75	272.65	304.6	80.15	92.26	91	-7.15798	-4.63818	-3.21061	0.0644657	1.1146	8.69143	-2.50545	-1.05865	3.41637	4.62856	11.9378	-4.66424	1.01586	1.84484	11.318	-2.46773	-1.41017	9.31665
TC02001148.hg.1	COQ10B	coenzyme Q10 homolog B (S. cerevisiae)	NM_025147	NM_025147	RefSeq	Homo sapiens coenzyme Q10 homolog B (S. cerevisiae) (COQ10B), nuclear gene encoding mitochondrial protein, mRNA.	Coding	chr2	198318147 - 198340032	+	637.24	540.95	346.06	223.94	209.75	225.37	254.04	242.51	248.73	322.62	311.39	277.74	316.25	337.13	297.78	337.02	272.33	309.28	955.38	812.24	622.44	-0.346246	-1.39336	-3.79686	-4.26476	-3.91257	-4.74185	-4.4774	-0.609548	1.03563	-1.89169	5.21646	-3.046	-1.52595	-4.27477	4.381	-6.01161	-6.44561	2.88412
TC04001346.hg.1	COQ2	coenzyme Q2 4-hydroxybenzoate polyprenyltransferase	NM_015697	NM_015697	RefSeq	Homo sapiens coenzyme Q2 homolog, prenyltransferase (yeast) (COQ2), nuclear gene encoding mitochondrial protein, mRNA.	Coding	chr4	84182689 - 84206067	-	209.68	247.4	202.67	525.75	498.4	480.86	666.22	507.58	561.73	608.66	546.76	603.4	520.45	545.15	483.66	505.86	450.57	500.9	671.05	585.08	533.35	4.14206	4.05301	5.17056	4.22242	3.01342	4.41061	-5.14794	-4.34496	-7.01023	-7.0185	-5.4884	-6.43248	-5.8091	-5.25219	-7.51845	-4.41938	-4.17567	-7.45588
TC12002047.hg.1	COQ5	coenzyme Q5 homolog, methyltransferase (S. cerevisiae)	NM_032314	NM_032314	RefSeq	Homo sapiens coenzyme Q5 homolog, methyltransferase (S. cerevisiae) (COQ5), nuclear gene encoding mitochondrial protein, mRNA.	Coding	chr12	120941077 - 120966985	-	313.59	308.58	200.57	625.32	660.27	724.88	758.42	560.93	713.59	730.57	693.44	787.18	785.28	759.14	730.55	555.2	429.55	593.31	356.54	313.55	332.7	1.60507	1.06176	2.3504	2.7258	-1.56263	-6.39412	-6.53778	-5.92711	-5.08603	-4.40055	4.10058	-5.92696	-5.72435	-4.64302	1.80873	-6.10909	-2.27222	5.34559
TC16000490.hg.1	COQ9	coenzyme Q9 homolog (S. cerevisiae)	NM_020312	NM_020312	RefSeq	Homo sapiens coenzyme Q9 homolog (S. cerevisiae) (COQ9), nuclear gene encoding mitochondrial protein, mRNA.	Coding	chr16	57481337 - 57495187	+	225.14	255.46	239.46	520.43	586.54	606.03	546.36	495.85	549.77	621.64	614.88	673.33	627.26	509.4	591.04	528.31	508.74	591.11	433.13	445.85	444.01	4.80244	4.14136	5.89368	4.3414	3.61103	1.95335	-5.93513	-5.61132	-7.14882	-6.91026	-2.67136	-3.37642	-6.0862	-6.79614	-4.08544	-5.20996	-4.72473	0.298335
TC16001314.hg.1	COTL1	coactosin-like 1 (Dictyostelium)	NM_021149	NM_021149	RefSeq	Homo sapiens coactosin-like 1 (Dictyostelium) (COTL1), mRNA.	Coding	chr16	84599200 - 84651683	-	522.1	620.57	545.34	383.9	461.64	495.96	218.75	240.3	254.19	155.77	190.02	160.95	162.56	164.78	181.16	159.65	189.69	194.74	186.26	193.51	197.37	-4.98281	4.25852	6.54436	7.43426	5.9024	6.31433	2.42504	5.34578	5.98022	5.0878	4.41602	-1.10692	-0.237556	-3.21465	-3.7764	-6.23576	-6.14465	-5.85632
TC17000162.hg.1	COX10	cytochrome c oxidase assembly homolog 10 (yeast)	NM_001303	NM_001303	RefSeq	Homo sapiens cytochrome c oxidase assembly homolog 10 (yeast) (COX10), nuclear gene encoding mitochondrial protein, mRNA.	Coding	chr17	13972719 - 14111996	+	351.53	350.44	287.31	745.75	605.32	705.14	698.4	625.2	524.37	771.35	591.76	609.47	624.08	561.67	588.04	547.4	487.09	549.48	291.63	275.61	310.9	2.1954	0.277709	0.867891	1.03128	-1.30107	-6.95284	-5.79766	-6.8044	-5.1402	-3.50648	4.89269	-6.23676	-6.63239	-5.62234	2.65468	-5.48942	-4.26425	3.54259
TC04001278.hg.1	COX18	COX18 cytochrome C oxidase assembly factor	NM_173827	NM_173827	RefSeq	Homo sapiens cytochrome c oxidase assembly homolog 18 (yeast) (COX18), nuclear gene encoding mitochondrial protein, mRNA.	Coding	chr4	73920416 - 73935472	-	419.69	375.63	228.25	507.05	490.81	479.82	403.18	359.86	450.45	404.82	456.15	554.86	439.14	445.45	403.64	372.28	349.36	361.07	102.29	115.62	105.32	-4.57962	-6.59998	-5.54151	-6.23002	-7.38214	1.76722	-3.50235	-6.74055	-4.38515	-1.34673	11.2071	-5.31862	-6.32072	-5.98325	7.98949	-5.71398	-3.48804	7.91924
TC15001652.hg.1	COX5A	cytochrome c oxidase subunit Va	NM_004255	NM_004255	RefSeq	Homo sapiens cytochrome c oxidase subunit Va (COX5A), nuclear gene encoding mitochondrial protein, mRNA.	Coding	chr15	75212132 - 75230509	-	373.37	367.85	201.1	778.73	737.13	745.15	602.02	613.05	552.54	597.57	578.38	534.18	686.51	643.43	608.34	581.91	521.5	570.49	240.54	233.33	237.91	-0.0552501	-2.16124	-2.68594	-1.57048	-2.79644	-6.62215	-1.49557	-1.06952	-4.00014	-1.78515	9.88377	-6.31566	-5.58257	-6.57677	7.084	-4.44801	-6.41046	6.9199
TC05000427.hg.1	COX7C	cytochrome c oxidase subunit VIIc	NM_001867	NM_001867	RefSeq	Homo sapiens cytochrome c oxidase subunit VIIc (COX7C), nuclear gene encoding mitochondrial protein, mRNA.	Coding	chr5	85913721 - 85916779	+	103.41	84.3	76.33	138.78	113.78	118.49	123.37	111.75	110.67	117.31	129.09	149.41	129.42	141.41	125.01	115.71	84.92	112.62	69.1	65.41	60.75	-3.53408	-4.41649	-2.96121	-2.3277	-6.61271	-4.46387	-6.07874	-6.63512	-6.64818	-5.71016	2.65799	-5.14374	-4.6297	-6.23724	2.68992	-6.23849	-4.29452	3.05564
TC05000967.hg.1	CPEB4	cytoplasmic polyadenylation element binding protein 4	NM_030627	NM_030627	RefSeq	Homo sapiens cytoplasmic polyadenylation element binding protein 4 (CPEB4), mRNA.	Coding	chr5	173315283 - 173388979	+	230.97	207.36	195.68	130.58	107.34	132.36	276.51	412.68	308.36	472.39	410.15	284.76	332.24	367.1	314.94	541.71	484.54	434.8	3082.47	3416.28	2656.87	0.143606	-2.74893	-1.89117	-0.410422	3.18564	13.0294	3.39325	3.6172	6.44446	9.11741	13.7073	-5.92682	-6.69275	-2.66025	8.85922	-5.74183	-4.79147	7.62984
TC08000539.hg.1	CPNE3	copine III	NM_003909	NM_003909	RefSeq	Homo sapiens copine III (CPNE3), mRNA.	Coding	chr8	87497059 - 87573726	+	760.97	747.05	512	850.47	675.13	807.23	938.19	716.29	915.86	750.62	698.68	977.09	750.29	709.44	714.83	600.2	433.33	584.68	236.21	235.39	219.11	-6.69457	-5.74074	-6.63759	-7.37618	-6.38459	3.36166	-6.02129	-6.87896	-6.67481	-2.82415	7.63349	-6.29314	-4.95114	-1.61561	7.1428	-5.61718	-2.3275	6.33509
TC08000591.hg.1	CPQ	carboxypeptidase Q	NM_016134	NM_016134	RefSeq	Homo sapiens carboxypeptidase Q (CPQ), mRNA.	Coding	chr8	97657455 - 98161882	+	271.07	294.4	227.74	202.11	179.71	206.89	224.17	181.63	229.61	338.76	266.14	402.41	329.55	326.35	290.22	411	331.08	346.47	89.9	91.28	115.87	-3.82524	-5.44697	-5.96836	-5.93792	-4.21524	3.4917	-6.11307	-0.54023	2.00052	2.46819	2.06086	-1.81322	-0.509564	0.563479	1.89578	-6.11318	-6.14296	4.27173
TC02000047.hg.1	CPSF3	cleavage and polyadenylation specific factor 3, 73kDa	NM_016207	NM_016207	RefSeq	Homo sapiens cleavage and polyadenylation specific factor 3, 73kDa (CPSF3), mRNA.	Coding	chr2	9563697 - 9613230	+	346.15	345.7	201.61	770.62	695.51	786.78	705.63	651.16	647.98	724.35	734.61	673.42	759.11	786.81	691.12	624.78	503.69	633.41	363.8	373.66	369.02	0.893039	0.0861066	0.414039	0.721865	-1.59865	-6.40114	-4.96957	-6.54602	-7.14617	-3.89538	5.19988	-5.93932	-5.19775	-5.72563	3.92838	-5.92885	-4.38723	4.8432
TC11002009.hg.1	CPT1A	carnitine palmitoyltransferase 1A (liver)	NM_001031847	NM_001031847	RefSeq	Homo sapiens carnitine palmitoyltransferase 1A (liver) (CPT1A), nuclear gene encoding mitochondrial protein, transcript variant 2, mRNA.	Coding	chr11	68522088 - 68609399	-	1191.54	1242.9	760.52	1522.99	1589.39	1716.54	1063.3	948.33	957.13	1167.26	1109.14	1093.11	1196.58	1134.66	1165.99	1116.23	1047.26	1043.35	835.07	656.55	602.33	-3.62309	-7.35565	-7.42748	-7.29699	-7.54836	-4.71729	2.3482	0.527313	0.326529	0.350659	3.08511	-4.63268	-3.57371	-6.30948	-2.9402	-5.99028	-6.23391	-0.657109
TC01001740.hg.1	CR1L	complement component (3b/4b) receptor 1-like	NM_175710	NM_175710	RefSeq	Homo sapiens complement component (3b/4b) receptor 1-like (CR1L), mRNA.	Coding	chr1	207818458 - 207911885	+	97.09	95.93	135.96	79.2	80.35	71.92	72.66	61.27	123.75	188.85	132.47	237.15	275.57	267.79	166.46	522.37	369.35	286.25	2447.77	2630.13	2406.33	-3.90469	-6.27967	-3.81198	-1.38126	2.60694	13.2672	-6.45828	1.2186	2.95609	7.06117	16.4813	-1.80996	-0.43847	3.48523	9.40925	-5.29743	-0.774399	9.27695
TC05000958.hg.1	CREBRF	CREB3 regulatory factor	NM_001168393	NM_001168393	RefSeq	Homo sapiens CREB3 regulatory factor (CREBRF), transcript variant 2, mRNA.	Coding	chr5	172483355 - 172566291	+	658.13	907.37	620.03	119.04	86.62	114.9	221.52	131.07	271.27	220.75	166.04	238.62	211.09	188.85	181.95	213.26	159.94	197.89	1394.41	1411.87	789.29	7.60558	1.55452	3.74611	5.55437	5.15009	-4.69626	-2.38476	0.290294	1.04936	0.00474282	6.69524	-6.43975	-6.72117	-6.78352	2.14686	-6.02686	-6.15677	4.27433
TC03000165.hg.1	CRTAP	cartilage associated protein	NM_006371	NM_006371	RefSeq	Homo sapiens cartilage associated protein (CRTAP), mRNA.	Coding	chr3	33155450 - 33189265	+	1406.78	1676.99	1053.12	1989.07	2060.54	2111	2528.44	1844.15	1920.17	1867.2	1370.51	1726.11	1469.85	1427.53	1527.72	1221.08	1140.91	1277.27	328.56	251.6	345.95	-3.26701	-3.84171	-6.60558	-7.42476	-7.15473	4.95362	-6.53021	-4.14935	1.05543	2.56194	9.80597	-4.51734	-2.13357	0.381284	7.72003	-5.44808	-2.83689	7.28064
TC01003280.hg.1	CRTC2	CREB regulated transcription coactivator 2	NM_181715	NM_181715	RefSeq	Homo sapiens CREB regulated transcription coactivator 2 (CRTC2), mRNA.	Coding	chr1	153920148 - 153931132	-	897.15	807.13	932.65	504.85	579.78	452.26	529.41	531.02	387.34	450.98	363.58	350.04	446.01	392.01	415.84	411.17	421.37	419.43	568.54	548.17	580.51	0.17011	-0.107336	2.94244	3.53629	3.12571	-0.805117	-6.32906	-3.51779	-4.2741	-4.65182	-6.81134	-4.73036	-5.7261	-5.91809	-6.05544	-5.74528	-6.05594	-1.43847
TC03002083.hg.1	CRYGS	crystallin, gamma S	NM_017541	NM_017541	RefSeq	Homo sapiens crystallin, gamma S (CRYGS), mRNA.	Coding	chr3	186256230 - 186264491	-	65.98	66.11	68.48	141.79	122.65	136.37	105.01	112.44	91.16	142.71	115.92	118.53	144.84	141.78	144.41	161.56	109.37	141.99	205.77	215.32	209.17	3.39357	-1.10773	1.55223	4.86473	0.720563	7.73763	-2.48725	-6.57775	-6.25624	-7.10543	1.36977	-4.15452	-0.543506	-4.16939	3.83633	-4.51194	-6.16717	1.31108
TC01002788.hg.1	CRYZ	crystallin, zeta (quinone reductase)	NM_001130042	NM_001130042	RefSeq	Homo sapiens crystallin, zeta (quinone reductase) (CRYZ), transcript variant 1, mRNA.	Coding	chr1	75171170 - 75199092	-	95.9	125.57	79.02	264.38	296.42	176.62	166.9	199.19	165.7	115.91	138.67	96.57	129.5	126.17	99.24	69.41	71.26	70.62	28.68	29.01	31.6	-0.284789	-1.4461	-6.89566	-6.76635	-4.59666	4.17467	-4.21854	-0.41864	-0.543361	5.45638	7.72611	-1.54304	-1.24079	6.29934	10.5688	-6.22991	0.128661	6.831
TC20000384.hg.1	CSE1L	CSE1 chromosome segregation 1-like (yeast)	NM_001256135	NM_001256135	RefSeq	Homo sapiens CSE1 chromosome segregation 1-like (yeast) (CSE1L), transcript variant 2, mRNA.	Coding	chr20	47662783 - 47713497	+	674.69	634.18	410.66	2645.8	2470.26	2680.32	2076.1	2229.21	1827.85	2211.01	2421.59	1928.48	2498.02	2861.27	2403.98	2245	1796.31	2112.8	1443.91	1422.01	1508.53	5.64615	4.08121	4.16997	5.34458	4.07145	1.59275	-2.49547	-4.5063	-7.14796	-3.82153	3.89821	-6.12445	-3.21212	-6.83414	-1.58464	-4.26909	-6.2126	-0.592709
TC01000955.hg.1	CSF1	colony stimulating factor 1 (macrophage)	NM_000757	NM_000757	RefSeq	Homo sapiens colony stimulating factor 1 (macrophage) (CSF1), transcript variant 1, mRNA.	Coding	chr1	110453233 - 110473616	+	179.49	162.04	182.03	1003.23	1104.92	1096.14	1438.41	1472.51	1019.4	751.24	666.22	534.12	530.17	506.21	630.83	475.54	464.75	541.77	169.11	169.03	173.57	11.1893	9.36044	6.2414	6.55656	5.73422	-7.72849	-4.9235	0.130976	3.6284	5.34631	12.9247	0.325729	2.18864	4.24331	9.05635	-5.12368	-3.66679	7.06756
TC22000271.hg.1	CSF2RB	colony stimulating factor 2 receptor, beta, low-affinity (granulocyte-macrophage)	NM_000395	NM_000395	RefSeq	Homo sapiens colony stimulating factor 2 receptor, beta, low-affinity (granulocyte-macrophage) (CSF2RB), mRNA.	Coding	chr22	37309670 - 37336491	+	1288.04	1278.72	662.43	982.07	981.71	836.19	543.03	513.75	780.98	305.83	293.77	316.85	251.89	223.73	244.21	224.21	254.08	231.27	191.94	220.75	220.59	-7.30948	-4.31474	1.58255	2.95487	3.52313	3.59523	-1.98068	8.19689	9.42423	10.1625	9.43303	0.922004	2.75925	3.67069	3.06016	-1.47162	-2.68465	-0.399815
TC01003692.hg.1	CSRP1	cysteine and glycine-rich protein 1	NM_001193570	NM_001193570	RefSeq	Homo sapiens cysteine and glycine-rich protein 1 (CSRP1), transcript variant 3, mRNA.	Coding	chr1	201452658 - 201478584	-	776.61	785.9	442.37	1112.81	1183.01	1272.43	1203.32	1133.82	938.98	1088.28	982.54	874.49	1503.83	1441.26	1524.45	1101.53	1047.05	1081.3	232	213.87	283.63	-2.50452	-3.56653	-4.76202	-0.424292	-3.5221	0.235575	-5.89571	-4.20339	-2.14564	-6.23537	8.80585	-5.7535	-1.6032	-6.82882	7.0986	0.865385	-5.81433	7.24038
TC20000117.hg.1	CSRP2BP	CSRP2 binding protein	NM_020536	NM_020536	RefSeq	Homo sapiens CSRP2 binding protein (CSRP2BP), transcript variant 1, mRNA.	Coding	chr20	18118499 - 18169031	+	104.35	101.21	95.48	219.67	199.04	250.28	155.93	160.55	154.29	165.44	167.24	165.84	198.69	185.76	194.63	179.97	162.94	185.06	138.62	123.59	116.73	3.63854	-0.00884189	0.885642	3.20758	0.700252	-4.8766	-0.590536	-1.92203	-5.23762	-4.06688	1.06709	-5.91395	-1.96339	-5.77062	-3.71092	-3.3087	-6.18728	-2.29915
TC0X000470.hg.1	CSTF2	cleavage stimulation factor, 3' pre-RNA, subunit 2, 64kDa	NM_001325	NM_001325	RefSeq	Homo sapiens cleavage stimulation factor, 3' pre-RNA, subunit 2, 64kDa (CSTF2), mRNA.	Coding	chrX	100075348 - 100096485	+	189.5	203.11	173.72	579.25	539.51	683.69	465.99	486.77	442.91	495.43	550.33	500.88	620.16	515.45	580.97	525.04	452.41	513.2	208.72	233.65	273.92	6.26146	5.1456	5.85244	6.43321	4.96221	-5.39647	-2.71536	-5.20331	-6.95916	-5.0862	3.71495	-5.21338	-3.26043	-6.4947	2.29486	-5.1645	-6.33866	3.51869
TC11001536.hg.1	CSTF3	cleavage stimulation factor, 3' pre-RNA, subunit 3, 77kDa	NM_001033505	NM_001033505	RefSeq	Homo sapiens cleavage stimulation factor, 3' pre-RNA, subunit 3, 77kDa (CSTF3), transcript variant 2, mRNA.	Coding	chr11	33106130 - 33183077	-	171.29	210.66	95.35	483.67	365.54	466.98	303.01	335.97	340.76	328.15	401.44	361.58	433.14	518.99	435.07	401.8	281.85	386.54	161.4	139.97	145.06	-0.271578	-2.01077	-1.46752	0.208672	-1.86941	-7.76436	-2.68656	-5.11447	-6.93341	-5.53622	5.33773	-5.45894	-0.77278	-6.54805	4.88895	-2.91152	-6.41243	5.31708
TC12001637.hg.1	CTDSP2	CTD (carboxy-terminal domain, RNA polymerase II, polypeptide A) small phosphatase 2	NM_005730	NM_005730	RefSeq	Homo sapiens CTD (carboxy-terminal domain, RNA polymerase II, polypeptide A) small phosphatase 2 (CTDSP2), mRNA.	Coding	chr12	58213710 - 58240747	-	1087.17	1148.7	1048.34	629.49	743.19	671.3	922.59	728.68	865.95	732.84	537.26	674.2	534.23	505.79	546.35	522.93	463.05	563.39	1106.13	1142.13	824.69	0.156731	-4.11845	-0.691551	4.03761	2.79504	-7.48709	-3.91661	-6.73135	-2.00811	-3.14304	-2.72994	-3.75031	0.843101	0.0309977	-6.00693	-4.0457	-4.3653	-2.54269
TC03000182.hg.1	CTDSPL	CTD (carboxy-terminal domain, RNA polymerase II, polypeptide A) small phosphatase-like	NM_001008392	NM_001008392	RefSeq	Homo sapiens CTD (carboxy-terminal domain, RNA polymerase II, polypeptide A) small phosphatase-like (CTDSPL), transcript variant 1, mRNA.	Coding	chr3	37903451 - 38025960	+	491.4	522.25	282.24	522.01	507.04	471.01	304.7	276.12	314.76	277.8	252.37	299.44	213.53	200.11	203.18	177.2	180.89	209.59	111.26	127.51	141.29	-6.78696	-5.3799	-4.80876	-1.77518	-0.954846	1.77041	2.78581	3.51374	7.94016	7.29021	8.56204	-5.85353	0.925951	0.392149	4.39361	-0.783849	-0.871664	3.62717
TC09001457.hg.1	CTNNAL1	catenin (cadherin-associated protein), alpha-like 1	NM_003798	NM_003798	RefSeq	Homo sapiens catenin (cadherin-associated protein), alpha-like 1 (CTNNAL1), mRNA.	Coding	chr9	111704851 - 111775809	-	45.44	39.48	24.65	178.33	190.47	155.53	156.68	136.71	126.82	305.81	257.57	366.16	213.11	293.18	235.42	238.45	195.72	242.28	616	333.42	277.52	4.68706	3.64031	6.7388	5.86055	6.38692	4.93474	-3.62566	0.374817	-2.72088	-3.98581	-2.52238	2.4253	0.424754	-0.149998	-0.82893	-4.44546	-3.18933	-6.76556
TC20000276.hg.1	CTNNBL1	catenin, beta like 1	NM_030877	NM_030877	RefSeq	Homo sapiens catenin, beta like 1 (CTNNBL1), mRNA.	Coding	chr20	36322408 - 36500531	+	466.15	439.96	245.67	412.92	330.59	396.37	221.56	224.62	214.73	188.94	179.72	203.95	188.68	169.88	180.74	145.7	159.66	171.33	143.76	137.83	130.18	-7.4853	-3.61131	-2.44709	-1.91086	-0.657407	0.304919	2.23484	3.66932	4.5203	5.41806	6.18489	-4.18324	-2.32882	-1.50312	2.08695	-5.75863	-4.35473	-1.03985
TC01000520.hg.1	CTPS1	CTP synthase 1	NM_001905	NM_001905	RefSeq	Homo sapiens CTP synthase 1 (CTPS1), mRNA.	Coding	chr1	41445007 - 41478235	+	182.7	144.99	170.03	595.82	529.34	607.59	260.41	380.21	200.91	336.69	386.04	273.52	362.48	333.56	344.02	352.73	333.45	383.49	169.09	163.89	190.8	7.03262	-3.6859	0.385917	2.9437	2.49249	-7.59446	-0.137581	0.696118	3.11009	1.16667	8.13231	-5.71935	-5.35949	-5.15279	-4.26529	-6.05616	-6.12903	0.808171
TC0X000885.hg.1	CTPS2	CTP synthase 2	NM_001144002	NM_001144002	RefSeq	Homo sapiens CTP synthase 2 (CTPS2), transcript variant 3, mRNA.	Coding	chrX	16606122 - 16731059	-	392.86	478.68	221.97	477.99	429.07	451.04	371.87	335.99	322.03	371.62	336.97	425.39	349.28	339.48	351.77	311.77	254.57	322.95	170.17	120.31	169.95	-6.3754	-7.43455	-7.49813	-7.70669	-7.14455	-2.26217	-1.37856	-4.42898	-0.755659	-0.479823	4.35467	-5.75393	-6.71251	-5.53398	1.85756	-5.56948	-3.87851	2.50379
TC11000187.hg.1	CTR9	Ctr9, Paf1/RNA polymerase II complex component, homolog (S. cerevisiae)	NM_014633	NM_014633	RefSeq	Homo sapiens Ctr9, Paf1/RNA polymerase II complex component, homolog (S. cerevisiae) (CTR9), mRNA.	Coding	chr11	10772534 - 10801290	+	282.62	340.92	282.39	1079.99	864.71	989.82	795.69	808.68	804.69	763.17	732.18	636.82	947.06	822.28	842.6	658.68	506.49	668.03	638.98	684.88	528.09	6.14146	5.54923	3.54359	5.82858	0.801526	1.26764	-3.61602	-2.06127	-5.94299	-0.756623	-1.25724	-4.90141	-5.81681	-3.36635	-3.54424	-3.22155	-5.28611	-6.16718
TC08000980.hg.1	CTSB	cathepsin B	NM_001908	NM_001908	RefSeq	Homo sapiens cathepsin B (CTSB), transcript variant 1, mRNA.	Coding	chr8	11700033 - 11725738	-	533.38	481.73	461.08	592.42	653.11	598.84	664.16	777.11	842.32	754.18	831.8	775.41	846	808.28	851.16	953.78	912.67	939.92	1900.01	2069.89	1609.4	-4.3958	-1.54185	-0.218027	1.14484	1.87266	7.10031	-3.58856	-2.01555	0.153045	0.760378	6.52455	-6.33182	-5.80636	-4.2942	3.55725	-5.67144	-4.30266	4.61545
TC11002175.hg.1	CTSC	cathepsin C	NM_001114173	NM_001114173	RefSeq	Homo sapiens cathepsin C (CTSC), transcript variant 3, mRNA.	Coding	chr11	88026760 - 88070955	-	502.61	647.35	393.33	861.31	1034.67	948.34	615.44	685.1	688.11	486.32	528.66	624.57	649.08	616.82	622.02	451.39	448.34	511.22	108.97	77.34	67.42	-1.16499	-5.3744	-7.4343	-6.14988	-7.41017	5.43114	-0.296986	1.42723	1.12805	4.06047	9.28	-4.01324	-6.30728	-1.37796	8.03264	-4.51928	-5.24482	7.12526
TC01003211.hg.1	CTSK	cathepsin K	NM_000396	NM_000396	RefSeq	Homo sapiens cathepsin K (CTSK), mRNA.	Coding	chr1	150768684 - 150780917	-	205.84	235.16	199.8	76.52	79.55	66.71	74.42	83.05	86.05	107.49	101.18	116.68	89.56	79.26	74.64	95.37	77.09	79.92	75.33	109.34	106.27	5.92861	5.29605	2.23679	5.16302	4.10631	1.12139	-5.75528	-0.211882	-6.35954	-6.14669	-5.40082	-1.524	-6.73595	-6.75851	-6.40193	-1.395	-3.25695	-6.76476
TC09000400.hg.1	CTSL1	cathepsin L1	NM_001912	NM_001912	RefSeq	Homo sapiens cathepsin L1 (CTSL1), transcript variant 1, mRNA.	Coding	chr9	90340434 - 90346384	+	77.54	77.11	111.29	135.84	148.6	137.63	477.5	396.32	489.04	701.96	503.4	615.65	634.86	477.17	513.68	610.22	423.04	509.84	1460.75	1387.95	1047.79	-2.11518	7.17307	7.70317	7.47212	7.16975	10.4342	6.94329	8.15724	8.02596	7.84607	10.63	-3.41971	-5.12832	-6.23484	3.7584	-5.66217	-5.45247	0.810808
TC07000969.hg.1	CUL1	cullin 1	NM_003592	NM_003592	RefSeq	Homo sapiens cullin 1 (CUL1), mRNA.	Coding	chr7	148395006 - 148498202	+	790.18	827.61	790.78	1668.39	1644.38	1648.68	1314.5	1469.41	1140.3	1267.51	1321.03	1165.67	1490.23	1461.91	1432.67	1270.49	1020.16	1263.62	898.45	832.94	915.32	4.40664	-0.575728	-0.376046	2.74307	-2.62189	-7.04749	-2.89194	-1.06035	-4.38772	-1.87617	4.65339	-6.32372	-5.50603	-6.31389	-1.39283	-3.47338	-6.23066	-0.643453
TC02002378.hg.1	CXCR4	chemokine (C-X-C motif) receptor 4	NM_001008540	NM_001008540	RefSeq	Homo sapiens chemokine (C-X-C motif) receptor 4 (CXCR4), transcript variant 1, mRNA.	Coding	chr2	136871919 - 136875735	-	2101.28	1184.53	2942.4	367.17	252.57	294.38	114.72	162.29	205.22	110.52	140.6	190.68	101.18	96.06	110.5	99.83	113.72	124.89	108.63	87.33	118.23	3.27219	5.43683	5.582	7.59044	8.07238	7.33351	-1.30473	-0.408268	5.094	4.72989	3.11746	-6.33064	-3.24392	-4.39598	-4.62441	-3.48614	-4.83016	-5.19783
TC18000574.hg.1	CYB5A	cytochrome b5 type A (microsomal)	NM_001190807	NM_001190807	RefSeq	Homo sapiens cytochrome b5 type A (microsomal) (CYB5A), transcript variant 3, mRNA.	Coding	chr18	71920527 - 71959251	-	178.95	205.72	157.47	531.26	705.33	527.49	648.06	534.78	566.61	972.26	821.51	890.63	1014.7	1137.19	889.26	1037.69	794.16	901.53	751.16	780.06	608.47	4.80735	5.89884	8.5836	8.81066	8.20761	6.48167	-6.53905	-1.11582	-0.0524464	-1.65761	-6.10314	0.278371	1.26921	-0.75886	-5.37818	-5.12344	-6.43529	-4.58188
TC01003712.hg.1	CYB5R1	cytochrome b5 reductase 1	NM_016243	NM_016243	RefSeq	Homo sapiens cytochrome b5 reductase 1 (CYB5R1), mRNA.	Coding	chr1	202930997 - 202936408	-	233.04	184.89	165.78	167.42	183.21	160.9	211.3	166.03	183.56	283.69	216.85	245.87	238.89	226.87	221.47	262.75	236.48	236.63	540.04	512.59	421.3	-6.75374	-7.38553	-5.51138	-6.27239	-5.46463	2.50184	-5.86957	-1.14385	-0.538384	-0.803925	5.89637	-3.07678	-3.62906	-3.21031	4.09868	-5.72449	-6.44222	1.41913
TC07001207.hg.1	CYCS	cytochrome c, somatic	NM_018947	NM_018947	RefSeq	Homo sapiens cytochrome c, somatic (CYCS), nuclear gene encoding mitochondrial protein, mRNA.	Coding	chr7	25158270 - 25164980	-	487.33	339.67	275.59	719.5	588.33	698.49	522.48	678.01	476.24	428.54	611.33	437.43	517.36	593.52	470.78	398.42	293.05	417.04	286.2	298.88	322.44	-1.95075	-4.30519	-5.86675	-4.77742	-7.55906	-7.01883	-4.98984	-3.60147	-3.8502	0.470203	4.30781	-5.90437	-6.59908	-2.78816	0.165889	-5.96567	-4.21411	-1.63101
TC15000028.hg.1	CYFIP1	cytoplasmic FMR1 interacting protein 1	NM_001033028	NM_001033028	RefSeq	Homo sapiens cytoplasmic FMR1 interacting protein 1 (CYFIP1), transcript variant 2, mRNA.	Coding	chr15	22892663 - 23006016	+	469.45	497.49	342.83	445.42	317.46	423.3	261.65	245.8	260.13	211.84	189.71	225.14	104.15	121.81	134.49	104.63	121	122.98	100.13	100.44	97.14	-7.19335	-1.33563	0.631485	4.91653	5.69425	6.80005	-0.949489	1.19461	5.184	7.01401	6.87826	-3.1139	4.13811	5.21096	7.76343	1.55556	2.40694	4.88694
TC16000443.hg.1	CYLD	cylindromatosis (turban tumor syndrome)	NM_001042412	NM_001042412	RefSeq	Homo sapiens cylindromatosis (turban tumor syndrome) (CYLD), transcript variant 3, mRNA.	Coding	chr16	50775961 - 50835846	+	959.01	813.1	826.29	116.65	105.21	112.54	125.4	105.51	116.91	126.1	106.35	128.49	125.96	115.48	120.08	124.39	93.07	118.78	289.89	278.63	213.39	11.7262	11.2263	10.7555	11.763	10.5256	5.33907	-6.36902	-6.38463	-6.11622	-7.12279	3.2144	-6.34555	-6.51468	-6.7488	2.41301	-6.23745	-6.16091	2.09743
TC02001750.hg.1	CYP1B1	cytochrome P450, family 1, subfamily B, polypeptide 1	NM_000104	NM_000104	RefSeq	Homo sapiens cytochrome P450, family 1, subfamily B, polypeptide 1 (CYP1B1), mRNA.	Coding	chr2	38294652 - 38337044	-	68.86	63.3	85.27	250.55	164.86	249.45	122.35	193.16	184.67	60.11	92.37	69.94	252.88	136.05	176.01	389.47	196.42	283.45	86.17	168.79	131.61	2.72191	0.296616	-7.60203	0.0782671	3.00315	-3.86128	-4.91537	2.55907	-6.57489	-6.07363	-4.2615	0.131383	-6.52311	-3.30988	-6.49063	0.362287	3.99768	-4.03763
TC02001749.hg.1	CYP1B1	NULL	OTTHUMT00000325647	OTTHUMT00000325647	Havana transcript	cdna:all chromosome:VEGA52:2:38294116:38297840:-1 Gene:OTTHUMG00000100970	Coding	chr2	38294116 - 38297840	-	20.94	24.99	25.91	257.63	126.06	205.65	67.55	152.26	130.01	33.37	35.68	26.85	193.52	76.62	108.3	314.37	156.38	233.31	28.53	95.86	76.03	5.98557	2.7031	-4.65958	2.13011	7.6798	-3.71922	-4.3587	4.98191	-5.48005	-6.69827	-3.33606	1.11336	-6.70785	-2.98344	-5.93002	1.08598	7.4102	-5.26924
TC05000723.hg.1	CYSTM1	cysteine-rich transmembrane module containing 1	NM_032412	NM_032412	RefSeq	Homo sapiens cysteine-rich transmembrane module containing 1 (CYSTM1), mRNA.	Coding	chr5	139554227 - 139663119	+	194.48	175.16	214.18	151.5	176.55	152.81	216.35	192.98	204.3	235.68	220.15	227.26	241.5	218.55	231.71	224.36	236.53	216.55	366.76	333.96	322.13	-5.38213	-7.25004	-5.98691	-5.77644	-6.33551	0.417026	-2.31196	-0.110513	0.232867	-1.29672	4.44045	-5.03472	-4.85458	-6.00398	1.83687	-6.2151	-6.44135	0.50568
TC03000295.hg.1	DAG1	dystroglycan 1 (dystrophin-associated glycoprotein 1)	NM_001165928	NM_001165928	RefSeq	Homo sapiens dystroglycan 1 (dystrophin-associated glycoprotein 1) (DAG1), transcript variant 1, mRNA.	Coding	chr3	49506136 - 49573051	+	301.81	303.33	346.19	700.86	698.81	685.87	595.34	637.5	523.82	557.59	538.88	545.58	627.21	603.31	687.18	702.85	650.5	671.86	524.94	550.77	533.75	4.45587	1.2831	1.09999	2.98323	3.15033	0.567542	-3.84145	-1.49613	-5.94229	-7.02629	-1.60262	-6.0074	-5.91019	-5.38485	-6.8135	-3.57249	-3.49147	-7.40427
TC04000297.hg.1	DANCR	differentiation antagonizing non-protein coding RNA	NR_024031	NR_024031	RefSeq	Homo sapiens differentiation antagonizing non-protein coding RNA (DANCR), non-coding RNA.	Coding	chr4	53578597 - 53586518	+	208.15	246.61	151.85	831.76	772.33	792.92	484.89	586.45	474.36	629.16	677.31	616.54	861.02	795.73	757.53	515.5	455.65	552.81	63.1	79.11	67.67	5.39498	1.86697	3.82805	5.28811	1.82907	2.33596	0.841162	-2.4783	-7.14686	0.664888	13.2041	-3.29383	0.583655	-6.82416	10.0789	-1.99228	-3.42879	12.1402
TC02002377.hg.1	DARS	aspartyl-tRNA synthetase	NM_001349	NM_001349	RefSeq	Homo sapiens aspartyl-tRNA synthetase (DARS), mRNA.	Coding	chr2	136664247 - 136743670	-	536.1	585.3	428.47	795.96	708.68	782.01	813.23	800.61	1003.11	730.94	898.27	967.78	850.19	1017.45	886.28	602.86	475.63	662.12	170.12	230.34	270.81	-2.50555	-1.28771	-1.79163	-0.32603	-7.11328	0.364244	-5.21716	-5.8898	-4.10387	-3.80369	4.36328	-6.45511	-6.50467	-2.02998	4.5123	-5.96927	-1.96142	4.59298
TC01001516.hg.1	DARS2	aspartyl-tRNA synthetase 2, mitochondrial	NM_018122	NM_018122	RefSeq	Homo sapiens aspartyl-tRNA synthetase 2, mitochondrial (DARS2), nuclear gene encoding mitochondrial protein, mRNA.	Coding	chr1	173793641 - 173827684	+	120.9	134.59	70.79	600.89	622.77	611.57	581.52	592.78	571.95	608.09	721.34	634.23	581.84	595.19	557.94	455.9	301.76	420.13	528.59	595.13	600.87	5.37297	5.39699	5.49684	5.0541	2.14243	4.8976	-6.0968	-6.41778	-6.46181	-1.50852	-7.21205	-5.07528	-6.72648	-2.18666	-7.55894	-4.6457	-0.431031	-5.98607
TC09000218.hg.1	DCAF10	DDB1 and CUL4 associated factor 10	NM_024345	NM_024345	RefSeq	Homo sapiens DDB1 and CUL4 associated factor 10 (DCAF10), mRNA.	Coding	chr9	37800499 - 37867665	+	175.83	171.68	125.47	351.49	275.06	325.73	298.3	264.37	320.6	359.29	306.73	379.23	346.91	363.35	323.22	354.31	332.77	345.04	538.89	504.3	418.11	0.423269	-0.117723	1.38952	1.84193	1.78548	3.90662	-6.13705	-6.31776	-6.4499	-6.58768	-1.93602	-4.61815	-4.4531	-5.11559	-0.394307	-6.2323	-6.44198	-2.99489
TC09001028.hg.1	DCAF12	DDB1 and CUL4 associated factor 12	NM_015397	NM_015397	RefSeq	Homo sapiens DDB1 and CUL4 associated factor 12 (DCAF12), mRNA.	Coding	chr9	34086381 - 34127397	-	241.79	303.59	192.26	829.53	830.97	846.06	768.48	732.92	696.27	870.4	797.29	755.81	848.41	786.56	809.72	888.13	724.14	818.11	2387.94	2963.9	1879.65	4.88563	3.93224	4.31317	4.60816	4.29862	8.04627	-4.2766	-6.75832	-7.00601	-7.02057	3.38836	-5.40232	-5.04477	-6.14202	4.14062	-6.22544	-6.44774	3.65388
TC14000436.hg.1	DCAF4	DDB1 and CUL4 associated factor 4	NM_001163508	NM_001163508	RefSeq	Homo sapiens DDB1 and CUL4 associated factor 4 (DCAF4), transcript variant 4, mRNA.	Coding	chr14	73393040 - 73426411	+	155.14	142	139.62	248.29	305.18	188.66	175.06	211.32	204.37	191.09	201.37	201.6	186.34	149.19	203.43	171.89	155.76	167.97	93.57	83.34	85.24	-2.21219	-3.40585	-2.75965	-5.75206	-6.58559	0.284392	-5.06601	-5.386	-4.71197	-3.04894	2.69341	-6.4518	-6.16936	-4.91682	4.53709	-5.45999	-4.15193	6.18897
TC04002913.hg.1	DCK	deoxycytidine kinase	NM_000788	NM_000788	RefSeq	Homo sapiens deoxycytidine kinase (DCK), mRNA.	Coding	chr4	71858255 - 71896631	+	671.55	709.04	640.55	880.66	796.05	813.1	820.66	827.07	803.27	926.39	933.43	802.68	1088.22	1101.25	1056.99	1170.1	992.82	1011.94	2332.63	2458.05	2170.35	-4.53007	-4.91281	-3.80001	0.640468	-1.25856	7.81687	-6.50301	-6.44161	-0.740841	-3.57287	7.7689	-5.70184	0.0966464	-3.06484	7.99054	-2.71586	-4.64293	6.48713
TC10001673.hg.1	DCLRE1A	DNA cross-link repair 1A	NM_014881	NM_014881	RefSeq	Homo sapiens DNA cross-link repair 1A (DCLRE1A), transcript variant 2, mRNA.	Coding	chr10	115594484 - 115614142	-	41.57	41.6	30.02	298.16	249.41	269.42	351.32	300.85	362.76	373.09	384.6	429.56	331.68	317.89	322.06	329.5	211.47	332.19	255.77	259.86	250.99	9.24705	10.1871	10.844	10.5289	7.67792	9.44763	-3.49102	-0.290604	-3.90008	-7.03968	-7.32305	-4.53619	-6.52435	-5.95218	-2.66156	-2.58134	-3.60012	1.06469
TC04001787.hg.1	DCTD	dCMP deaminase	NM_001012732	NM_001012732	RefSeq	Homo sapiens dCMP deaminase (DCTD), transcript variant 1, mRNA.	Coding	chr4	183811213 - 183839089	-	557.7	555.33	461.03	673.5	591	753.5	545.58	662.9	584.96	501.81	522.69	512.54	580.71	548.01	537.9	407.27	435.38	464.56	84.64	103.98	103.99	-4.77626	-6.49434	-7.57931	-7.42585	-5.9398	8.90808	-5.57247	-2.56127	-4.32651	-0.407878	10.0207	-4.40559	-6.14201	-2.24053	9.65221	-5.19535	-4.56241	10.273
TC16001031.hg.1	DCTPP1	dCTP pyrophosphatase 1	NM_024096	NM_024096	RefSeq	Homo sapiens dCTP pyrophosphatase 1 (DCTPP1), mRNA.	Coding	chr16	30435019 - 30441396	-	880.22	835.78	577.26	2618.44	2377.2	2463.32	1853.88	2172.7	1810.71	1666.91	1964.98	1629.47	1931	1764.94	2007.62	1629.33	1317.1	1597.82	153.8	225.36	216.6	4.43028	2.2814	1.12115	2.17004	-0.448344	3.65666	-2.40435	-0.642586	-1.31583	0.96321	10.8501	-5.62425	-6.68438	-3.86411	9.33045	-5.56599	-5.27224	9.35081
TC03002052.hg.1	DCUN1D1	DCN1, defective in cullin neddylation 1, domain containing 1	NM_020640	NM_020640	RefSeq	Homo sapiens DCN1, defective in cullin neddylation 1, domain containing 1 (S. cerevisiae) (DCUN1D1), mRNA.	Coding	chr3	182655862 - 182703741	-	677.58	677.6	355.18	1106.49	842.51	1168.6	1312.32	1163.58	1352.39	1430.82	1222.12	1186.89	1437.24	1584.97	1558.68	1717.96	1305.18	1414.68	2711.34	2956.33	2400.43	-3.25408	-0.894351	-1.1716	0.33113	0.0152327	3.66567	-4.386	-4.82197	-1.64173	-3.17353	3.3729	-6.4598	-3.63984	-5.716	3.45675	-3.62473	-5.43628	3.27266
TC11002240.hg.1	DCUN1D5	DCN1, defective in cullin neddylation 1, domain containing 5	NM_032299	NM_032299	RefSeq	Homo sapiens DCN1, defective in cullin neddylation 1, domain containing 5 (S. cerevisiae) (DCUN1D5), mRNA.	Coding	chr11	102921413 - 102962944	-	208.02	175.64	125.37	506.48	535.38	623	368.11	432.3	452.73	430.63	514.85	572.44	452.04	514.77	492.45	337.12	286.71	383.34	190.84	196.44	175.23	3.51947	1.45005	2.44117	2.79131	-1.0531	-7.3092	-2.52784	-6.35594	-5.54819	-0.0469492	6.90122	-4.62306	-4.73551	-4.6578	4.2355	-6.14814	-1.55918	5.22478
TC12001625.hg.1	DDIT3	DNA-damage-inducible transcript 3	NM_001195053	NM_001195053	RefSeq	Homo sapiens DNA-damage-inducible transcript 3 (DDIT3), transcript variant 1, mRNA.	Coding	chr12	57910371 - 57914300	-	515.37	340.82	252.33	103.94	95.24	93.14	195.73	107.61	187.04	166.45	137.1	271.42	195.09	170.63	155.94	108.28	89.39	124.52	547.74	451.08	332.19	2.4606	-2.57789	-4.06044	-2.22247	1.64327	-7.15209	-2.82038	-1.8063	2.67221	-6.66184	5.48633	-6.17613	-6.54409	-4.20619	-0.64801	-6.16603	-2.32673	-1.67313
TC10000449.hg.1	DDIT4	DNA-damage-inducible transcript 4	NM_019058	NM_019058	RefSeq	Homo sapiens DNA-damage-inducible transcript 4 (DDIT4), mRNA.	Coding	chr10	74033677 - 74035797	+	383.46	296.4	438.18	539.57	534.32	398	1475.89	991.03	2136.23	2032.98	1999.86	3158.84	2501.17	2005.46	2286.94	1111.27	1093.19	1422.17	2060.62	1485.31	1155.86	-5.37858	2.06124	6.15325	8.13358	4.17946	3.35759	0.898681	5.5942	7.57641	3.76492	1.56091	-4.13106	-4.22032	-6.14945	-7.56547	-6.19149	0.285489	-4.82356
TC02000089.hg.1	DDX1	DEAD (Asp-Glu-Ala-Asp) box helicase 1	NM_004939	NM_004939	RefSeq	Homo sapiens DEAD (Asp-Glu-Ala-Asp) box helicase 1 (DDX1), mRNA.	Coding	chr2	15731302 - 15771235	+	813.16	905.9	544.55	1859.71	1885.72	1934.18	1663.07	1528.02	1478.42	1689.64	1760.26	1797.59	1756.75	1882.7	1730.94	1614.92	1403.38	1624	837.56	944.02	818.46	1.771	-0.0693948	0.940397	1.1219	-0.368257	-7.03676	-2.74203	-5.94817	-6.50317	-4.18323	5.65959	-4.82929	-4.32583	-6.8307	2.61646	-6.15062	-5.33612	4.62485
TC11000981.hg.1	DDX10	DEAD (Asp-Glu-Ala-Asp) box polypeptide 10	NM_004398	NM_004398	RefSeq	Homo sapiens DEAD (Asp-Glu-Ala-Asp) box polypeptide 10 (DDX10), mRNA.	Coding	chr11	108535752 - 108811657	+	280.81	298.21	194.16	599.91	557.44	609.1	414.98	397.64	383.55	463.29	461.65	491.07	387.92	460.05	428.97	302.49	286.2	355.92	128.67	179.18	167.79	1.55478	-2.77294	-0.85154	-2.30825	-6.27809	-3.57686	1.42898	-2.42233	-0.497991	3.01527	6.633	-3.41226	-6.20089	-3.70352	3.78215	-4.96716	-0.261391	5.42639
TC02000742.hg.1	DDX18	DEAD (Asp-Glu-Ala-Asp) box polypeptide 18	NM_006773	NM_006773	RefSeq	Homo sapiens DEAD (Asp-Glu-Ala-Asp) box polypeptide 18 (DDX18), mRNA.	Coding	chr2	118572226 - 118589955	+	534.88	471.78	398.59	1114.17	1019.02	1174.08	826.35	940.76	768.25	863.04	949.98	738.24	974.43	1066.16	1008.78	785	597.1	770.91	342.42	379.11	341.28	3.37571	0.0266614	-0.370422	2.72295	-3.08882	-4.71722	-2.2895	-3.10124	-6.19581	-0.930212	8.22344	-6.45862	-3.79092	-5.49658	5.03442	-3.86376	-5.15927	4.67488
TC16002039.hg.1	DDX19A	DEAD (Asp-Glu-Ala-Asp) box polypeptide 19A	BC006544	BC006544	GenBank	Homo sapiens DEAD (Asp-Glu-Ala-As) box polypeptide 19A, mRNA (cDNA clone MGC:2395 IMAGE:2964377), complete cds.	Coding	chr16	70380732 - 70407284	+	337.63	320.6	239.53	534.36	478	541.83	381.81	420.21	327.15	416.92	426.87	361.68	433.09	378.2	399.38	382.34	362.96	391.44	202.67	190.43	180.79	-0.702551	-5.58606	-4.61615	-4.40886	-5.418	-2.65795	-1.64122	-2.61287	-2.16052	-1.72714	7.29177	-6.115	-6.26137	-6.82522	2.46778	-6.23646	-6.20611	4.38172
TC01000981.hg.1	DDX20	DEAD (Asp-Glu-Ala-Asp) box polypeptide 20	NM_007204	NM_007204	RefSeq	Homo sapiens DEAD (Asp-Glu-Ala-Asp) box polypeptide 20 (DDX20), mRNA.	Coding	chr1	112297927 - 112310638	+	243.3	193.19	182.28	495.16	503.81	474.37	425.77	391.42	326.1	441.25	376.87	356.38	433.55	453.1	430.55	378.21	316.52	401.91	233.39	266.02	265.82	3.69598	-0.180884	0.312721	2.51236	-0.850999	-5.70479	-2.74206	-3.19335	-4.93996	-2.6775	4.17101	-6.40475	-5.03135	-6.74546	-1.73857	-4.89248	-6.17682	-0.569348
TC12001458.hg.1	DDX23	DEAD (Asp-Glu-Ala-Asp) box polypeptide 23	NM_004818	NM_004818	RefSeq	Homo sapiens DEAD (Asp-Glu-Ala-Asp) box polypeptide 23 (DDX23), mRNA.	Coding	chr12	49223539 - 49245957	-	691.87	677.01	728.26	1929.07	1999.04	1935.55	1521.33	1604.09	1441.65	1608.1	1701.75	1666.1	1964.21	1710.14	1923.8	1727.49	1520.08	1705.71	1292.59	1276.11	1326.81	7.21166	4.27148	5.30633	6.19776	4.35272	2.33874	-1.30739	-3.66913	-6.76213	-4.82602	1.66642	-5.46236	-3.04308	-6.30486	-4.72434	-4.61656	-6.44489	-2.17589
TC09001675.hg.1	DDX31	DEAD (Asp-Glu-Ala-Asp) box polypeptide 31	NM_138620	NM_138620	RefSeq	Homo sapiens DEAD (Asp-Glu-Ala-Asp) box polypeptide 31 (DDX31), transcript variant 2, mRNA.	Coding	chr9	135468384 - 135545788	-	117.1	113.61	135.62	295.97	280.86	295.93	163.72	214.75	153.68	172.09	189.66	154.41	195.26	177.99	184.85	158.82	166.22	161.31	69.24	78.59	77.01	4.90391	-3.49035	-3.10991	-1.00344	-3.99205	-0.608601	0.271928	2.45041	3.03997	3.78047	10.2034	-6.43095	-6.51763	-6.49376	2.79595	-5.55132	-6.21634	4.78554
TC15001571.hg.1	DENND4A	DENN/MADD domain containing 4A	NM_001144823	NM_001144823	RefSeq	Homo sapiens DENN/MADD domain containing 4A (DENND4A), transcript variant 1, mRNA.	Coding	chr15	65952957 - 66084631	-	1008.35	1020.52	1058.43	833.24	783.47	857.11	1267.82	929.09	1100.59	1509.63	1235.95	1400.08	1227.67	1368.92	1184.03	1510.28	1084.51	1275.2	3062.32	2931.53	2448.39	-4.06354	-7.24727	-3.52937	-4.92507	-5.68539	5.21523	-2.78414	2.13273	1.63545	-0.921724	7.74019	-3.9717	-5.45762	-5.8354	3.43262	-5.4683	-6.17401	2.61772
TC01002190.hg.1	DFFA	DNA fragmentation factor, 45kDa, alpha polypeptide	NM_004401	NM_004401	RefSeq	Homo sapiens DNA fragmentation factor, 45kDa, alpha polypeptide (DFFA), transcript variant 1, mRNA.	Coding	chr1	10516579 - 10532613	-	544.26	593.57	345.94	627.41	619.1	718.15	581.38	605.63	638.7	560.32	541.43	575.35	582.18	543.66	626.58	451.5	459.51	517.41	232.2	238.17	260.88	-5.39571	-6.07518	-7.00075	-6.7424	-7.56469	-1.41744	-5.92464	-4.48559	-5.68253	-2.04429	6.8107	-5.48135	-6.47548	-3.2307	6.65739	-5.9769	-4.639	6.30884
TC02000449.hg.1	DGUOK	deoxyguanosine kinase	NM_080916	NM_080916	RefSeq	Homo sapiens deoxyguanosine kinase (DGUOK), nuclear gene encoding mitochondrial protein, transcript variant 1, mRNA.	Coding	chr2	74153953 - 74186088	+	290.23	263.52	251.5	427.04	494.42	513.53	484.63	458.23	568.57	560.11	571.21	537.53	444.65	527.43	504.93	369.37	379.82	445.79	483.74	471.64	472.26	1.10633	1.34049	3.4453	1.53244	-2.44321	1.34307	-6.32515	-4.73011	-7.05988	-5.109	-7.81188	-5.48283	-6.69341	-4.14521	-7.29066	-4.5739	-1.39757	-4.53734
TC01002694.hg.1	DHCR24	24-dehydrocholesterol reductase	NM_014762	NM_014762	RefSeq	Homo sapiens 24-dehydrocholesterol reductase (DHCR24), mRNA.	Coding	chr1	55315300 - 55352921	-	460.41	360.78	314.15	2248.96	2467.32	2233.08	2224.31	2332.21	2121.91	1996.97	1747.16	1497.18	1857.4	1705.06	1821.69	1408.32	1245.91	1366.08	556.84	698.54	969.56	8.71483	8.7375	6.33777	7.58272	5.74283	-2.31771	-6.31332	-2.7911	-1.37765	2.56209	2.85281	-3.21083	-2.18287	1.77976	2.61198	-6.14803	-3.44559	0.392216
TC11002038.hg.1	DHCR7	7-dehydrocholesterol reductase	NM_001163817	NM_001163817	RefSeq	Homo sapiens 7-dehydrocholesterol reductase (DHCR7), transcript variant 2, mRNA.	Coding	chr11	71145457 - 71159481	-	416.33	344.29	263.08	1043.32	1086.28	878.68	1685.98	1156.89	1499.23	1829.57	1204.27	1413.65	1411.27	1070.31	1392.86	766.47	633.37	918.44	171.44	205.84	257.29	3.20498	4.82667	4.47197	4.38722	0.210427	-3.83371	-2.62465	-2.86535	-4.24621	-4.45631	6.54483	-6.44561	-6.25329	-0.135561	6.85692	-5.6266	0.340314	7.05665
TC05001538.hg.1	DHFR	dihydrofolate reductase	NM_000791	NM_000791	RefSeq	Homo sapiens dihydrofolate reductase (DHFR), mRNA.	Coding	chr5	79922045 - 79950802	-	156.28	126.62	103.4	822.82	760.23	828.07	785.81	774.28	690.57	921.68	1032.32	972.7	1055.93	1336.59	1067.03	1131.81	931.89	1051.91	770.66	713.94	926.07	8.56735	8.28166	9.36123	9.36637	9.77387	7.76672	-5.91901	-3.36299	-1.19272	-3.36197	-7.80966	-1.79604	-0.244543	-2.09765	-7.2622	-4.3838	-6.18857	-4.97891
TC16000599.hg.1	DHODH	dihydroorotate dehydrogenase (quinone)	NM_001361	NM_001361	RefSeq	Homo sapiens dihydroorotate dehydrogenase (quinone) (DHODH), nuclear gene encoding mitochondrial protein, mRNA.	Coding	chr16	72042643 - 72059316	+	157.66	163.85	141.6	352.28	319.52	336.35	252.96	266.08	255.64	288.21	321.35	338.58	352.43	302.11	311.6	303.66	303.6	323.38	182.9	168.82	168.53	4.16417	0.715601	2.71309	3.18934	2.50143	-6.78183	-1.00296	-6.46686	-6.8681	-6.50255	4.62687	-3.11239	-2.52764	-4.28019	0.822862	-6.20049	-6.42532	3.0321
TC05001870.hg.1	DIAPH1	diaphanous-related formin 1	NM_001079812	NM_001079812	RefSeq	Homo sapiens diaphanous homolog 1 (Drosophila) (DIAPH1), transcript variant 2, mRNA.	Coding	chr5	140894583 - 140998622	-	625.38	703.7	626.02	1129.27	1015.43	1128.99	949.9	1119.83	1173.34	642.61	668.12	608.23	749.96	747	671.31	385.01	420.57	424.58	461.18	517.61	444.07	0.837001	-0.275129	-7.58259	-6.83608	-0.857897	-3.25188	-6.52442	3.305	1.46435	7.80561	5.504	1.75625	-0.0138436	6.36872	4.07394	-4.47846	0.986777	-1.89638
TC14001472.hg.1	DICER1	dicer 1, ribonuclease type III	NM_177438	NM_177438	RefSeq	Homo sapiens dicer 1, ribonuclease type III (DICER1), transcript variant 1, mRNA.	Coding	chr14	95552565 - 95624347	-	988.74	967.39	944.79	1107.61	888.15	1083.33	804.29	933.84	761.2	697.09	713.36	684.03	844.66	848.16	855.71	710.64	579.57	733.25	459.86	369.27	414.69	-7.27478	-5.98652	-2.1574	-6.13783	-2.95415	3.98545	-4.07198	-0.360042	-4.27097	-1.31687	4.13421	-4.02433	-6.66713	-4.65922	2.34743	-1.9173	-6.34191	1.5454
TC01001752.hg.1	DIEXF	digestive organ expansion factor homolog (zebrafish)	NM_014388	NM_014388	RefSeq	Homo sapiens digestive organ expansion factor homolog (zebrafish) (DIEXF), mRNA.	Coding	chr1	210001312 - 210030910	+	86.84	109.74	123.17	343.96	316.41	349.97	253.58	264.87	261.98	278.11	290.76	243.53	323.76	283.77	276.16	281.72	226.31	276.04	72.42	80.38	74.74	5.31989	3.37375	3.07834	3.97026	2.44267	-4.13149	-1.17746	-3.28109	-5.07689	-3.59241	10.8865	-6.2933	-4.95166	-6.83451	9.40011	-5.55985	-6.36219	8.63584
TC12000393.hg.1	DIP2B	DIP2 disco-interacting protein 2 homolog B (Drosophila)	NM_173602	NM_173602	RefSeq	Homo sapiens DIP2 disco-interacting protein 2 homolog B (Drosophila) (DIP2B), mRNA.	Coding	chr12	50898768 - 51142450	+	720.44	669.97	637.34	1023.79	800.33	920.59	1299.12	1291.32	1335.51	605.84	574.34	581.52	546.98	493.65	540.15	301.91	264.83	345.24	272.69	250.24	253.74	-3.55456	2.93073	-6.14227	-3.96268	2.73464	5.64651	-0.505993	0.548401	2.00636	6.66009	7.81305	5.99122	7.13114	9.50619	11.5184	-4.62744	3.21563	6.5168
TC15000611.hg.1	DIS3L	DIS3 mitotic control homolog (S. cerevisiae)-like	NM_001143688	NM_001143688	RefSeq	Homo sapiens DIS3 mitotic control homolog (S. cerevisiae)-like (DIS3L), transcript variant 1, mRNA.	Coding	chr15	66585555 - 66626236	+	297.01	305.17	221.59	510.66	500.58	532.85	316.18	310.46	261.8	332.29	318.01	329.22	341.04	314.81	353.48	347.15	283.97	350.44	128.05	104.78	114.18	0.633908	-7.14311	-6.11517	-5.77095	-6.4174	2.11604	2.72525	2.85864	2.33658	0.348444	10.0328	-5.45651	-5.15039	-6.26097	4.87845	-6.10402	-6.44743	7.17428
TC11001005.hg.1	DLAT	dihydrolipoamide S-acetyltransferase	NM_001931	NM_001931	RefSeq	Homo sapiens dihydrolipoamide S-acetyltransferase (DLAT), nuclear gene encoding mitochondrial protein, mRNA.	Coding	chr11	111895538 - 111935114	+	244.89	270.79	169.84	908.96	935.65	1026.94	928.19	775.59	729.97	993.14	903.4	828.03	823.21	810.46	816.23	617.71	465.84	635.71	289.94	268.96	278.98	5.62475	4.28051	5.07796	4.81206	1.12368	-6.28288	-4.50566	-6.62181	-3.8765	0.13203	9.44599	-5.53182	-6.72075	-2.95172	6.26277	-4.99638	-0.536475	8.26932
TC08001000.hg.1	DLC1	deleted in liver cancer 1	NM_001164271	NM_001164271	RefSeq	Homo sapiens deleted in liver cancer 1 (DLC1), transcript variant 4, mRNA.	Coding	chr8	12940870 - 13373167	-	64.23	81	64.03	218.76	207.41	195.99	141.63	136.95	177.91	85.32	82.59	90.49	75.66	71.75	85.03	83.67	82.43	85.33	78.55	79.12	97.33	5.79245	1.81693	-5.3065	-7.02578	-5.89288	-6.08694	-1.96552	7.18707	7.49126	7.48635	5.01248	1.5482	2.34683	1.83624	0.0282293	-4.97	-6.38448	-7.44522
TC05000563.hg.1	DMXL1	Dmx-like 1	NM_005509	NM_005509	RefSeq	Homo sapiens Dmx-like 1 (DMXL1), mRNA.	Coding	chr5	118373467 - 118584833	+	398.15	437.62	416.48	350.83	280.4	357.41	422.85	379.28	418.54	508.87	459.48	482.06	478.54	508.82	462.09	556.3	375.67	505.52	740.18	665.64	739.28	-4.6414	-7.38178	-6.02079	-5.96497	-6.97547	0.780137	-3.72533	-0.749666	-0.689972	-3.30357	3.42635	-3.63916	-3.5286	-5.86146	2.6577	-6.23973	-6.42616	0.192267
TC10001347.hg.1	DNA2	DNA replication helicase/nuclease 2	NM_001080449	NM_001080449	RefSeq	Homo sapiens DNA replication helicase 2 homolog (yeast) (DNA2), transcript variant 1, mRNA.	Coding	chr10	70173821 - 70231879	-	106.74	91.12	49.02	582.28	443.54	511.9	453.21	368.63	426	588.37	412.41	505.42	523.68	479.23	513.42	563.51	374.71	492.9	663.48	578.55	612.97	4.30783	3.75904	3.9837	4.55393	4.07873	5.41334	-4.24686	-6.90739	-7.14667	-6.86769	-5.44465	-4.98929	-3.62535	-6.19704	-0.975378	-6.22202	-6.34531	-5.26187
TC15000725.hg.1	DNAJA4	DnaJ (Hsp40) homolog, subfamily A, member 4	NM_001130182	NM_001130182	RefSeq	Homo sapiens DnaJ (Hsp40) homolog, subfamily A, member 4 (DNAJA4), transcript variant 2, mRNA.	Coding	chr15	78556428 - 78574538	+	156.29	134.31	134.79	398.41	461.52	337.65	486.95	478.38	374.76	1572.95	1481.57	1960.93	1653.95	1590.22	1723.9	2230.98	1667.71	1742.11	1713.63	1697.52	1931.21	4.502	5.58397	11.8555	13.6141	12.5675	13.3753	-5.90574	7.0608	8.31008	8.74358	7.95917	5.54104	7.05196	7.72996	7.37771	-6.23921	-5.86241	-7.13834
TC02001323.hg.1	DNAJB2	DnaJ (Hsp40) homolog, subfamily B, member 2	NM_001039550	NM_001039550	RefSeq	Homo sapiens DnaJ (Hsp40) homolog, subfamily B, member 2 (DNAJB2), transcript variant 1, mRNA.	Coding	chr2	220143989 - 220151622	+	175.61	168.33	231.45	108.37	122.55	107.53	117.03	125.53	124.45	146.08	140.41	130.68	142.06	131.46	141.36	176.69	201.87	178.17	345.23	320.13	272.86	-0.980693	-2.02529	-4.18457	-4.00429	-7.54284	-2.15319	-5.68385	-3.262	-2.99531	1.38665	5.80105	-4.59638	-4.57725	0.147087	5.39783	-6.23577	-2.22102	4.29322
TC01006271.hg.1	DNAJB4	DnaJ (Hsp40) homolog, subfamily B, member 4	NM_007034	NM_007034	RefSeq	Homo sapiens DnaJ (Hsp40) homolog, subfamily B, member 4 (DNAJB4), mRNA.	Coding	chr1	78444859 - 78483648	+	232.43	205.92	131.96	205.44	172.32	233.25	177	172.55	229.73	232.95	254.9	284.27	267.11	291.56	253.97	273.1	220.4	236.02	711.68	640.93	481.42	-7.30625	-7.40816	-5.39125	-4.77066	-6.00609	1.67122	-6.39168	-4.16679	-3.02292	-5.52977	3.11627	-3.05094	-2.04128	-4.54686	3.36849	-5.95233	-6.24481	2.17795
TC07000699.hg.1	DNAJB9	DnaJ (Hsp40) homolog, subfamily B, member 9	NM_012328	NM_012328	RefSeq	Homo sapiens DnaJ (Hsp40) homolog, subfamily B, member 9 (DNAJB9), mRNA.	Coding	chr7	108210012 - 108215294	+	172.74	149.11	166.14	136.74	140.56	124.55	145.78	135.3	142.51	164.33	159.12	163.08	181.42	165.15	182.6	193.56	171.48	206.13	275.4	335.17	254.39	-5.06394	-6.0803	-7.60901	-7.15105	-6.30697	-0.276016	-6.13488	-3.26165	-1.23067	-1.44741	3.01063	-4.08597	-2.07324	-2.35703	2.60841	-5.2095	-4.79619	1.28078
TC02001089.hg.1	DNAJC10	DnaJ (Hsp40) homolog, subfamily C, member 10	NM_018981	NM_018981	RefSeq	Homo sapiens DnaJ (Hsp40) homolog, subfamily C, member 10 (DNAJC10), transcript variant 1, mRNA.	Coding	chr2	183580999 - 183653542	+	581.68	606.36	467.46	552.07	434.64	585.07	370.51	417.43	312.88	340.49	347.26	300.59	423.34	428.17	382.19	318.87	229.88	313.68	99.21	132.32	117.87	-7.36585	-2.86352	-0.841777	-4.11819	-0.435859	7.3052	-2.52355	-0.413099	-4.0993	0.0418414	6.72078	-5.75637	-5.6922	-4.74076	4.70391	-2.44832	-5.50372	5.41402
TC01002156.hg.1	DNAJC11	DnaJ (Hsp40) homolog, subfamily C, member 11	NM_018198	NM_018198	RefSeq	Homo sapiens DnaJ (Hsp40) homolog, subfamily C, member 11 (DNAJC11), mRNA.	Coding	chr1	6694228 - 6761984	-	353.95	309.53	325.63	985.84	803.5	816.7	771.76	780.83	660	971.28	863.8	818.31	730.07	697.17	691.7	832.63	814.71	798.83	431.38	424.44	385.87	5.05455	3.71694	5.42464	4.23479	4.9559	-4.81524	-4.72447	-6.90406	-3.75652	-6.84163	3.6179	-4.11829	-6.5152	-6.01624	2.08513	-2.29634	-5.97534	4.56635
TC10001340.hg.1	DNAJC12	DnaJ (Hsp40) homolog, subfamily C, member 12	NM_021800	NM_021800	RefSeq	Homo sapiens DnaJ (Hsp40) homolog, subfamily C, member 12 (DNAJC12), transcript variant 1, mRNA.	Coding	chr10	69556427 - 69597937	-	57.33	56.81	40.95	164.57	113.09	163.34	153.36	94.05	142.13	87.34	66.49	78.33	82.8	60.48	98.52	61.17	49	89.47	35.55	35.48	37.23	2.186	0.545989	-3.525	-4.21512	-6.53843	-3.97405	-6.12634	0.0135442	-1.92672	-0.076158	6.03037	-2.0881	-3.45709	-1.67805	3.90404	-6.21486	-5.68492	3.57583
TC03002045.hg.1	DNAJC19	DnaJ (Hsp40) homolog, subfamily C, member 19	NM_001190233	NM_001190233	RefSeq	Homo sapiens DnaJ (Hsp40) homolog, subfamily C, member 19 (DNAJC19), transcript variant 2, mRNA.	Coding	chr3	180701497 - 180707562	-	92.72	78.71	59.11	200.1	154.37	171.37	158.61	129.33	153.2	179.42	158.38	183.26	186.69	200.24	177.51	170.15	121.88	147.6	102.26	89.68	89.45	0.962148	-0.542507	1.20924	2.11356	-1.31272	-6.29288	-4.77217	-6.93635	-6.62508	-5.6811	1.5622	-4.46018	-2.71585	-6.83064	-0.366083	-5.48335	-5.00768	2.82911
TC20000215.hg.1	DNMT3B	DNA (cytosine-5-)-methyltransferase 3 beta	NM_175850	NM_175850	RefSeq	Homo sapiens DNA (cytosine-5-)-methyltransferase 3 beta (DNMT3B), transcript variant 6, mRNA.	Coding	chr20	31350191 - 31397162	+	282.57	323.2	223.1	527.78	439.12	497.51	308.31	351	336.63	242.17	251.54	200.64	223.06	178.05	235.43	168.62	171.94	188.42	101.25	109.51	125.1	-0.706861	-5.9495	-6.53703	-5.58152	-2.69952	2.21764	0.0977933	3.80944	3.93498	7.56779	8.74339	-0.926044	-0.142457	3.43236	6.60697	-5.77031	-3.04126	2.62138
TC06001745.hg.1	DNPH1	2'-deoxynucleoside 5'-phosphate N-hydrolase 1	NM_006443	NM_006443	RefSeq	Homo sapiens 2'-deoxynucleoside 5'-phosphate N-hydrolase 1 (DNPH1), transcript variant 1, mRNA.	Coding	chr6	43193367 - 43197222	-	497.39	506.12	487.2	972.21	1362.65	901.71	955.09	884.08	1036.5	902.6	922.43	1165.86	1061.07	859.65	948.95	865.02	789.36	929.41	403.73	396.46	473.9	1.08925	2.59931	1.77498	2.28057	0.471942	-6.13633	-6.06756	-6.7523	-6.65529	-5.45346	2.06517	-6.37352	-6.73473	-6.01725	4.32168	-6.13966	-5.39079	3.54824
TC05000929.hg.1	DOCK2	dedicator of cytokinesis 2	NM_004946	NM_004946	RefSeq	Homo sapiens dedicator of cytokinesis 2 (DOCK2), mRNA.	Coding	chr5	169064251 - 169510386	+	1478.87	1505.28	1618.44	626.62	601.45	697.8	319.98	352.47	421.11	124.52	134.09	139.09	127.29	100.66	131.67	65.18	64.39	76.85	45.57	51.13	52.89	5.09734	8.06348	13.5766	12.7109	15.2331	16.0284	1.60467	10.4725	9.30517	13.7918	13.8638	5.17367	4.82854	9.76058	10.1629	-5.40991	3.51553	6.88177
TC09001641.hg.1	DOLK	dolichol kinase	NM_014908	NM_014908	RefSeq	Homo sapiens dolichol kinase (DOLK), mRNA.	Coding	chr9	131707809 - 131710012	-	318.48	341.07	403.43	813.08	869.87	726.86	577.66	691.8	519.79	573.51	612.96	520.41	654.99	589.17	654.39	670.68	704.39	727.93	577.56	542.92	602.75	3.26409	-1.12281	-1.10198	0.793915	1.69569	-0.87506	-2.56047	-1.00717	-2.77673	-5.72436	-1.57085	-6.33388	-6.39613	-5.26956	-7.50896	-5.00792	-3.76811	-7.46023
TC11002363.hg.1	DPAGT1	dolichyl-phosphate (UDP-N-acetylglucosamine) N-acetylglucosaminephosphotransferase 1 (GlcNAc-1-P transferase)	NM_001382	NM_001382	RefSeq	Homo sapiens dolichyl-phosphate (UDP-N-acetylglucosamine) N-acetylglucosaminephosphotransferase 1 (GlcNAc-1-P transferase) (DPAGT1), mRNA.	Coding	chr11	118967213 - 118979041	-	173.99	208.81	161.51	485.12	517.47	400.92	350.63	399.66	399.27	325.57	326.42	373.11	427.98	341.07	404.95	340.95	279.78	331.74	197.96	218.94	231.93	3.61467	2.43588	0.934925	2.07132	-0.592497	-6.17868	-4.16945	-2.35758	-5.27461	-1.79656	3.0953	-5.21661	-6.70407	-4.75011	2.08076	-4.87719	-6.08128	0.517985
TC01002924.hg.1	DPH5	diphthamide biosynthesis 5	NM_001077394	NM_001077394	RefSeq	Homo sapiens DPH5 homolog (S. cerevisiae) (DPH5), transcript variant 1, mRNA.	Coding	chr1	101455179 - 101491644	-	145.39	146.32	70.34	217.37	167.87	236.3	164.73	130.93	154.59	216.01	230.99	285.64	225.23	238.46	217.37	178.4	137.99	159.18	44.52	38.87	43.16	-4.13374	-6.43097	-2.73785	-3.10302	-6.18032	-0.703447	-3.08903	-5.75039	-6.48471	-4.56138	7.78351	-0.300802	0.272271	-6.67142	7.39933	-5.8872	-1.09539	9.5145
TC11003431.hg.1	DPP3	dipeptidyl-peptidase 3	NM_130443	NM_130443	RefSeq	Homo sapiens dipeptidyl-peptidase 3 (DPP3), transcript variant 2, mRNA.	Coding	chr11	66247484 - 66277130	+	517.48	542.47	377.57	1177.99	808.7	1256.75	1125.27	1168.56	870.61	1055.72	883.47	685.83	1061.24	982.57	1137.39	862.96	821.14	976.1	400.45	472.92	526.97	-0.172129	0.794465	-2.09623	1.68401	-0.550282	-7.75368	-6.53189	-5.84567	-7.15351	-5.93219	0.455659	-5.2846	-6.7262	-5.48394	1.87028	-4.58571	-6.41961	-0.907766
TC19000426.hg.1	DPY19L3	dpy-19-like 3 (C. elegans)	NM_001172774	NM_001172774	RefSeq	Homo sapiens dpy-19-like 3 (C. elegans) (DPY19L3), transcript variant 2, mRNA.	Coding	chr19	32896655 - 32976799	+	305.45	305.12	199.78	416.81	351.86	443.45	299.21	271.24	336.61	218.87	219.09	289.92	266.12	296.9	248.85	204.62	164.57	203.46	90.61	78.42	72.85	-3.7597	-6.92808	-7.34084	-7.69497	-4.99825	3.51365	-2.60662	-0.231509	-0.666035	3.41374	8.79535	-4.22014	-5.7166	-0.45618	7.23792	-5.44744	-4.28049	4.90642
TC08000203.hg.1	DPYSL2	dihydropyrimidinase-like 2	NM_001197293	NM_001197293	RefSeq	Homo sapiens dihydropyrimidinase-like 2 (DPYSL2), transcript variant 1, mRNA.	Coding	chr8	26371547 - 26515694	+	596.72	675.6	483.42	405.72	370.06	401.83	270.65	301.43	281.56	270.09	258.12	247.48	309.06	269.18	280.9	280.51	275.56	273.8	135.63	151.93	155.71	-2.65417	1.47938	2.39461	1.25105	1.61223	6.56076	-0.0947265	1.68927	-0.385119	-0.609262	7.14801	-5.32778	-6.73126	-6.76336	3.65893	-4.98184	-6.04629	2.75756
TC22001422.hg.1	DRG1	developmentally regulated GTP binding protein 1	NM_004147	NM_004147	RefSeq	Homo sapiens developmentally regulated GTP binding protein 1 (DRG1), mRNA.	Coding	chr22	31795509 - 31830438	+	1159.07	1122.28	748.8	2280.11	2217.12	2113.19	1767.83	1807.06	1744.5	1798.48	1858.84	1851.26	1734.42	1831.93	1702.83	1577.5	1526.11	1588.95	1002.24	926.82	1003.26	0.939237	-1.30785	-1.08286	-1.61776	-3.11099	-7.76093	-1.92716	-3.24811	-1.69596	-0.677772	6.5075	-6.25141	-6.71594	-5.43836	3.97865	-5.8831	-4.48207	4.5363
TC05001223.hg.1	DROSHA	drosha, ribonuclease type III	NM_001100412	NM_001100412	RefSeq	Homo sapiens drosha, ribonuclease type III (DROSHA), transcript variant 2, mRNA.	Coding	chr5	31400602 - 31532303	-	261.72	310.5	257.73	570.31	547.25	542.14	460.01	454.24	369.99	430.82	407.5	421.72	422.88	415.89	386.43	358.1	305.85	354.23	239.95	264.87	279.95	2.9125	-1.81109	-1.28752	-1.67864	-5.65059	-7.57663	-2.42141	-0.761671	0.223081	1.50524	5.21428	-6.43998	-6.54931	-4.21822	-0.0551544	-6.10159	-3.67066	1.55355
TC08001560.hg.1	DSCC1	DNA replication and sister chromatid cohesion 1	NM_024094	NM_024094	RefSeq	Homo sapiens defective in sister chromatid cohesion 1 homolog (S. cerevisiae) (DSCC1), mRNA.	Coding	chr8	120846181 - 120868250	-	45.55	39.73	23.45	325.84	240.5	310.33	161.41	181.14	141.8	195.8	199.16	170.25	245.43	255.99	199.86	225.99	167.91	175.12	135.04	122.91	131.59	6.11709	3.92572	4.69066	5.39663	4.75178	2.65013	0.733708	-0.99196	-4.97617	-2.0725	2.9852	-4.83038	-1.82615	-5.73327	-4.58696	-3.6418	-6.44781	-0.650155
TC18000128.hg.1	DSG2	desmoglein 2	NM_001943	NM_001943	RefSeq	Homo sapiens desmoglein 2 (DSG2), mRNA.	Coding	chr18	29078027 - 29128814	+	554.89	531.94	286.66	319.65	299.69	302.44	151	120.46	80.45	291.01	285.04	294.95	53.18	150.25	108.42	41.56	94.15	81.28	28.31	29.91	29.26	-5.4129	1.07935	-4.98403	-0.280883	2.80644	8.62619	1.8407	-6.41515	-0.614781	4.00451	14.8204	1.33457	-6.49803	-4.44208	3.26493	-0.325102	4.15208	14.0545
TC20000818.hg.1	DSN1	DSN1, MIND kinetochore complex component, homolog (S. cerevisiae)	NM_024918	NM_024918	RefSeq	Homo sapiens DSN1, MIND kinetochore complex component, homolog (S. cerevisiae) (DSN1), transcript variant 3, mRNA.	Coding	chr20	35380194 - 35402230	-	235.8	217.76	150.26	606.27	725.32	791.05	690.2	587.72	692.47	846.56	889.39	831.06	1045.35	989.03	910.66	982.1	827.51	980.6	966.3	867.13	1235.01	4.02954	4.07507	5.89807	6.53834	6.35313	5.54317	-6.17332	-4.35027	-1.92114	-3.70046	-3.82488	-1.90122	0.342878	-1.87672	-2.27858	-4.1194	-5.97956	-5.97003
TC20000109.hg.1	DSTN	destrin (actin depolymerizing factor)	NM_001011546	NM_001011546	RefSeq	Homo sapiens destrin (actin depolymerizing factor) (DSTN), transcript variant 2, mRNA.	Coding	chr20	17550508 - 17588887	+	296.13	268.41	189.82	550.98	501.38	585.75	538.16	545.08	521.47	419.83	504.78	435.45	416.13	400.63	418.61	382.18	343.93	430.91	185.52	158.89	138.33	0.868999	0.959061	-1.38831	-2.15921	-3.49492	-3.88359	-6.49025	-4.30636	-1.04092	-1.86014	6.50278	-4.02247	-0.452737	-1.87079	6.72702	-5.26897	-5.01062	5.0435
TC20000127.hg.1	DTD1	D-tyrosyl-tRNA deacylase 1	NM_080820	NM_080820	RefSeq	Homo sapiens D-tyrosyl-tRNA deacylase 1 (DTD1), nuclear gene encoding mitochondrial protein, mRNA.	Coding	chr20	18568537 - 18744561	+	529.3	580.07	400.27	569.22	482.99	598.16	441.61	378.28	396.88	411.46	371.54	443.37	425.34	370.9	427.62	323.13	259.83	396.33	108.23	116.86	104.62	-7.10749	-5.85822	-6.13851	-6.12734	-3.87954	7.04094	-1.86624	-2.40861	-2.21301	-0.821477	9.96894	-6.45457	-6.73208	-4.91819	8.82523	-6.23951	-4.4663	8.9167
TC14002319.hg.1	DTD2	D-tyrosyl-tRNA deacylase 2 (putative)	NM_080664	NM_080664	RefSeq	Homo sapiens D-tyrosyl-tRNA deacylase 2 (putative) (DTD2), mRNA.	Coding	chr14	31915242 - 31926716	-	279.09	320.69	228.23	418.85	496.76	489.33	433.16	396.96	430.1	407.87	512.91	423.77	438.13	551.5	428.72	384.57	365.42	410.31	152.75	175.52	176.22	-0.955094	-2.19818	-2.05427	-1.51176	-3.8606	-1.87487	-5.3754	-6.76811	-7.15127	-4.72404	6.37834	-6.1363	-5.73034	-6.24786	6.18393	-6.0685	-5.23657	5.39051
TC16002055.hg.1	DUS2L	dihydrouridine synthase 2-like, SMM1 homolog (S. cerevisiae)	NM_017803	NM_017803	RefSeq	Homo sapiens dihydrouridine synthase 2-like, SMM1 homolog (S. cerevisiae) (DUS2L), transcript variant 1, mRNA.	Coding	chr16	68057183 - 68113223	+	316.33	331.52	331.97	651.94	629.85	703.19	830.71	712.39	771.78	732.1	706.8	754.7	585.67	541.82	586.97	427.35	420.38	474.03	226.61	215.57	227.03	3.80904	4.86842	4.7534	1.96022	-3.56559	-1.3944	-4.27561	-5.60171	-4.34468	0.0998128	8.73941	-6.11814	-0.822959	2.22255	8.85159	-1.0833	2.00458	9.57218
TC07000692.hg.1	DUS4L	dihydrouridine synthase 4-like (S. cerevisiae)	NM_181581	NM_181581	RefSeq	Homo sapiens dihydrouridine synthase 4-like (S. cerevisiae) (DUS4L), transcript variant 1, mRNA.	Coding	chr7	107203929 - 107218968	+	91.85	86.3	62.14	120.26	110.16	125.57	154.18	105.92	141.45	147.96	120.47	163.47	117.79	134.92	101.51	89.72	74.82	89.97	52.57	50.74	47.15	-3.15235	-2.77029	-1.65563	-3.94723	-7.40605	-2.79106	-5.92347	-4.90351	-7.14468	-1.88626	6.19342	-6.22503	-6.14935	-1.6943	3.41172	-4.53621	0.406484	5.42032
TC05002066.hg.1	DUSP1	dual specificity phosphatase 1	NM_004417	NM_004417	RefSeq	Homo sapiens dual specificity phosphatase 1 (DUSP1), mRNA.	Coding	chr5	172195093 - 172198203	-	4095.77	3437.49	2934.85	407.46	485.44	373	649.66	798.53	722.6	778.27	839.21	565.2	611.62	567.23	618.4	710.87	720.6	702.64	1251.63	1349.67	1180.93	9.60988	7.71161	5.96222	9.15365	8.43411	4.0272	1.00343	-0.98853	-1.21031	1.27253	6.13667	-6.45889	-3.84429	-6.81969	1.50458	-4.79759	-6.44449	-0.767661
TC17000448.hg.1	DUSP14	dual specificity phosphatase 14	NM_007026	NM_007026	RefSeq	Homo sapiens dual specificity phosphatase 14 (DUSP14), mRNA.	Coding	chr17	35849937 - 35873603	+	159.1	169.74	165.83	284.68	288.57	310.03	226.94	255.63	211.22	200.35	215.21	213.21	223.62	243.88	253.66	182.66	234.53	243.73	153.59	143.32	142.88	2.30124	-2.58723	-4.04168	-1.3072	-4.63267	-6.6628	-2.41023	0.331031	-2.89164	-3.25617	5.21558	-5.53041	-6.54745	-6.68138	0.503976	-4.08999	-6.3427	0.0403201
TC15000377.hg.1	DUT	deoxyuridine triphosphatase	NM_001025248	NM_001025248	RefSeq	Homo sapiens deoxyuridine triphosphatase (DUT), nuclear gene encoding mitochondrial protein, transcript variant 1, mRNA.	Coding	chr15	48623208 - 48635570	+	244.5	229.58	185.5	553.5	426.92	511.61	395.73	406.53	384.75	443.97	474.32	433.81	504.15	489.25	466.2	452.76	383.83	475.03	220.99	223.63	229.89	2.20246	0.655703	1.985	3.02739	0.800692	-7.71742	-3.38333	-6.2106	-7.12523	-6.21624	3.94732	-4.41734	-2.09938	-6.17149	3.81866	-5.35685	-6.36805	5.27063
TC02000271.hg.1	DYNC2LI1	dynein, cytoplasmic 2, light intermediate chain 1	NM_016008	NM_016008	RefSeq	Homo sapiens dynein, cytoplasmic 2, light intermediate chain 1 (DYNC2LI1), transcript variant 1, mRNA.	Coding	chr2	44001178 - 44037149	+	113.68	125.37	71.85	156.98	145.93	136.54	245.92	171.16	264.2	205.12	214.29	285.02	210.77	206.92	178.64	183.92	111.72	151.27	62.57	91.69	67.47	-4.67583	-1.27451	-0.677466	-1.59291	-5.4891	-5.91876	-2.10323	-0.723486	-1.43129	-7.12276	0.649288	-6.41088	-6.18349	-3.5918	2.02267	-4.98455	-2.26707	3.47101
TC21000164.hg.1	DYRK1A	dual-specificity tyrosine-(Y)-phosphorylation regulated kinase 1A	NM_001396	NM_001396	RefSeq	Homo sapiens dual-specificity tyrosine-(Y)-phosphorylation regulated kinase 1A (DYRK1A), transcript variant 1, mRNA.	Coding	chr21	38739236 - 38887680	+	1371.35	1398.34	1190.04	1008.1	1018.23	1046.21	1071.86	1023.52	956.83	1050.53	917.52	954.87	1005.67	1021.98	977.18	1079.13	983.4	976.26	1991.29	2096.84	1854.96	-3.81681	-4.04362	-3.42609	-3.54831	-4.45641	-1.72583	-6.53004	-6.56529	-7.03372	-7.10798	4.67605	-6.22641	-6.69639	-6.83281	3.99192	-6.11134	-6.32528	4.42411
TC01001725.hg.1	DYRK3	dual-specificity tyrosine-(Y)-phosphorylation regulated kinase 3	NM_001004023	NM_001004023	RefSeq	Homo sapiens dual-specificity tyrosine-(Y)-phosphorylation regulated kinase 3 (DYRK3), transcript variant 2, mRNA.	Coding	chr1	206808881 - 206857764	+	289.58	204	218.48	614.11	587.33	556.18	905.74	641.9	753.17	1023.96	916.31	1109.1	692.38	800.18	764.81	757.74	729.86	787.59	1151.97	1559.45	1074.26	3.21256	4.00918	6.64931	4.99177	5.2681	6.3582	-3.42482	2.71494	-1.97285	-2.72755	1.51595	-3.27369	-6.72828	-6.83433	-2.65667	-1.32448	-2.27227	-5.74371
TC01002345.hg.1	E2F2	E2F transcription factor 2	NM_004091	NM_004091	RefSeq	Homo sapiens E2F transcription factor 2 (E2F2), mRNA.	Coding	chr1	23832920 - 23857712	-	89.06	93.69	115.95	161.43	166.99	179.54	129.49	165.09	127.08	247.98	268.88	157.45	314.58	268.23	276.81	556.6	414.59	376.9	1788.88	1801.05	1523.84	-0.0220915	-3.81726	-0.603604	5.0843	6.34017	13.1964	-4.2717	-5.14348	2.85007	4.72804	13.1701	-2.99049	2.75409	5.16526	11.4128	-4.48141	-0.195652	7.23266
TC12001756.hg.1	E2F7	E2F transcription factor 7	NM_203394	NM_203394	RefSeq	Homo sapiens E2F transcription factor 7 (E2F7), mRNA.	Coding	chr12	77415026 - 77459360	-	45.92	51.27	49.97	412.44	313.21	371.03	197.08	329.61	163.91	315.51	343.01	227.97	400.14	386.93	406.35	504.33	382.75	427.98	832.31	782.95	851.33	10.6253	3.86901	8.01373	12.9022	11.6628	14.8585	-3.23048	-5.27407	-6.39011	-5.58547	3.88236	-5.32015	-2.38855	-1.43494	2.15475	-2.94716	-2.40598	3.82861
TC16000965.hg.1	EARS2	glutamyl-tRNA synthetase 2, mitochondrial	NM_001083614	NM_001083614	RefSeq	Homo sapiens glutamyl-tRNA synthetase 2, mitochondrial (EARS2), nuclear gene encoding mitochondrial protein, transcript variant 1, mRNA.	Coding	chr16	23533334 - 23568696	-	124.84	123.01	112.61	350.86	386.61	381.23	244.83	288.56	226.64	261.77	284.54	237.85	261.99	250.22	273.91	222.4	208.7	228.08	84.95	86.66	97.02	7.52646	2.66613	3.49097	4.45374	1.40003	-3.52551	-0.261968	-0.311412	0.893847	2.50757	10.1801	-6.3711	-6.5878	-5.63416	5.70856	-6.23724	-4.57172	7.06494
TC01002580.hg.1	EBNA1BP2	EBNA1 binding protein 2	NM_001159936	NM_001159936	RefSeq	Homo sapiens EBNA1 binding protein 2 (EBNA1BP2), transcript variant 1, mRNA.	Coding	chr1	43629845 - 43736607	-	123.77	119.58	113.85	273.91	296.85	300.69	199.44	251.72	204.17	192.91	236.97	218.85	235.95	227.31	227.82	196.59	195.71	195.99	127.54	136.88	142.8	5.71045	0.992226	1.19402	3.40936	0.125512	-6.50544	-2.12296	-1.76158	-1.58952	0.289501	5.51269	-6.45536	-6.39128	-6.12862	-0.196145	-5.7347	-5.81607	0.433054
TC0X000253.hg.1	EBP	emopamil binding protein (sterol isomerase)	NM_006579	NM_006579	RefSeq	Homo sapiens emopamil binding protein (sterol isomerase) (EBP), mRNA.	Coding	chrX	48379546 - 48387104	+	310.15	273.28	254.05	474.1	492.42	450.82	492.96	429.94	558.38	619.18	484.64	586.68	522.49	468.71	464.9	376.83	400.1	409.45	254.49	234.89	254.16	0.677278	-0.0269331	1.47604	0.734868	-2.96985	-6.87918	-6.40064	-4.78245	-7.03526	-4.57961	4.5285	-5.47672	-6.72095	-4.31992	2.60126	-4.68708	-1.56231	4.27357
TC13000662.hg.1	EBPL	emopamil binding protein-like	NM_032565	NM_032565	RefSeq	Homo sapiens emopamil binding protein-like (EBPL), mRNA.	Coding	chr13	50234810 - 50265623	-	315.59	311.56	185.93	412.11	298.45	392.63	281.43	209.88	275.91	211.32	198.37	306.85	237.85	251.69	249.32	160.66	132.47	178.38	51.58	45.45	40.13	-5.56527	-7.40343	-7.34933	-7.57773	-3.46507	5.66009	-2.84354	-2.93157	-1.52365	3.12739	9.319	-6.26264	-6.67043	-1.14239	7.80656	-6.13014	-2.65038	6.29398
TC06002088.hg.1	ECHDC1	enoyl CoA hydratase domain containing 1	NM_001002030	NM_001002030	RefSeq	Homo sapiens enoyl CoA hydratase domain containing 1 (ECHDC1), transcript variant 1, mRNA.	Coding	chr6	127609855 - 127664754	-	116.26	111.3	74.97	327.64	244.26	314.38	198.92	201.22	203.48	198.39	208.83	192.25	253.81	307.13	264.53	238.86	164.86	226.3	69.79	78.53	76.01	2.4765	0.166116	-0.164062	2.45956	-0.899736	-5.52793	-1.09949	-1.31071	-6.86124	-3.74627	7.2576	-6.45099	-0.907122	-6.78967	7.65512	-0.720642	-6.38097	7.50906
TC10001790.hg.1	ECHS1	enoyl CoA hydratase, short chain, 1, mitochondrial	NM_004092	NM_004092	RefSeq	Homo sapiens enoyl CoA hydratase, short chain, 1, mitochondrial (ECHS1), nuclear gene encoding mitochondrial protein, mRNA.	Coding	chr10	135175984 - 135187193	-	332.19	329.22	248.72	623.39	619.85	663.46	625.77	578.73	648.64	574.02	623.94	643.73	514.54	493.59	560.56	462.88	484.49	532.03	206.05	218.35	248.82	2.12355	1.6106	1.37479	-0.500714	-1.67992	-4.72582	-6.4118	-6.75616	-2.99945	-2.99375	7.21902	-6.45498	-3.83432	-3.70059	6.44074	-3.66113	-3.58713	6.63515
TC06004111.hg.1	EEF1E1	eukaryotic translation elongation factor 1 epsilon 1	NM_001135650	NM_001135650	RefSeq	Homo sapiens eukaryotic translation elongation factor 1 epsilon 1 (EEF1E1), transcript variant 2, mRNA.	Coding	chr6	8073593 - 8102828	-	267.37	225.52	157.63	944.33	911.46	918.65	829.39	844.85	643.06	809.5	885.16	712.37	796.78	894.48	747.01	649.56	550.59	610.35	326.73	279.38	321.88	5.39218	3.62771	4.03968	4.25971	2.42248	-4.69712	-4.33674	-5.00656	-5.05571	0.522523	8.10714	-6.35535	-6.52332	-4.25581	3.72656	-6.22197	-2.79718	5.41631
TC12001115.hg.1	EFCAB4B	EF-hand calcium binding domain 4B	NM_001144958	NM_001144958	RefSeq	Homo sapiens EF-hand calcium binding domain 4B (EFCAB4B), transcript variant 1, mRNA.	Coding	chr12	3716318 - 3873985	-	177.48	189.63	186.24	290.39	239.77	273.19	166.83	207.96	170.3	176.41	177.51	159.71	178.08	173.82	184.81	150.69	161.46	157.66	98.18	102.61	106.49	-1.74601	-7.4113	-7.13529	-7.60923	-5.93177	1.80577	-0.807048	0.981997	0.787677	1.98537	6.45661	-6.19146	-6.72354	-5.51179	1.50205	-5.92892	-5.82195	2.41223
TC17001586.hg.1	EFTUD2	elongation factor Tu GTP binding domain containing 2	NM_001142605	NM_001142605	RefSeq	Homo sapiens elongation factor Tu GTP binding domain containing 2 (EFTUD2), transcript variant 2, mRNA.	Coding	chr17	42927655 - 42976993	-	1005.09	970.83	742.11	1807.59	1832.76	1945.86	1642.16	1711.92	1482.73	1667.26	1665.06	1521.01	1565.05	1504.75	1513.32	1299.83	1218.3	1394.95	660.37	719.21	722.45	1.87893	-0.142897	-0.0950496	-0.580698	-3.45359	-5.26356	-4.30662	-4.60838	-2.33634	-0.769248	7.88105	-6.45777	-6.31204	-4.06753	5.57383	-5.72536	-3.60929	6.25118
TC14001022.hg.1	EGLN3	egl nine homolog 3 (C. elegans)	NM_022073	NM_022073	RefSeq	Homo sapiens egl nine homolog 3 (C. elegans) (EGLN3), mRNA.	Coding	chr14	34393421 - 34638972	-	99.87	97.37	77.69	119.09	122.57	103.31	108.58	345.51	452.2	82.2	309.35	191.93	359.11	314.97	369.56	187.4	134.21	196.71	71.65	123.68	116.22	-5.08671	-3.49631	-5.46618	7.09739	-1.09294	-7.51351	-3.92275	-5.9471	7.6141	-2.59572	-7.36643	-5.95232	-6.27825	-5.92168	-4.68297	-3.68303	-6.44766	-6.10409
TC02000360.hg.1	EHBP1	EH domain binding protein 1	NM_001142614	NM_001142614	RefSeq	Homo sapiens EH domain binding protein 1 (EHBP1), transcript variant 2, mRNA.	Coding	chr2	62900986 - 63273622	+	252.18	272.41	161.26	326.58	244.61	316.48	270.6	250.66	269.66	324.25	267.42	329.17	354.78	347.42	316.62	315.15	227.83	279.65	173.88	149.44	171.93	-5.88066	-6.66385	-5.45426	-4.11632	-6.70109	-5.67102	-5.73899	-6.84057	-5.74071	-6.85971	0.196446	-4.71779	-1.47508	-6.778	1.03493	-5.2798	-5.81495	1.90422
TC0X000909.hg.1	EIF1AX	eukaryotic translation initiation factor 1A, X-linked	NM_001412	NM_001412	RefSeq	Homo sapiens eukaryotic translation initiation factor 1A, X-linked (EIF1AX), mRNA.	Coding	chrX	20142636 - 20159966	-	947.21	871.41	505.43	1605.75	1014.29	1684.18	995.96	1096.62	914.12	1104.46	1230.54	950.88	1358.84	1396.4	1309.22	1126.41	752.97	1134.51	573.69	586.41	484.03	-3.61593	-5.85603	-5.29719	-2.90376	-6.3911	-6.00229	-3.90504	-5.34093	-7.11499	-4.83203	0.888972	-5.93338	-0.911165	-6.82868	1.64969	-3.14792	-6.11482	2.09534
TC03000815.hg.1	EIF2A	eukaryotic translation initiation factor 2A, 65kDa	NM_032025	NM_032025	RefSeq	Homo sapiens eukaryotic translation initiation factor 2A, 65kDa (EIF2A), mRNA.	Coding	chr3	150264465 - 150303803	+	1326.23	1349.87	870.32	1244.95	1096.02	1301.59	1266.74	1205.9	1355.61	1243.08	1311.5	1315.49	1236.43	1416.1	1238.06	1061.59	904.45	1079.81	645.33	643.57	630.26	-7.43139	-7.1328	-7.21696	-7.29398	-7.02447	-1.56713	-6.2431	-6.46329	-6.63891	-5.11129	3.68118	-6.44028	-6.70413	-3.82363	4.86849	-6.23797	-3.22162	5.61448
TC07001126.hg.1	EIF2AK1	eukaryotic translation initiation factor 2-alpha kinase 1	NM_001134335	NM_001134335	RefSeq	Homo sapiens eukaryotic translation initiation factor 2-alpha kinase 1 (EIF2AK1), transcript variant 2, mRNA.	Coding	chr7	6061878 - 6098861	-	1669.56	1826.44	1029.56	2080.05	1833.71	2106.72	2380.72	2211.96	2123.69	2367.93	2231.27	2330.17	2203.38	2402.17	2262.42	2614.52	2216.17	2318.35	4590.83	4733.86	4528.7	-5.43903	-4.14661	-3.92481	-4.0827	-3.69482	2.37128	-5.22309	-4.76709	-4.95893	-5.12069	6.15397	-6.31248	-6.6493	-6.5407	5.21408	-6.22493	-6.38134	5.46392
TC12002092.hg.1	EIF2B1	eukaryotic translation initiation factor 2B, subunit 1 alpha, 26kDa	NM_001414	NM_001414	RefSeq	Homo sapiens eukaryotic translation initiation factor 2B, subunit 1 alpha, 26kDa (EIF2B1), mRNA.	Coding	chr12	124104953 - 124118323	-	681.3	675.57	558.92	1163.12	1035.02	1148.7	878.68	956.65	842.45	966.12	1066	1014.08	1004.27	991.97	970.35	898.33	822.97	925.64	513.84	473.55	482.72	0.743694	-2.92134	-0.805137	-0.847829	-3.58502	-4.47711	-2.57312	-5.85767	-5.01429	-3.53882	6.11414	-4.67384	-5.17015	-6.82334	3.33711	-6.12451	-5.01941	5.33561
TC01002603.hg.1	EIF2B3	eukaryotic translation initiation factor 2B, subunit 3 gamma, 58kDa	NM_001166588	NM_001166588	RefSeq	Homo sapiens eukaryotic translation initiation factor 2B, subunit 3 gamma, 58kDa (EIF2B3), transcript variant 2, mRNA.	Coding	chr1	45316194 - 45452361	-	116.11	116.05	107.09	358.77	304.19	327.73	226.44	262.37	195.89	272.28	291.6	292.49	234.49	248.77	232.78	234.01	243.33	228.2	113.69	143.25	126.97	6.71394	1.78404	5.72295	4.28876	3.20584	-6.87992	-1.31589	-4.83356	-0.341713	-1.32107	5.20997	-3.53913	-6.50974	-6.74742	-0.00098784	-2.72857	-3.86891	4.58812
TC14000406.hg.1	EIF2S1	eukaryotic translation initiation factor 2, subunit 1 alpha, 35kDa	NM_004094	NM_004094	RefSeq	Homo sapiens eukaryotic translation initiation factor 2, subunit 1 alpha, 35kDa (EIF2S1), mRNA.	Coding	chr14	67826714 - 67853233	+	318.03	341.24	215.83	1278.38	1044.28	1247.89	773.77	1007.95	793.97	902.8	1057.27	903.07	1067.9	1152.83	1032.88	952.19	814.53	902.28	799.44	774.01	630.49	5.09281	2.71832	3.78133	4.8942	3.56756	1.31356	-2.33508	-3.91623	-6.2895	-3.01243	-0.797124	-5.69864	-3.53218	-6.7359	-6.36901	-4.60049	-6.11766	-3.94776
TC10001699.hg.1	EIF3A	eukaryotic translation initiation factor 3, subunit A	NM_003750	NM_003750	RefSeq	Homo sapiens eukaryotic translation initiation factor 3, subunit A (EIF3A), mRNA.	Coding	chr10	120794356 - 120840396	-	1539.54	1507.91	1137.17	2396.84	2307.06	2485.62	2017.43	1966.21	1854.12	2125.74	2273.11	2083.67	2212.34	2483.67	2248.11	2284.21	1821.09	2178.18	1122.33	1207.38	1211.49	-0.320105	-3.48711	-2.04704	-1.07823	-3.23122	-6.59866	-2.3478	-5.48607	-6.92687	-5.7848	5.4542	-5.08175	-3.49024	-6.49462	2.35653	-5.59712	-6.36387	3.90814
TC19001158.hg.1	EIF3G	eukaryotic translation initiation factor 3, subunit G	NM_003755	NM_003755	RefSeq	Homo sapiens eukaryotic translation initiation factor 3, subunit G (EIF3G), mRNA.	Coding	chr19	10225690 - 10230599	-	1731.5	1539.19	1502.49	1950.29	1881.61	1770.98	1855.47	1990.98	1719.79	2148.75	1979.13	1965.92	1925.21	1873.53	1925.26	1558.65	1529.59	1729.97	936.07	920.29	863.44	-5.61571	-5.9509	-4.26406	-5.26845	-7.56347	0.969982	-6.53167	-5.9903	-7.04951	-5.28112	5.41651	-5.51505	-6.5924	-5.35784	4.52206	-5.61481	-3.18602	6.14295
TC01000424.hg.1	EIF3I	eukaryotic translation initiation factor 3, subunit I	NM_003757	NM_003757	RefSeq	Homo sapiens eukaryotic translation initiation factor 3, subunit I (EIF3I), mRNA.	Coding	chr1	32687185 - 32697205	+	855.12	838.82	740.89	1634.96	1541.67	1541.39	1455.29	1579.6	1490.38	1495.99	1656.53	1559.28	1274.83	1230.89	1211.14	1001.28	1017.5	1117.06	615.47	618.96	502.5	2.93885	2.06178	2.39532	-0.582965	-4.57247	-3.37079	-6.25553	-6.93831	-1.15266	0.411194	6.25686	-6.23194	-2.39498	-0.598339	5.6239	-1.3436	0.251755	6.11494
TC11000309.hg.1	EIF3M	eukaryotic translation initiation factor 3, subunit M	NM_006360	NM_006360	RefSeq	Homo sapiens eukaryotic translation initiation factor 3, subunit M (EIF3M), mRNA.	Coding	chr11	32605313 - 32627808	+	2244.28	2319.07	1816.13	3384.13	2791.99	3081.85	3069.36	3131.2	3053.38	2894.78	3213.72	3222.2	2436.83	2730.12	2382.47	2060.16	1578.16	2018.52	1387.98	1273.09	1242.97	-2.68535	-2.30009	-2.50607	-6.08639	-6.98034	-1.10384	-6.5385	-6.9285	-3.82894	-0.10379	5.38732	-6.45259	-2.61946	0.425281	6.64898	-2.57918	0.629533	6.2845
TC02000603.hg.1	EIF5B	eukaryotic translation initiation factor 5B	NM_015904	NM_015904	RefSeq	Homo sapiens eukaryotic translation initiation factor 5B (EIF5B), mRNA.	Coding	chr2	99953816 - 100016728	+	498.21	511.55	333.25	1392.61	1272.76	1474.78	1184.91	1167.87	936.59	1243.42	1219.61	1087.98	1246.9	1334.29	1241.05	1130.23	852.84	1100.19	674.61	716.26	695.67	3.69438	1.47373	2.41721	3.21385	0.557808	-3.12862	-3.43485	-4.75538	-6.22778	-3.32454	4.53608	-5.969	-4.86662	-6.61877	-0.381466	-5.50378	-5.34846	2.51556
TC20001747.hg.1	EIF6	eukaryotic translation initiation factor 6	NM_002212	NM_002212	RefSeq	Homo sapiens eukaryotic translation initiation factor 6 (EIF6), transcript variant 1, mRNA.	Coding	chr20	33866714 - 33872788	-	719.82	766.64	627.4	1309.29	1331.51	1231.23	1282.86	1358.16	1466.82	1794.99	1731.38	1102.37	1726.23	1538.64	1744.2	1204.35	1227.93	1327.59	673.53	471.31	403.02	1.75422	2.03621	-0.367306	4.27401	0.499859	-5.22055	-6.07995	-6.12251	-1.58207	-7.03351	1.61227	-6.14853	-3.24807	-6.20062	1.95647	-5.90346	-5.38454	0.848628
TC17001147.hg.1	ELAC2	elaC ribonuclease Z 2	NM_001165962	NM_001165962	RefSeq	Homo sapiens elaC homolog 2 (E. coli) (ELAC2), transcript variant 3, mRNA.	Coding	chr17	12894929 - 12921381	-	374.31	380.16	337.42	767.65	867.25	837.34	584.09	657.08	583.13	714.38	776.31	632.88	606.37	567.73	592.2	542.39	544.83	572.97	396.72	372.35	346.52	4.55689	0.461532	1.89477	0.508681	-1.4043	-7.73348	-0.85534	-4.94229	0.482422	0.153902	5.38779	-4.68378	-6.57983	-6.10594	1.33159	-3.49662	-3.24754	2.77293
TC19001125.hg.1	ELAVL1	ELAV (embryonic lethal, abnormal vision, Drosophila)-like 1 (Hu antigen R)	NM_001419	NM_001419	RefSeq	Homo sapiens ELAV (embryonic lethal, abnormal vision, Drosophila)-like 1 (Hu antigen R) (ELAVL1), mRNA.	Coding	chr19	8023457 - 8070529	-	797.18	811.69	612	1775.75	1637.19	1836.56	1290.79	1618.64	1489.55	1373.19	1614.34	1336.45	1615.53	1527.73	1555.94	1471.05	1329.73	1418.2	1194.26	1182.18	1000.77	3.32045	0.839338	0.626765	2.32322	0.596418	-2.73996	-4.14526	-3.99911	-5.27098	-3.79548	0.110854	-6.43896	-6.20202	-6.72801	-3.97631	-5.42278	-6.41313	-4.00551
TC05001610.hg.1	ELL2	elongation factor, RNA polymerase II, 2	NM_012081	NM_012081	RefSeq	Homo sapiens elongation factor, RNA polymerase II, 2 (ELL2), mRNA.	Coding	chr5	95220802 - 95297775	-	281.33	290.64	210.68	324.13	339.48	296.82	879.31	683.54	601.66	829.43	687.33	749.78	756.57	774.75	694.12	1002	740.9	875.79	1737.2	1600.65	1636.82	-5.58682	2.60721	4.16835	4.4746	4.67921	9.30165	2.78221	5.88551	6.75966	6.12084	11.5184	-6.30485	-6.64627	-5.50115	2.52264	-6.20835	-5.47695	4.97094
TC01002294.hg.1	EMC1	ER membrane protein complex subunit 1	NM_015047	NM_015047	RefSeq	Homo sapiens ER membrane protein complex subunit 1 (EMC1), transcript variant 1, mRNA.	Coding	chr1	19542158 - 19578046	-	227.91	227.22	183.41	524.92	544.97	560.91	381.44	437.23	390.83	466.86	468.49	438.31	471.88	426.62	434.84	429.49	404.52	396.75	227.56	213.26	220.23	4.92541	1.32103	2.95316	2.71147	1.32838	-7.66681	-0.654971	-3.61545	-2.57484	-2.10647	7.66404	-4.69973	-5.51527	-6.80413	3.32934	-6.09338	-5.47884	5.69691
TC03003327.hg.1	EMC3	ER membrane protein complex subunit 3	NM_018447	NM_018447	RefSeq	Homo sapiens ER membrane protein complex subunit 3 (EMC3), mRNA.	Coding	chr3	10004221 - 10028804	-	501.15	465.49	377.04	565.94	505.73	595.5	525.44	601.2	663.32	637.46	744.4	733.06	692.23	684.1	651.36	795.43	618.25	739.73	1951.46	1772.07	1295.86	-5.28604	-4.47043	-1.78991	-1.92701	-2.21175	4.49492	-6.14017	-3.11908	-3.2784	-3.96287	3.69553	-4.5671	-5.18908	-5.19263	2.78294	-6.02831	-6.43434	2.02655
TC16001321.hg.1	EMC8	ER membrane protein complex subunit 8	NM_001142288	NM_001142288	RefSeq	Homo sapiens ER membrane protein complex subunit 8 (EMC8), transcript variant 2, mRNA.	Coding	chr16	85812230 - 85833148	-	199.77	180.76	187.05	534.76	513.49	537.39	335.45	322.87	308.11	470.32	426.87	358.09	467.36	409.87	413.34	373.71	353.31	403.44	332.12	313.05	263.51	7.03153	1.14341	2.78175	4.56349	2.36768	-1.14901	3.28349	-3.46487	-2.74841	-1.03332	1.65834	-2.95525	-0.94041	-5.02744	-7.18265	-6.15671	-5.86965	-3.41575
TC17000664.hg.1	EME1	essential meiotic endonuclease 1 homolog 1 (S. pombe)	NM_001166131	NM_001166131	RefSeq	Homo sapiens essential meiotic endonuclease 1 homolog 1 (S. pombe) (EME1), transcript variant 1, mRNA.	Coding	chr17	48450581 - 48458820	+	95.95	84.31	110.14	313.4	318.57	338.39	358.8	274.92	340.82	430.09	388.09	506.32	479.58	415.66	439.25	396.93	376.22	375.69	268.51	229.91	282.71	6.77853	5.53435	7.4071	8.50087	7.76447	4.04679	-6.53911	-2.15325	-0.232682	-4.71711	-4.21773	-2.94734	-2.15644	-5.18762	-5.19124	-6.22811	-5.34647	-0.0699541
TC02000260.hg.1	EML4	echinoderm microtubule associated protein like 4	NM_019063	NM_019063	RefSeq	Homo sapiens echinoderm microtubule associated protein like 4 (EML4), transcript variant 1, mRNA.	Coding	chr2	42396490 - 42559688	+	1032.84	708.97	1268.99	557.54	577.71	597.44	417.24	451.13	333.65	358.65	367.86	343.93	398.11	402.16	395.98	308.12	263.38	338.22	163	140.97	158.15	-2.83918	0.290501	1.62999	0.733919	2.7136	6.54724	-1.1645	3.14207	2.07959	3.10306	9.72636	-5.66286	-6.7353	-3.99545	4.08799	-4.35876	-4.82507	6.02182
TC01002175.hg.1	ENO1	enolase 1, (alpha)	NM_001201483	NM_001201483	RefSeq	Homo sapiens enolase 1, (alpha) (ENO1), transcript variant 2, mRNA.	Coding	chr1	8921059 - 9288096	-	1578.68	1420.71	1191.96	1748.68	1594.87	1852.25	1428.64	1771.03	1982.19	1181.26	1630	1357.54	1584.06	1512.4	1521.42	657.15	558.38	731.46	194.93	451.38	407.37	-5.21117	-5.87407	-7.60669	-7.03247	1.41146	1.34562	-6.53293	-4.31214	-5.2713	6.26956	2.18988	-4.7256	-5.95258	4.49889	1.83879	-5.38893	2.8645	1.13741
TC04000454.hg.1	ENOPH1	enolase-phosphatase 1	NM_021204	NM_021204	RefSeq	Homo sapiens enolase-phosphatase 1 (ENOPH1), mRNA.	Coding	chr4	83351715 - 83382244	+	298.57	298.69	229.97	549.66	549.5	655.86	345.98	423.64	388.46	452.02	592.46	619.88	517.86	506.09	494.02	392.51	379.16	448.56	219.34	198.14	175.97	1.90948	-3.6033	0.122713	0.829288	-3.07292	-4.17435	-0.112833	-6.73632	-4.98376	-1.58612	6.01871	-2.27335	-1.72261	-6.64132	2.09897	-5.77414	-3.09138	4.18656
TC01000394.hg.1	EPB41	erythrocyte membrane protein band 4.1 (elliptocytosis 1, RH-linked)	NM_001166005	NM_001166005	RefSeq	Homo sapiens erythrocyte membrane protein band 4.1 (elliptocytosis 1, RH-linked) (EPB41), transcript variant 1, mRNA.	Coding	chr1	29213603 - 29446558	+	945.64	915.65	794.22	1033.73	978.35	1029.21	1105.51	1018.52	1050.41	1649.91	1475.07	1491.1	1554.88	1686.15	1575.97	1958.83	1600.05	1643.29	3574.39	3911.51	2996.02	-6.09246	-5.46262	0.66557	1.67617	1.25001	7.02395	-6.24267	1.62495	3.30228	1.77264	7.40802	0.647339	2.10823	0.871723	6.80553	-5.96526	-5.58229	3.89887
TC06002106.hg.1	EPB41L2	erythrocyte membrane protein band 4.1-like 2	NM_001135554	NM_001135554	RefSeq	Homo sapiens erythrocyte membrane protein band 4.1-like 2 (EPB41L2), transcript variant 3, mRNA.	Coding	chr6	131160487 - 131384462	-	142.35	159.9	122.92	359.18	256.52	372.63	287.3	256.98	221.76	192.3	153.89	176.17	126.36	168.96	181.6	54.34	74.39	107.43	112.08	95.66	97.23	1.33743	-0.136149	-5.71789	-7.24236	-2.80211	-3.78232	-4.47041	0.405727	0.132639	4.41401	4.40032	-1.37876	-1.40099	3.30055	4.34609	-5.77821	0.903599	0.870494
TC15001273.hg.1	EPB42	erythrocyte membrane protein band 4.2	NM_000119	NM_000119	RefSeq	Homo sapiens erythrocyte membrane protein band 4.2 (EPB42), transcript variant 1, mRNA.	Coding	chr15	43487571 - 43513481	-	76.27	75.66	109	312.86	292.07	225.98	831.28	485.08	860.3	2225.85	1759.88	1999.59	2011.97	1707.07	1955.67	2969.45	2382.98	2573.44	5242.03	5579.31	5335.84	3.44613	6.44847	12.3656	12.6073	13.8801	15.2787	0.718771	9.41795	9.47399	12.3081	13.1361	1.60988	1.23822	4.48966	6.35954	-6.01635	-3.11718	6.29835
TC02000293.hg.1	EPCAM	epithelial cell adhesion molecule	NM_002354	NM_002354	RefSeq	Homo sapiens epithelial cell adhesion molecule (EPCAM), mRNA.	Coding	chr2	47572297 - 47614740	+	56.28	162.38	78.44	254.97	231.49	132.87	366.61	215.31	261.03	369.5	334.06	634.79	363.73	358.42	457.5	322.01	236.02	339.67	60.71	65.2	66.89	-4.13635	-1.69111	0.0585244	0.46805	-0.845837	-6.71217	-5.16799	-2.41548	-2.04476	-4.64358	1.12685	-4.14741	-4.02844	-6.689	4.78941	-6.06739	-4.20703	5.67864
TC07003323.hg.1	EPDR1	ependymin related protein 1 (zebrafish)	NM_001242946	NM_001242946	RefSeq	Homo sapiens ependymin related protein 1 (zebrafish) (EPDR1), transcript variant 2, mRNA.	Coding	chr7	37960163 - 37991543	+	90.4	128.28	94.46	447.29	390.47	564.51	320.95	339.37	326.3	431.02	431.7	417.63	648.25	645.31	715.82	815.04	666.97	764.9	360.88	330.53	372.55	5.62003	5.20826	6.79038	9.07021	9.49358	5.294	-2.28204	-6.54874	-2.30648	-1.07422	-4.81962	-0.951204	5.52663	5.3114	-6.81924	2.42369	2.3472	-4.05828
TC18000476.hg.1	EPG5	ectopic P-granules autophagy protein 5 homolog (C. elegans)	NM_020964	NM_020964	RefSeq	Homo sapiens ectopic P-granules autophagy protein 5 homolog (C. elegans) (EPG5), mRNA.	Coding	chr18	43427574 - 43547305	-	343.94	353.7	293.72	279.61	247	289.67	403.88	286.37	407.78	559.99	409.27	529.04	407.42	421.11	397.03	473.38	391.31	421.49	1023.75	1031.34	803.9	-5.36239	-7.10056	-2.9367	-4.88041	-4.78893	4.54353	-3.60731	1.23709	1.36916	0.205405	6.70546	-3.78614	-5.94492	-5.70872	2.28345	-4.15623	-5.45242	0.267069
TC05001394.hg.1	ERCC8	excision repair cross-complementing rodent repair deficiency, complementation group 8	NM_000082	NM_000082	RefSeq	Homo sapiens excision repair cross-complementing rodent repair deficiency, complementation group 8 (ERCC8), mRNA.	Coding	chr5	60169658 - 60240905	-	156.09	163.51	70.59	245.98	158.05	232.27	138.78	154.76	149.67	189.08	166.22	181.85	178.61	191.93	172.82	169.35	124.7	153.54	72.55	65	84.2	-5.04943	-6.95439	-5.94406	-5.93215	-7.10298	-5.27145	-3.20335	-6.0375	-6.34528	-4.17912	2.23836	-3.30308	-2.72277	-6.83401	2.66053	-6.21954	-4.73319	4.68139
TC05000952.hg.1	ERGIC1	endoplasmic reticulum-golgi intermediate compartment (ERGIC) 1	NM_001031711	NM_001031711	RefSeq	Homo sapiens endoplasmic reticulum-golgi intermediate compartment (ERGIC) 1 (ERGIC1), mRNA.	Coding	chr5	172261223 - 172379688	+	415.69	399.33	348.74	276.13	296.87	299.5	241.63	236.49	240.31	258	239.37	261.35	256.36	244.86	246.87	243.94	272.25	241.73	139.81	129.79	149.98	-3.28582	-0.0242946	-1.15102	-0.554988	-1.73889	5.45225	-2.57775	-4.63442	-3.77411	-5.46832	4.95289	-6.01902	-6.38853	-6.58845	2.64839	-6.20775	-6.44755	3.17851
TC16002040.hg.1	ERI2	ERI1 exoribonuclease family member 2	NM_080663	NM_080663	RefSeq	Homo sapiens ERI1 exoribonuclease family member 2 (ERI2), transcript variant 2, mRNA.	Coding	chr16	20791515 - 20817795	-	74.54	82.18	45.47	539.7	456.39	649.37	508.14	452.15	526.75	752.06	692.4	797.68	772.31	799.39	796.87	858.39	721.27	847.99	894.06	870.54	922.08	6.55067	7.15523	8.53672	8.86052	9.38063	9.32617	-6.04206	-2.94314	-1.81639	-2.16247	-0.804692	0.541024	2.31512	0.702003	3.06915	-5.77732	-6.03348	-4.32728
TC10002930.hg.1	ERLIN1	ER lipid raft associated 1	NM_001100626	NM_001100626	RefSeq	Homo sapiens ER lipid raft associated 1 (ERLIN1), mRNA.	Coding	chr10	101909847 - 101948091	-	809.64	819.83	440.83	1073.9	872.76	948.62	765.19	784.87	722.94	680.54	821.88	940.16	837.53	817.16	789.79	824.81	623.56	786.22	170.58	164.53	181.71	-5.27516	-7.0747	-6.93822	-6.85497	-7.35206	2.80067	-2.62971	-5.34706	-4.46051	-4.13357	10.7979	-6.18098	-5.79957	-6.79909	10.5705	-6.2334	-6.11747	8.35236
TC01000534.hg.1	ERMAP	erythroblast membrane-associated protein (Scianna blood group)	NM_001017922	NM_001017922	RefSeq	Homo sapiens erythroblast membrane-associated protein (Scianna blood group) (ERMAP), transcript variant 1, mRNA.	Coding	chr1	43282776 - 43310660	+	157.99	154.34	122.03	266.04	285.48	297.34	557.93	325.82	431.16	846.81	634.49	664.33	787.27	712.68	735.88	1130.5	861.83	866.81	1530.92	1626.52	1481.68	1.66193	2.35857	7.35024	9.12587	9.15207	12.0954	-2.71878	5.0624	8.18986	7.87155	11.9385	-2.25192	-1.36739	0.860339	3.85478	-6.06234	-3.65003	3.15638
TC09000893.hg.1	ERMP1	endoplasmic reticulum metallopeptidase 1	NM_024896	NM_024896	RefSeq	Homo sapiens endoplasmic reticulum metallopeptidase 1 (ERMP1), mRNA.	Coding	chr9	5765076 - 5833117	-	1007.83	1183.49	742.86	440.25	404.33	434.74	567.78	360.44	538.45	520.47	460.21	710.57	336.63	363.17	376.42	394.94	324.94	401.95	98.6	107.68	93.84	1.19104	-1.68563	-3.09825	2.59071	1.9291	9.57213	-6.00351	-4.41301	-3.59281	-5.85562	10.4637	-5.96279	-4.22899	-5.00507	5.77985	-1.50988	-2.4289	7.44016
TC01002166.hg.1	ERRFI1	ERBB receptor feedback inhibitor 1	NM_018948	NM_018948	RefSeq	Homo sapiens ERBB receptor feedback inhibitor 1 (ERRFI1), mRNA.	Coding	chr1	8064464 - 8086393	-	43.94	40.94	68.89	65	72.02	85.41	283.62	278.64	346.58	277.4	289.72	169.87	59.46	69.18	79.69	55.74	57.73	50.87	64.93	71.04	66.71	-4.56377	6.53872	3.23066	-5.51215	-7.3319	-5.58883	6.763	3.07194	-6.88952	-3.09251	-7.17514	-5.20789	6.83203	10.5446	8.92785	2.9637	6.48634	3.47561
TC08000213.hg.1	ESCO2	establishment of sister chromatid cohesion N-acetyltransferase 2	NM_001017420	NM_001017420	RefSeq	Homo sapiens establishment of cohesion 1 homolog 2 (S. cerevisiae) (ESCO2), mRNA.	Coding	chr8	27629466 - 27670157	+	29.72	30.41	28.13	909.08	804.33	1020.68	795.74	947.9	757.02	1023.52	1050.73	785.48	1231.48	1181.5	1127.21	1400.27	1095.23	1264.74	1444.68	1536.95	1748.92	14.8402	14.8706	14.5393	16.8886	16.3456	16.8526	-5.98924	-6.83907	-2.64891	-2.99849	0.560936	-5.59374	-0.786702	-1.41559	1.65924	-3.61966	-3.63269	-0.708774
TC13000647.hg.1	ESD	esterase D	NM_001984	NM_001984	RefSeq	Homo sapiens esterase D (ESD), mRNA.	Coding	chr13	47345391 - 47371367	-	602.96	597.12	335.84	904.9	733.48	879.88	878.16	636.71	729.59	947.13	782.93	779.4	897.22	924.87	814.28	720.34	604.52	742.58	363.4	344.01	356.91	-3.58942	-4.8951	-3.73398	-3.10466	-5.65302	-5.67446	-5.76494	-6.93787	-6.90169	-5.03097	5.18239	-5.74418	-5.06904	-6.53557	2.43947	-5.97661	-4.57101	5.27163
TC12000504.hg.1	ESYT1	extended synaptotagmin-like protein 1	NM_001184796	NM_001184796	RefSeq	Homo sapiens extended synaptotagmin-like protein 1 (ESYT1), transcript variant 1, mRNA.	Coding	chr12	56521840 - 56538460	+	1354.4	1420.2	1103.97	1940.32	1900.17	1905.39	1703.41	1907.87	1891.48	906.61	1048.81	876.43	1298.65	1199.53	1295.19	623.75	613.55	748.49	320.18	281.65	252.62	-1.7836	-2.9031	-3.96371	-7.68666	0.70043	7.56198	-6.23802	5.01325	2.7142	8.00219	11.494	3.48632	0.88284	6.76329	10.4179	-1.06923	-1.58584	6.87628
TC07002084.hg.1	ESYT2	extended synaptotagmin-like protein 2	NM_020728	NM_020728	RefSeq	Homo sapiens extended synaptotagmin-like protein 2 (ESYT2), mRNA.	Coding	chr7	158523686 - 158622944	-	1468.2	1651.69	1319.04	923.2	996.51	969.42	1114.85	1215.6	1402.7	985.57	1164.02	1051.88	1138.7	1098.23	1088.71	963.64	812.01	974.81	562.63	629.58	622.84	-1.0656	-5.98608	-3.4135	-3.65459	-1.49128	4.05904	-2.54196	-5.78769	-4.07733	-6.89622	1.70464	-4.86003	-5.50555	-2.92939	3.17848	-6.0202	-5.07172	2.33243
TC21000169.hg.1	ETS2	v-ets erythroblastosis virus E26 oncogene homolog 2 (avian)	NM_001256295	NM_001256295	RefSeq	Homo sapiens v-ets erythroblastosis virus E26 oncogene homolog 2 (avian) (ETS2), transcript variant 2, mRNA.	Coding	chr21	40177231 - 40196879	+	1785.77	1500.45	1038.28	1041.67	856.98	1228.71	653.19	601.67	597.38	494.26	484.77	359.24	759.63	554.01	603.09	638.36	412.06	561.91	153.8	197.48	105.05	-5.56851	0.571909	2.15219	-0.609864	0.576822	6.1027	0.222527	2.15833	-1.69033	-0.0647369	5.21492	-2.36988	-6.68602	-5.9033	3.6393	-2.66786	-5.48504	1.10451
TC12003210.hg.1	ETV6	ets variant 6	NM_001987	NM_001987	RefSeq	Homo sapiens ets variant 6 (ETV6), mRNA.	Coding	chr12	11802788 - 12048325	+	3072.63	3315.54	2448.11	1369.88	1272.25	1400.87	1112.89	877.37	866.82	590.44	375.73	468.81	495.95	435.43	452.97	336.63	333.31	308.72	190.51	164.81	179.38	2.47728	4.55796	7.0852	9.6399	11.428	12.964	-1.254	4.33678	8.66586	11.2348	12.8127	0.39795	3.12521	6.66918	8.92171	-6.2207	-2.59295	2.87366
TC14000413.hg.1	EXD2	exonuclease 3'-5' domain containing 2	NM_001193360	NM_001193360	RefSeq	Homo sapiens exonuclease 3'-5' domain containing 2 (EXD2), transcript variant 1, mRNA.	Coding	chr14	69658194 - 69710737	+	205.95	241.34	192.15	321.75	290.92	358.46	332.97	287.01	294.84	332.16	255.9	265.96	287.13	264.21	290.47	253.09	221.42	248.83	112.82	108.72	133.73	-1.87024	-2.69824	-4.5886	-3.94715	-6.76363	-0.00971819	-6.22154	-5.85708	-5.19281	-2.81347	5.35486	-6.07872	-5.87868	-3.67902	5.21363	-6.23359	-5.08816	3.59518
TC01001976.hg.1	EXO1	exonuclease 1	NM_003686	NM_003686	RefSeq	Homo sapiens exonuclease 1 (EXO1), transcript variant 3, mRNA.	Coding	chr1	242011269 - 242058450	+	42.37	29.56	28.29	855.93	682.09	795.67	518.81	596.65	521.73	728.89	769.23	726.16	699.84	753.95	707.57	822.92	597.55	706.87	539.39	447.95	497.43	11.9742	11.6771	12.6109	12.618	12.2509	11.2586	-1.0574	-6.73946	-6.56277	-6.64234	-0.720981	-0.781417	-1.22175	-4.07367	-6.69403	-6.09496	-6.28791	0.0111258
TC01000513.hg.1	EXO5	exonuclease 5	NM_022774	NM_022774	RefSeq	Homo sapiens exonuclease 5 (EXO5), mRNA.	Coding	chr1	40974413 - 40982228	+	121.73	125.07	107.29	216.24	209.84	224.32	203.84	194.55	197.87	253.23	234.79	276.93	230.49	201.77	218.33	209.93	184.29	219.43	187.12	197.49	199.4	2.20172	0.748487	3.22571	1.76297	-0.0152607	0.0780559	-5.37215	-4.40821	-7.15382	-6.80199	-6.05573	-2.05387	-5.6308	-6.77684	-7.51118	-3.91146	-3.81475	-2.52935
TC10001566.hg.1	EXOSC1	exosome component 1	NM_016046	NM_016046	RefSeq	Homo sapiens exosome component 1 (EXOSC1), mRNA.	Coding	chr10	99190928 - 99205774	-	173.92	165.81	151.68	422.35	341.55	333.86	402.92	362.1	305.45	472.39	421.03	420.97	343.93	383.47	376.6	320.71	330.13	346.11	358.41	241.21	268.11	3.1579	2.59352	5.6878	4.42677	2.67012	-1.46362	-6.49783	-4.6533	-7.14334	-6.53427	-5.75292	-3.94748	-6.62344	-6.55859	-5.969	-3.3525	-2.31104	-2.4261
TC09000740.hg.1	EXOSC2	exosome component 2	NM_014285	NM_014285	RefSeq	Homo sapiens exosome component 2 (EXOSC2), mRNA.	Coding	chr9	133569108 - 133580452	+	389.37	370.25	299.87	991.27	1027.56	1009.16	689.77	930.88	817.66	785.87	947.9	997.52	808.56	735.75	815.22	699.34	618.84	735.24	304.62	265.84	310.46	5.62972	2.17552	3.44859	3.08594	0.827189	-6.21334	-3.62316	-5.89282	-1.19918	-0.279668	9.11967	-5.74738	-6.67993	-5.44495	4.64159	-4.67675	-2.99375	6.41564
TC08000838.hg.1	EXOSC4	exosome component 4	NM_019037	NM_019037	RefSeq	Homo sapiens exosome component 4 (EXOSC4), mRNA.	Coding	chr8	145133522 - 145135551	+	255.19	274.74	305.27	651.46	911.51	790.72	694.78	683.83	685.8	829.14	706.83	642.86	768.03	651.31	811.04	632.48	609.31	701.72	574.32	520.85	482.54	4.20854	5.204	4.18413	4.84365	3.69237	1.30502	-5.57245	-6.65391	-7.01147	-5.45589	-2.64868	-6.24468	-6.14197	-6.49498	-2.48849	-6.19619	-5.73235	-2.89589
TC19001555.hg.1	EXOSC5	exosome component 5	NM_020158	NM_020158	RefSeq	Homo sapiens exosome component 5 (EXOSC5), mRNA.	Coding	chr19	41892276 - 41903257	-	335.33	359.23	327.92	799.02	904.84	799.46	661.61	777.33	819.4	952.63	980.67	714.14	1080.39	936.06	1096.44	833.41	749.2	931.52	168.72	193.89	206.15	5.3883	3.4585	3.51507	6.95996	4.16669	0.919581	-5.58546	-6.7953	-3.32633	-7.12259	9.34597	-5.36394	-1.6987	-6.1541	7.66084	-4.79321	-6.34917	7.37105
TC13000128.hg.1	EXOSC8	exosome component 8	NM_181503	NM_181503	RefSeq	Homo sapiens exosome component 8 (EXOSC8), mRNA.	Coding	chr13	37572953 - 37583751	+	277.4	263.98	174.94	711.91	748.26	709.68	759.05	721.37	774.98	801.4	907.78	1013.38	777.59	923.96	731.42	650.61	439.09	564.19	558.44	573.49	591.72	3.51815	3.90023	4.43248	3.66981	-0.0236505	1.43359	-6.29018	-3.4766	-5.93078	-4.00416	-2.55006	-4.00344	-6.22203	-3.27008	-1.76351	-5.39223	-0.581219	0.201505
TC01002923.hg.1	EXTL2	exostosin-like glycosyltransferase 2	NM_001033025	NM_001033025	RefSeq	Homo sapiens exostosin-like glycosyltransferase 2 (EXTL2), transcript variant 2, mRNA.	Coding	chr1	101337941 - 101361554	-	82.66	89.58	48.28	222.37	159.2	247.04	163.26	137.72	153.79	121.13	116.64	139.02	121.64	109.84	107.65	79.73	57.03	79.47	24.31	24.78	33.03	0.242169	-1.16647	-3.21005	-4.25245	-7.56933	-0.232508	-3.64961	-1.43763	-0.214594	3.57176	7.26332	-3.96164	-1.44217	2.41506	8.19813	-5.16194	0.497627	7.58857
TC01002416.hg.1	EYA3	eyes absent homolog 3 (Drosophila)	NM_001990	NM_001990	RefSeq	Homo sapiens eyes absent homolog 3 (Drosophila) (EYA3), mRNA.	Coding	chr1	28296855 - 28415207	-	233.27	264.37	186.09	612.3	519.73	560.24	441.41	484.68	404.37	462.93	433.95	429.54	490.27	489.49	440.79	456.93	420.86	416.9	473.76	464.48	490.13	3.12371	0.591884	0.762769	1.51148	0.260157	1.49211	-2.77162	-2.48574	-4.14563	-2.93275	-4.9497	-6.45998	-6.20866	-6.78272	-6.95419	-5.58402	-6.39643	-6.66105
TC17001540.hg.1	EZH1	enhancer of zeste homolog 1 (Drosophila)	NM_001991	NM_001991	RefSeq	Homo sapiens enhancer of zeste homolog 1 (Drosophila) (EZH1), mRNA.	Coding	chr17	40852293 - 40897071	-	645.72	657.34	766.3	300.5	305.19	295.92	394.98	349.81	435.47	582.31	560.37	640.51	602.42	544.18	565.93	847.84	661.33	681.1	1784.74	1803.17	1491.51	4.56446	0.28881	-6.25669	-5.45072	-7.43122	3.82637	-2.03904	5.32403	5.8046	5.70436	11.0661	0.0723526	-0.243401	1.55413	8.0563	-6.02338	-4.41177	6.51819
TC08000518.hg.1	FABP5	fatty acid binding protein 5 (psoriasis-associated)	NM_001444	NM_001444	RefSeq	Homo sapiens fatty acid binding protein 5 (psoriasis-associated) (FABP5), mRNA.	Coding	chr8	82192598 - 82197012	+	139.62	123.12	93.2	413.24	253.11	319.38	141.21	198.85	138.25	117.82	128.05	90.16	104.73	107.24	115.32	88.93	102.3	90.43	84.08	81.46	81.89	1.31458	-5.38519	-7.51583	-7.48055	-5.96098	-4.13189	-0.288064	2.75028	3.79997	5.87025	5.06189	-3.51228	-2.49341	-0.617563	0.337224	-6.22303	-5.21444	-3.86837
TC11000723.hg.1	FADD	Fas (TNFRSF6)-associated via death domain	NM_003824	NM_003824	RefSeq	Homo sapiens Fas (TNFRSF6)-associated via death domain (FADD), mRNA.	Coding	chr11	70049269 - 70053508	+	210.2	218.36	266.53	520.4	512.17	518.68	470.98	536	442.2	347.19	435.71	390.25	516.09	436.54	449.91	409.77	384.35	469.43	392.57	408.32	448.65	3.6811	2.09533	-0.858918	1.85516	0.0192485	0.341495	-5.94855	-2.02361	-5.71058	-4.24642	-3.3551	-3.84285	-6.63149	-5.69394	-5.78219	-4.04617	-6.11342	-7.08929
TC02000573.hg.1	FAHD2A	fumarylacetoacetate hydrolase domain containing 2A	NM_016044	NM_016044	RefSeq	Homo sapiens fumarylacetoacetate hydrolase domain containing 2A (FAHD2A), mRNA.	Coding	chr2	96068448 - 96082364	+	305.07	275.14	261.24	305.7	300.81	273.32	318.94	267.03	276.95	351.96	298.29	390.22	292.75	279.27	294.53	260.71	271.15	278.17	159.03	162.29	170.34	-7.32373	-7.39708	-5.56678	-7.61763	-7.48318	0.611892	-6.48904	-5.09576	-7.11482	-6.48661	3.52285	-4.53074	-6.72961	-6.54033	2.19596	-4.02633	-3.52811	3.43836
TC01000931.hg.1	FAM102B	family with sequence similarity 102, member B	NM_001010883	NM_001010883	RefSeq	Homo sapiens family with sequence similarity 102, member B (FAM102B), mRNA.	Coding	chr1	109102711 - 109187522	+	480.53	550.86	411.63	538.86	449.16	447.78	541.66	417.93	362.77	453.89	366.29	545.17	423.34	304.92	376.06	365.55	240.1	311.58	144.17	129.88	173.94	-7.49665	-7.12874	-7.47269	-5.2685	-3.2188	4.6658	-6.14907	-6.76489	-4.01488	-1.82357	5.62318	-6.42455	-5.69131	-3.76196	3.00099	-4.81021	-2.87897	3.64536
TC17001846.hg.1	FAM104A	family with sequence similarity 104, member A	NM_001098832	NM_001098832	RefSeq	Homo sapiens family with sequence similarity 104, member A (FAM104A), transcript variant 1, mRNA.	Coding	chr17	71203492 - 71228533	-	316.62	291.26	233.65	450.14	432.93	446.64	530.81	533.89	604.65	639.35	670.23	675.96	706.04	672.97	645.49	794.83	645.35	836.52	2486.38	2360.36	1745.57	-1.19861	1.32426	3.29226	3.55342	3.43804	8.71296	-2.24144	1.94438	2.71609	1.2358	7.81046	-3.59504	-3.14066	-2.91766	6.05973	-6.17701	-5.43873	5.63045
TC02001193.hg.1	FAM117B	family with sequence similarity 117, member B	NM_173511	NM_173511	RefSeq	Homo sapiens family with sequence similarity 117, member B (FAM117B), mRNA.	Coding	chr2	203499901 - 203634480	+	943.18	954.62	1029.39	901.91	930.22	836.01	835.45	790.04	664.05	732.96	581.61	587.63	688.52	613.17	627.49	455.72	462.94	487.01	86.18	99.33	83.1	-6.73358	-4.4631	-1.57261	-0.63786	3.19325	13.0373	-4.64656	-1.48616	-0.0708369	4.2578	13.1404	-4.62681	-4.57224	0.63331	10.9018	-6.20893	-2.51292	10.3608
TC0X001396.hg.1	FAM122B	family with sequence similarity 122B	NM_001166599	NM_001166599	RefSeq	Homo sapiens family with sequence similarity 122B (FAM122B), transcript variant 2, mRNA.	Coding	chrX	133903596 - 133931262	-	283.26	285.24	300.81	513.29	473.62	479.17	491.69	488.24	457.56	689.21	619.49	620.64	619.5	653.71	559.23	637.45	489.55	581.97	770.07	757.01	686.37	1.5048	0.859566	4.32795	3.80257	1.33766	5.5135	-6.47746	-1.41106	-2.68761	-5.72871	0.695113	-0.826704	-2.06768	-5.20516	0.947833	-5.90702	-5.53407	-5.53481
TC0X000641.hg.1	FAM122C	family with sequence similarity 122C	NM_001170779	NM_001170779	RefSeq	Homo sapiens family with sequence similarity 122C (FAM122C), transcript variant 1, mRNA.	Coding	chrX	133930443 - 133988641	+	283.55	282.58	169.36	105.38	95.74	104.82	180.1	168.02	204.5	401.17	321.95	401.75	291.5	308.5	244.53	392.25	266.06	255.16	386.83	245.61	304.5	0.344818	-5.89708	-4.16843	-7.07022	-6.66981	-6.62775	3.00137	8.28182	6.71538	4.94258	3.69121	2.75946	-0.447275	-1.7048	-2.15179	-2.65785	-4.93665	-6.20688
TC17001537.hg.1	FAM134C	family with sequence similarity 134, member C	NM_178126	NM_178126	RefSeq	Homo sapiens family with sequence similarity 134, member C (FAM134C), transcript variant 1, mRNA.	Coding	chr17	40731526 - 40762641	-	373.69	335.13	409.19	574.38	601.07	533.95	972.58	731.7	925.31	1257.48	1060.38	1024.12	884.13	774.77	849.03	1038.47	809.8	819.39	1174.08	1083.57	893.1	-1.00395	2.83509	5.52082	3.79212	2.90791	4.37714	-0.443509	3.73357	0.856637	-0.536029	1.32879	-3.84511	-6.60567	-6.82341	-6.08542	-1.77245	-4.17977	-7.23119
TC02001961.hg.1	FAM136A	family with sequence similarity 136, member A	NM_032822	NM_032822	RefSeq	Homo sapiens family with sequence similarity 136, member A (FAM136A), mRNA.	Coding	chr2	70523107 - 70529222	-	541.8	571.74	445.78	832.8	972.43	962.68	586.98	702.62	656.02	565.64	675.46	553.5	693.67	675.91	839.51	577.66	561.9	684.07	176.61	188.9	219.21	0.372132	-5.19278	-6.61529	-3.4684	-6.48571	3.94473	-0.699372	0.150592	-3.81575	-0.602895	9.23567	-5.91937	-5.53582	-6.54638	6.86295	-3.78325	-6.43163	6.24732
TC10000836.hg.1	FAM160B1	family with sequence similarity 160, member B1	NM_001135051	NM_001135051	RefSeq	Homo sapiens family with sequence similarity 160, member B1 (FAM160B1), transcript variant 2, mRNA.	Coding	chr10	116581503 - 116659591	+	1188.42	1025.79	676.92	422.94	409.75	399.23	389.32	341.52	363.68	445.77	397.82	422.07	486.26	434.95	427.96	509.96	361.05	457.36	1405.02	1398.06	1042.22	0.278446	1.31442	-0.15163	-0.811819	-1.10374	-5.98409	-4.79931	-6.83371	-5.90351	-6.87331	5.61145	-4.3671	-2.96977	-5.27409	5.97183	-5.72468	-6.36724	5.40075
TC03000631.hg.1	FAM162A	family with sequence similarity 162, member A	NM_014367	NM_014367	RefSeq	Homo sapiens family with sequence similarity 162, member A (FAM162A), mRNA.	Coding	chr3	122103023 - 122131181	+	134.1	122.83	120.15	190.72	154.06	155.99	144.15	200.42	217.05	146.5	293.28	196.06	320.19	339.75	296	159.49	100.09	138.79	45.21	50.96	58.05	-3.826	-3.54002	-4.12948	5.61146	-7.52131	3.92843	-6.09994	-6.0995	3.19724	-5.29159	5.96387	-6.29404	-0.538397	-4.29148	4.39105	-3.15281	-3.66825	2.75385
TC10001063.hg.1	FAM171A1	family with sequence similarity 171, member A1	NM_001010924	NM_001010924	RefSeq	Homo sapiens family with sequence similarity 171, member A1 (FAM171A1), mRNA.	Coding	chr10	15253642 - 15413061	-	111.9	96.39	128.64	553.84	442.39	606.26	275.46	454.23	948.08	174.22	356.14	393.83	358.19	362.42	423.04	297.34	301.29	368	131.2	145.33	153.96	7.0501	-0.0443399	-1.44367	6.12324	4.36564	-5.16837	-6.49614	-3.49748	-2.74515	-0.528194	6.55932	-5.17461	-6.25123	-5.43206	-1.85939	-5.28515	-6.29027	-3.10094
TC04001349.hg.1	FAM175A	family with sequence similarity 175, member A	NM_139076	NM_139076	RefSeq	Homo sapiens family with sequence similarity 175, member A (FAM175A), mRNA.	Coding	chr4	84382092 - 84444501	-	485.07	531.79	293.24	335.45	289.9	337.01	588.68	356.43	427.71	550.33	454.07	474.24	493.98	480.78	452.59	580.41	345.61	449.42	193.83	183.03	171.48	-5.89029	-7.38056	-7.10251	-7.36385	-7.51098	-0.416038	-3.60255	0.233292	0.894302	-4.07759	2.20176	-6.16797	-6.59452	-6.83446	1.39346	-6.11813	-6.17313	6.35237
TC07003392.hg.1	FAM188B	family with sequence similarity 188, member B	NM_032222	NM_032222	RefSeq	Homo sapiens family with sequence similarity 188, member B (FAM188B), mRNA.	Coding	chr7	30791751 - 30965131	+	116.4	118.14	139.02	197.2	209.76	198.24	230.8	217.83	246.92	327.59	308.01	336.71	348.55	293.41	335.16	470.67	391.59	379.48	260.75	252.95	274.92	0.145002	1.60947	5.23349	4.95887	6.19834	3.00639	-4.33757	2.85411	2.25992	4.16584	-1.8944	-0.0993309	-0.592012	1.87435	-5.74084	-6.23869	-3.46096	-3.43582
TC20000427.hg.1	FAM210B	family with sequence similarity 210, member B	NM_080821	NM_080821	RefSeq	Homo sapiens family with sequence similarity 210, member B (FAM210B), mRNA.	Coding	chr20	54933971 - 54943719	+	345.37	335.78	345.18	405.72	465.05	434.42	598.01	475.14	608.98	944.43	802.7	781.82	843.58	854.38	856.16	1187.87	1008.72	981.63	1876.59	2084.94	1999.54	-3.85567	-0.666442	4.77058	6.40088	6.46616	11.234	-3.20161	3.69841	5.74798	6.06734	10.7353	-0.959983	0.0590444	1.88763	7.13069	-6.21749	-3.87668	5.31417
TC15001458.hg.1	FAM214A	family with sequence similarity 214, member A	NM_019600	NM_019600	RefSeq	Homo sapiens family with sequence similarity 214, member A (FAM214A), mRNA.	Coding	chr15	52873518 - 52970953	-	555.85	563.2	529.74	129.42	106.33	124.09	199.5	116.7	218.12	209.06	151.6	238.78	186.52	183.4	167.4	202.37	130.61	197.47	531.86	604.34	347.43	9.35844	2.22336	3.06276	7.65629	3.94168	-7.28538	-4.21407	-1.61465	0.329349	-3.51626	3.74398	-6.16222	-6.6974	-6.83298	-0.929335	-5.87345	-6.06541	-0.489216
TC09001052.hg.1	FAM214B	family with sequence similarity 214, member B	NM_025182	NM_025182	RefSeq	Homo sapiens family with sequence similarity 214, member B (FAM214B), mRNA.	Coding	chr9	35104109 - 35115999	-	232.53	243.96	226.53	163.18	186.47	168.82	195.94	198.77	230.38	266.96	218.86	243.87	267.89	227.09	272.05	316.9	329.29	309.95	1243.97	1444.73	990.17	-2.58873	-6.45262	-7.5204	-7.15161	-3.24884	7.95382	-3.79042	-1.0596	-0.000951923	3.70426	9.1419	-4.7168	-3.8332	0.201826	7.90324	-6.01805	-2.61883	7.45473
TC12000857.hg.1	FAM216A	family with sequence similarity 216, member A	NM_013300	NM_013300	RefSeq	Homo sapiens family with sequence similarity 216, member A (FAM216A), mRNA.	Coding	chr12	110906169 - 110928192	+	208.25	196.5	125.16	328.71	290.67	277.4	253.33	274.7	330.61	195.94	248.66	227.34	231.11	265.49	256.63	140.74	108.14	156.06	65.01	55.17	54.94	-2.50657	-3.24008	-6.05973	-4.64172	-6.24091	2.18832	-6.37187	-2.62286	-4.37027	3.17367	9.95333	-3.7593	-5.55748	1.99349	8.2949	-5.13555	-0.377064	7.71434
TC20000473.hg.1	FAM217B	family with sequence similarity 217, member B	NM_001190826	NM_001190826	RefSeq	Homo sapiens family with sequence similarity 217, member B (FAM217B), transcript variant 2, mRNA.	Coding	chr20	58508819 - 58523735	+	162.25	188.66	140.93	391.26	352.46	378.75	304.33	321.81	289.11	277.26	271.14	262.02	275.16	294.47	302.94	260.84	253.02	273.54	105.49	116.37	114.06	3.28551	0.919038	-0.700665	0.35202	-1.48675	-2.98882	-2.75158	0.0132161	-1.4885	-0.669492	9.27382	-4.68803	-6.36981	-5.07818	7.43144	-5.40804	-6.37287	6.98332
TC10000310.hg.1	FAM21B	family with sequence similarity 21, member B	NM_018232	NM_018232	RefSeq	Homo sapiens family with sequence similarity 21, member B (FAM21B), mRNA.	Coding	chr10	47894023 - 47949417	+	1145.95	1097.68	990.42	1138.69	1091.31	1128.77	1274.59	824.28	1062.23	1325.65	956.56	1148.88	993.11	1146.68	1088.83	966.6	923.15	993.6	1997.38	2378.85	1805.9	-7.35237	-7.38446	-7.46932	-7.70648	-6.78072	0.745087	-6.25396	-6.92674	-6.86125	-5.04609	1.64799	-6.19089	-6.67771	-6.57726	-0.558636	-6.04717	-5.07378	-0.298052
TC10000613.hg.1	FAM35A	family with sequence similarity 35, member A	NM_019054	NM_019054	RefSeq	Homo sapiens family with sequence similarity 35, member A (FAM35A), mRNA.	Coding	chr10	88854266 - 88951225	+	286.96	279.84	206.97	759.45	766.24	793.19	501.37	571.41	523.91	458.11	558.97	551.12	448.93	467.11	394.17	301.96	261.15	307.12	41.9	34.76	39.37	5.00405	1.38369	0.590759	-1.24115	-6.95346	8.92164	0.981483	0.151086	3.80733	7.64913	15.1892	-6.42064	-3.51196	2.71199	13.1471	-4.05165	2.10484	12.6832
TC07001808.hg.1	FAM3C	family with sequence similarity 3, member C	NM_001040020	NM_001040020	RefSeq	Homo sapiens family with sequence similarity 3, member C (FAM3C), transcript variant 2, mRNA.	Coding	chr7	120988905 - 121036422	-	211.71	204.06	236.17	346.35	223.56	348.32	405.34	384.34	385.98	210.3	230.79	214.49	185.27	216.89	189.41	128.28	104.22	140.99	75.95	76.51	73.73	-4.83167	1.76947	-7.60548	-7.00091	-0.610753	6.47172	-4.33832	-4.0339	-3.00474	2.04849	4.92823	3.85804	4.69596	7.15041	11.8461	-5.03604	1.5038	8.5814
TC10000863.hg.1	FAM45A	family with sequence similarity 45, member A	NM_207009	NM_207009	RefSeq	Homo sapiens family with sequence similarity 45, member A (FAM45A), mRNA.	Coding	chr10	120863598 - 120897496	+	365.99	306.67	273.65	675.95	811.48	618.9	1041.16	594.49	842.32	1052.24	832.02	1067.08	880.34	889.4	802.84	921.6	685.4	717.7	170.84	129.36	170.37	1.93505	0.9441	4.64555	4.78688	2.37048	0.222732	-5.9907	-2.74544	-4.32064	-6.67623	6.78924	-5.52314	-6.60999	-6.77579	4.64147	-4.97429	-4.27061	8.55148
TC0X000624.hg.1	FAM45B	family with sequence similarity 45, member A pseudogene	NR_027141	NR_027141	RefSeq	Homo sapiens family with sequence similarity 45, member B (pseudogene) (FAM45B), non-coding RNA.	Coding	chrX	129628915 - 129631421	+	372.24	356.98	373.77	801.03	897.72	631.46	1103.22	716.7	940.22	1240.04	951.33	1156.81	1080.06	973.26	877.04	986.75	936.46	797.18	195.95	179.2	216.36	1.73409	2.51663	5.79254	5.65784	4.26863	1.67646	-5.69945	-2.83055	-4.69422	-5.9594	6.25857	-5.11467	-6.51406	-6.83414	6.08219	-5.16461	-4.52596	9.30796
TC01001030.hg.1	FAM46C	family with sequence similarity 46, member C	NM_017709	NM_017709	RefSeq	Homo sapiens family with sequence similarity 46, member C (FAM46C), mRNA.	Coding	chr1	118148556 - 118171011	+	380.4	326.49	441.62	518.07	618.8	464.5	614.81	557.23	763.38	769	819.73	783.94	899.42	959.12	800.21	902.36	939.54	888.91	3805.05	4513.09	3385.19	-4.0286	-1.65509	2.02943	2.84036	3.32496	10.6231	-5.01175	-0.653687	0.405221	1.18584	9.24176	-4.04549	-2.65125	-2.21205	7.90549	-4.88565	-4.90814	9.17234
TC08001638.hg.1	FAM49B	family with sequence similarity 49, member B	NM_016623	NM_016623	RefSeq	Homo sapiens family with sequence similarity 49, member B (FAM49B), transcript variant 2, mRNA.	Coding	chr8	130853716 - 131029375	-	423.31	441.67	364.42	474.71	383.17	475.86	385	394.47	375.79	353.3	343.36	325.04	357.21	347.55	322.62	292.33	256.31	294.82	190.13	185.6	177.57	-7.12108	-7.18538	-5.61928	-5.69858	-2.76625	3.5128	-4.93857	-2.83774	-2.95991	-0.164037	4.9678	-4.53956	-4.70025	-1.7233	5.75409	-6.23542	-4.08969	4.19213
TC0X000773.hg.1	FAM50A	family with sequence similarity 50, member A	NM_004699	NM_004699	RefSeq	Homo sapiens family with sequence similarity 50, member A (FAM50A), mRNA.	Coding	chrX	153672473 - 153679002	+	366.13	368.54	453.19	409.78	430.25	394.06	469.94	495.07	508.85	603.85	553.98	649.12	630.7	523.61	582.37	635.84	611.33	695.75	893.66	868.19	814.07	-7.36627	-4.97271	-1.88781	-2.54595	-1.02808	2.86735	-3.1789	0.443972	-0.387092	1.05589	5.55737	-3.1049	-4.20188	-2.52023	3.1685	-6.06986	-6.05762	-0.77838
TC20000937.hg.1	FAM65C	family with sequence similarity 65, member C	NM_080829	NM_080829	RefSeq	Homo sapiens family with sequence similarity 65, member C (FAM65C), mRNA.	Coding	chr20	49202645 - 49308065	-	257.47	262.11	200.81	232.56	242.34	248.46	166.44	196.04	175.51	292.8	296.96	269.15	431.45	364.79	392.47	633.47	611.33	546.51	1604.71	1767.59	1363.81	-7.48919	-4.30134	-5.98424	-1.01044	3.48456	9.05307	-0.915164	-3.78297	2.73333	7.06176	10.8526	1.58185	4.82692	8.34704	10.9211	-0.395472	4.72077	9.87847
TC02001729.hg.1	FAM98A	family with sequence similarity 98, member A	NM_015475	NM_015475	RefSeq	Homo sapiens family with sequence similarity 98, member A (FAM98A), mRNA.	Coding	chr2	33808725 - 33824449	-	209.71	202.92	179.24	545.16	459.36	566.21	307.35	415.57	256.62	320.3	386.44	302.74	394.51	382.83	374.17	294.05	254.14	326.02	158.33	178.61	165.03	4.97668	-2.67589	-0.427072	2.87751	-2.85066	-6.09219	-1.73289	-0.47395	-1.38519	1.42925	7.15595	-6.39125	-5.50734	-6.50709	-0.690276	-4.69927	-5.43296	2.84846
TC11001498.hg.1	FANCF	Fanconi anemia, complementation group F	NM_022725	NM_022725	RefSeq	Homo sapiens Fanconi anemia, complementation group F (FANCF), mRNA.	Coding	chr11	22644079 - 22647387	-	237.27	337.42	174.21	357.04	320.05	346.08	392.48	287.55	509.48	471.38	365.1	444.58	407.09	412.84	376.25	360.61	292.63	347.41	163.56	175.97	174.57	-5.22785	-4.81194	-3.31859	-3.73771	-5.6835	-5.56836	-6.06073	-3.94209	-4.10405	-7.07266	4.89678	-6.21627	-6.7036	-6.21073	0.0683153	-5.8908	-3.8592	5.0244
TC15000846.hg.1	FANCI	Fanconi anemia, complementation group I	NM_001113378	NM_001113378	RefSeq	Homo sapiens Fanconi anemia, complementation group I (FANCI), transcript variant 1, mRNA.	Coding	chr15	89787180 - 89860492	+	199.03	184.03	99.95	1229.96	1053.64	1231.68	1224.46	1162.8	1195.75	1451.25	1485.26	1514.84	1402.57	1414.82	1378.44	1493.05	1108.12	1316.96	1340.25	1187.4	1277.27	5.73283	6.30492	6.91892	6.64358	6.53029	6.19964	-6.48	-2.57729	-3.77523	-6.50449	-7.08871	-1.98799	-3.22145	-6.41694	-7.08214	-5.60089	-5.42912	-4.78085
TC02001878.hg.1	FANCL	Fanconi anemia, complementation group L	NM_001114636	NM_001114636	RefSeq	Homo sapiens Fanconi anemia, complementation group L (FANCL), transcript variant 1, mRNA.	Coding	chr2	58386378 - 58468515	-	196.09	230.16	176.95	354.31	253.98	353.72	242.65	230.61	284.72	262.91	214.99	260.92	261.33	311.33	262.63	229.47	184.57	222.41	96.8	98.81	128.85	-2.61406	-5.21513	-5.7763	-3.64405	-7.43063	-0.472824	-4.45249	-4.43752	-6.26783	-2.40686	3.1387	-6.41018	-5.95601	-5.23075	2.70932	-5.11767	-5.28428	2.68885
TC12000276.hg.1	FAR2	fatty acyl CoA reductase 2	NM_018099	NM_018099	RefSeq	Homo sapiens fatty acyl CoA reductase 2 (FAR2), transcript variant 2, mRNA.	Coding	chr12	29302133 - 29487006	+	650.72	655.38	502.69	540.58	523.64	607.02	527.31	589.07	585.85	372.1	422.05	331.6	441.95	397.25	387.08	315.82	257.9	325.98	45.41	56.37	49.05	-7.19059	-7.27353	-1.99776	-2.76605	0.612487	11.6839	-6.49441	-0.564308	-1.05325	2.33782	12.7464	-0.0451013	-0.357804	2.56166	12.4229	-5.56836	-4.20989	10.5113
TC02002813.hg.1	FARSB	phenylalanyl-tRNA synthetase, beta subunit	NM_005687	NM_005687	RefSeq	Homo sapiens phenylalanyl-tRNA synthetase, beta subunit (FARSB), mRNA.	Coding	chr2	223435255 - 223521056	-	825.95	802.38	618.36	2065.69	1985.12	2040.21	1780.73	1794.07	1504.8	1916.83	2125.02	1881.23	1756.94	2105.56	1805.62	1633.43	1509.16	1761.65	866.64	847.57	1159.15	4.72884	2.40958	4.01854	3.40902	1.9914	-5.90288	-3.6341	-6.8118	-6.39886	-3.80608	2.39695	-4.52978	-5.71049	-6.75125	-0.35618	-6.01513	-4.24591	2.00259
TC10002942.hg.1	FAS	Fas cell surface death receptor	NM_000043	NM_000043	RefSeq	Homo sapiens Fas (TNF receptor superfamily, member 6) (FAS), transcript variant 1, mRNA.	Coding	chr10	90729553 - 90775542	+	108.56	110.87	135.64	113.17	90.11	96.76	109.5	109.39	118.32	145.87	142.55	149.71	171.73	162.66	156.97	202.83	181.24	172.29	404.26	470.12	310.68	-6.08976	-7.29368	-5.1683	-3.07376	-1.82909	4.07595	-5.26307	-0.210215	1.63354	2.42566	5.22754	-1.13306	1.32403	1.39534	5.07278	-4.40776	-3.19562	3.62308
TC02001221.hg.1	FASTKD2	FAST kinase domains 2	NM_001136193	NM_001136193	RefSeq	Homo sapiens FAST kinase domains 2 (FASTKD2), transcript variant 2, mRNA.	Coding	chr2	207630081 - 207660911	+	161.44	163.44	99.05	323.32	265.11	299.78	204.98	219.21	212.09	228.82	257.9	225.41	263.74	278.65	250.17	229.38	162.67	190.47	102.68	108.48	92.94	-0.486864	-3.75422	-2.75242	-1.52357	-5.46474	-5.61074	-0.632219	-3.60305	-5.78472	-1.60661	6.66028	-5.07337	-2.05602	-6.3157	4.77506	-4.90617	-4.55223	5.45083
TC05001149.hg.1	FASTKD3	FAST kinase domains 3	NM_024091	NM_024091	RefSeq	Homo sapiens FAST kinase domains 3 (FASTKD3), nuclear gene encoding mitochondrial protein, transcript variant 1, mRNA.	Coding	chr5	7859272 - 7869150	-	51.29	53.2	46.81	306.68	259.84	275.03	214.21	219.35	179.66	199.11	208.26	179.29	247.11	243.81	258.76	217.01	167.58	221.99	116.49	107.9	103.95	10.3231	8.1974	8.33411	10.5733	7.159	3.6285	-1.6016	-0.498511	-5.46837	-2.83258	6.41698	-6.29965	-3.43363	-6.82283	2.31623	-1.57748	-6.40609	2.73004
TC05001973.hg.1	FAXDC2	fatty acid hydroxylase domain containing 2	NM_032385	NM_032385	RefSeq	Homo sapiens fatty acid hydroxylase domain containing 2 (FAXDC2), mRNA.	Coding	chr5	154198051 - 154238812	-	229.55	321.82	134.49	156.08	137.34	142.51	543.1	324.97	423.66	767.45	536.23	552.28	403.61	417.45	408.13	658.44	643.12	524.97	1136.55	1191.08	1422.65	-5.59477	-3.78939	-1.0303	-3.62863	-0.455146	3.36729	3.3786	7.20969	8.87979	9.9228	11.8814	-3.84617	-6.7051	-3.71108	2.3232	-1.40949	-6.44555	0.652269
TC19001526.hg.1	FBL	fibrillarin	NM_001436	NM_001436	RefSeq	Homo sapiens fibrillarin (FBL), mRNA.	Coding	chr19	40325093 - 40337054	-	1968.73	1912	1604.82	2462.91	2805.26	2679.71	2442	2342.41	2755.25	2438.23	2762.54	2800.6	2393.11	2228.89	2178.29	1655.28	1579.02	1962.54	730.77	729.73	707.31	-2.11067	-3.36072	-2.40382	-5.00036	-7.42231	4.7038	-6.21519	-6.93411	-4.2598	-0.339646	10.0133	-6.09732	-5.50839	-1.5005	8.77339	-3.68223	-0.121895	9.56379
TC11001541.hg.1	FBXO3	F-box protein 3	NM_012175	NM_012175	RefSeq	Homo sapiens F-box protein 3 (FBXO3), transcript variant 1, mRNA.	Coding	chr11	33762485 - 33796089	-	454.42	418.82	436.15	264.22	236.71	228.4	272.29	243.95	272.24	436.37	361.64	436.93	422	390.4	428.95	547.51	396.25	506.71	598.02	593.63	537.02	1.93185	0.658632	-7.34074	-7.4277	-7.17153	-3.67952	-5.83322	1.69498	3.27572	2.27054	5.90693	0.615983	2.15228	1.24807	5.18022	-6.23251	-5.38051	-1.85338
TC06002196.hg.1	FBXO30	F-box protein 30	NM_032145	NM_032145	RefSeq	Homo sapiens F-box protein 30 (FBXO30), mRNA.	Coding	chr6	146119271 - 146135921	-	545.71	522.95	444.36	637.48	664.28	677.13	597.56	643.65	629.41	624.31	669.92	758.23	694.87	704.01	749.48	691.72	651.97	806.58	2836.17	2876.14	1965.08	-3.69538	-4.94005	-3.82812	-2.38489	-3.47242	6.71083	-6.02508	-6.80608	-5.89634	-6.62288	5.68426	-5.63785	-4.10637	-5.5906	5.85851	-5.96733	-6.31803	5.22308
TC14000325.hg.1	FBXO34	F-box protein 34	ENST00000556920	ENST00000556920	ENSEMBL	cdna:putative chromosome:GRCh37:14:55754316:55757108:1 gene:ENSG00000178974 gene_biotype:protein_coding transcript_biotype:processed_transcript	Coding	chr14	55754316 - 55757108	+	513.22	413.76	359.87	274.19	223.17	240.9	263.88	305.06	289.79	236.24	246.91	253.58	175.13	248.8	207.02	244.15	196.88	233.31	668.71	627.23	483.41	-1.01319	-2.93462	-0.7749	-0.126345	-0.302199	-4.95474	-4.66913	-6.93868	-5.76894	-6.58583	2.74489	-4.16671	-2.85748	-3.79044	1.61828	-4.70742	-5.87453	3.67389
TC14000324.hg.1	FBXO34	F-box protein 34	NM_152231	NM_152231	RefSeq	Homo sapiens F-box protein 34 (FBXO34), transcript variant 2, mRNA.	Coding	chr14	55738021 - 55893433	+	276.8	231.03	217.92	320.34	285.23	300.95	368.56	350.03	376.24	384.84	352.4	367.63	311.85	313.91	320.47	316.36	277.69	319.2	663.38	803.92	559.24	-4.8435	-1.62256	-1.63379	-4.0687	-5.29725	3.2229	-3.00984	-3.22053	-6.77736	-7.11909	2.29551	-6.44785	-3.70805	-4.53667	0.377366	-3.28072	-4.11792	0.455005
TC05000190.hg.1	FBXO4	F-box protein 4	NM_012176	NM_012176	RefSeq	Homo sapiens F-box protein 4 (FBXO4), transcript variant 1, mRNA.	Coding	chr5	41925356 - 41941845	+	134.75	122.28	88.89	204.7	179.82	219.95	211.89	158.35	180.97	238.07	212.45	195.62	210.06	219.33	205.68	177.94	155.86	180.66	104.63	101.81	90.92	-1.38402	-2.89289	-0.756127	-0.508592	-3.56451	-7.06769	-5.95305	-6.55384	-6.79254	-5.45171	3.35709	-4.98563	-5.13223	-6.59552	1.03958	-6.21448	-3.74733	4.23894
TC04001751.hg.1	FBXO8	F-box protein 8	NM_012180	NM_012180	RefSeq	Homo sapiens F-box protein 8 (FBXO8), mRNA.	Coding	chr4	175157809 - 175205415	-	231.7	182.8	141.89	184.3	155.61	166.76	250.41	217.37	309.9	368.2	338.26	397.36	329.71	313.45	304.06	320.92	233.05	295.25	744.85	703.15	583.13	-7.29591	-4.93961	-0.39508	-1.8986	-4.01004	4.13778	-1.27277	5.13528	4.40423	-0.102236	7.88787	-2.19088	-4.52834	-6.52076	2.96702	-3.91448	-3.57004	1.53894
TC06000660.hg.1	FBXO9	F-box protein 9	NM_012347	NM_012347	RefSeq	Homo sapiens F-box protein 9 (FBXO9), transcript variant 1, mRNA.	Coding	chr6	52916789 - 52965671	+	145.45	154.36	143.16	286.19	279.35	290.73	302.52	256.01	288.87	374.61	288.27	322.98	303.93	307.06	286.53	319.74	267.38	291.58	903.53	942.93	810.91	3.49465	2.28656	3.06017	3.87568	2.11125	10.9286	-6.51771	-5.45165	-6.68081	-7.07288	8.58874	-5.04947	-6.2608	-6.73963	7.27326	-5.5557	-5.74857	5.37899
TC05000343.hg.1	FCHO2	FCH domain only 2	NM_138782	NM_138782	RefSeq	Homo sapiens FCH domain only 2 (FCHO2), transcript variant 1, mRNA.	Coding	chr5	72251808 - 72386349	+	317.74	384.75	179.6	248.84	223.12	200.33	454.35	295.59	395.02	706.95	536.95	708.55	565.03	628.84	548.19	699.05	446.43	560.9	1779.47	2013.04	1483.53	-6.6778	-6.3025	-1.83999	-2.47629	-3.16361	4.21835	-0.927348	5.39785	6.36326	3.40421	9.98316	-1.25516	-1.97039	-3.59385	5.38216	-5.49594	-5.78571	3.46172
TC01001299.hg.1	FDPS	farnesyl diphosphate synthase	NM_001135822	NM_001135822	RefSeq	Homo sapiens farnesyl diphosphate synthase (FDPS), transcript variant 3, mRNA.	Coding	chr1	155278539 - 155290457	+	275.5	278.01	248.77	652.98	593.68	609.9	795.56	662.09	1125.73	1109.74	899.11	1302.06	987.44	859.33	890.88	618.03	617.63	665.3	540.38	522.05	531.66	4.9899	3.32166	6.61568	7.90224	4.46323	2.97077	-4.04018	0.696165	1.03382	-7.06511	-4.87314	-4.97333	-6.51362	-4.61886	-3.21783	-4.66215	0.636172	1.87007
TC11000988.hg.1	FDX1	ferredoxin 1	NM_004109	NM_004109	RefSeq	Homo sapiens ferredoxin 1 (FDX1), nuclear gene encoding mitochondrial protein, mRNA.	Coding	chr11	110300607 - 110335608	+	298.97	407.41	279.65	362.39	283.98	267.39	266.28	279.8	276.77	204.83	236.38	185.92	221.4	206.97	220.97	177.42	165.8	204.95	98.8	115.89	102.85	-7.31897	-6.30372	-3.04441	-3.07932	-1.33197	4.08942	-5.88602	-2.28157	-2.22449	-0.313322	4.79386	-2.17848	-1.27272	-0.36875	6.71634	-6.08519	-5.49101	2.52335
TC11000541.hg.1	FEN1	flap structure-specific endonuclease 1	NM_004111	NM_004111	RefSeq	Homo sapiens flap structure-specific endonuclease 1 (FEN1), mRNA.	Coding	chr11	61560109 - 61564716	+	110.02	79.94	96.65	696.75	626.07	619.34	389.26	620.7	489.19	541.4	772.07	711.12	559.1	512.34	585.03	582.52	487.22	554.69	421.18	423.02	368.26	9.7776	6.25409	8.30333	9.16728	8.95204	7.18675	-4.07123	-6.87784	-4.36371	-4.9335	0.966467	-4.2641	-6.17956	-6.4926	-6.2187	-4.49152	-4.6598	-1.09536
TC02001735.hg.1	FEZ2	fasciculation and elongation protein zeta 2 (zygin II)	NM_001042548	NM_001042548	RefSeq	Homo sapiens fasciculation and elongation protein zeta 2 (zygin II) (FEZ2), transcript variant 2, mRNA.	Coding	chr2	36758948 - 36873230	-	190.91	191.84	143.54	179.6	172.27	192.69	154.13	142.55	159.92	160.22	159.02	154.35	159.54	211.87	167.44	133.33	129.18	142.93	50.52	45.15	48.54	-7.39868	-6.57591	-7.1139	-7.68067	-5.20527	6.22187	-3.5274	-4.61113	-7.12851	-2.06686	9.86874	-6.25441	-5.09468	-5.70949	8.31355	-5.16463	-4.64626	9.28758
TC12000260.hg.1	FGFR1OP2	FGFR1 oncogene partner 2	NM_001171887	NM_001171887	RefSeq	Homo sapiens FGFR1 oncogene partner 2 (FGFR1OP2), transcript variant 2, mRNA.	Coding	chr12	27091305 - 27119583	+	271.56	260.54	181.9	348.89	267.83	336.88	318.5	254.34	324.57	382.49	343.57	405.38	443.17	422.15	384.05	430.62	327.34	398.68	1134.22	1189.68	937.86	-5.1292	-5.80304	-2.67807	-1.33096	-2.89521	5.97701	-6.33082	-5.07011	-3.18452	-5.45212	5.78141	-3.56959	-1.77465	-4.29692	6.18202	-5.22167	-6.42939	5.89097
TC01004025.hg.1	FH	fumarate hydratase	NM_000143	NM_000143	RefSeq	Homo sapiens fumarate hydratase (FH), nuclear gene encoding mitochondrial protein, mRNA.	Coding	chr1	241660857 - 241683085	-	144.87	139.64	83.44	578.18	487.54	552.78	419.24	395.51	355.09	423.31	416.67	426.56	428.15	428.07	400.26	327.74	280.49	359.03	284.5	276.23	293.54	4.53585	2.74753	3.28174	3.16655	1.07991	0.146268	-1.13076	-2.42135	-2.12199	0.715857	3.56083	-5.67419	-6.02708	-4.86022	-1.66116	-6.22655	-2.82066	1.13418
TC04000768.hg.1	FHDC1	FH2 domain containing 1	NM_033393	NM_033393	RefSeq	Homo sapiens FH2 domain containing 1 (FHDC1), mRNA.	Coding	chr4	153857504 - 153900848	+	29.98	31.68	33.23	57.94	65.73	48.35	233.22	125.43	149.87	798.63	380.89	505.74	629.62	780.88	589.91	1014.88	877.11	550.5	3352.17	3043.49	3343.54	0.39305	5.44768	8.83838	14.0126	11.7378	18.1641	1.65635	6.55043	10.4944	10.5039	15.4034	0.355746	3.26623	4.04068	9.27267	-5.48607	-4.64657	4.71059
TC07001372.hg.1	FIGNL1	fidgetin-like 1	NM_001042762	NM_001042762	RefSeq	Homo sapiens fidgetin-like 1 (FIGNL1), transcript variant 1, mRNA.	Coding	chr7	50511831 - 50518088	-	102.04	86.95	85.76	315.9	260.52	324.72	250.63	266.26	288.56	257.62	267.22	241.32	293.85	327.72	306.37	285.97	247.05	300.45	254.22	266.53	246.23	6.26392	6.13022	5.80569	7.50276	5.7117	5.78333	-5.56755	-4.97669	-7.03605	-6.7429	-5.78091	-6.1626	-4.48358	-6.75731	-7.28098	-2.72731	-5.98466	-7.47406
TC14002193.hg.1	FITM1	fat storage-inducing transmembrane protein 1	NM_203402	NM_203402	RefSeq	Homo sapiens fat storage-inducing transmembrane protein 1 (FITM1), mRNA.	Coding	chr14	24600484 - 24602058	+	102.94	101.53	127.79	95.55	99.89	81.94	91.02	97.89	103.89	99.9	100.55	90.93	110.57	110.43	102.4	126.96	156.29	148.1	186.32	195.56	184.67	-5.90652	-6.6005	-6.68045	-7.67251	-5.00623	-0.1277	-6.22502	-6.66072	-4.76252	-0.453297	4.0407	-6.45754	-5.37362	-1.05588	4.22462	-4.80784	-0.645168	4.6409
TC12003226.hg.1	FKBP11	FK506 binding protein 11, 19 kDa	NM_001143781	NM_001143781	RefSeq	Homo sapiens FK506 binding protein 11, 19 kDa (FKBP11), transcript variant 2, mRNA.	Coding	chr12	49315742 - 49319610	-	259.17	186.04	245.77	349	344.02	304.34	153.5	202.59	195.65	142.97	148.93	145.72	193.71	158.97	190.16	121.49	102.27	124.25	72.74	71.17	86.89	-3.16423	-5.81987	-2.1086	-5.63721	0.239871	4.02947	1.67023	6.56413	2.91364	7.47061	9.0048	-3.65873	-6.7254	-0.884588	3.04114	-2.88152	-3.46153	3.13081
TC09002916.hg.1	FKBP15	FK506 binding protein 15, 133kDa	NM_015258	NM_015258	RefSeq	Homo sapiens FK506 binding protein 15, 133kDa (FKBP15), mRNA.	Coding	chr9	115923286 - 115983676	-	249.29	301.91	302.9	516.18	515.02	485.32	558.66	488.15	537.48	681.08	594.34	673.57	628.02	530.52	591.34	685.04	520.05	600.07	449.7	459.01	488.38	1.22359	1.29602	3.44547	2.35814	1.54268	-0.524071	-6.28591	-2.14968	-4.80731	-5.39112	-6.74596	-3.21959	-5.67656	-5.91638	-5.83841	-5.08726	-6.06666	-1.12704
TC02004952.hg.1	FKBP1B	FK506 binding protein 1B, 12.6 kDa	NM_004116	NM_004116	RefSeq	Homo sapiens FK506 binding protein 1B, 12.6 kDa (FKBP1B), transcript variant 1, mRNA.	Coding	chr2	24272571 - 24286551	+	122.17	129.57	132.36	126.55	113.89	119.13	116.99	123.42	132.37	147.68	146.7	156.11	202.26	173.77	166.9	197.59	209.24	190.42	395.26	353.98	289.17	-7.0836	-7.35989	-5.7045	-2.47779	-0.974008	4.17647	-6.36329	-2.35666	0.576009	2.13675	5.24669	-3.1099	-0.204997	1.2099	4.7449	-3.42512	-2.03202	3.63446
TC14001084.hg.1	FKBP3	FK506 binding protein 3, 25kDa	NM_002013	NM_002013	RefSeq	Homo sapiens FK506 binding protein 3, 25kDa (FKBP3), mRNA.	Coding	chr14	45584802 - 45604522	-	201.82	194.65	121.18	364.35	267.66	318.62	263.9	255.94	226.07	249.61	263.48	287.07	262.36	291.21	278.25	235.04	160.17	226.96	127.4	113.84	111.54	-2.16953	-4.35699	-3.67537	-3.18274	-6.81138	-4.99939	-3.75748	-5.26763	-5.98081	-2.64257	4.60475	-5.94264	-5.31971	-5.41636	4.18063	-6.02811	-4.03031	5.34892
TC12000028.hg.1	FKBP4	FK506 binding protein 4, 59kDa	NM_002014	NM_002014	RefSeq	Homo sapiens FK506 binding protein 4, 59kDa (FKBP4), mRNA.	Coding	chr12	2904108 - 2914587	+	431.54	485.65	345.61	1699.26	1688.69	1599.69	978.52	1127.03	822.93	1063.12	1272.65	1134.83	1313.53	1192.23	1179.1	934.62	1005.66	1018.2	403.01	400.79	382.13	7.02848	1.67142	3.862	4.76589	2.72642	-7.62105	1.19036	0.0120663	-0.126866	2.58691	11.3623	-4.84905	-3.79994	-6.81562	4.04496	-5.81525	-4.83352	7.61147
TC06001559.hg.1	FKBPL	FK506 binding protein like	NM_022110	NM_022110	RefSeq	Homo sapiens FK506 binding protein like (FKBPL), mRNA.	Coding	chr6	32096484 - 32098068	-	68.35	84.28	64.68	139.06	128.71	106.59	148.64	127.15	147.38	233.6	190.8	214.24	148.83	173.81	144.01	166.96	207.35	189.31	205.71	234.85	183.47	-0.8412	1.2548	4.87997	2.1693	3.68028	4.2601	-5.46611	0.846405	-4.33309	-1.43675	-0.791311	-0.104608	-5.87598	-3.07893	-1.82205	-1.54046	-5.54597	-7.42775
TC17002891.hg.1	FLCN	folliculin	NM_144606	NM_144606	RefSeq	Homo sapiens folliculin (FLCN), transcript variant 2, mRNA.	Coding	chr17	17115526 - 17140502	-	160.59	184.15	272.24	308.26	317.56	316.62	414.84	401.59	437.44	555.72	536.93	503.67	378.48	323.85	344.04	419.33	412.25	382.68	1262.54	1445.33	1026.25	-3.38976	-0.225335	1.7453	-2.50397	-0.713075	6.01701	-0.349293	3.74477	-5.62992	-2.75955	7.16581	-1.83679	-3.49548	-6.73804	5.00588	1.38695	-2.28975	3.2693
TC07001871.hg.1	FLJ43663	uncharacterized LOC378805	NR_015431	NR_015431	RefSeq	Homo sapiens uncharacterized LOC378805 (FLJ43663), transcript variant 1, non-coding RNA.	Coding	chr7	130626519 - 130794935	-	674.75	506.86	876.13	121.76	115.18	117.46	116.76	110.07	116.54	116.2	113.04	124.41	108.92	96.62	106.13	113.33	117.08	123.9	241.29	183.51	135.61	6.64726	7.01761	6.60117	7.15679	7.05577	1.82552	-6.36586	-6.93768	-4.76244	-7.12288	-3.97231	-6.33414	-5.35664	-6.74271	-3.48123	-4.36924	-6.44747	-3.66515
TC03000375.hg.1	FLNB	filamin B, beta	NM_001164317	NM_001164317	RefSeq	Homo sapiens filamin B, beta (FLNB), transcript variant 1, mRNA.	Coding	chr3	57994127 - 58157982	+	368.83	374.18	354.47	333.04	362.52	313.91	449.92	441.66	475.42	409.13	388.62	518.23	374.95	357.01	389.9	139.2	153.66	181.28	100.03	103	108.97	-6.86088	-4.35563	-6.09453	-7.65839	3.34506	8.37263	-0.608512	-3.60936	-5.5791	4.01629	8.76005	-6.30532	-2.51171	6.86399	10.7139	-4.72198	5.41361	8.0543
TC09000099.hg.1	FOCAD	focadhesin	NM_017794	NM_017794	RefSeq	Homo sapiens focadhesin (FOCAD), mRNA.	Coding	chr9	20658308 - 20995954	+	278.79	321.6	177.62	377.9	391.97	394.58	397.74	345.75	453.15	403.45	321.41	370.73	291.92	289.66	305.87	222.66	183.49	245.31	100.65	109.27	95.09	-4.04514	-4.06941	-5.09607	-7.03787	-7.0587	0.321655	-6.4972	-6.50266	-0.176843	1.83658	10.1305	-5.9935	-2.1609	0.938565	7.54972	-3.12188	0.394705	7.87508
TC13001719.hg.1	FOXO1	forkhead box O1	NM_002015	NM_002015	RefSeq	Homo sapiens forkhead box O1 (FOXO1), mRNA.	Coding	chr13	41129801 - 41240734	-	586.83	512.97	669.53	234.97	277.3	241.89	402.17	318.18	421.24	266.87	239.8	322.89	171.07	227.23	155.45	183.88	207.43	187.55	578.06	505.13	386.16	3.35818	-2.41646	1.32854	4.12945	5.59623	-6.55553	-0.916907	-6.39589	-3.52112	-3.16961	-0.032464	-3.05361	0.898893	2.49889	-5.67713	-2.13509	-1.88319	-1.46358
TC06000868.hg.1	FOXO3	forkhead box O3	NM_001455	NM_001455	RefSeq	Homo sapiens forkhead box O3 (FOXO3), transcript variant 1, mRNA.	Coding	chr6	108881026 - 109005977	+	851.66	811.02	754.94	609.79	559.66	617.66	670.42	603.21	611.32	929.82	778.34	854.89	799.4	701.96	764.88	922.24	877.04	869.87	2859.53	3315.82	2414.69	-2.68903	-4.02707	-7.37109	-7.34209	-6.92251	6.17121	-6.15212	-0.275434	-2.16973	0.343689	8.42002	-1.25455	-3.41946	-0.885451	7.85766	-4.79549	-6.3061	6.05009
TC17001226.hg.1	FOXO3B	forkhead box O3B pseudogene	NR_026718	NR_026718	RefSeq	Homo sapiens forkhead box O3B pseudogene (FOXO3B), non-coding RNA.	Coding	chr17	18569236 - 18576494	-	115.59	125.15	82.91	104.77	114.4	130.1	136.7	95.65	95.08	137.48	117.71	129.3	114.92	119.94	135.14	138.46	95.47	154.92	292.41	425.79	361.97	-7.21134	-7.43322	-6.4109	-6.89756	-6.87564	3.21045	-6.28412	-6.10456	-6.80102	-6.83532	4.25504	-5.20644	-5.91506	-6.14121	3.13904	-6.07384	-6.44596	4.14555
TC03001546.hg.1	FOXP1	forkhead box P1	NM_001012505	NM_001012505	RefSeq	Homo sapiens forkhead box P1 (FOXP1), transcript variant 2, mRNA.	Coding	chr3	71003844 - 71633140	-	1223.53	1160.75	1231.95	418.42	410.29	424.9	439.88	345.29	433.86	410.13	357.47	442.77	428.27	403.03	415.02	472.73	421.28	454.26	616.14	597.07	461.05	7.50916	5.84729	6.29987	7.5165	5.76963	2.19653	-6.43413	-6.76988	-7.14527	-6.61417	-3.89389	-6.45837	-6.66191	-6.15046	-4.12717	-6.11802	-5.65499	-3.61088
TC11001170.hg.1	FOXRED1	FAD-dependent oxidoreductase domain containing 1	NM_017547	NM_017547	RefSeq	Homo sapiens FAD-dependent oxidoreductase domain containing 1 (FOXRED1), nuclear gene encoding mitochondrial protein, transcript variant 1, mRNA.	Coding	chr11	126138935 - 126148027	+	200.44	185.51	186.91	556.43	526.03	544.37	437.25	411.34	406.34	552.7	484.07	463.38	537.43	457.6	503.67	472.73	460.76	478.24	374.44	372.66	388.52	7.23208	4.43245	5.38591	5.86431	5.14955	3.11788	-0.958251	-6.13504	-6.12135	-5.26353	0.566996	-3.8488	-3.66007	-5.61032	-6.14628	-6.23977	-6.19025	-2.46556
TC10001562.hg.1	FRAT2	frequently rearranged in advanced T-cell lymphomas 2	NM_012083	NM_012083	RefSeq	Homo sapiens frequently rearranged in advanced T-cell lymphomas 2 (FRAT2), mRNA.	Coding	chr10	99092254 - 99094466	-	226.25	224.54	202.22	372.07	413.45	358.13	319.53	293.25	316.92	309.69	341.94	436.59	302.75	283.41	320.9	251.02	317.51	346.55	184.19	161.39	174.19	1.36109	-1.96726	-1.4867	-2.42813	-4.08055	-4.80958	-2.91892	-6.72953	-2.61027	-4.69254	5.07668	-5.26581	-6.63444	-6.80098	3.01429	-4.66423	-5.38326	1.91573
TC04001177.hg.1	FRYL	FRY-like	NM_015030	NM_015030	RefSeq	Homo sapiens FRY-like (FRYL), mRNA.	Coding	chr4	48499378 - 48782339	-	542.85	555.86	502.34	382.84	293.99	384.35	437.35	362.88	449.94	551.19	433.43	505.76	474.1	524.29	478.71	523.52	388.38	478.64	1443.78	1621.05	1355.47	-1.98932	-4.43508	-7.24319	-7.12388	-6.58857	5.64	-5.09886	-2.65546	-2.1006	-4.41498	7.37991	-4.71731	-4.44753	-6.30694	7.10127	-6.23726	-6.19335	6.11993
TC16000449.hg.1	FTO	fat mass and obesity associated	NM_001080432	NM_001080432	RefSeq	Homo sapiens fat mass and obesity associated (FTO), mRNA.	Coding	chr16	53737875 - 54155853	+	718.3	704.46	524.38	635.72	558.14	626.66	672.2	556.41	521.55	559.72	459.19	473.29	505.41	496.53	524.64	524.59	484.66	536.6	176.49	181.12	209.45	-7.32015	-7.01728	-5.24548	-5.35663	-5.73178	5.27156	-6.38192	-4.06054	-3.62181	-5.09529	7.70535	-5.01049	-5.29189	-5.95566	5.79518	-6.15941	-6.34502	5.48648
TC0X000251.hg.1	FTSJ1	FtsJ RNA methyltransferase homolog 1 (E. coli)	NM_177434	NM_177434	RefSeq	Homo sapiens FtsJ RNA methyltransferase homolog 1 (E. coli) (FTSJ1), transcript variant 2, mRNA.	Coding	chrX	48334541 - 48344752	+	349.36	342.22	311.65	694	751.81	748.1	560.15	675.26	599.54	711.17	670.9	655.73	738.43	623.48	680.76	571.28	560.4	601.99	310.86	343.94	350.16	4.46795	1.40599	3.28716	3.04617	0.611908	-7.76861	-3.76647	-6.15697	-6.41045	-3.22479	5.66683	-5.31995	-5.64231	-6.60001	2.31911	-6.23974	-4.54259	4.828
TC07001095.hg.1	FTSJ2	FtsJ RNA methyltransferase homolog 2 (E. coli)	NM_013393	NM_013393	RefSeq	Homo sapiens FtsJ RNA methyltransferase homolog 2 (E. coli) (FTSJ2), mRNA.	Coding	chr7	2273866 - 2281840	-	254.87	222.68	278.79	614.18	590.08	615.66	483.01	525.68	489.95	492.13	584.01	552.8	537.12	520.67	545.29	514.91	450.75	523.13	388.64	389.34	385.42	4.67086	2.30276	2.66682	3.322	1.42121	-1.36385	-2.61736	-5.51483	-4.38624	-4.20508	2.40365	-5.74105	-5.91404	-6.82898	-2.13292	-6.21447	-5.90676	-1.09116
TC17001786.hg.1	FTSJ3	FtsJ homolog 3 (E. coli)	NM_017647	NM_017647	RefSeq	Homo sapiens FtsJ homolog 3 (E. coli) (FTSJ3), mRNA.	Coding	chr17	61896793 - 61905031	-	224.3	219.18	174.04	628.55	572.23	656.64	368.11	416.09	361.81	458.43	449.48	423.87	524.91	436.57	489.18	423.07	353.43	409.79	201.88	199.41	168.33	5.61224	0.780674	2.65924	3.16989	0.620996	-7.45715	1.90826	-0.284708	-2.69588	0.29601	7.59234	-4.22657	-2.91427	-6.7519	3.12554	-5.45369	-5.48769	5.40868
TC06002187.hg.1	FUCA2	fucosidase, alpha-L- 2, plasma	NM_032020	NM_032020	RefSeq	Homo sapiens fucosidase, alpha-L- 2, plasma (FUCA2), mRNA.	Coding	chr6	143815949 - 143833020	-	82.85	91.87	64.64	256.31	267.26	255.63	353.63	325.01	279.37	275.92	249.94	230.56	328.65	291.09	280.05	250.42	193.33	242.68	72.11	71.92	81.81	5.62517	6.25116	4.81035	6.17107	3.55088	-7.65425	-3.58145	-6.80824	-4.70718	-5.98273	9.39845	-3.43363	-6.41503	-2.82749	8.33789	-3.87008	-5.89469	7.9717
TC16000372.hg.1	FUS	fused in sarcoma	NM_001170634	NM_001170634	RefSeq	Homo sapiens fused in sarcoma (FUS), transcript variant 3, mRNA.	Coding	chr16	31191431 - 31206192	+	820.68	781.85	978.58	1816.78	1579.89	1717.17	1353.62	1410.42	1089.78	1293.43	1379.71	1183.26	1420.58	1372.3	1326.34	1297.55	1237.27	1381.2	643.36	670.5	676.06	2.14804	-2.70664	-2.10968	-0.548002	-2.06685	-4.59385	-2.52058	-1.83903	-2.56394	-2.84939	7.2754	-6.45823	-6.27005	-6.80519	2.19376	-5.63705	-6.42712	4.14552
TC09000318.hg.1	FXN	frataxin	NM_001161706	NM_001161706	RefSeq	Homo sapiens frataxin (FXN), nuclear gene encoding mitochondrial protein, transcript variant 3, mRNA.	Coding	chr9	71650175 - 71715094	+	209.44	216.68	115.45	537.56	471.85	499.12	386.77	433.99	357.92	474.72	452.47	404.26	440.17	455.85	438.49	473.13	424.63	447.15	182.41	192.16	203.07	0.976989	-0.965099	-0.108175	0.030991	0.298098	-7.54825	-2.51545	-5.37997	-4.9917	-6.00713	7.13911	-5.22205	-4.96807	-5.59101	3.72306	-6.23706	-6.43795	5.55021
TC03001109.hg.1	FYTTD1	forty-two-three domain containing 1	NM_001011537	NM_001011537	RefSeq	Homo sapiens forty-two-three domain containing 1 (FYTTD1), transcript variant 2, mRNA.	Coding	chr3	197464050 - 197511317	+	416.07	391.04	275.31	327.46	284.38	349.93	204.49	197.74	228.84	179.82	190.7	209.34	200.86	200.73	206.2	195.49	152.23	200.87	124.5	106.07	80.4	-7.08848	-1.83843	-0.995541	-1.3065	-0.913108	2.97082	0.280533	1.45303	1.5759	0.716959	3.65503	-5.73888	-6.53434	-5.7254	0.431789	-5.89782	-6.24202	-0.212528
TC08000645.hg.1	FZD6	frizzled family receptor 6	NM_001164615	NM_001164615	RefSeq	Homo sapiens frizzled family receptor 6 (FZD6), transcript variant 2, mRNA.	Coding	chr8	104310661 - 104345094	+	211.58	234.59	101.8	240.35	238.9	307.8	252.15	152.64	176.91	260.49	177.94	199.53	242.68	192.88	208.15	209.14	122.99	170.28	74.56	57.05	69.6	-5.60112	-7.32435	-7.12277	-7.08097	-7.5435	-1.74164	-4.1386	-5.22762	-5.01787	-2.79563	6.32006	-6.19186	-6.27727	-6.37716	1.83127	-6.22526	-5.00408	4.11733
TC05000844.hg.1	G3BP1	GTPase activating protein (SH3 domain) binding protein 1	NM_005754	NM_005754	RefSeq	Homo sapiens GTPase activating protein (SH3 domain) binding protein 1 (G3BP1), transcript variant 1, mRNA.	Coding	chr5	151150606 - 151192346	+	666.73	646.96	479.88	1526.39	1267.86	1580.65	945.74	1150.58	1016.28	1072.51	1371.86	1191.93	1161.6	1186.5	1092.43	1077.71	985.96	1091.05	625.38	545.69	517.09	2.49703	-0.930865	0.447213	0.654143	-0.751049	-7.64358	-1.59905	-4.94932	-3.19073	-2.26005	4.84124	-4.96825	-5.57628	-6.81537	1.72711	-5.99078	-5.31521	3.15201
TC12000159.hg.1	GABARAPL1	GABA(A) receptor-associated protein like 1	NM_031412	NM_031412	RefSeq	Homo sapiens GABA(A) receptor-associated protein like 1 (GABARAPL1), mRNA.	Coding	chr12	10365404 - 10375727	+	646.72	436.93	554.17	95.82	111.92	102.36	159.5	130.07	189.73	161.24	144.29	196.74	154.6	130.8	151.07	165.89	165.69	193.94	1481.2	1701.82	888.61	7.65625	3.96536	3.83405	5.6013	4.35056	-1.10624	-1.33379	-0.134596	-0.837135	1.56479	7.66027	-6.35606	-6.35776	-6.36774	5.3363	-5.17029	-6.3111	5.81981
TC16000620.hg.1	GABARAPL2	GABA(A) receptor-associated protein-like 2	NM_007285	NM_007285	RefSeq	Homo sapiens GABA(A) receptor-associated protein-like 2 (GABARAPL2), mRNA.	Coding	chr16	75600249 - 75611779	+	964.85	980.52	961.75	1028.47	1078.01	1004.13	1245.25	1269.26	1280.19	1191.1	1394.82	1661.66	1153.06	1213.53	1286.69	1235.77	862.06	1046.01	3046.27	3631.15	2518.87	-7.03414	-3.24723	-3.06693	-4.14766	-7.36447	4.99617	-2.34841	-2.83294	-3.82128	-7.12292	4.80655	-5.75946	-6.45767	-5.00927	3.18254	-5.01426	-3.69363	0.863907
TC15001847.hg.1	GABARAPL3	GABA(A) receptors associated protein like 3, pseudogene	NR_028287	NR_028287	RefSeq	Homo sapiens GABA(A) receptors associated protein like 3, pseudogene (GABARAPL3), non-coding RNA.	Coding	chr15	90889763 - 90892679	-	160.14	136.72	181.7	90.45	124.92	87.25	113.92	103.15	131.1	107.1	122.67	104.34	98.94	100.56	105.21	122.74	150.56	127.18	251.67	291.1	242.39	-2.73273	-4.0373	-3.30195	-1.41006	-6.32055	-1.42158	-5.60544	-6.33777	-7.12897	-4.2166	2.98465	-6.33851	-5.22648	-5.74992	3.47576	-5.27769	-4.67697	4.82312
TC01000745.hg.1	GADD45A	growth arrest and DNA-damage-inducible, alpha	NM_001199741	NM_001199741	RefSeq	Homo sapiens growth arrest and DNA-damage-inducible, alpha (GADD45A), transcript variant 2, mRNA.	Coding	chr1	68150744 - 68154021	+	270.85	270.81	251.4	481.1	415.53	449.59	480.72	485.17	526.49	478.9	529.15	495.57	580.08	487.24	559.48	548.6	525.35	647.18	887.97	995.16	683.79	1.12863	2.52701	2.53557	3.17558	2.854	4.85293	-5.29203	-5.53945	-4.1005	-3.86825	0.184186	-6.45215	-5.90172	-5.55583	-0.870455	-5.5778	-5.34562	-0.763684
TC19000055.hg.1	GADD45B	growth arrest and DNA-damage-inducible, beta	NM_015675	NM_015675	RefSeq	Homo sapiens growth arrest and DNA-damage-inducible, beta (GADD45B), mRNA.	Coding	chr19	2476123 - 2478257	+	366	345.39	366.51	146.43	179.05	147.43	160.73	188.19	156.89	174.98	183.08	145.22	164.17	154.53	160.78	170.35	183.93	197.17	166.73	185.54	186.28	4.06961	3.45164	2.95993	5.15069	2.19634	2.95613	-6.1654	-6.66342	-7.11428	-5.55277	-6.30469	-6.45672	-6.41418	-6.2914	-7.16312	-6.04717	-5.90352	-7.0412
TC18000145.hg.1	GALNT1	UDP-N-acetyl-alpha-D-galactosamine:polypeptide N-acetylgalactosaminyltransferase 1 (GalNAc-T1)	NM_020474	NM_020474	RefSeq	Homo sapiens UDP-N-acetyl-alpha-D-galactosamine:polypeptide N-acetylgalactosaminyltransferase 1 (GalNAc-T1) (GALNT1), mRNA.	Coding	chr18	33161003 - 33291798	+	999.4	1115.25	530.13	1055.81	941.71	1280.26	892.35	1085.07	1010.64	707.86	767.13	624.9	789.69	809.36	772.53	550.12	365.31	493.28	277.52	326.27	282.88	-6.54701	-6.97309	-7.05853	-7.64174	-3.98037	-0.127011	-6.06453	-0.92048	-2.33291	2.43322	6.60494	-1.21876	-2.66149	2.0456	7.24115	-4.6833	-2.01888	4.71636
TC05003415.hg.1	GALNT10	UDP-N-acetyl-alpha-D-galactosamine:polypeptide N-acetylgalactosaminyltransferase 10 (GalNAc-T10)	NM_198321	NM_198321	RefSeq	Homo sapiens UDP-N-acetyl-alpha-D-galactosamine:polypeptide N-acetylgalactosaminyltransferase 10 (GalNAc-T10) (GALNT10), mRNA.	Coding	chr5	153570290 - 153800544	+	370.51	358.52	318.58	773.16	889.25	851.74	752.72	740.34	686.74	775.36	690.46	779.19	660.31	584.61	589.4	659.89	621.78	603.34	686.84	532.42	686.8	4.79582	3.36021	3.36606	1.12643	0.960652	-0.0510521	-4.42696	-5.58804	-0.754582	-2.34075	-3.94664	-6.35397	-3.61347	-5.17459	-6.25015	-2.83621	-4.42247	-5.72881
TC04000853.hg.1	GALNT7	UDP-N-acetyl-alpha-D-galactosamine:polypeptide N-acetylgalactosaminyltransferase 7 (GalNAc-T7)	NM_017423	NM_017423	RefSeq	Homo sapiens UDP-N-acetyl-alpha-D-galactosamine:polypeptide N-acetylgalactosaminyltransferase 7 (GalNAc-T7) (GALNT7), mRNA.	Coding	chr4	174089904 - 174245118	+	186.97	209.56	145.55	252.93	224.4	296.22	153.5	170.93	154.51	177.97	178.87	195.68	196.05	190.12	210.37	197.43	147.34	187.52	90.85	74.37	61.2	-3.95911	-6.86177	-7.56738	-7.16088	-7.56196	0.887919	0.552372	-1.87867	-3.32004	-2.63119	4.38004	-4.35392	-2.36921	-6.28346	1.50312	-5.42549	-6.33559	3.1533
TC09000649.hg.1	GAPVD1	GTPase activating protein and VPS9 domains 1	NM_015635	NM_015635	RefSeq	Homo sapiens GTPase activating protein and VPS9 domains 1 (GAPVD1), mRNA.	Coding	chr9	128024073 - 128129486	+	408.66	407.6	302.95	470.56	397.13	469.6	376.78	427.87	397.52	509.72	499.38	481.91	464.11	467.46	436.91	487.72	423.31	437.53	1602.69	1574.7	1026.07	-6.05505	-7.12774	-4.34541	-5.6997	-6.12256	3.56699	-5.48455	-5.63651	-7.06207	-7.11549	2.93001	-2.47384	-4.56139	-5.85027	3.8395	-5.07915	-5.65393	2.81724
TC04000565.hg.1	GAR1	GAR1 ribonucleoprotein homolog (yeast)	NM_032993	NM_032993	RefSeq	Homo sapiens GAR1 ribonucleoprotein homolog (yeast) (GAR1), transcript variant 2, mRNA.	Coding	chr4	110736658 - 110745893	+	149.88	125.56	114.66	376.11	322.12	319.9	325.88	266.58	246.92	274.74	302.19	359.27	306.55	330.7	286.77	262.51	251.42	270.87	185.71	217.12	185.56	4.28924	1.64062	2.66612	3.60324	1.70135	-2.50768	-4.37358	-6.3904	-6.12301	-3.14804	1.29806	-5.81988	-5.97423	-6.59811	-2.80237	-6.23371	-4.83662	-0.772201
TC21000412.hg.1	GART	phosphoribosylglycinamide formyltransferase, phosphoribosylglycinamide synthetase, phosphoribosylaminoimidazole synthetase	NM_000819	NM_000819	RefSeq	Homo sapiens phosphoribosylglycinamide formyltransferase, phosphoribosylglycinamide synthetase, phosphoribosylaminoimidazole synthetase (GART), transcript variant 1, mRNA.	Coding	chr21	34870940 - 34915797	-	203.49	230.34	161.95	741.4	809.13	790.72	651.41	680.18	611.16	686.46	738.11	661.53	714.72	784.11	711.83	605.36	528.87	621.94	282.12	294.5	265.45	6.79977	5.57363	5.87745	6.38961	4.41698	-3.75655	-3.09487	-5.29773	-6.57193	-2.46294	8.10548	-5.82278	-4.63373	-6.04412	6.00895	-5.76622	-4.55069	6.80918
TC03001755.hg.1	GATA2	GATA binding protein 2	NM_001145661	NM_001145661	RefSeq	Homo sapiens GATA binding protein 2 (GATA2), transcript variant 1, mRNA.	Coding	chr3	128198265 - 128212030	-	1146.84	1196.22	891.47	792.71	893.27	665.9	629.6	1276.71	1138.03	389.92	596.75	379.79	625.82	578.2	655.34	323.86	389.31	371.14	327.55	400.62	368.92	-4.35266	-7.27704	0.49721	-0.447366	4.66822	4.37644	-5.73248	-1.57827	-4.0592	3.56354	2.27185	-1.75584	-3.93388	1.22768	-0.486145	-3.34137	-5.06888	-6.22397
TC01006303.hg.1	GBAP1	glucosidase, beta, acid pseudogene 1	NR_002188	NR_002188	RefSeq	Homo sapiens glucosidase, beta, acid pseudogene 1 (GBAP1), non-coding RNA.	Coding	chr1	155183616 - 155197325	-	291.29	306.09	268.04	480.95	519.04	490.33	483.58	494.93	502.87	398.28	369.05	384.85	426.65	401.06	348.37	365.74	372.98	312.03	205.88	171.84	200.27	1.48752	1.19177	-3.30555	-3.40705	-5.75294	-1.92585	-6.5338	-1.44463	-2.75758	-1.28552	6.41074	-1.26107	-2.61206	-1.36072	6.27958	-6.20444	-5.81196	3.89889
TC01006361.hg.1	GBP2	guanylate binding protein 2, interferon-inducible	NM_004120	NM_004120	RefSeq	Homo sapiens guanylate binding protein 2, interferon-inducible (GBP2), mRNA.	Coding	chr1	89573310 - 89591799	-	816.74	673.62	626.01	36.91	34.75	40.94	48.34	55.51	143.67	27.72	31.04	44.81	31.64	29.98	30.52	28.2	26.65	28.43	30.57	28.67	27.42	13.2171	3.69315	11.1395	14.5351	15.0596	14.5335	-3.76181	-6.54169	-3.20812	-2.13399	-2.97663	-3.43199	-2.83118	-1.57387	-3.26191	-5.88101	-5.14796	-6.58757
TC06004051.hg.1	GCLC	glutamate-cysteine ligase, catalytic subunit	NM_001197115	NM_001197115	RefSeq	Homo sapiens glutamate-cysteine ligase, catalytic subunit (GCLC), transcript variant 2, mRNA.	Coding	chr6	53362139 - 53409927	-	206.52	210.3	131.72	347.97	367.72	339.29	383.47	291.95	299.48	524.06	462.98	496.43	497.26	525.2	485.15	706.93	507.09	583.77	1957.65	2153.82	1539.09	-0.71946	-2.19141	2.1954	2.43094	3.04858	8.40147	-5.98101	0.0415945	1.29979	0.422026	8.62634	-0.530575	-0.122648	0.472418	7.3676	-6.19645	-4.86149	6.778
TC01002882.hg.1	GCLM	glutamate-cysteine ligase, modifier subunit	NM_002061	NM_002061	RefSeq	Homo sapiens glutamate-cysteine ligase, modifier subunit (GCLM), mRNA.	Coding	chr1	94350761 - 94375012	-	115.03	131.74	51.25	370.9	293.56	379.37	220.29	299.37	327.86	747.32	803.86	836.71	662.62	605.7	572.96	1021.58	648.3	724.87	1574.71	1813.5	1479.34	0.144821	-1.1862	4.28699	3.07717	4.16216	6.61369	-4.95118	4.63484	1.56389	1.80609	8.04886	4.03289	2.05027	2.9039	7.29181	-1.48567	-6.43848	3.67694
TC09000350.hg.1	GCNT1	glucosaminyl (N-acetyl) transferase 1, core 2	NM_001097633	NM_001097633	RefSeq	Homo sapiens glucosaminyl (N-acetyl) transferase 1, core 2 (GCNT1), transcript variant 3, mRNA.	Coding	chr9	79034752 - 79122332	+	202.67	258.58	162.88	332.19	301.35	379.32	268.27	234.48	501.06	139.96	133.63	163.36	146.98	142.94	173.19	82.98	93.33	93.52	69.2	64.43	63.1	-2.56489	-5.31578	-4.63153	-5.3977	1.17356	3.79373	-6.474	4.61147	4.04674	9.37903	10.1093	-1.31774	-2.03503	2.83422	2.73305	-5.9553	0.811459	4.67232
TC16001298.hg.1	GCSH	glycine cleavage system protein H (aminomethyl carrier)	NM_004483	NM_004483	RefSeq	Homo sapiens glycine cleavage system protein H (aminomethyl carrier) (GCSH), nuclear gene encoding mitochondrial protein, transcript variant 1, mRNA.	Coding	chr16	81115552 - 81130008	-	417.3	422.86	263.58	1247.25	866.07	1109.11	606.52	650.93	557.54	546.45	631.45	543.35	675.77	659.54	712.42	502.56	529.04	640.81	286.22	327.59	285.85	1.72017	-2.62642	-3.46798	-1.3017	-4.04347	-6.82493	0.501018	0.995746	-1.08432	0.98122	5.68465	-6.17147	-4.93576	-6.38095	3.64121	-3.39956	-6.38606	3.0636
TC12000490.hg.1	GDF11	growth differentiation factor 11	NM_005811	NM_005811	RefSeq	Homo sapiens growth differentiation factor 11 (GDF11), mRNA.	Coding	chr12	56137064 - 56146665	+	136.04	204.57	107.17	556.73	514.73	543.9	640.58	426.34	714.1	205.39	165.79	207.55	111.5	96.63	131.07	101.77	114.78	98.54	108.81	92.8	88.1	3.26226	2.25628	-6.04918	-6.51569	-5.65077	-5.01619	-6.34346	6.794	9.04188	12.0641	10.7646	2.74397	5.04733	7.75076	6.02084	0.356593	2.19874	2.06714
TC19000356.hg.1	GDF15	growth differentiation factor 15	NM_004864	NM_004864	RefSeq	Homo sapiens growth differentiation factor 15 (GDF15), mRNA.	Coding	chr19	18496968 - 18499986	+	111.27	132.08	224.09	172.52	211.65	176.95	492.68	502.54	738.68	1158.18	1201.17	1132.26	1796.58	1693.71	1572.12	1475.16	1701.68	1469.57	4824.32	5194.86	4103.87	-6.59499	1.85064	6.30511	7.58613	7.94595	10.4725	3.90066	10.8944	11.7538	13.1342	13.9606	1.295	3.83743	4.10733	8.07989	1.00576	-2.2546	8.84709
TC17000720.hg.1	GDPD1	glycerophosphodiester phosphodiesterase domain containing 1	NM_001165993	NM_001165993	RefSeq	Homo sapiens glycerophosphodiester phosphodiesterase domain containing 1 (GDPD1), transcript variant 3, mRNA.	Coding	chr17	57297828 - 57353330	+	415.06	394.7	213.35	519.92	544.78	416.9	1015.22	586.09	914.48	642.54	485.81	811.66	427.27	502.28	420.23	242.26	220.23	302.63	53.21	48.94	42.22	-5.16017	-1.56686	-3.53927	-6.06006	-6.51461	5.27162	-2.38581	-5.18917	-6.57122	1.34281	11.0305	-5.36321	-1.50136	3.60259	9.08038	-3.32765	2.64238	9.47267
TC17000967.hg.1	GEMIN4	gem (nuclear organelle) associated protein 4	NM_015721	NM_015721	RefSeq	Homo sapiens gem (nuclear organelle) associated protein 4 (GEMIN4), mRNA.	Coding	chr17	647661 - 655501	-	210.11	219.53	210.71	669.36	743.07	677.33	468.76	620.2	552.65	497.22	557.33	404.26	656	601.53	638.56	454.52	459.26	541.37	174.14	186.16	200.55	8.10732	4.45325	2.68249	7.59984	3.62921	-6.46159	-3.20217	-1.76815	-5.69511	-1.18239	9.47772	-5.78369	-5.08123	-6.09039	5.5075	-2.79991	-6.44738	4.2837
TC05001974.hg.1	GEMIN5	gem (nuclear organelle) associated protein 5	NM_001252156	NM_001252156	RefSeq	Homo sapiens gem (nuclear organelle) associated protein 5 (GEMIN5), transcript variant 2, mRNA.	Coding	chr5	154266976 - 154317776	-	215.35	231.89	174.28	1001.95	1000.02	1038.73	679.16	779.64	544.64	702.83	737.03	549.08	734.93	710.64	731.08	546.65	557.57	597.43	253.57	273.97	248.53	8.81387	4.364	4.50502	6.90225	4.6158	-5.42942	-0.827308	-0.398687	1.45589	3.58324	10.7349	-6.45915	-6.17676	-5.70564	3.60175	-5.53679	-5.29934	4.47799
TC19000641.hg.1	GEMIN7	gem (nuclear organelle) associated protein 7	NM_024707	NM_024707	RefSeq	Homo sapiens gem (nuclear organelle) associated protein 7 (GEMIN7), transcript variant 1, mRNA.	Coding	chr19	45582518 - 45594782	+	106.32	123.16	133.59	331.41	323.24	261.01	236.23	245.1	263.73	298.4	298.45	273.89	303.59	272.76	311.93	277.26	251.03	245.19	212.37	193.86	177.01	3.69471	2.57902	4.13534	4.31768	2.47594	-1.3068	-3.91548	-6.7541	-7.08838	-5.48893	-1.0606	-3.98451	-3.68495	-6.71652	-3.4333	-6.18903	-5.40089	-0.188394
TC02000105.hg.1	GEN1	GEN1 Holliday junction 5' flap endonuclease	NM_001130009	NM_001130009	RefSeq	Homo sapiens Gen endonuclease homolog 1 (Drosophila) (GEN1), transcript variant 2, mRNA.	Coding	chr2	17935125 - 17966632	+	308.8	269.28	262.16	1059.27	811.53	1137.49	962.56	836.64	750.54	1249.58	969.05	840.4	1080.3	1196.7	1078.34	1337.42	951.87	1091.53	1570.43	1496.25	1559.32	5.76886	5.6903	5.27586	8.71174	6.72262	10.452	-5.37978	-6.93206	-6.28263	-6.58236	-1.69901	-5.303	-2.43148	-4.0877	1.93858	-5.67725	-6.07086	-2.17666
TC03000866.hg.1	GFM1	G elongation factor, mitochondrial 1	NM_024996	NM_024996	RefSeq	Homo sapiens G elongation factor, mitochondrial 1 (GFM1), nuclear gene encoding mitochondrial protein, mRNA.	Coding	chr3	158362067 - 158410364	+	144.26	147.54	112.16	359.63	312.03	382.91	270.99	281.62	210.58	274.83	280.93	239.37	274.88	292.93	278.84	253.38	229.03	276.62	197.29	203.75	182.09	3.80939	-0.223285	1.02572	2.32308	0.204087	-3.13654	-2.49351	-2.54687	-3.27896	-2.33533	2.13633	-6.32199	-5.83929	-6.8345	-4.29447	-5.71276	-6.29916	-1.98346
TC16000963.hg.1	GGA2	golgi-associated, gamma adaptin ear containing, ARF binding protein 2	NM_015044	NM_015044	RefSeq	Homo sapiens golgi-associated, gamma adaptin ear containing, ARF binding protein 2 (GGA2), mRNA.	Coding	chr16	23474863 - 23521815	-	694.37	635.99	1199.62	1213.51	1273.77	1225.67	945.46	1067.61	987.22	1055.52	1193.05	1283.4	1079.79	1104.62	1217.05	1090.51	1023.74	1156.75	565.29	576.09	638.23	-4.51165	-6.53022	-5.29034	-5.64397	-5.92613	-5.9736	-2.35501	-6.61274	-5.86287	-5.67745	5.42472	-4.38133	-4.87588	-6.22499	1.96451	-6.10089	-6.06013	3.40151
TC07001250.hg.1	GGCT	gamma-glutamylcyclotransferase	NM_001199815	NM_001199815	RefSeq	Homo sapiens gamma-glutamylcyclotransferase (GGCT), transcript variant 2, mRNA.	Coding	chr7	30536237 - 30544460	-	55.77	58.86	34.26	193.94	149.41	166.32	128.37	108.34	111.25	148.15	119.8	149.57	170.23	171.08	155.11	135.86	101.64	133.5	23.22	26.53	29.39	2.91548	0.469961	1.5032	3.14836	0.470933	-2.55669	-1.06353	-4.84215	-7.1074	-3.51349	9.53824	-4.49002	-0.164341	-6.65403	8.28559	-4.00431	-5.7844	8.84858
TC08001269.hg.1	GGH	gamma-glutamyl hydrolase (conjugase, folylpolygammaglutamyl hydrolase)	NM_003878	NM_003878	RefSeq	Homo sapiens gamma-glutamyl hydrolase (conjugase, folylpolygammaglutamyl hydrolase) (GGH), mRNA.	Coding	chr8	63927638 - 63951730	-	80.72	79.51	84.58	232	186.19	216.79	187.25	183.36	182.27	192.77	193.59	200.64	218.86	235.55	230.33	201.02	179.08	210.44	159.8	147.46	165.08	5.24765	4.98453	5.4895	7.15329	4.43809	2.54899	-4.89081	-6.36569	-6.44164	-6.76929	-2.93688	-5.87743	-1.78481	-6.49146	-4.75189	-3.27197	-6.44659	-3.20995
TC10000591.hg.1	GHITM	growth hormone inducible transmembrane protein	NM_014394	NM_014394	RefSeq	Homo sapiens growth hormone inducible transmembrane protein (GHITM), mRNA.	Coding	chr10	85899185 - 85913311	+	767.84	745.83	659.06	1225.06	1144.94	1261.5	1253.68	1185.55	1287.15	1380.11	1537.73	1551.71	1424.04	1476.75	1384.28	1324.87	1121.47	1374.27	1835.67	1859.53	1492.77	0.758343	0.917107	2.92417	3.03459	-0.025947	3.42738	-6.43451	-3.14967	-3.53922	-6.94062	-1.94692	-3.4257	-4.02945	-6.79856	-2.34559	-5.9866	-4.93632	-5.9133
TC20000169.hg.1	GINS1	GINS complex subunit 1 (Psf1 homolog)	NM_021067	NM_021067	RefSeq	Homo sapiens GINS complex subunit 1 (Psf1 homolog) (GINS1), mRNA.	Coding	chr20	25388321 - 25433264	+	108.39	93.68	112.49	777.71	653.32	884.79	459.21	609.59	546.81	559.76	789.85	732.91	815.59	805.67	735.77	793.46	740.09	635.36	435.27	421.09	505.19	9.90946	8.56821	8.88725	11.7248	10.5805	8.22016	-2.37014	-6.41621	-7.10441	-6.91056	-0.491949	-4.27587	-0.969078	-3.42887	-5.97645	-5.24543	-6.34728	-2.37173
TC16001318.hg.1	GINS2	GINS complex subunit 2 (Psf2 homolog)	NM_016095	NM_016095	RefSeq	Homo sapiens GINS complex subunit 2 (Psf2 homolog) (GINS2), mRNA.	Coding	chr16	85709804 - 85722605	-	114.25	82.03	96.65	645.54	703.68	771.67	638.52	785.53	564.95	888.99	986.39	875.54	896.98	800.54	862.27	807.07	707.62	837.97	338.65	296.83	323.95	9.70929	8.56666	10.9724	10.9144	10.5523	5.49647	-6.23352	-2.4253	-3.84073	-6.33695	4.73198	-2.27828	-3.52379	-5.42387	1.82263	-5.57703	-4.87533	7.54333
TC16000502.hg.1	GINS3	GINS complex subunit 3 (Psf3 homolog)	NM_001126129	NM_001126129	RefSeq	Homo sapiens GINS complex subunit 3 (Psf3 homolog) (GINS3), transcript variant 1, mRNA.	Coding	chr16	58426298 - 58440048	+	145.41	164.12	163.42	356.15	334.72	345.1	348.04	366.58	365.96	419.07	389.34	394.83	390.86	376.15	337.02	405.34	389.94	331.18	329.05	299.42	336.59	4.49638	4.66461	5.54563	4.5574	3.71285	2.84754	-6.23572	-4.2214	-6.54735	-6.60503	-7.04242	-4.93113	-6.6751	-6.72216	-5.96726	-5.28402	-6.11159	-3.31465
TC08000318.hg.1	GINS4	GINS complex subunit 4 (Sld5 homolog)	NM_032336	NM_032336	RefSeq	Homo sapiens GINS complex subunit 4 (Sld5 homolog) (GINS4), mRNA.	Coding	chr8	41386725 - 41402565	+	77.3	72.13	67.32	388.5	303.44	406.35	227.27	226.77	252.1	300.98	307.25	359.57	392.33	333.99	373.56	365.71	265.56	290.05	138.93	132.08	144.3	8.41508	7.4356	8.81611	10.0216	7.33953	2.25543	-0.410858	-6.0557	-7.15007	-5.8556	4.65797	-1.29779	1.3647	-4.00448	2.46729	-4.82072	-6.29395	5.39927
TC01002866.hg.1	GLMN	glomulin, FKBP associated protein	NM_053274	NM_053274	RefSeq	Homo sapiens glomulin, FKBP associated protein (GLMN), mRNA.	Coding	chr1	92711955 - 92764566	-	177.84	161.18	113.37	281.18	207.1	240.95	188.56	176.85	174.48	175.5	168.21	160.58	131.53	194.62	147.51	100.94	72.86	114.51	83.2	90.87	84.16	-3.04044	-6.19372	-7.04436	-7.63816	-4.20798	-2.05129	-2.47419	-1.55984	-2.52685	2.92099	5.29048	-5.81068	-5.69242	0.64614	5.32238	-5.92965	0.224863	4.65817
TC05001608.hg.1	GLRX	glutaredoxin (thioltransferase)	NM_001118890	NM_001118890	RefSeq	Homo sapiens glutaredoxin (thioltransferase) (GLRX), transcript variant 2, mRNA.	Coding	chr5	95087023 - 95158709	-	96.26	98.53	99.48	170.67	191.76	180.95	171.21	165.97	157.12	330.94	328.7	274.76	476.88	368.2	247.13	495.61	314.34	235.13	61.61	76.25	67.16	2.68594	1.14097	6.8371	2.87937	2.08104	-2.46541	-5.38482	2.24118	-1.51365	-2.21377	6.09194	3.17605	-0.506465	-1.12422	5.27003	-5.88548	-6.35244	8.75777
TC14000593.hg.1	GLRX5	glutaredoxin 5	NM_016417	NM_016417	RefSeq	Homo sapiens glutaredoxin 5 (GLRX5), nuclear gene encoding mitochondrial protein, mRNA.	Coding	chr14	95999840 - 96011055	+	105.52	88.93	91.09	200.95	208.17	204.58	186.81	190.4	179.98	245.31	260.16	284.13	363.74	300.93	319.45	426.52	306.87	321.17	617.51	663.44	476	3.96404	2.55597	5.54542	7.10555	5.9596	8.71374	-5.09272	-1.98822	2.07601	0.35685	4.89761	0.0763776	3.0779	1.57318	5.42754	-2.92475	-3.4785	2.51968
TC19000682.hg.1	GLTSCR2	glioma tumor suppressor candidate region gene 2	NM_015710	NM_015710	RefSeq	Homo sapiens glioma tumor suppressor candidate region gene 2 (GLTSCR2), mRNA.	Coding	chr19	48248793 - 48274141	+	1842.54	1982.37	1601.97	992.58	1044.57	918.82	1138.91	1009.78	1409.64	1376.59	1265.41	1438.07	1143.95	1103.21	1262.67	1077.96	1053.87	1134.92	733.99	754.25	750.67	1.39285	-2.57905	-3.96532	-1.26334	-0.566727	4.3475	-4.82878	-0.713526	-4.07274	-6.2027	-1.85162	-5.2866	-6.7339	-6.50863	-1.21304	-3.99617	-3.42194	3.74503
TC10001486.hg.1	GLUD1	glutamate dehydrogenase 1	NM_005271	NM_005271	RefSeq	Homo sapiens glutamate dehydrogenase 1 (GLUD1), nuclear gene encoding mitochondrial protein, mRNA.	Coding	chr10	88809959 - 88854776	-	1077.41	1145.84	859.99	1045.52	996.54	1162.59	902.06	865.23	896.7	884.01	837.79	928.26	860.81	833.26	904.72	711.81	622.38	755.02	309.51	242.14	249.12	-7.38607	-6.41734	-6.52527	-6.25262	-3.2709	6.01895	-3.37283	-3.7924	-3.00047	-0.215229	7.85333	-6.4546	-6.60995	-3.3817	7.09787	-6.18036	-3.34382	7.138
TC05000839.hg.1	GM2A	GM2 ganglioside activator	NM_000405	NM_000405	RefSeq	Homo sapiens GM2 ganglioside activator (GM2A), transcript variant 1, mRNA.	Coding	chr5	150591711 - 150650001	+	299.32	335.19	363.08	293.55	405.72	308.31	347.88	277.08	327.54	268.2	231.63	250.3	288.26	239.74	276.87	253.53	198.67	239.45	69.28	92.49	94.07	-7.49648	-7.30504	-3.88992	-5.23701	-3.27114	6.257	-6.40411	-3.45754	-4.8866	-2.80363	5.12976	-3.22595	-4.83304	-2.90815	5.69969	-5.75811	-6.01465	5.07136
TC06001213.hg.1	GMDS	GDP-mannose 4,6-dehydratase	NM_001253846	NM_001253846	RefSeq	Homo sapiens GDP-mannose 4,6-dehydratase (GMDS), transcript variant 2, mRNA.	Coding	chr6	1624035 - 2245926	-	314.58	321.3	263.72	301.65	288.1	275.18	220.83	214.88	224.57	220.78	215.96	275.97	209.38	193.66	223.01	165.07	184.34	230.97	100.52	107	116.36	-7.3963	-3.24331	-5.29656	-2.50106	-2.70218	5.16942	-0.776009	-4.32626	-0.135721	-1.5361	7.27652	-6.04404	-6.26269	-5.82669	4.72762	-5.10632	-4.77693	3.44073
TC19001517.hg.1	GMFG	glia maturation factor, gamma	NM_004877	NM_004877	RefSeq	Homo sapiens glia maturation factor, gamma (GMFG), mRNA.	Coding	chr19	39818999 - 39826726	-	2354.21	2343.53	1129.73	948.68	1080.06	1236.4	769.33	710.08	1605.64	573.26	643.57	778.67	868.32	718.1	844.65	388.74	350.5	468.18	127.26	154.96	180.14	-4.44286	-4.71374	-0.720137	-2.09825	2.86797	6.36884	-6.33366	-0.547221	-3.00278	5.34181	8.72059	-4.92592	-6.34748	-0.885754	2.73921	-4.18813	-0.35249	6.23485
TC06000149.hg.1	GMNN	geminin, DNA replication inhibitor	NM_001251989	NM_001251989	RefSeq	Homo sapiens geminin, DNA replication inhibitor (GMNN), transcript variant 2, mRNA.	Coding	chr6	24775159 - 24786327	+	104.09	101.71	73.15	627.2	707.45	771.88	503.24	587.43	639.8	756.52	942.14	871.05	787.05	799.55	775.32	754.83	596.66	722.05	570.18	554.45	588.11	9.09679	8.26133	9.84231	10.2791	9.29969	8.75525	-4.23316	-4.47501	-5.55127	-7.10357	-4.46386	-1.0129	-1.34859	-5.23987	-7.5845	-5.55731	-4.2893	-0.491063
TC06000110.hg.1	GMPR	guanosine monophosphate reductase	NM_006877	NM_006877	RefSeq	Homo sapiens guanosine monophosphate reductase (GMPR), mRNA.	Coding	chr6	16238807 - 16295780	+	964.84	1243.27	486.68	2790.52	2888.21	2867.37	3714.19	3504.86	3795.41	2831.73	2707.38	2858.02	3382.02	3072.48	3070.46	2377.91	2219.42	2460.76	5027.06	5508.94	4482.76	0.150481	1.81317	-0.00151936	0.632997	-0.867176	2.89762	-1.0618	-6.88311	-5.25539	-4.21267	2.20245	-0.925886	-4.09268	0.908119	-2.27213	-4.22616	-4.3026	2.40906
TC19000063.hg.1	GNA11	guanine nucleotide binding protein (G protein), alpha 11 (Gq class)	NM_002067	NM_002067	RefSeq	Homo sapiens guanine nucleotide binding protein (G protein), alpha 11 (Gq class) (GNA11), mRNA.	Coding	chr19	3094408 - 3121454	+	254.5	223.59	253.98	388.84	420.3	376.6	369.37	550.61	425.79	521.06	564.2	512.94	815.21	740.29	690.14	754.17	813.81	671.18	425.66	411.38	515.92	0.30812	-0.612408	3.8393	6.76224	6.09244	0.645247	-5.88696	-0.876415	4.30478	3.29722	-6.44272	-4.95229	-0.600689	-0.699338	-7.57888	-0.0885358	-1.48354	-5.35554
TC19000065.hg.1	GNA15	guanine nucleotide binding protein (G protein), alpha 15 (Gq class)	NM_002068	NM_002068	RefSeq	Homo sapiens guanine nucleotide binding protein (G protein), alpha 15 (Gq class) (GNA15), mRNA.	Coding	chr19	3136191 - 3163766	+	797.53	702.5	629.06	847.86	1161.11	769.29	985.12	1398.78	1556.92	772.09	1173.77	893.11	1011.71	1013.93	1022.87	363.88	456.19	482.91	151.15	172.75	176.72	-5.51188	-1.46083	-5.36875	-2.26401	-1.84817	7.91063	-4.08016	-6.92342	-6.53799	1.36782	7.24561	-4.27893	-4.74254	4.04915	7.94974	-5.85715	2.05602	7.62387
TC09001228.hg.1	GNAQ	guanine nucleotide binding protein (G protein), q polypeptide	NM_002072	NM_002072	RefSeq	Homo sapiens guanine nucleotide binding protein (G protein), q polypeptide (GNAQ), mRNA.	Coding	chr9	80331003 - 80646374	-	1592.25	1621.74	965.96	1500.26	1532.57	1679.42	1417.03	1232.73	1159.73	1083.72	1005.9	1059.27	1185.33	1273.86	1257.05	1130.42	907.65	1093.48	638.1	643.9	738.45	-6.92292	-7.31049	-6.01844	-7.46753	-6.04095	-1.36275	-3.25592	1.32648	-1.82761	-0.631645	5.61045	-3.74448	-6.67776	-4.84252	2.22005	-3.07094	-6.44141	0.884323
TC05002169.hg.1	GNB2L1	guanine nucleotide binding protein (G protein), beta polypeptide 2-like 1	NM_006098	NM_006098	RefSeq	Homo sapiens guanine nucleotide binding protein (G protein), beta polypeptide 2-like 1 (GNB2L1), mRNA.	Coding	chr5	180663909 - 180675096	-	835.76	819.44	734.08	748.93	776.49	753.25	729.07	753.05	800.82	778.41	819.63	840.84	738.88	726.04	720.64	645.08	616.91	641.51	402.41	403.59	376.2	-7.29843	-7.27982	-7.56978	-7.01288	-4.92317	2.9154	-6.53908	-6.21762	-6.73926	-4.37049	5.13425	-5.84832	-6.38476	-4.36535	4.45708	-4.46164	-2.68211	5.49267
TC14000303.hg.1	GNG2	guanine nucleotide binding protein (G protein), gamma 2	NM_001243773	NM_001243773	RefSeq	Homo sapiens guanine nucleotide binding protein (G protein), gamma 2 (GNG2), transcript variant 2, mRNA.	Coding	chr14	52292913 - 52436518	+	271.94	236.22	287.59	231.5	269.09	216.61	232.45	237.9	231.82	313.87	297.89	290.86	367.24	315.2	358.84	519.02	298.93	415.05	110.26	87.84	119.44	-6.83398	-6.44152	-6.50613	-4.14578	-4.2096	3.05896	-6.50665	-3.17674	-0.764078	-2.01423	2.42339	-1.26548	1.08037	-1.37901	3.1868	-4.16173	-4.21729	5.48984
TC14001142.hg.1	GNPNAT1	glucosamine-phosphate N-acetyltransferase 1	NM_198066	NM_198066	RefSeq	Homo sapiens glucosamine-phosphate N-acetyltransferase 1 (GNPNAT1), mRNA.	Coding	chr14	53241911 - 53258386	-	261.18	254.55	196.29	776.05	587.28	732.87	518.79	635.24	603.84	423.74	516.45	454.7	514.16	537.11	544.44	385.32	363.04	398.54	200.63	200.97	195.64	4.03527	3.20283	0.721595	2.92055	-1.59077	-6.37702	-4.90314	-1.29795	-3.12019	1.8545	7.23041	-3.42892	-5.76815	-0.188847	7.08817	-4.40372	-4.23968	5.57118
TC12001880.hg.1	GNPTAB	N-acetylglucosamine-1-phosphate transferase, alpha and beta subunits	NM_024312	NM_024312	RefSeq	Homo sapiens N-acetylglucosamine-1-phosphate transferase, alpha and beta subunits (GNPTAB), mRNA.	Coding	chr12	102139275 - 102224716	-	716.43	761.34	547.61	840.37	837.76	814.89	1218.23	738.84	770.93	820.01	627.93	725.84	903.37	837.69	833.11	970.58	644	856.89	260.09	214.35	244.03	-5.39576	-5.79925	-7.37973	-5.14012	-6.53506	3.7132	-6.39978	-5.32608	-6.94105	-7.09668	8.76904	-5.37932	-6.70105	-6.6551	3.53629	-4.1134	-5.91659	5.81806
TC09002894.hg.1	GOLM1	golgi membrane protein 1	NM_016548	NM_016548	RefSeq	Homo sapiens golgi membrane protein 1 (GOLM1), transcript variant 1, mRNA.	Coding	chr9	88641058 - 88715116	-	201.69	231.94	260.38	368.97	477.13	319.17	328.34	343.81	338.56	561.27	416.46	583.9	378.61	416.58	413.14	510.94	569.18	532.5	207.78	272.16	264.38	-2.11744	-2.191	1.30539	0.40822	3.3253	-7.55254	-5.69754	-4.50634	-7.01466	-3.25406	-3.22363	-1.06267	-3.04051	1.35966	-3.03941	-3.56536	-6.35842	0.781217
TC02001017.hg.1	GORASP2	golgi reassembly stacking protein 2, 55kDa	NM_001201428	NM_001201428	RefSeq	Homo sapiens golgi reassembly stacking protein 2, 55kDa (GORASP2), transcript variant 2, mRNA.	Coding	chr2	171784948 - 171823643	+	631.93	685.85	518	959.72	923.71	953.31	791.96	859.75	707.73	650.41	658.95	552.72	712.43	731	707.55	595.91	554.99	642.3	343.39	309.92	351.51	-1.3116	-4.85589	-7.59196	-6.15452	-7.5527	0.152365	-3.54839	1.00132	0.123292	1.24479	8.20779	-3.20549	-5.76746	-3.08298	4.90528	-4.12784	-6.35601	2.56934
TC10001580.hg.1	GOT1	glutamic-oxaloacetic transaminase 1, soluble	NM_002079	NM_002079	RefSeq	Homo sapiens glutamic-oxaloacetic transaminase 1, soluble (aspartate aminotransferase 1) (GOT1), mRNA.	Coding	chr10	101156627 - 101190530	-	227.21	239.08	206.63	770.16	840.23	769.05	853.27	758.33	708.43	995.53	872.97	924.12	1057.04	922.09	971.55	763.61	775.46	924.52	1164.14	1033.67	1037.51	8.19403	7.31146	8.7961	9.36666	7.32251	9.56955	-6.45244	-4.34858	-2.75304	-7.04074	-1.60436	-3.83074	-2.68838	-6.60298	-1.86387	-5.86213	-5.42223	-5.39544
TC16001158.hg.1	GOT2	glutamic-oxaloacetic transaminase 2, mitochondrial	NM_002080	NM_002080	RefSeq	Homo sapiens glutamic-oxaloacetic transaminase 2, mitochondrial (aspartate aminotransferase 2) (GOT2), nuclear gene encoding mitochondrial protein, mRNA.	Coding	chr16	58741035 - 58768246	-	676.46	772.6	587.63	2668.57	2568.25	2250.47	2441.51	2513.67	1664.85	2312.17	2126.14	1924.7	2252.37	2349.63	2105.94	1890.51	1765.82	1840.91	544.57	612.05	815.77	6.84143	3.66547	5.52848	6.50152	4.74699	-7.70968	-5.80182	-4.85669	-5.76409	-2.06489	5.48612	-6.43316	-6.69779	-5.73988	2.57351	-5.89785	-5.05185	4.68298
TC01003344.hg.1	GPATCH4	G patch domain containing 4	NM_015590	NM_015590	RefSeq	Homo sapiens G patch domain containing 4 (GPATCH4), transcript variant 1, mRNA.	Coding	chr1	156564100 - 156571302	-	139.1	124.19	141.84	467.56	412.71	401.91	230.52	285.31	200.37	279.6	277.76	258.84	314.65	280.17	298.33	263.31	285.3	273.27	103.34	98.27	102.14	7.05497	-0.62312	3.04439	4.19575	2.63543	-3.53166	0.945182	1.66364	0.140277	0.701069	10.3513	-5.36083	-4.20661	-5.75558	3.04274	-5.14987	-6.44354	8.06096
TC20000599.hg.1	GPCPD1	glycerophosphocholine phosphodiesterase GDE1 homolog (S. cerevisiae)	NM_019593	NM_019593	RefSeq	Homo sapiens glycerophosphocholine phosphodiesterase GDE1 homolog (S. cerevisiae) (GPCPD1), mRNA.	Coding	chr20	5525080 - 5591672	-	1100.59	1089.58	1248.09	388.4	306.4	402.44	527.81	538.94	669.3	629.54	584.68	563.14	583.31	613.64	556.67	742.85	478.11	632.61	3195.11	2935.62	2447.78	5.69381	1.71707	2.34269	2.8763	-0.791316	3.65966	-0.731813	0.470262	0.340508	-1.57549	9.60516	-6.39256	-6.71409	-6.72231	7.71467	-6.21347	-6.41722	9.09873
TC03000157.hg.1	GPD1L	glycerol-3-phosphate dehydrogenase 1-like	NM_015141	NM_015141	RefSeq	Homo sapiens glycerol-3-phosphate dehydrogenase 1-like (GPD1L), mRNA.	Coding	chr3	32147181 - 32210207	+	189.66	172.66	174.33	315.71	290.06	341.04	262.41	290.7	281.29	280.77	247.3	270.88	322.76	305.16	317.61	221.39	235.44	263.42	131.48	156.01	151.43	1.47694	-0.374949	-1.33458	1.99557	-3.91996	-5.40695	-4.90995	-4.40634	-7.15389	-3.08544	4.15906	-6.21551	-4.51135	-5.29255	3.12315	-3.20759	-5.69232	2.55644
TC14000401.hg.1	GPHN	gephyrin	NM_001024218	NM_001024218	RefSeq	Homo sapiens gephyrin (GPHN), transcript variant 2, mRNA.	Coding	chr14	66974125 - 67648525	+	179.85	184.6	136.61	231.77	208.38	237.75	246.89	211.05	225.03	219.81	170.49	248.96	184.87	191.94	187.28	141.62	148.12	158.72	58.66	79.31	74.25	-3.9921	-4.00512	-5.91686	-6.83048	-7.0968	1.56998	-6.53358	-6.67303	-3.32482	0.135838	5.88945	-6.1626	-3.16128	0.0217417	5.67006	-5.52239	-2.56034	3.53222
TC02004935.hg.1	GPN1	GPN-loop GTPase 1	NM_001145047	NM_001145047	RefSeq	Homo sapiens GPN-loop GTPase 1 (GPN1), transcript variant 2, mRNA.	Coding	chr2	27851114 - 27874375	+	235.77	248.78	166.44	446.28	340.69	465.3	309.59	318.83	300.25	370.68	319.49	349.63	417.8	401.98	414.3	334.04	287.49	348.44	216.65	206.45	173	-1.02435	-3.68047	-2.49142	-0.11559	-3.6556	-7.55619	-2.78795	-5.21488	-7.15152	-4.52505	1.28011	-5.06356	0.0344243	-6.70476	-0.0653129	-3.21177	-6.11035	1.23206
TC04001079.hg.1	GPR125	G protein-coupled receptor 125	NM_145290	NM_145290	RefSeq	Homo sapiens G protein-coupled receptor 125 (GPR125), mRNA.	Coding	chr4	22346694 - 22517677	-	162.54	215.85	96.56	321.1	277.22	350.61	136.32	183.17	138.13	167.17	175.79	209.74	129.57	148.08	164.97	98.93	113.58	143.67	40.19	44.42	50.63	-2.49538	-7.43666	-6.99803	-7.69819	-6.72663	0.787095	2.18895	0.95613	3.41222	4.65401	10.2176	-4.7992	-6.68977	-4.82117	5.19253	-3.64493	-1.30206	7.73223
TC16000493.hg.1	GPR56	G protein-coupled receptor 56	NM_001145772	NM_001145772	RefSeq	Homo sapiens G protein-coupled receptor 56 (GPR56), transcript variant 6, mRNA.	Coding	chr16	57653650 - 57698944	+	798.87	811.82	699.18	647.96	766.75	606.67	569.63	618.96	577.28	491.88	485.38	470.61	585.23	504.74	593.66	584.26	591.11	590.78	232.07	252.81	269.77	-6.40213	-3.76857	-0.232209	-3.15524	-4.23711	6.37642	-5.10886	-1.31311	-4.84087	-5.90986	5.46762	-2.64349	-6.41573	-6.83444	5.805	-4.01504	-3.65611	4.13648
TC22000397.hg.1	GRAMD4	GRAM domain containing 4	NM_015124	NM_015124	RefSeq	Homo sapiens GRAM domain containing 4 (GRAMD4), mRNA.	Coding	chr22	46971909 - 47075688	+	306.05	313.62	273.18	578.66	595.56	631.39	621.49	612.71	806.84	379.63	439.39	391.77	451.32	430.68	468.34	198.26	240.1	270.91	258.17	226.46	183.36	3.42191	2.74964	-3.32155	-0.795921	-5.44603	-4.65568	-5.62151	0.878966	-0.247197	5.66279	4.51251	0.434344	-0.800631	5.04129	3.78738	-4.81739	0.868104	0.475833
TC05000818.hg.1	GRPEL2	GrpE-like 2, mitochondrial (E. coli)	NM_152407	NM_152407	RefSeq	Homo sapiens GrpE-like 2, mitochondrial (E. coli) (GRPEL2), nuclear gene encoding mitochondrial protein, mRNA.	Coding	chr5	148724977 - 148734146	+	124.59	121.27	71.15	534.4	466.55	542.44	515.27	434.44	424.34	646.23	649.82	699.71	606.87	621.02	576.86	553.97	453.45	497.97	501.23	378.37	418.66	4.97074	4.44058	6.39439	5.91578	5.1873	3.52693	-5.39306	-2.15225	-4.34318	-7.07101	-5.87673	-0.199472	-1.87773	-6.30456	-7.35424	-4.80566	-2.45318	-0.796452
TC17002851.hg.1	GSDMB	gasdermin B	NM_018530	NM_018530	RefSeq	Homo sapiens gasdermin B (GSDMB), transcript variant 2, mRNA.	Coding	chr17	38060848 - 38077313	-	107.95	144.05	182.35	103	94.26	93.31	81.71	92.96	147.7	98.8	106.14	159.44	110.94	113.73	113.35	116.42	113.82	113.9	328.34	438.47	248.39	-4.15651	-5.99176	-7.00711	-6.16266	-6.33028	-1.33039	-6.39731	-5.5388	-3.89257	-4.7185	3.1409	-6.1535	-6.55157	-6.55958	0.211187	-6.13383	-6.4047	0.234272
TC16000875.hg.1	GSPT1	G1 to S phase transition 1	NM_001130006	NM_001130006	RefSeq	Homo sapiens G1 to S phase transition 1 (GSPT1), transcript variant 2, mRNA.	Coding	chr16	11961985 - 12010519	-	1267.52	1228.85	1011.06	2931.39	2915.34	2937.86	2533.77	2650.15	2259.13	2545.81	2558.67	2286.4	2900.99	2926.58	2953.56	2569.92	2204.64	2633.03	3221.4	3389.08	2606.59	4.89381	2.56393	2.55254	4.84816	1.96597	3.5043	-3.74243	-3.71824	-7.1539	-4.92814	-7.65058	-6.45581	-3.74304	-6.83224	-5.12532	-2.99849	-6.44779	-4.77214
TC08001110.hg.1	GSR	glutathione reductase	NM_000637	NM_000637	RefSeq	Homo sapiens glutathione reductase (GSR), transcript variant 1, mRNA.	Coding	chr8	30535580 - 30585486	-	596.34	683.44	428.76	2071.99	2079.12	2192.26	1858.59	2080.31	1982.23	1903.21	2476.73	2131.85	2215.72	2026.9	2042.85	1918.48	1757.03	1795.89	2039.03	1899.14	1535.61	5.16743	4.75319	4.54118	5.01144	4.2425	3.11899	-5.83882	-6.89873	-7.13483	-5.20351	-6.13137	-5.82207	-6.17777	-6.29937	-7.06455	-6.15637	-4.85672	-5.98276
TC20000789.hg.1	GSS	glutathione synthetase	NM_000178	NM_000178	RefSeq	Homo sapiens glutathione synthetase (GSS), mRNA.	Coding	chr20	33516236 - 33543620	-	253.13	248.79	195.3	583.89	555.4	561.23	696.49	544.72	670.43	622.7	523.69	611.77	540.61	476.76	511.35	365.97	350.91	425.73	272.84	295.84	278.42	4.10491	3.9546	3.57514	2.73505	-1.58559	-5.81866	-5.49929	-6.82493	-5.36514	-0.33288	5.50115	-6.00531	-3.74798	0.27956	3.88466	-4.50006	-0.193469	4.30498
TC07000930.hg.1	GSTK1	glutathione S-transferase kappa 1	NM_001143679	NM_001143679	RefSeq	Homo sapiens glutathione S-transferase kappa 1 (GSTK1), nuclear gene encoding mitochondrial protein, transcript variant 2, mRNA.	Coding	chr7	142941186 - 142967947	+	746.85	721.49	691.76	492.65	495.13	461.42	489.49	417.79	440.67	497.78	420.76	444.02	467.27	422.51	459.13	452.86	410.34	466.66	193.68	187.39	200.16	-0.522457	-0.0729554	-0.404186	0.438663	-0.388377	8.75753	-5.86552	-6.45157	-6.24742	-6.4321	7.649	-6.44883	-6.7356	-6.8213	5.71142	-6.23065	-6.40778	5.88084
TC01002962.hg.1	GSTM3	glutathione S-transferase mu 3 (brain)	NM_000849	NM_000849	RefSeq	Homo sapiens glutathione S-transferase mu 3 (brain) (GSTM3), transcript variant 1, mRNA.	Coding	chr1	110276554 - 110284384	-	77.6	63.22	59.71	1039.77	693.18	250.76	528.56	979.08	664.08	566.87	1449.67	1213.27	258.49	451.68	388.61	127.09	202.6	237.94	39.81	48.02	49.86	1.39475	8.18604	6.18163	5.43728	0.91344	-3.42775	-6.31135	-5.72528	-6.16694	-2.50088	1.94667	-5.4583	-2.46308	2.73481	8.39585	-1.21986	3.27732	6.76771
TC03000619.hg.1	GTF2E1	general transcription factor IIE, polypeptide 1, alpha 56kDa	NM_005513	NM_005513	RefSeq	Homo sapiens general transcription factor IIE, polypeptide 1, alpha 56kDa (GTF2E1), mRNA.	Coding	chr3	120461484 - 120501916	+	60.41	69	65.6	297.67	239.47	307.92	211.74	240.28	238.05	253.86	267	273.47	301.88	288.39	279.9	250.6	208.33	241.27	193.24	185.4	182.74	8.04721	7.91413	9.06629	9.93313	7.37885	6.57023	-4.13705	-6.66139	-7.03303	-5.30872	-1.23322	-4.37933	-2.06439	-6.82168	-3.80967	-4.99575	-5.32687	-0.0221275
TC13000077.hg.1	GTF3A	general transcription factor IIIA	NM_002097	NM_002097	RefSeq	Homo sapiens general transcription factor IIIA (GTF3A), mRNA.	Coding	chr13	27998681 - 28009958	+	685.38	661.69	537.46	1394.86	1144.32	1273.83	951.66	1022.53	777.01	915.12	929.6	944.3	956.35	1001.72	943.35	739.98	709.02	881.26	307.41	307.02	280.91	1.77504	-3.209	-2.07602	-1.33038	-5.7852	2.22032	-2.15281	-1.17776	-1.87757	0.364265	9.57389	-6.42569	-6.4245	-5.53996	6.0267	-5.95498	-4.44285	9.06873
TC06000886.hg.1	GTF3C6	general transcription factor IIIC, polypeptide 6, alpha 35kDa	NM_138408	NM_138408	RefSeq	Homo sapiens general transcription factor IIIC, polypeptide 6, alpha 35kDa (GTF3C6), mRNA.	Coding	chr6	111279763 - 111289093	+	429.9	480.84	254.36	1554.19	1320.21	1595.3	1078.84	1194.28	913.22	854.12	1136.73	1155.59	974.45	1059.71	943.42	832.02	633.1	883.31	560.06	617.81	588.98	3.13094	0.854619	0.274722	0.456421	-2.01539	-4.49763	-1.8943	-2.47172	0.337168	1.44067	5.92207	-6.44751	-6.39488	-3.73928	1.25283	-6.09253	-3.82482	0.364591
TC10000008.hg.1	GTPBP4	GTP binding protein 4	NM_012341	NM_012341	RefSeq	Homo sapiens GTP binding protein 4 (GTPBP4), mRNA.	Coding	chr10	1034338 - 1065876	+	256.73	225.24	167.39	582.74	424.76	599.69	278.66	387.44	301.15	302.82	377.42	313.06	376.71	372.39	341.75	313.66	258.09	315.83	129.75	131.48	110.07	1.05637	-3.97675	-3.36504	-1.7014	-4.87054	-1.9961	-1.34092	-1.29754	-2.27849	0.218751	6.42914	-6.40662	-5.71278	-6.53251	3.40623	-5.38463	-5.76616	5.21842
TC12001572.hg.1	GTSF1	gametocyte specific factor 1	NM_144594	NM_144594	RefSeq	Homo sapiens gametocyte specific factor 1 (GTSF1), mRNA.	Coding	chr12	54849736 - 54867386	-	115.54	125.5	74.83	394.32	338.66	419.82	578.81	679.78	787.13	529.16	608.87	358.58	381.4	436.42	473	257.11	248.86	366.78	280.18	289.83	163.08	3.84396	6.73133	3.49438	4.49897	1.04171	-1.95632	0.847995	-5.35374	-6.12996	-4.39014	-4.13392	-4.18612	-0.748148	2.39623	0.604391	-5.7502	-1.99544	-2.63647
TC04000268.hg.1	GUF1	GUF1 GTPase homolog (S. cerevisiae)	NM_021927	NM_021927	RefSeq	Homo sapiens GUF1 GTPase homolog (S. cerevisiae) (GUF1), mRNA.	Coding	chr4	44680433 - 44702943	+	629.81	569.49	329.99	1268.83	910.27	1160.28	870.83	888.52	739.71	1010.41	1051.75	885.68	1064.19	1300.63	1162.06	1067.16	862.36	1079.65	491.08	502.42	454.37	-1.43318	-3.60505	-2.15789	-0.666578	-2.00233	-7.76154	-3.35776	-6.15365	-6.92619	-6.65238	2.92698	-4.51041	-1.32835	-5.09657	1.59048	-3.94674	-6.4281	4.0985
TC01001885.hg.1	GUK1	guanylate kinase 1	NM_000858	NM_000858	RefSeq	Homo sapiens guanylate kinase 1 (GUK1), transcript variant 2, mRNA.	Coding	chr1	228327663 - 228336685	+	374.68	333.94	547.95	284.66	311.33	270.51	287.5	319.24	334.48	368.89	394.27	342.08	427.9	374.57	424.16	487.09	511.08	484.34	909.33	1016	713.23	-4.53965	-5.54169	-7.24769	-7.70642	-6.54492	-1.03492	-5.80119	-2.6275	-0.220273	2.54657	4.79968	-4.24834	-1.98554	0.872109	4.0212	-5.07857	-1.90863	3.04697
TC03000801.hg.1	GYG1	glycogenin 1	NM_001184720	NM_001184720	RefSeq	Homo sapiens glycogenin 1 (GYG1), transcript variant 2, mRNA.	Coding	chr3	148709128 - 148745456	+	307.13	300.95	300.47	464.93	381.14	366.96	309.49	325.91	311.92	310.2	315.3	302.16	311.73	281.8	295.96	243.75	259.87	277.38	172.96	168.85	183.45	-3.68347	-7.27897	-7.5673	-7.65646	-6.16263	1.32416	-2.90074	-2.77156	-2.01261	-0.398052	4.40089	-6.38683	-6.03499	-4.1892	3.85601	-5.93506	-4.36094	3.73942
TC04002927.hg.1	GYPA	glycophorin A (MNS blood group)	NM_002099	NM_002099	RefSeq	Homo sapiens glycophorin A (MNS blood group) (GYPA), mRNA.	Coding	chr4	145030456 - 145061904	-	19.81	23.43	22.54	29.01	36.97	23.9	239.71	92.18	216.49	1861.5	1565.93	1417.33	2006.55	2940.26	1983.29	2786.93	2239.02	2440.62	4741.38	4776.01	5242.94	-4.83709	3.83286	15.9801	15.335	17.7498	18.7111	2.10565	12.2035	11.8471	16.0653	15.4611	3.89345	4.39382	7.29539	6.81611	-3.13822	-0.73872	6.42368
TC04002926.hg.1	GYPB	glycophorin B (MNS blood group)	NM_002100	NM_002100	RefSeq	Homo sapiens glycophorin B (MNS blood group) (GYPB), mRNA.	Coding	chr4	144917257 - 144940498	-	34.38	34.27	23.85	27.76	28.6	25.79	178.36	69.71	133.23	1172.81	749.32	801.39	1083.05	1518.14	1067.55	1604.95	1358.32	1419.6	3394.8	3196.82	3318.3	-7.02449	0.627783	11.3546	12.6617	15.0228	16.1504	1.9555	11.7665	12.7927	17.2762	18.1161	3.24482	4.22535	7.40401	7.37809	-4.18425	-1.16921	5.09155
TC04001605.hg.1	GYPE	glycophorin E (MNS blood group)	NM_002102	NM_002102	RefSeq	Homo sapiens glycophorin E (MNS blood group) (GYPE), transcript variant 1, mRNA.	Coding	chr4	144792019 - 144826716	-	63.28	110.08	66.55	59.69	77.62	46.44	309.24	154.98	203.63	1726.21	1441.05	1262.61	1603.2	2294.78	1690.87	2537.55	1909.58	2399.3	3660.82	3809.04	3898.63	-6.43291	-0.738625	9.76684	10.0241	11.8439	12.9104	1.70148	10.5562	10.4123	14.0439	13.401	4.89281	5.3667	8.6033	8.49335	-4.48889	-1.36706	4.79122
TC22000288.hg.1	H1F0	H1 histone family, member 0	NM_005318	NM_005318	RefSeq	Homo sapiens H1 histone family, member 0 (H1F0), mRNA.	Coding	chr22	38201100 - 38203443	+	2156.75	2326.35	1405.67	613.56	638.81	523.61	957.2	686.84	1598.49	1823.99	1723.05	2252.33	2720.13	2570.01	2580.85	2478.22	2115.31	2130.25	3854.72	3823.82	3867.27	3.10679	-4.04149	-7.60908	-5.23279	-6.93666	-0.847731	-3.36317	6.63192	10.069	9.37607	11.7747	-2.73295	-0.508468	-1.10769	1.18509	-1.61137	-5.26447	2.87309
TC04000556.hg.1	HADH	hydroxyacyl-CoA dehydrogenase	NM_001184705	NM_001184705	RefSeq	Homo sapiens hydroxyacyl-CoA dehydrogenase (HADH), nuclear gene encoding mitochondrial protein, transcript variant 1, mRNA.	Coding	chr4	108910870 - 108956331	+	412.84	392.53	286.64	681.05	698.4	707.35	548.68	449.43	464.35	569.6	496.67	698.68	543.8	502.02	547.32	545.24	536.56	530.06	179	165.91	191.48	0.497336	-4.70558	-2.96128	-3.28207	-3.24736	0.357239	-0.181737	-5.10768	-0.503593	-2.45813	10.2234	-4.93765	-5.9062	-6.08177	5.85191	-5.68185	-6.09347	5.79314
TC16000762.hg.1	HAGH	hydroxyacylglutathione hydrolase	NM_001040427	NM_001040427	RefSeq	Homo sapiens hydroxyacylglutathione hydrolase (HAGH), transcript variant 2, mRNA.	Coding	chr16	1858873 - 1877195	-	445.64	388.42	569.46	606.07	613.13	512.5	781.42	662.26	609.26	1060.24	836.99	1029.61	1050.77	791.13	1010.06	1101.19	1051.6	1090.95	1979.72	2006.2	1874.71	-5.74063	-3.58982	0.503868	-0.0417354	2.3117	6.72864	-4.77687	0.837664	-0.165956	3.44172	8.39734	-1.96715	-2.87185	0.220685	6.17065	-6.19379	-5.71329	3.13317
TC05001865.hg.1	HARS	histidyl-tRNA synthetase	NM_002109	NM_002109	RefSeq	Homo sapiens histidyl-tRNA synthetase (HARS), transcript variant 1, mRNA.	Coding	chr5	140052758 - 140071609	-	372.34	378.57	343.13	729.36	727.16	753.56	637.43	698.21	650.19	817.33	788.17	860.74	904.91	868.03	911.52	974.39	830.7	888.4	489.22	544.41	582.09	3.88632	1.98476	4.51278	5.86283	4.55667	-1.97369	-4.92501	-5.28341	-2.24654	-4.33645	-1.54684	-2.39435	0.0749724	-2.12173	-4.15415	-5.12185	-5.88543	0.333635
TC18000166.hg.1	HAUS1	HAUS augmin-like complex, subunit 1	NM_138443	NM_138443	RefSeq	Homo sapiens HAUS augmin-like complex, subunit 1 (HAUS1), transcript variant 1, mRNA.	Coding	chr18	43684298 - 43708299	+	596.15	571.14	321.03	1584.59	1327.21	1393.76	1618.82	1570.04	1249.31	1442.63	1336.03	1133.08	1455.41	1508.8	1199.71	1181.84	947.43	1166.72	555.39	506.07	582.19	1.26921	1.36219	0.321516	0.743439	-0.879178	-7.38443	-6.48765	-6.20731	-7.04001	-3.6482	6.15827	-5.60024	-6.49044	-3.5167	4.86126	-5.97227	-5.03216	4.5471
TC09000933.hg.1	HAUS6	HAUS augmin-like complex, subunit 6	NM_017645	NM_017645	RefSeq	Homo sapiens HAUS augmin-like complex, subunit 6 (HAUS6), transcript variant 1, mRNA.	Coding	chr9	19053141 - 19103117	-	243.42	217.94	121.64	803.71	608.11	825.81	689.84	611.97	613.44	833.98	788.32	817.49	827.44	884.71	794.38	730.65	495.11	674.68	454.56	501.62	437.12	2.19401	2.00524	3.33375	3.37636	1.23379	-0.664265	-5.29419	-6.32368	-6.16871	-6.16098	-1.4139	-1.9263	-1.39919	-6.81655	-1.75258	-6.12642	-3.89667	3.00499
TC19001269.hg.1	HAUS8	HAUS augmin-like complex, subunit 8	NM_001011699	NM_001011699	RefSeq	Homo sapiens HAUS augmin-like complex, subunit 8 (HAUS8), transcript variant 2, mRNA.	Coding	chr19	17160571 - 17186343	-	175.38	151.54	142.04	420.02	341.46	355.09	290.26	344.38	306.7	387.78	383.43	419.79	472.74	428.22	417.78	419.45	383.67	373.63	586.1	480.93	487.17	3.66053	2.1002	4.81333	5.76554	4.33992	6.06548	-4.51079	-6.47869	-4.72256	-6.88665	-2.9113	-2.53028	-0.574062	-3.8652	0.203337	-4.96943	-6.43502	-3.2832
TC16000008.hg.1	HBA1	hemoglobin, alpha 1	NM_000558	NM_000558	RefSeq	Homo sapiens hemoglobin, alpha 1 (HBA1), mRNA.	Coding	chr16	226679 - 227521	+	472.36	461.86	634.76	4403.27	4175.23	4504.84	6519.79	6614.7	6798.4	10965.5	10659.8	8799.4	12049.8	12860.2	12306.2	13993.3	14195.9	12657.3	18391.5	17089.7	17328.6	10.4147	12.059	12.4406	13.8072	14.3777	14.6391	2.2707	5.46053	9.33779	9.2819	10.9099	0.308668	5.22756	4.82447	7.88874	-3.23517	-2.49516	1.58115
TC16000007.hg.1	HBA2 // HBA1	hemoglobin, alpha 2 // hemoglobin, alpha 1	ENST00000534957 // ENST00000534957	ENST00000534957	ENSEMBL	[retired] cdna:known chromosome:GRCh37:16:222846:223709:1 gene:ENSG00000188536 gene_biotype:protein_coding transcript_biotype:protein_coding	Coding	chr16	222846 - 223709	+	96.51	91.66	121.94	733.81	719.45	790.52	1138.98	1180.59	1136.34	1989.84	1899.11	1474.4	2280.13	2313.03	2336.14	2531.86	2689.5	2431.43	4507.71	3775.39	3970.84	10.3434	12.1343	11.9546	14.2483	14.719	15.0504	2.28207	4.47592	9.82884	9.98049	11.0519	-0.4553	6.10445	5.83287	8.68133	-2.77531	-1.7959	3.02296
TC11001330.hg.1	HBB	hemoglobin, beta	NM_000518	NM_000518	RefSeq	Homo sapiens hemoglobin, beta (HBB), mRNA.	Coding	chr11	5246694 - 5250625	-	325.12	351.86	130.62	3035.48	3121.08	3155.08	3819.98	3465.96	4192.4	4542.62	4577.23	4095.01	4677.1	4700.9	4528.54	4414.67	4172.39	4383.14	6716.85	6270.96	5801.82	5.04064	5.96616	6.18426	6.27267	6.95098	7.1716	-3.06821	0.417635	2.8034	-0.858246	4.85169	-4.72468	-3.34085	-5.69118	0.700422	-5.81998	-6.42123	-0.947237
TC16002033.hg.1	HBM	hemoglobin, mu	NM_001003938	NM_001003938	RefSeq	Homo sapiens hemoglobin, mu (HBM), mRNA.	Coding	chr16	214481 - 216767	+	163.12	163.7	271.74	188.43	196.47	189.07	250.7	299.11	209.51	699.18	1021.11	352.15	962.14	1302.6	1766.65	2247.68	2348.75	3021.19	6519.07	7113.38	6793.13	-7.49257	-6.10808	-1.65369	4.58721	9.51965	12.3879	-3.2713	-0.155028	6.82652	14.1297	17.0483	-1.94284	4.36645	10.8375	12.993	-3.29148	2.03297	4.29574
TC07000689.hg.1	HBP1	HMG-box transcription factor 1	NM_012257	NM_012257	RefSeq	Homo sapiens HMG-box transcription factor 1 (HBP1), transcript variant 2, mRNA.	Coding	chr7	106809406 - 106842974	+	809.38	753.52	520.45	196.02	142.17	194.85	380.66	271.06	418.24	383.01	319.47	338.17	354.17	337.44	332.59	330.07	260.35	321.79	1128.84	1249.54	743.35	4.07827	-1.76693	-0.578473	-0.107573	0.558891	-5.22801	-0.0679514	1.63584	1.85013	-0.417492	5.08628	-6.45193	-6.70036	-6.08793	0.690544	-6.21687	-5.4721	2.43654
TC16000010.hg.1	HBQ1	hemoglobin, theta 1	NM_005331	NM_005331	RefSeq	Homo sapiens hemoglobin, theta 1 (HBQ1), mRNA.	Coding	chr16	230333 - 231180	+	249.24	278.47	338.82	309.64	305.95	294.13	363.09	357.33	381.09	486.47	412.5	394.78	492.8	479.81	496.9	446.03	555.93	558.89	863.09	971.6	766.18	-7.30158	-4.81043	-2.90515	-0.286849	-0.729719	4.42305	-2.6087	-0.711041	4.08665	1.43959	6.64998	-4.44831	0.0939575	-1.90555	4.78206	-4.61136	-4.77029	2.30852
TC0X000042.hg.1	HCCS	holocytochrome c synthase	NM_001122608	NM_001122608	RefSeq	Homo sapiens holocytochrome c synthase (HCCS), transcript variant 2, mRNA.	Coding	chrX	11129406 - 11141204	+	351.79	364.23	207.32	768.7	690.44	822.19	566.15	613.85	595.09	965.95	887.42	808.75	1071.58	903.85	1095.98	1285.64	975.83	1102.95	1695.24	2271.47	1949.27	0.55845	-1.41764	1.66836	2.54529	3.29412	5.84622	-2.10924	-4.99582	-2.21096	-1.69377	4.28639	0.627832	2.4764	2.40845	6.55598	-4.68011	-4.01622	3.05375
TC17001572.hg.1	HDAC5	histone deacetylase 5	NM_001015053	NM_001015053	RefSeq	Homo sapiens histone deacetylase 5 (HDAC5), transcript variant 3, mRNA.	Coding	chr17	42154121 - 42201014	-	454.32	428.3	501.52	195.08	203.52	191.42	253.92	247.73	345.6	233.78	211.16	216.82	206.88	184.62	209.38	227	239.64	241.7	567.07	475.45	342.76	4.97787	-1.59517	3.24486	4.36627	2.0763	-7.75797	-2.11345	-5.25167	-7.10259	-4.3755	0.907375	-4.02565	-2.74609	-5.52134	-3.63831	-5.09669	-6.05641	0.0520949
TC12001438.hg.1	HDAC7	histone deacetylase 7	NM_001098416	NM_001098416	RefSeq	Homo sapiens histone deacetylase 7 (HDAC7), transcript variant 4, mRNA.	Coding	chr12	48176505 - 48226915	-	407.03	399.13	439.88	555.72	707.58	540.45	514.52	493.55	548.19	481.83	424.55	464.49	508.16	456.31	513.53	323.59	404.95	394.54	264.42	260.49	271.3	-2.75635	-4.46853	-6.91086	-5.58376	-6.95706	-0.373426	-5.19074	-3.29763	-4.77236	-0.810371	3.69235	-4.74722	-6.33681	-2.15914	4.7158	-5.54202	-4.2748	2.924
TC06002078.hg.1	HDDC2	HD domain containing 2	NM_016063	NM_016063	RefSeq	Homo sapiens HD domain containing 2 (HDDC2), mRNA.	Coding	chr6	125596496 - 125623282	-	420.96	393.51	249.16	1009.28	877.02	980.81	786.98	807.7	689.85	904.6	977.2	798.47	1050.54	880.17	906.26	811.36	647.04	749.79	381.48	294.36	297.36	1.83595	-0.0642484	1.03159	1.53129	-0.675606	-7.64302	-2.86998	-6.48123	-7.13703	-3.52423	5.57454	-4.61685	-3.45319	-6.74798	3.4412	-5.94665	-4.5268	4.79767
TC01004007.hg.1	HEATR1	HEAT repeat containing 1	NM_018072	NM_018072	RefSeq	Homo sapiens HEAT repeat containing 1 (HEATR1), mRNA.	Coding	chr1	236712305 - 236767841	-	548.21	524.74	425.54	1344.78	1199.34	1353.29	1108.64	1099.69	932.48	1133.56	1166.36	1052.98	1014.95	1097.44	1011.95	822.57	649.11	779.55	503.68	435.62	392.5	4.56343	2.03469	3.05168	2.53958	-2.96924	-7.12354	-3.20594	-4.62141	-2.51943	1.49428	6.21385	-5.99545	-6.7351	-2.43628	3.76685	-5.52429	-0.614931	5.3096
TC17001758.hg.1	HEATR6	HEAT repeat containing 6	NM_022070	NM_022070	RefSeq	Homo sapiens HEAT repeat containing 6 (HEATR6), mRNA.	Coding	chr17	58120552 - 58156292	-	397.14	431.24	326.54	555.79	519.69	567.15	528.03	474.04	590.26	617.7	505.29	530.59	645.71	582.28	588.2	561.79	498.09	574.05	306.69	277.06	260.16	-2.72488	-3.83646	-3.34829	-1.35804	-3.55552	-4.20012	-6.41461	-6.93738	-5.61901	-7.11893	3.89699	-6.34642	-5.10253	-6.78009	2.04221	-5.33478	-6.4408	2.81665
TC06001030.hg.1	HEBP2	heme binding protein 2	NM_014320	NM_014320	RefSeq	Homo sapiens heme binding protein 2 (HEBP2), mRNA.	Coding	chr6	138724668 - 138734582	+	749.38	737.6	886.51	634.67	774.16	627.41	756.88	422.52	633.6	739.31	446.87	686.07	819.88	514.99	749.24	679.18	442.5	779.81	246.76	252.63	239.36	-6.19532	-5.58081	-5.97402	-7.02623	-6.21787	6.84385	-6.02996	-6.60907	-7.15113	-6.88488	6.37933	-6.43498	-6.32712	-6.79198	0.331913	-5.97955	-6.44533	1.50228
TC06001035.hg.1	HECA	headcase homolog (Drosophila)	NM_016217	NM_016217	RefSeq	Homo sapiens headcase homolog (Drosophila) (HECA), mRNA.	Coding	chr6	139456241 - 139501946	+	563.85	531.95	694.75	363.88	292.57	283.76	307.93	221.74	301.42	360.49	250.69	375.83	246.98	190.12	265.92	236.41	191.85	225.49	1010.52	939.11	614.79	0.382334	1.02385	-1.55116	2.58583	4.10381	-5.2787	-5.81682	-6.87821	-4.00819	-2.28945	1.21198	-5.64604	-5.73711	-4.77261	1.6518	-3.56178	-2.33332	0.309519
TC12001978.hg.1	HECTD4	HECT domain containing E3 ubiquitin protein ligase 4	NM_001109662	NM_001109662	RefSeq	Homo sapiens HECT domain containing E3 ubiquitin protein ligase 4 (HECTD4), mRNA.	Coding	chr12	112597992 - 112819896	-	643.46	691.03	708.12	507.4	491.83	486.66	608.27	543.26	614.32	822.39	632.27	850.33	709.97	691.69	660.15	1051.39	903.66	905.14	3452.49	3406.14	2736.98	-2.06578	-5.97072	-6.95219	-7.69716	-3.15314	8.61615	-3.50822	-0.530478	1.02971	4.00733	10.8914	-3.41167	-3.95156	0.846328	9.32781	-5.50484	-4.32955	6.69195
TC10000673.hg.1	HELLS	helicase, lymphoid-specific	NM_018063	NM_018063	RefSeq	Homo sapiens helicase, lymphoid-specific (HELLS), mRNA.	Coding	chr10	96305543 - 96373662	+	172.4	182.02	76.47	620.36	409.16	616.54	277.21	386.49	262.79	372.93	392.78	362.37	371.41	475.73	362.78	431.35	306.06	386.72	144.47	131.35	173.81	0.375419	-2.87925	-1.16446	-1.09415	-1.31528	-7.63365	-1.63462	-3.18965	-4.76847	-3.86553	3.79964	-4.62394	-4.47326	-5.62243	-0.066879	-5.92894	-6.43874	4.93651
TC09001401.hg.1	HEMGN	hemogen	NM_018437	NM_018437	RefSeq	Homo sapiens hemogen (HEMGN), transcript variant 1, mRNA.	Coding	chr9	100689073 - 100707138	-	447.51	381.87	208.13	266.14	164.85	208.61	619.36	577.39	622.69	1335.78	1370.35	1088.17	1315.97	1437.23	1234.91	1736.2	1228.65	1336.76	2312.04	2530.61	2558.69	-5.28574	-3.28077	1.72924	2.1726	2.56207	5.3451	3.82138	7.4161	7.74624	8.85264	9.83021	3.62626	5.60351	3.98146	10.0813	-6.00195	-5.84572	2.70187
TC15002779.hg.1	HEXA	hexosaminidase A (alpha polypeptide)	NM_000520	NM_000520	RefSeq	Homo sapiens hexosaminidase A (alpha polypeptide) (HEXA), mRNA.	Coding	chr15	72635775 - 72668817	-	445.45	439.33	376.64	307.33	334.61	332.32	396.86	293.05	427.87	347.42	339.76	416.09	310.64	303.65	313.07	239.63	230.72	286.29	113.55	97.15	91.15	-3.8918	-6.77272	-6.58289	-2.97546	-0.925466	7.81008	-5.73995	-5.61484	-6.66447	-3.5049	7.56761	-6.45919	-5.24792	-2.7646	5.0144	-3.8114	-1.42044	7.30403
TC17000580.hg.1	HEXIM1	hexamethylene bis-acetamide inducible 1	NM_006460	NM_006460	RefSeq	Homo sapiens hexamethylene bis-acetamide inducible 1 (HEXIM1), mRNA.	Coding	chr17	43224684 - 43229468	+	615.91	432.77	255.52	582.14	522.21	545.02	513.79	578.63	723.92	555.95	544.27	491.58	573.75	511.4	561.91	514.84	496.59	505.35	1241.42	1486.13	956.12	-6.3277	-5.76405	-6.6869	-6.54058	-6.91376	-1.02133	-6.06424	-6.76757	-7.15349	-6.44747	1.20886	-5.61116	-6.23872	-5.40163	-0.808492	-6.08202	-6.26338	1.75367
TC08000333.hg.1	HGSNAT	heparan-alpha-glucosaminide N-acetyltransferase	NM_152419	NM_152419	RefSeq	Homo sapiens heparan-alpha-glucosaminide N-acetyltransferase (HGSNAT), mRNA.	Coding	chr8	42995556 - 43057998	+	1071.24	1009.2	815.05	644.69	552.47	618.92	481.65	539.41	467.14	409.26	398.4	455.48	406.13	393.44	392.95	504.73	445.85	477.77	269.28	216.95	281.76	-1.3683	1.18895	2.8747	3.94206	1.39515	5.92593	-3.45492	-0.277585	1.7576	-3.57732	3.85447	-4.17109	-2.34242	-6.70109	1.80434	-5.78329	-5.37398	-0.000188096
TC10000660.hg.1	HHEX	hematopoietically expressed homeobox	NM_002729	NM_002729	RefSeq	Homo sapiens hematopoietically expressed homeobox (HHEX), mRNA.	Coding	chr10	94447945 - 94455408	+	329.75	304.49	227.8	249.21	224.72	218.02	182.93	209.41	301.24	116.31	145.77	149.32	203.93	186.1	194.15	115.98	124.97	115.77	109.24	116.8	99.31	-5.78795	-6.27488	0.301447	-3.40187	2.43733	2.94079	-6.52607	1.0932	-3.93397	4.25933	4.48074	-1.98267	-5.94795	0.159685	-0.238437	-0.885474	-5.36887	-4.60362
TC02002619.hg.1	HIBCH	3-hydroxyisobutyryl-CoA hydrolase	NM_014362	NM_014362	RefSeq	Homo sapiens 3-hydroxyisobutyryl-CoA hydrolase (HIBCH), nuclear gene encoding mitochondrial protein, transcript variant 1, mRNA.	Coding	chr2	191054461 - 191208919	-	161.66	214.57	110.29	175.62	124.31	192.05	179.51	147.27	191.56	141.48	112.54	167.16	115.27	136.43	118.61	88.28	68.3	89.9	55.77	59.98	58.59	-7.48022	-7.25368	-7.33911	-6.52922	-2.52723	0.676293	-6.39313	-6.27322	-4.71186	0.326251	3.10075	-4.84433	-2.04289	2.43628	6.08062	-5.57214	-0.594287	2.91605
TC01001003.hg.1	HIPK1	homeodomain interacting protein kinase 1	NM_152696	NM_152696	RefSeq	Homo sapiens homeodomain interacting protein kinase 1 (HIPK1), transcript variant 2, mRNA.	Coding	chr1	114471814 - 114520491	+	1472.75	1494.7	1236.99	957.57	942.54	903.74	852.71	875.34	749.24	1102.85	978.41	901.87	1189.32	1191.37	1150.66	1481.19	1254.45	1286.95	2207.76	2278.72	2065.44	-1.2921	-0.00291712	-3.19084	-5.75546	-7.46781	-1.23247	-4.81505	-6.54915	-1.23074	-0.978087	6.87939	-4.10141	0.402415	0.689765	6.58385	-3.62274	-2.46318	4.69827
TC07001915.hg.1	HIPK2	homeodomain interacting protein kinase 2	NM_001113239	NM_001113239	RefSeq	Homo sapiens homeodomain interacting protein kinase 2 (HIPK2), transcript variant 2, mRNA.	Coding	chr7	139246316 - 139477693	-	992.84	1014.34	791.5	1556.53	1397.51	1639.3	735.62	1100.96	813.33	797.7	820.14	777.39	545.47	444.73	459.92	332.69	353.48	345.22	727.7	587.86	524.36	-0.735488	-7.29496	-6.352	0.827257	4.69529	-3.21401	-0.0408471	4.59544	7.55626	11.3684	3.62684	-6.09032	-0.216478	4.14145	-4.40097	2.00298	6.41053	-3.98159
TC01003193.hg.1	HIST2H2BE	histone cluster 2, H2be	NM_003528	NM_003528	RefSeq	Homo sapiens histone cluster 2, H2be (HIST2H2BE), mRNA.	Coding	chr1	149856009 - 149858232	-	5220.24	4339.97	3016.86	608.51	739.7	495.09	692.12	732.79	1132.57	747	685.21	712.49	815.99	662.92	771.39	745.94	754.94	692.71	1505.47	1339.07	1182.48	6.04897	3.99172	6.54913	5.97132	6.87815	2.25348	-4.53764	-5.61284	-5.34686	-5.58126	1.07482	-5.71923	-6.38108	-6.2881	-3.42729	-6.02047	-6.40456	2.42694
TC06002181.hg.1	HIVEP2	human immunodeficiency virus type I enhancer binding protein 2	NM_006734	NM_006734	RefSeq	Homo sapiens human immunodeficiency virus type I enhancer binding protein 2 (HIVEP2), mRNA.	Coding	chr6	143072604 - 143266338	-	562.91	478.8	592.23	491.03	438.58	408.45	640.76	386.16	465.27	380.23	269.17	380.86	246.65	270.66	299.92	196.57	155.29	209.74	42.27	42.43	41.81	-5.40364	-7.08173	-2.61134	1.88002	4.38416	13.4702	-6.25578	-4.1783	1.26111	4.50333	13.7501	-3.94638	-1.06658	2.60152	9.23916	-4.30373	0.248606	9.81861
TC15000712.hg.1	HMG20A	high mobility group 20A	NM_018200	NM_018200	RefSeq	Homo sapiens high mobility group 20A (HMG20A), mRNA.	Coding	chr15	77712993 - 77777949	+	291.2	307.97	186.29	427.11	378.84	440.33	368.57	332.52	393.16	347.39	303.8	352.98	364.82	392.61	362.57	304.49	266.82	264.16	208.45	212.19	182.95	-3.15973	-4.69031	-5.84376	-4.49361	-7.37372	-6.28051	-4.99599	-3.50222	-5.67879	-0.478173	3.96361	-5.76782	-6.64934	-3.07537	2.16786	-4.86467	-4.43549	1.20809
TC21000462.hg.1	HMGN1	high mobility group nucleosome binding domain 1	NM_004965	NM_004965	RefSeq	Homo sapiens high mobility group nucleosome binding domain 1 (HMGN1), mRNA.	Coding	chr21	40714235 - 40721573	-	733.02	685.56	660.56	717.97	707.78	773.06	716.36	587.48	682.21	635.58	605.88	614.89	689.29	674.79	711.05	606.68	450.12	650.07	343.87	307.62	327.48	-7.20143	-7.27549	-6.57731	-7.70654	-6.02135	3.56168	-5.46947	-3.73252	-6.50601	-4.32011	6.09986	-6.02343	-6.46109	-5.79092	3.45875	-4.3684	-6.00711	4.40877
TC0X001184.hg.1	HMGN5	high mobility group nucleosome binding domain 5	NM_030763	NM_030763	RefSeq	Homo sapiens high mobility group nucleosome binding domain 5 (HMGN5), mRNA.	Coding	chrX	80369200 - 80457441	-	64.1	79.66	51.03	341.91	253.47	304.95	290.17	226.11	231.64	375.96	394.59	347.09	337.92	361.64	334.88	246.22	180.21	242.98	82.59	123.26	123.25	5.78546	5.04528	7.728	7.5313	3.89146	-3.46161	-4.94819	-4.19476	-5.58635	-4.15221	1.9815	-0.572756	-1.61706	-6.28316	0.661107	-5.4426	0.360633	4.71993
TC19000029.hg.1	HMHA1	histocompatibility (minor) HA-1	NM_012292	NM_012292	RefSeq	Homo sapiens histocompatibility (minor) HA-1 (HMHA1), transcript variant 1, mRNA.	Coding	chr19	1065930 - 1086627	+	526.65	486.01	693.83	247.67	279.56	265.56	229.97	284.44	276.89	194.72	240.69	197.57	217.76	211.71	227.13	207.82	238.78	234.39	229.75	236.6	255.24	1.59117	1.14489	3.0138	3.45305	2.76789	2.24345	-6.53688	-3.56052	-3.12991	-5.35311	-6.66104	-3.86346	-4.0515	-5.51808	-6.87609	-6.06691	-6.08571	-6.0215
TC12000461.hg.1	HNRNPA1	heterogeneous nuclear ribonucleoprotein A1	NM_002136	NM_002136	RefSeq	Homo sapiens heterogeneous nuclear ribonucleoprotein A1 (HNRNPA1), transcript variant 1, mRNA.	Coding	chr12	54673977 - 54680872	+	3398	3300.8	2972.7	3682.91	3065.23	3179.2	3219.79	3042.24	3080.89	3002.29	3137.11	3463.66	3103.13	3103.99	2934.99	2665.87	2308.39	2677.83	1383.02	1398.7	1182.94	-7.45079	-7.34687	-7.60504	-7.42755	-4.99235	4.30442	-6.15115	-6.83431	-6.33211	-3.50154	5.1593	-6.37032	-6.63963	-4.17779	5.57817	-5.91785	-3.58909	5.44277
TC13000225.hg.1	HNRNPA1L2	heterogeneous nuclear ribonucleoprotein A1-like 2	NM_001011724	NM_001011724	RefSeq	Homo sapiens heterogeneous nuclear ribonucleoprotein A1-like 2 (HNRNPA1L2), transcript variant 1, mRNA.	Coding	chr13	53191605 - 53217921	+	973.08	748.93	568.95	705.63	611.7	594.44	750.35	568.32	588.27	566.58	517.42	568.4	474.71	520.45	467.99	460.05	357.19	458.04	193.28	183.27	170.79	-6.75872	-6.73134	-5.31015	-3.84824	-2.56806	4.79616	-6.53546	-4.99874	-2.10023	-1.41989	8.43563	-5.26118	-3.30414	-2.15137	6.4929	-4.47267	-3.31809	8.22016
TC05001033.hg.1	HNRNPAB	heterogeneous nuclear ribonucleoprotein A/B	NM_004499	NM_004499	RefSeq	Homo sapiens heterogeneous nuclear ribonucleoprotein A/B (HNRNPAB), transcript variant 2, mRNA.	Coding	chr5	177631508 - 177638184	+	1186.05	1102.01	718.47	2888.51	2704.62	2989.07	1965.95	2164.61	2315.1	2269.19	2386.88	2276.97	2638.81	2621.05	2735.58	2555.36	2332.56	2647.97	1379.03	1477.12	1297.75	2.65683	0.157885	0.854082	2.10292	1.60427	-5.02239	-1.27441	-2.62037	-6.22731	-5.70032	4.95429	-5.79856	-2.55032	-5.15853	0.267309	-3.50936	-5.9059	2.44521
TC04001334.hg.1	HNRNPDL	heterogeneous nuclear ribonucleoprotein D-like	NM_001207000	NM_001207000	RefSeq	Homo sapiens heterogeneous nuclear ribonucleoprotein D-like (HNRPDL), transcript variant 4, mRNA.	Coding	chr4	83343717 - 83351378	-	1476.1	1428.56	1371.44	1587.28	1454.03	1596.23	1401.65	1337.34	1272.31	1261.28	1302.4	1325.21	1290.94	1274.59	1225.51	1091.58	907.6	1153.19	748.05	763.13	692.91	-6.89136	-7.09149	-6.83138	-6.37925	-3.89724	2.6802	-4.16742	-3.61094	-2.51869	-1.08577	5.42086	-6.31843	-6.17578	-3.76047	3.5254	-6.11799	-3.96919	3.55139
TC07003401.hg.1	HOXA9	homeobox A9	NM_152739	NM_152739	RefSeq	Homo sapiens homeobox A9 (HOXA9), mRNA.	Coding	chr7	27202057 - 27219880	-	345.43	437.21	355.88	184.3	181.92	164.05	133.48	146.91	150.53	143.16	165.53	149.42	140.4	118.11	126.76	133.41	153.91	147.2	139.19	140.13	142.03	2.82978	4.73351	3.92401	5.44289	4.26684	4.94704	-2.91664	-4.83946	-0.903297	-4.38608	-2.99237	-6.04607	-5.36448	-6.82934	-7.51869	-3.75351	-6.24216	-6.62825
TC01000571.hg.1	HPDL	4-hydroxyphenylpyruvate dioxygenase-like	NM_032756	NM_032756	RefSeq	Homo sapiens 4-hydroxyphenylpyruvate dioxygenase-like (HPDL), mRNA.	Coding	chr1	45792545 - 45794347	+	63.79	64.29	77.01	147.26	152.3	146.03	118.64	162.08	113.05	98.93	93.9	94.31	106.55	107.55	124.89	97.51	119.56	102.84	79.35	79.9	87.67	3.79367	-0.201436	-2.72521	-0.385204	-1.95931	-5.78398	-5.54915	2.63929	-1.41728	-1.66767	3.92728	-3.06102	-5.81045	-5.32096	-1.98755	-3.67682	-5.69624	-4.92122
TC0X000636.hg.1	HPRT1	hypoxanthine phosphoribosyltransferase 1	NM_000194	NM_000194	RefSeq	Homo sapiens hypoxanthine phosphoribosyltransferase 1 (HPRT1), mRNA.	Coding	chrX	133594175 - 133654543	+	456.62	503.9	230.3	1141.82	1089.76	1098.52	1039.79	1024.7	1093.1	1128.22	1387.71	1326.93	1222.26	1329.35	1177.82	1015.07	781.15	1065.08	347.64	333.47	336.74	0.0578431	-0.14642	0.738178	0.629829	-1.31591	-7.60259	-6.0618	-5.15328	-5.22174	-5.71031	10.0792	-3.69382	-3.58759	-6.20263	9.10108	-6.1629	-3.22894	8.83095
TC10001578.hg.1	HPS1	Hermansky-Pudlak syndrome 1	NM_000195	NM_000195	RefSeq	Homo sapiens Hermansky-Pudlak syndrome 1 (HPS1), transcript variant 1, mRNA.	Coding	chr10	100175955 - 100206709	-	369.41	360.03	418.38	440.94	499.08	406.17	445.47	438.66	559.03	604.96	550.02	622.7	702.91	548.66	579.65	867.18	682.32	674.71	1281.42	1210.64	877.53	-5.9729	-5.16802	-0.943507	-1.26117	0.749638	3.60459	-6.22896	-2.27692	-2.74027	-0.0462778	2.27617	-3.83072	-4.08173	-1.46663	1.28689	-6.18352	-4.14255	0.143968
TC22000608.hg.1	HPS4	Hermansky-Pudlak syndrome 4	NM_022081	NM_022081	RefSeq	Homo sapiens Hermansky-Pudlak syndrome 4 (HPS4), transcript variant 1, mRNA.	Coding	chr22	26839389 - 26879820	-	529.51	525.07	467.56	697.82	697.76	672	825.13	683.78	765.36	1107.32	976.45	1189.73	1024.7	1044.73	1018.89	1028.99	939.26	914.12	785.37	721.17	763.13	-2.47273	-1.68267	3.04969	3.6651	1.61306	-1.48334	-5.57806	1.48223	2.85406	-1.14709	-6.44943	-0.92136	-0.780176	-3.65509	-7.58775	-5.87624	-5.43064	-1.02909
TC08001461.hg.1	HRSP12	heat-responsive protein 12	NM_005836	NM_005836	RefSeq	Homo sapiens heat-responsive protein 12 (HRSP12), mRNA.	Coding	chr8	99114567 - 99129469	-	121.36	118.04	75.57	416.44	332.71	423.99	369.99	358.11	321.92	364.42	390.51	355.82	418.21	415.31	405.73	285.43	227.34	328.12	140.26	239.96	139.52	3.96071	3.8969	4.1718	4.97424	1.2458	-4.76977	-5.6942	-6.72596	-6.78009	-3.50995	-0.718854	-6.0628	-3.60439	-4.66199	-1.20391	-4.50614	-3.32164	-0.350869
TC0X001065.hg.1	HSD17B10	hydroxysteroid (17-beta) dehydrogenase 10	NM_001037811	NM_001037811	RefSeq	Homo sapiens hydroxysteroid (17-beta) dehydrogenase 10 (HSD17B10), nuclear gene encoding mitochondrial protein, transcript variant 2, mRNA.	Coding	chrX	53458206 - 53461323	-	840.61	744.54	759.81	1824.06	1583.83	1551.88	1394.75	1509.89	1326.45	1646.56	1669.96	1239.34	1553.29	1490.91	1710.96	1464.58	1411.53	1810.01	1016.78	959.33	1021.94	3.44078	1.59168	0.620205	3.17537	1.36208	-4.29661	-4.35195	-6.43625	-6.93854	-6.8893	1.64835	-6.18576	-5.17235	-6.2501	-0.674031	-6.07509	-6.40366	-1.75837
TC11000367.hg.1	HSD17B12	hydroxysteroid (17-beta) dehydrogenase 12	NM_016142	NM_016142	RefSeq	Homo sapiens hydroxysteroid (17-beta) dehydrogenase 12 (HSD17B12), mRNA.	Coding	chr11	43665816 - 43878169	+	473.74	512.54	296.23	895.42	809.33	909.94	1288.82	981.69	1396.11	1224.87	996.19	1323.48	1034.7	1098.05	1027.83	635.32	621.21	704.72	211.27	242.13	263.72	-0.715866	1.37045	1.24205	0.96054	-3.89833	-3.04012	-2.58819	-2.70297	-3.11223	-2.4235	8.15903	-6.42068	-5.65096	1.10731	7.12532	-5.35491	1.74214	8.19281
TC09000565.hg.1	HSDL2	hydroxysteroid dehydrogenase like 2	NM_001195822	NM_001195822	RefSeq	Homo sapiens hydroxysteroid dehydrogenase like 2 (HSDL2), transcript variant 2, mRNA.	Coding	chr9	115142189 - 115234690	+	257.63	326.53	140.5	596.19	409.73	642.26	524.66	440.45	410.87	657.3	588.18	641.71	652.31	767.56	774.78	706.37	542.38	627.01	294.15	266.25	318.13	-2.40174	-3.07033	-0.644482	0.203067	-0.656933	-6.9077	-5.62015	-6.02653	-4.44409	-6.4432	-1.26936	-1.68704	0.170499	-3.22268	-0.945911	-4.26118	-6.44047	4.64099
TC12000803.hg.1	HSP90B1	heat shock protein 90kDa beta (Grp94), member 1	NM_003299	NM_003299	RefSeq	Homo sapiens heat shock protein 90kDa beta (Grp94), member 1 (HSP90B1), mRNA.	Coding	chr12	104324112 - 104341704	+	2220.41	2199.15	1553.97	3705.47	3436.56	3986.84	2450.81	3379.3	2822.54	1923.25	2670.68	1993.02	2997.76	2981.31	2858.16	2100.65	1708.87	2007.65	1482.74	1682.53	1646.2	-0.176929	-4.10603	-7.29685	-3.08579	-7.55875	-6.23876	-3.42141	0.185906	-2.21423	3.1146	5.55058	-4.06005	-6.66733	-2.04682	0.350447	-2.46641	-5.84388	-3.8617
TC21000284.hg.1	HSPA13	heat shock protein 70kDa family, member 13	NM_006948	NM_006948	RefSeq	Homo sapiens heat shock protein 70kDa family, member 13 (HSPA13), mRNA.	Coding	chr21	15743436 - 15755805	-	480.69	379.7	264.07	479.85	379.81	493.44	513.62	457.41	615.11	610.38	594.99	741.93	645.28	555.9	606.03	525.19	469.53	558.6	1122.28	1531.37	1054.19	-6.5461	-4.99399	-2.83956	-3.44803	-5.14243	1.81845	-5.33737	-2.11247	-2.84946	-5.98384	2.59327	-4.45658	-5.50977	-6.8198	1.20226	-5.79913	-3.99877	-0.220632
TC10000112.hg.1	HSPA14	heat shock 70kDa protein 14	NM_016299	NM_016299	RefSeq	Homo sapiens heat shock 70kDa protein 14 (HSPA14), transcript variant 1, mRNA.	Coding	chr10	14880163 - 14913740	+	182.37	161.29	138.05	364.1	358.82	397.83	280.25	301.83	259.49	297.78	328.95	263.92	337.85	352.42	331.3	288.4	237.84	294.62	212.58	196.9	195.62	3.58239	0.0228266	0.197154	2.73406	-1.15394	-5.2448	-1.22371	-3.3031	-5.74175	-2.42242	3.91958	-6.1977	-3.02296	-6.78299	-1.30693	-4.45122	-6.06489	-0.933567
TC05000649.hg.1	HSPA4	heat shock 70kDa protein 4	NM_002154	NM_002154	RefSeq	Homo sapiens heat shock 70kDa protein 4 (HSPA4), mRNA.	Coding	chr5	132387654 - 132442141	+	457.77	469.91	299.58	1628.1	1532.77	1754.35	1060.82	1224.06	923.76	1025.26	1094.34	821.06	1157.07	1140.8	1105.7	899.07	704.24	943.88	536.22	562.22	480.36	5.19232	1.74231	0.687648	2.80131	-0.607209	-5.80908	-0.166801	0.746927	1.10104	2.38859	7.85292	-6.06175	-6.35217	-4.75844	2.1363	-4.62797	-5.58297	1.12372
TC04000643.hg.1	HSPA4L	heat shock 70kDa protein 4-like	NM_014278	NM_014278	RefSeq	Homo sapiens heat shock 70kDa protein 4-like (HSPA4L), mRNA.	Coding	chr4	128702976 - 128755226	+	51.92	57.87	27.01	326.93	303.13	234.64	312.02	407.27	379.1	439.05	553	570.04	545.55	763.46	719.14	466.99	430.36	594.05	165.73	275.27	290.6	4.12705	5.6662	6.68448	7.23179	7.08018	2.19469	-4.28816	0.231401	2.00772	-0.696273	-7.06574	-2.34136	0.204427	-3.76581	-4.48396	-3.88755	-6.34073	-0.910719
TC02005004.hg.1	HSPE1	heat shock 10kDa protein 1 (chaperonin 10)	NM_002157	NM_002157	RefSeq	Homo sapiens heat shock 10kDa protein 1 (chaperonin 10) (HSPE1), nuclear gene encoding mitochondrial protein, mRNA.	Coding	chr2	198364718 - 198368187	+	132.31	113.29	102	389.95	289.44	368.17	197.36	253.99	227.51	241.85	317.59	248.16	327.43	348.51	311.42	243.24	211.05	278.99	159.33	163.55	145.07	4.43372	0.903643	2.18786	5.48544	1.28307	-4.0704	-1.21998	-4.32451	-6.93933	-2.97982	2.94133	-5.03893	-0.651546	-6.53566	-1.87114	-3.76694	-6.02991	0.342394
TC01001814.hg.1	IARS2	isoleucyl-tRNA synthetase 2, mitochondrial	NM_018060	NM_018060	RefSeq	Homo sapiens isoleucyl-tRNA synthetase 2, mitochondrial (IARS2), nuclear gene encoding mitochondrial protein, mRNA.	Coding	chr1	220267444 - 220321383	+	203.62	240.51	167.65	550.19	528.4	571.24	478.42	445.93	497.71	428.93	456.48	507.02	453.54	471.45	440.24	298.8	220.82	293.48	56.42	83	57.51	4.13744	2.70534	2.088	2.36632	-5.35543	2.82633	-4.02302	-4.19278	-2.71591	2.97278	9.37075	-6.40234	-6.45744	0.824464	8.46619	-6.19753	0.664482	8.55241
TC07001143.hg.1	ICA1	islet cell autoantigen 1, 69kDa	NM_001136020	NM_001136020	RefSeq	Homo sapiens islet cell autoantigen 1, 69kDa (ICA1), transcript variant 3, mRNA.	Coding	chr7	8152814 - 8302317	-	186.36	206.9	110.92	211.72	183.84	195.92	436.52	194.56	295.92	490.29	265.9	505.03	277.87	251.26	228.52	269.79	210.95	230.97	61.38	46.44	62.58	-6.69285	-4.52599	-2.06587	-4.57567	-5.21707	0.565641	-4.36285	-1.21722	-2.84789	-5.16458	6.20639	-5.50127	-6.36112	-6.05819	2.61243	-3.12184	-2.34375	5.04152
TC17001794.hg.1	ICAM2	intercellular adhesion molecule 2	NM_000873	NM_000873	RefSeq	Homo sapiens intercellular adhesion molecule 2 (ICAM2), transcript variant 5, mRNA.	Coding	chr17	62079955 - 62097994	-	517.03	530.62	459.14	897.69	862.69	859.27	1032.25	992.9	1346.55	889.69	857.94	614.08	1029.79	857.9	856.51	533.34	522.63	660.03	209.09	233.43	218.51	1.58557	2.28453	-2.87521	1.08462	-6.80056	4.01883	-3.53176	-6.22142	-6.91273	-0.317285	10.6858	-3.24168	-4.81015	1.50726	8.23108	-5.1765	-3.5236	5.60053
TC19001163.hg.1	ICAM3	intercellular adhesion molecule 3	NM_002162	NM_002162	RefSeq	Homo sapiens intercellular adhesion molecule 3 (ICAM3), mRNA.	Coding	chr19	10444452 - 10450345	-	671.81	716.66	658.58	252.05	279.05	254.91	278.3	258.93	404.85	223.2	213.53	220.11	252.87	202.45	275.09	210.99	233.69	266.02	188.67	194.51	219.28	6.21905	1.00793	7.62625	4.87221	5.59771	7.55819	-5.53841	-3.55115	-6.65916	-6.34211	-2.78003	-3.17785	-5.13404	-4.77054	-3.28226	-5.54141	-6.06655	-6.54192
TC01002147.hg.1	ICMT	isoprenylcysteine carboxyl methyltransferase	NM_012405	NM_012405	RefSeq	Homo sapiens isoprenylcysteine carboxyl methyltransferase (ICMT), mRNA.	Coding	chr1	6281252 - 6296044	-	228.59	221.99	201.49	1108.66	1102.64	1154.92	694.9	850.03	645.49	826.31	902.47	728.27	1008.94	900	926.6	980.05	926.74	958.33	640.72	577.43	674.78	10.63	6.32539	7.63571	9.56675	9.41505	6.10741	0.184615	-1.23526	-3.4439	-4.83502	3.09485	-5.63678	-3.05113	-3.33456	-6.30759	-4.4441	-4.88881	-3.60641
TC17000839.hg.1	ICT1	immature colon carcinoma transcript 1	NM_001545	NM_001545	RefSeq	Homo sapiens immature colon carcinoma transcript 1 (ICT1), mRNA.	Coding	chr17	73008776 - 73017356	+	254.98	286.34	210.04	1168.6	926.7	1042.53	1003.88	1054.37	836.75	1149.91	1163.02	945.05	1073.07	955.03	986.5	767.79	779.37	940.7	416.61	390.98	417.83	6.87621	6.39763	7.003	7.33566	5.4081	-1.24597	-6.08365	-6.83229	-7.00586	-4.43713	5.74841	-5.57283	-6.54669	-5.62477	4.66397	-5.7254	-3.3244	6.08969
TC15000724.hg.1	IDH3A	isocitrate dehydrogenase 3 (NAD+) alpha	NM_005530	NM_005530	RefSeq	Homo sapiens isocitrate dehydrogenase 3 (NAD+) alpha (IDH3A), nuclear gene encoding mitochondrial protein, mRNA.	Coding	chr15	78441663 - 78464291	+	470.57	486.03	427.26	1080.79	1018.87	1230.63	687.35	777.82	525.32	674.83	697.64	536.63	756.65	745.98	737.74	584.58	486.23	593.14	308.66	321.62	322.08	4.575	-3.82554	-3.7962	0.598532	-5.97623	-1.85157	-0.438455	1.09745	0.821976	3.33579	8.79335	-6.40873	-5.82512	-5.71564	1.2512	-4.28872	-5.55002	2.69664
TC0X002343.hg.1	IDS	iduronate 2-sulfatase	NM_000202	NM_000202	RefSeq	Homo sapiens iduronate 2-sulfatase (IDS), transcript variant 1, mRNA.	Coding	chrX	148558521 - 148586884	-	1971.13	1846.66	1529.53	304.93	341.52	257.89	289.04	348.83	429.04	247.9	214.76	237.47	289.73	233.4	265.8	223.66	201.12	248.94	462.05	424.13	242.83	8.69859	7.086	10.715	9.94258	10.8246	3.90074	-5.55633	-3.5749	-5.99182	-3.55548	-7.11249	-1.74587	-3.81263	-1.66764	-7.56939	-5.0642	-6.33775	-4.38773
TC21001060.hg.1	IFNAR2	interferon (alpha, beta and omega) receptor 2	NM_000874	NM_000874	RefSeq	Homo sapiens interferon (alpha, beta and omega) receptor 2 (IFNAR2), transcript variant 2, mRNA.	Coding	chr21	34602206 - 34637969	+	438.9	506.64	400.27	396.18	457.27	411.59	401.86	441.62	564.5	363.16	393.92	441.19	447.05	421.03	371.74	385.28	349.75	359.96	152.53	154.21	135.97	-7.26302	-7.36999	-6.88259	-7.30502	-5.65554	5.75716	-5.97367	-6.62967	-7.09932	-5.48907	7.32392	-5.30603	-5.95565	-4.33998	5.15569	-6.12857	-5.90766	6.32645
TC21000129.hg.1	IFNGR2	interferon gamma receptor 2 (interferon gamma transducer 1)	NM_005534	NM_005534	RefSeq	Homo sapiens interferon gamma receptor 2 (interferon gamma transducer 1) (IFNGR2), mRNA.	Coding	chr21	34757299 - 34851655	+	297.52	286.15	355.93	367	344.23	320.7	342.03	342.42	441.67	312.89	318.46	338.22	330.63	287.72	310.47	246.63	237.2	276.27	112.37	84.58	98.11	-6.87503	-6.08222	-7.52229	-7.70149	-5.62006	5.13537	-6.05739	-6.43597	-5.74356	-2.19218	6.9879	-5.09639	-4.60904	-1.68066	5.91617	-5.96611	-3.04553	6.97752
TC03001630.hg.1	IFT57	intraflagellar transport 57 homolog (Chlamydomonas)	NM_018010	NM_018010	RefSeq	Homo sapiens intraflagellar transport 57 homolog (Chlamydomonas) (IFT57), mRNA.	Coding	chr3	107879659 - 107941417	-	453.14	424.93	471.53	248.38	240.36	250.19	266.15	223.04	217.23	225.15	201.33	226.24	207.02	199.13	196.27	157.33	138.1	189.04	146.18	159.52	134.41	2.59875	1.84855	3.32722	4.92814	4.5701	6.61678	-6.27832	-5.04321	-1.97636	-0.821229	2.13278	-5.94235	-4.53321	-2.19317	-0.177438	-5.36497	-2.80968	-0.434619
TC06001152.hg.1	IGF2R	insulin-like growth factor 2 receptor	NM_000876	NM_000876	RefSeq	Homo sapiens insulin-like growth factor 2 receptor (IGF2R), mRNA.	Coding	chr6	160390131 - 160534539	+	195.41	197.61	306.34	308.36	329.61	302.43	504.97	453.53	433.06	557.21	472.1	525.9	549.42	506.14	519.83	527.64	433.12	516.07	962.48	822.02	783.04	-4.84869	-0.323954	0.541722	0.898032	-0.0454196	4.17104	0.794016	2.36843	3.95071	0.303456	6.45306	-5.33904	-4.88097	-6.60508	1.88335	-6.21148	-6.26478	0.491915
TC04001226.hg.1	IGFBP7	insulin-like growth factor binding protein 7	NM_001253835	NM_001253835	RefSeq	Homo sapiens insulin-like growth factor binding protein 7 (IGFBP7), transcript variant 2, mRNA.	Coding	chr4	57896939 - 57976551	-	904.34	969.75	466.07	990.72	1047.88	1206.63	161.96	165.32	225.02	81.27	91.49	97.5	87.22	76.47	79.09	77.18	102.18	88.81	83.84	76.52	84.88	-5.58288	2.02916	5.66369	6.09421	6.12342	6.13618	7.46832	11.9553	12.6555	13.684	13.7437	1.70985	2.85959	1.59612	2.25896	-5.13591	-6.44027	-6.5639
TC01003030.hg.1	IGSF3	immunoglobulin superfamily, member 3	NM_001542	NM_001542	RefSeq	Homo sapiens immunoglobulin superfamily, member 3 (IGSF3), transcript variant 1, mRNA.	Coding	chr1	117117031 - 117210377	-	89.21	90.13	127.65	119.83	114.74	105.93	154.35	144.32	171.28	265.67	215.67	227.23	205.4	193.41	202.91	206.34	226.86	209.09	118.31	137.5	137.83	-6.91507	-2.76353	1.57291	0.519458	1.00153	-5.56035	-0.835954	4.41519	4.45611	3.92474	-5.81881	-0.229732	-1.95913	-2.00093	-5.19589	-4.03214	-5.84319	1.61231
TC09001455.hg.1	IKBKAP	inhibitor of kappa light polypeptide gene enhancer in B-cells, kinase complex-associated protein	NM_003640	NM_003640	RefSeq	Homo sapiens inhibitor of kappa light polypeptide gene enhancer in B-cells, kinase complex-associated protein (IKBKAP), mRNA.	Coding	chr9	111629797 - 111696608	-	477.99	448.4	451.29	871.69	968.19	1012.8	845.95	856.31	809.46	870.62	949.05	938.14	840.49	818.92	847.7	743.28	599.51	774.46	409.27	402.71	408.75	3.68731	2.33479	3.31331	2.68054	-2.16578	-6.57831	-4.75845	-6.80184	-4.97022	-3.0797	6.34096	-5.29526	-6.73554	-5.05817	5.77213	-4.88921	-3.132	6.58726
TC02000620.hg.1	IL1R1	interleukin 1 receptor, type I	NM_000877	NM_000877	RefSeq	Homo sapiens interleukin 1 receptor, type I (IL1R1), mRNA.	Coding	chr2	102681004 - 102796334	+	21.88	22.13	25.74	23.59	23.26	23.85	23.32	24.07	22.98	24.8	26.09	25.75	24.76	25.3	26.33	32.58	33.13	34	206.39	205.58	110.77	-7.47348	-7.42709	-6.91688	-6.99982	-2.64601	5.87739	-6.53499	-5.89626	-5.91827	-0.510905	5.41685	-5.37735	-5.51479	-0.59839	5.36257	-6.23767	-2.28173	5.40983
TC05001366.hg.1	IL6ST	interleukin 6 signal transducer (gp130, oncostatin M receptor)	NM_001190981	NM_001190981	RefSeq	Homo sapiens interleukin 6 signal transducer (gp130, oncostatin M receptor) (IL6ST), transcript variant 3, mRNA.	Coding	chr5	55230923 - 55290821	-	722.81	610.51	602.8	275.33	213.32	282.65	345.85	524.25	617.56	365.02	458.51	433.65	511.23	515.38	465.89	408.82	320.2	382.02	1661.52	2266	1306.03	3.45535	-5.64204	-1.9171	-4.18146	-0.520256	1.29694	-1.31565	-0.402395	2.53046	-2.60797	6.02239	-5.93311	-6.70799	-5.1712	1.08528	-3.96705	-5.65129	4.29791
TC0X002325.hg.1	IL9R	interleukin 9 receptor	NM_002186	NM_002186	RefSeq	Homo sapiens interleukin 9 receptor (IL9R), transcript variant 1, mRNA.	Coding	chrX	155227246 - 155240482	+	129.98	128.44	166.46	776.5	511.1	655.78	239.31	542.65	597.3	163.32	262.17	184.59	392.66	263.67	360.13	157.17	184.02	180.75	143.25	147.2	163.69	5.9202	-0.859802	-4.89727	1.27461	-5.79343	-7.48349	-5.08982	3.06452	-0.963346	7.04757	6.16139	-2.86081	-6.16406	-1.13701	-1.68188	-2.0643	-5.79081	-5.15939
TC0Y000355.hg.1	IL9R	interleukin 9 receptor	NM_002186	NM_002186	RefSeq	Homo sapiens interleukin 9 receptor (IL9R), transcript variant 1, mRNA.	Coding	chrY	59330252 - 59343488	+	127.68	120.68	161.82	770.88	513.7	647.44	234.22	529.37	614.31	152.14	253.14	176.3	394.74	255.32	355.57	152.85	171.69	169.82	135.87	135.5	161	6.09066	-0.886167	-5.24083	1.06673	-6.02244	-7.60452	-5.13627	3.19134	-1.04079	7.70881	6.29227	-2.76241	-6.17403	-0.938618	-1.6542	-2.02938	-5.79491	-5.40872
TC15001669.hg.1	IMP3	IMP3, U3 small nucleolar ribonucleoprotein, homolog (yeast)	NM_018285	NM_018285	RefSeq	Homo sapiens IMP3, U3 small nucleolar ribonucleoprotein, homolog (yeast) (IMP3), mRNA.	Coding	chr15	75931426 - 75941047	-	139.63	130.69	177.39	340.58	367.78	343.98	267.92	280.02	267.47	256.83	305.04	239.13	348.27	349.36	339.63	283.42	274.45	305.54	184.49	170.49	192.87	3.34213	0.53531	-0.700448	3.24624	0.723245	-5.86175	-1.09007	-2.53223	-7.11033	-4.16868	4.3166	-6.41052	-0.931392	-6.54154	0.5258	-2.10828	-6.04867	-1.55999
TC18000109.hg.1	IMPACT	impact RWD domain protein	NM_018439	NM_018439	RefSeq	Homo sapiens impact RWD domain protein (IMPACT), mRNA.	Coding	chr18	22006580 - 22033499	+	608.94	575.04	343.63	696.42	625.28	775.77	752.36	634.58	670.6	632.73	668.69	754.38	564.35	563.31	542.73	437.56	350.16	455.09	157.21	144.9	169.32	-5.24119	-5.33051	-5.52454	-7.33366	-6.87892	2.06545	-6.51004	-6.90641	-3.09955	0.319817	9.13378	-6.45997	-2.91629	0.232784	9.18672	-2.69886	0.516156	9.41102
TC03001397.hg.1	IMPDH2	IMP (inosine 5'-monophosphate) dehydrogenase 2	NM_000884	NM_000884	RefSeq	Homo sapiens IMP (inosine 5'-monophosphate) dehydrogenase 2 (IMPDH2), mRNA.	Coding	chr3	49061672 - 49067139	-	493.24	490.11	397.72	748.68	723.65	649.5	678.17	640.87	739.01	743.46	722.6	768.07	825.77	760.53	795.08	633.73	562.28	633.33	181.99	180.29	165.6	-1.40803	-2.03402	-0.593877	0.464464	-4.41248	4.58298	-6.42941	-6.56095	-5.32871	-5.47075	9.91919	-5.60689	-4.26119	-5.80592	9.37714	-5.58004	-3.83965	10.7086
TC17000975.hg.1	INPP5K	inositol polyphosphate-5-phosphatase K	NM_001135642	NM_001135642	RefSeq	Homo sapiens inositol polyphosphate-5-phosphatase K (INPP5K), transcript variant 3, mRNA.	Coding	chr17	1397871 - 1420182	-	279.34	240.19	339.95	204.75	229.22	206.96	242.4	224.16	219.85	274.39	242.4	211.2	248.84	223.47	237.81	248.73	273.05	271.52	649.68	636.09	457.8	-4.44284	-5.51693	-6.6091	-6.17827	-7.34569	-0.589592	-5.91502	-5.77267	-5.64778	-3.92852	3.588	-6.21545	-6.54913	-5.21519	3.04515	-6.20306	-5.9407	2.02372
TC07001039.hg.1	INSIG1	insulin induced gene 1	NM_005542	NM_005542	RefSeq	Homo sapiens insulin induced gene 1 (INSIG1), transcript variant 1, mRNA.	Coding	chr7	155089486 - 155101945	+	827.89	748.26	678.84	781.65	923.4	680.2	1620.71	1777.84	2794.01	1971.48	1856.41	2116.33	2184.47	2047.94	1931.4	1051.94	854.26	1006.34	990.92	966.76	962.39	-7.35458	1.46828	5.13096	5.73867	-4.9528	-4.26118	1.2529	5.01545	5.26173	-5.18275	-5.12332	-6.45503	-6.71884	0.206694	-0.801878	-6.06229	3.96599	5.07216
TC08000148.hg.1	INTS10	integrator complex subunit 10	NM_018142	NM_018142	RefSeq	Homo sapiens integrator complex subunit 10 (INTS10), mRNA.	Coding	chr8	19674651 - 19709594	+	354.42	372.81	260.92	537.85	495.86	546.41	497.82	438.14	458.84	503.29	498.03	581.29	475.53	501.71	453.35	377.74	319.14	375.57	193.77	206.6	183.38	-1.77513	-3.67256	-2.18979	-3.34398	-7.25554	-1.72579	-4.77256	-6.93883	-5.63209	-0.613526	7.60304	-5.01302	-6.6323	-3.17315	5.97345	-5.14963	-0.749123	6.7769
TC08001094.hg.1	INTS9	integrator complex subunit 9	NM_001145159	NM_001145159	RefSeq	Homo sapiens integrator complex subunit 9 (INTS9), transcript variant 2, mRNA.	Coding	chr8	28625175 - 28747759	-	204.25	206.73	173.85	434.53	446.73	406.39	413.03	383.12	407.7	393.71	365.3	388.89	368.78	347.5	354.97	287.29	259.74	299.49	199.84	211.52	218.92	3.93057	3.05226	2.38044	1.83771	-2.76068	-7.34917	-5.87964	-5.25273	-2.98376	0.323595	5.26281	-6.12536	-4.66067	-1.00665	4.35337	-5.47116	-1.75546	3.88161
TC14002339.hg.1	IPO4	importin 4	NM_024658	NM_024658	RefSeq	Homo sapiens importin 4 (IPO4), transcript variant 1, mRNA.	Coding	chr14	24649425 - 24659859	-	319.46	302.52	299.31	811.39	1007.48	827.38	713.21	856.33	682.1	682.17	705.95	574.48	609.05	572.97	618.21	452.61	501.5	517.99	227.56	253.86	257.98	5.92665	4.37905	3.04396	3.44716	-0.695538	-4.83054	-4.97133	-2.77077	-0.300838	2.00736	7.7055	-5.28216	-3.38078	-0.643749	6.36905	-5.54359	-2.68411	5.87573
TC13000343.hg.1	IPO5	importin 5	NM_002271	NM_002271	RefSeq	Homo sapiens importin 5 (IPO5), mRNA.	Coding	chr13	98605742 - 98676551	+	386.77	379.86	303.49	734.68	662.32	726.53	625.49	626.66	576.54	679.92	699.88	664.39	614.04	627.19	640.08	550.14	501.02	580.6	279.45	283.85	315.77	1.98431	0.0199341	1.45167	0.594473	-2.30233	-5.95284	-4.09701	-6.72781	-4.91417	-2.94944	6.37139	-4.85549	-6.57465	-5.80598	4.80001	-5.08884	-3.33389	6.37022
TC11000170.hg.1	IPO7	importin 7	NM_006391	NM_006391	RefSeq	Homo sapiens importin 7 (IPO7), mRNA.	Coding	chr11	9406169 - 9469674	+	1090.73	1149.6	757.16	2291.6	2120.74	2400.22	2028.81	2065.86	1810.45	2012.11	2086.46	1871.92	2143.79	2140.24	1938.17	1909.78	1655.77	1816.52	848	834.91	867.55	1.52068	0.0570189	0.0813048	0.549539	-1.22388	-6.99105	-4.48985	-5.02913	-5.97048	-3.58212	7.87215	-6.44308	-6.3494	-6.17669	6.05095	-5.99737	-5.64743	6.7083
TC15000864.hg.1	IQGAP1	IQ motif containing GTPase activating protein 1	NM_003870	NM_003870	RefSeq	Homo sapiens IQ motif containing GTPase activating protein 1 (IQGAP1), mRNA.	Coding	chr15	90931450 - 91045475	+	1084.59	1577.76	1407.74	1675.81	1230.99	1695.65	1368.82	1325.72	1244.65	929.12	779.33	644.6	1012.17	875.19	722.71	629.53	431.97	519.59	113.06	124.35	124.8	-6.99153	-7.41571	-2.24405	-3.38124	1.82032	11.1348	-5.36422	0.360053	-0.840499	4.46956	11.5268	0.186353	-0.955673	4.48207	13.4979	-5.79769	-2.54521	9.19786
TC05001767.hg.1	IRF1	interferon regulatory factor 1	NM_002198	NM_002198	RefSeq	Homo sapiens interferon regulatory factor 1 (IRF1), mRNA.	Coding	chr5	131776132 - 131831259	-	461.1	322.88	381.99	110.28	103.7	93.16	89.07	96.28	104.96	104.44	115.78	113.84	120.05	101.94	115.08	146.55	150.41	142.52	267.23	284.33	204.89	6.16159	6.63143	5.73781	5.54271	3.7055	-3.57656	-6.21359	-6.13352	-6.21002	-0.865033	3.12668	-4.58951	-4.72707	0.134702	3.57609	-6.23254	-2.19344	2.87677
[truncated: 4,587 more rows]
[truncated: 89 more columns]

## Sheet: Legend Table S1B
Supplementary Table S1B, relating to Figure 1. Lists of genes DE (B value at least 2.945, p-value below 0.01, fold change at least 2, and expression levels in all replicates at any population at least 100) between different populations during maturation of Adult Erythroblasts (AB-EBs) in SEM-F, cultured for between 0 and 14 days (d0-d14). Affymetrix HTA 2.0 Probe IDs, Gene Symbols and Fold Change…
[truncated: 8 more rows]

[truncated: 2 more sheets: S1B_Up-Regulated, S1B_Down-Regulated]
