# Supplementary material for: Distinct gene expression program dynamics during erythropoiesis from human induced pluripotent stem cells compared with adult and cord blood progenitors
Source: BMC Genomics. 2016 Oct 21;17:817. doi: 10.1186/s12864-016-3134-z (PMC5073849; doi:10.1186/s12864-016-3134-z)
Supplement: Additional file 4: Table S2. — Linear expression values of all genes from all HSC sources studied that exceed a threshold linear expression level of 100 in all replicates of at least one population. (CSV 17480 kb) [file 12864_2016_3134_MOESM4_ESM.csv]

Supplemental Table S2
Linear expression values of all genes exceeding a threshold linear expression level of 100 in all replicates of at least one population in our dataset.
Column CH indicates whether the gene is DE and which figure contains more details.
Genes DE in Figure 1 are included in Tables S1A and S1B.
Genes DE in Figure 2 are included in Tables S3A and S3B.
Genes DE in Figure 3 are included in Tables S4A and S4B.
Genes DE in Figure 4 are included in Tables S5A and S5B.
Columns CI and CJ indicate whether the gene was present or DE in our previous data (Merryweather-Clarke et al, 2011)
Probe Set ID	Gene Symbol	Gene Description	Gene Accession	mRNA Accession	mRNA Source	mRna - Description	Coding/Noncoding	Chromosome	Genomic Position	Strand	AB23_d0_CD34+	AB24_d0_CD34+	AB42_d0_CD34+	AB16_d4_SEM-B_CD36+, CD71+, CD235a-	AB17_d4_SEM-B_CD36+, CD71+, CD235a-	AB8_d4_SEM-F_CD36+, CD71+, CD235a-	AB9_d4_SEM-F_CD36+, CD71+, CD235a-	AB11_d4_SEM-F_CD36+, CD71+, CD235a-	AB21_d4_SEM-i_CD36+, CD71+, CD235a-	AB22_d4_SEM-i_CD36+, CD71+, CD235a-	AB28_d4_SEM-i_CD36+, CD71+, CD235a-	AB18_d7_SEM-B_CD36+, CD71+, CD235a-	AB19_d7_SEM-B_CD36+, CD71+, CD235a-	AB20_d7_SEM-B_CD36+, CD71+, CD235a-	AB18_d7_SEM-B_CD36+, CD71+, CD235a+	AB19_d7_SEM-B_CD36+, CD71+, CD235a+	AB20_d7_SEM-B_CD36+, CD71+, CD235a+	AB7_d7_SEM-F_CD36+, CD71+, CD235a-	AB18_d7_SEM-F_CD36+, CD71+, CD235a-	AB19_d7_SEM-F_CD36+, CD71+, CD235a-	AB7_d7_SEM-F_CD36+, CD71+, CD235a+	AB18_d7_SEM-F_CD36+, CD71+, CD235a+	AB20_d7_SEM-F_CD36+, CD71+, CD235a+	AB32_d7_SEM-F_CD71+	AB33_d7_SEM-F_CD71+	AB35_d7_SEM-F_CD71+	AB43_d7_SEM-F_CD71+	AB45_d7_SEM-F_CD71+	AB32_d7_SEM-i_CD71+	AB35_d7_SEM-i_CD71+	AB46_d7_SEM-i_CD71+	AB47_d7_SEM-i_CD71+	AB48_d7_SEM-i_CD71+	AB49_d10_SEM-F_CD71+, CD235a+	AB50_d10_SEM-F_CD71+, CD235a+	AB51_d10_SEM-F_CD71+, CD235a+	AB49_d12_SEM-F_CD71+, CD235a+	AB50_d12_SEM-F_CD71+, CD235a+	AB51_d12_SEM-F_CD71+, CD235a+
TC22000852.hg.1	A4GALT	alpha 1,4-galactosyltransferase	NM_017436	NM_017436	RefSeq	Homo sapiens alpha 1,4-galactosyltransferase (A4GALT), mRNA.	Coding	chr22	43088127 - 43117304	-	169.04	138.45	209.29	255.22	181	201.6	259.74	177.07	207.01	276.86	262.92	303.11	312.67	292.63	393.16	343.1	323.43	236.73	330.86	252.58	364.45	437.23	346.4	355.67	363.62	417.05	394.78	585.86	384.29	365.05	299.72	309.35	293.76	437.67	348.87	452.66	601.41	523.51	558.9
TC01000776.hg.1	ACADM	acyl-CoA dehydrogenase, C-4 to C-12 straight chain	NM_000016	NM_000016	RefSeq	Homo sapiens acyl-CoA dehydrogenase, C-4 to C-12 straight chain (ACADM), nuclear gene encoding mitochondrial protein, transcript variant 1, mRNA.	Coding	chr1	76190036 - 76229364	+	396.29	416.93	305.25	595.14	680.24	654.98	568.68	711.43	653.7	799.79	622.44	640.77	643.3	674.73	520.46	699.67	686.3	754.19	517.9	727.78	788	601.28	655.07	835.29	656.51	519.11	754.83	612.84	739.13	673.2	824.98	727.66	646.2	896.44	979.87	885.4	842.6	627.91	763.63
TC15001701.hg.1	ACSBG1	acyl-CoA synthetase bubblegum family member 1	NM_001199377	NM_001199377	RefSeq	Homo sapiens acyl-CoA synthetase bubblegum family member 1 (ACSBG1), transcript variant 2, mRNA.	Coding	chr15	78459810 - 78538030	-	64.37	69.48	89.91	84.68	74.1	74.32	90.56	84.18	82.66	84.43	83.71	89.41	112.29	120.34	136.1	127.38	149.12	94.87	87.85	83.6	141.5	132.12	188.06	109.85	97.84	94.65	113.75	132.56	116.49	98.67	100.09	108.11	111.14	148.08	116.98	151.37	212.09	163.75	186.57
TC19000147.hg.1	ANGPTL4	angiopoietin-like 4	NM_139314	NM_139314	RefSeq	Homo sapiens angiopoietin-like 4 (ANGPTL4), transcript variant 1, mRNA.	Coding	chr19	8429011 - 8439257	+	107.33	103.92	135.77	108.06	116.66	115.43	119.68	102.16	118.21	188.24	160.94	144.11	148.06	120.25	165.28	141.78	124.9	115.67	269.47	199.48	136.41	273.39	197.5	171.46	173.93	366.52	149.58	204.36	159.25	364.3	240.76	244.47	258.77	275.37	215.66	249.96	196.82	177.85	191.83
TC22000265.hg.1	APOL1	apolipoprotein L, 1	NM_001136540	NM_001136540	RefSeq	Homo sapiens apolipoprotein L, 1 (APOL1), transcript variant 3, mRNA.	Coding	chr22	36649056 - 36663577	+	105.33	114.39	115.61	121.66	111.49	104.27	120.94	113.42	108.85	108.43	122.47	136.02	161.52	177.99	167.35	266.22	276.63	133.37	113.76	134.16	158.17	156.62	211.02	142.58	127.3	130.94	154.94	167.96	143.34	139.74	150.61	135.34	131.77	206.27	178.01	199.55	356.23	231.16	247.14
TC16000972.hg.1	ARHGAP17	Rho GTPase activating protein 17	NM_001006634	NM_001006634	RefSeq	Homo sapiens Rho GTPase activating protein 17 (ARHGAP17), transcript variant 1, mRNA.	Coding	chr16	24930710 - 25026675	-	550.12	584.41	529.52	584.17	521.46	563.49	518.95	533.65	443.64	440.73	472.7	449.81	408.92	492.19	482.7	412.26	411.92	568.99	545.19	575.7	380.99	322.8	382.38	522.66	404.2	475.84	532.61	499.77	526.93	503.71	498.95	441.41	595.08	350.3	328.95	324.39	247.9	219.82	242.94
TC07000957.hg.1	ARHGEF5	Rho guanine nucleotide exchange factor (GEF) 5	NM_005435	NM_005435	RefSeq	Homo sapiens Rho guanine nucleotide exchange factor (GEF) 5 (ARHGEF5), mRNA.	Coding	chr7	144052381 - 144077725	+	220.86	178.62	194.5	111.01	106.51	105.66	114.82	89.55	120.39	130.98	121.84	116.96	126	120.85	110.43	96.36	99.92	90.92	103.39	99.01	95.6	100.74	90.83	99.96	127.72	111.24	108.37	98.61	97.35	97.84	117.38	108.01	137.11	93.36	85.14	97.46	101.92	136.35	110.95
TC19000032.hg.1	ATP5D	ATP synthase, H+ transporting, mitochondrial F1 complex, delta subunit	BC004426	BC004426	GenBank	Homo sapiens ATP synthase, H+ transporting, mitochondrial F1 complex, delta subunit, mRNA (cDNA clone MGC:3724 IMAGE:2819749), complete cds.	Coding	chr19	1241749 - 1244824	+	666.78	761.14	531.17	1220.89	1251.84	1027.66	1446.75	1249.95	1231.5	1423.29	1444.77	1183.84	1431.87	1188.42	1190.24	1196.7	1084.71	1264.58	1087.22	1604	2068.06	1643.65	1573.13	1102.28	929.69	997.55	1518.06	1615.4	1536.67	972.74	1769.64	1428.35	1273.53	1597.51	1604.52	1797.69	1307.85	1249.08	1455.9
TC17000823.hg.1	C17orf80	chromosome 17 open reading frame 80	NM_001100622	NM_001100622	RefSeq	Homo sapiens chromosome 17 open reading frame 80 (C17orf80), transcript variant 3, mRNA.	Coding	chr17	71228372 - 71245095	+	129.85	147.83	117.6	250.32	263.98	311.17	250.8	280.5	240.1	261.91	238.21	238.41	257.5	252.51	240.76	268.88	249.97	235.47	222.27	233.19	278.9	234.02	253.09	256.65	212.87	198.5	226.84	206.43	253.14	238.45	263.4	231.54	234.04	291.69	286.69	266.3	284.84	263.27	268.42
TC02001115.hg.1	C2orf88	chromosome 2 open reading frame 88	NM_001042519	NM_001042519	RefSeq	Homo sapiens chromosome 2 open reading frame 88 (C2orf88), transcript variant 1, mRNA.	Coding	chr2	190744335 - 191068210	+	189.55	233.61	174.08	252.15	249.03	226.43	256.61	230.84	232.72	241.03	236.1	212.24	195.82	227.07	273.89	296.4	272.11	177.61	234.22	222.99	190.68	237.68	218.18	194.81	194.91	218.27	204.55	215.13	220.93	219.76	207.94	172.97	204.31	237.43	236	225.96	188.43	227.54	194.25
TC08001401.hg.1	CALB1	calbindin 1, 28kDa	NM_004929	NM_004929	RefSeq	Homo sapiens calbindin 1, 28kDa (CALB1), mRNA.	Coding	chr8	91070836 - 91107703	-	26.85	28.69	26.99	27.52	26.67	30.17	34.18	31.52	31.33	36.49	36.57	41.14	29.89	27.81	32.2	30.91	24.36	75.74	65.93	85.68	40.66	37.95	41.77	63.4	48.31	62.86	77.91	123.3	63.92	89.74	70.43	61.79	46.09	60.29	62.53	79.41	156.67	100.86	200.6
TC19001101.hg.1	CD70	CD70 molecule	NM_001252	NM_001252	RefSeq	Homo sapiens CD70 molecule (CD70), mRNA.	Coding	chr19	6583135 - 6591163	-	66.8	75.22	101.26	67.92	65.72	53.57	72.09	62.05	67.89	67.06	64.28	130.17	113.05	119.2	148.41	110.18	151.85	119.81	90.97	88.71	110.24	95.22	98.35	79.47	81.88	76.4	82.44	87.76	97.59	79.66	127.4	120.23	92.2	136.59	164.67	139.27	128.02	146.88	145.72
TC14000196.hg.1	COCH	cochlin	NM_001135058	NM_001135058	RefSeq	Homo sapiens coagulation factor C homolog, cochlin (Limulus polyphemus) (COCH), transcript variant 1, mRNA.	Coding	chr14	31343741 - 31364271	+	104.12	108.36	116.82	199.87	237.37	143.2	144.64	146.39	143.06	184.84	135.12	170.99	185.05	243.43	207.41	245.71	301.86	142.35	121.46	145.01	156.24	170.28	278.46	221.16	185	197.22	188	212.49	198.93	199.82	179.11	170.15	208.19	241.39	305.51	460.72	459.19	358.21	455.33
TC22000612.hg.1	CRYBB1	crystallin, beta B1	NM_001887	NM_001887	RefSeq	Homo sapiens crystallin, beta B1 (CRYBB1), mRNA.	Coding	chr22	26995242 - 27014052	-	92.51	100.09	126.51	171.51	160.59	140.67	167.57	120.97	147.7	165.93	169.02	263.69	243.22	195.33	200.35	239.65	187.05	220.97	243.16	282.89	201.87	228.44	196.31	168.33	190.71	220.44	163.42	140.22	166.22	210.43	255.66	200.17	221.09	138.14	119.88	138.08	118.01	126.58	125.16
TC15000771.hg.1	CSPG4P8	chondroitin sulfate proteoglycan 4 pseudogene 8	NR_033579	NR_033579	RefSeq	Homo sapiens chondroitin sulfate proteoglycan 4 pseudogene (LOC440297), non-coding RNA.	Coding	chr15	82753447 - 82769399	+	143.72	129.75	155.63	166.06	153.21	156.82	152.22	154.17	147.53	144.24	157.58	197.81	244.8	197.88	255.84	211.43	187.61	220.72	176.3	184.54	289.96	215.68	219.6	238.69	275.79	202.22	211.36	218.84	217.31	197.85	158.58	172.11	171.51	215.73	201.84	234.7	309.97	382.07	292.78
TC02002582.hg.1	CWC22	CWC22 spliceosome-associated protein homolog (S. cerevisiae)	NM_020943	NM_020943	RefSeq	Homo sapiens CWC22 spliceosome-associated protein homolog (S. cerevisiae) (CWC22), mRNA.	Coding	chr2	180809603 - 180871840	-	304.78	298.61	219.09	452.01	537.41	598.19	518.72	654.81	562.19	497.38	540.35	518.45	445.7	484.62	472.47	806.31	820.19	537.06	479.95	567.12	614.86	607.77	591.43	500.51	325.43	358.49	592.13	543.06	519.59	471.27	800.31	618.18	537.96	712.99	747.06	682.14	575.77	389.36	564.34
TC01003968.hg.1	EGLN1	egl nine homolog 1 (C. elegans)	NM_022051	NM_022051	RefSeq	Homo sapiens egl nine homolog 1 (C. elegans) (EGLN1), mRNA.	Coding	chr1	231499497 - 231560790	-	220.7	273.06	263.7	173.17	183.57	225.67	277.99	172.17	247.77	321.59	282.91	263.04	335.93	286.25	296.66	409.14	376.99	277.47	404.47	389.33	347.59	507.58	350.68	427.16	417.13	615.82	355.8	370.09	368.36	641.08	440.72	356.78	425.72	577.35	616.85	608.25	421.41	406.06	447.54
TC12000099.hg.1	ENO2	enolase 2 (gamma, neuronal)	NM_001975	NM_001975	RefSeq	Homo sapiens enolase 2 (gamma, neuronal) (ENO2), mRNA.	Coding	chr12	7023491 - 7032861	+	285.14	309.13	320.49	231.9	247.91	252.5	258.15	222.37	290.25	414.81	319.87	351.33	306.24	226.42	344.14	310.07	234.25	219.86	491.67	457.33	249.64	559.51	369.85	375.94	352.78	574.61	349.4	451.16	354.74	653.98	373.43	445.23	522.22	771.02	628.62	703.99	518.56	439.65	510.61
TC16001271.hg.1	FA2H	fatty acid 2-hydroxylase	NM_024306	NM_024306	RefSeq	Homo sapiens fatty acid 2-hydroxylase (FA2H), mRNA.	Coding	chr16	74746853 - 74808730	-	56.07	43.23	62.57	47.2	46.29	45.46	53.87	47.98	47.56	53.53	53.05	53.06	61.12	47.3	53.36	53.71	53.28	50.79	53.33	47.09	79.4	71.31	71.05	58.83	63.79	65.48	65.34	74.12	59.73	53.7	55.85	57.67	65.85	82.83	73.03	71.61	108.74	105.09	101.85
TC07001304.hg.1	FAM183B	acyloxyacyl hydrolase (neutrophil)	NR_028347	NR_028347	RefSeq	Homo sapiens family with sequence similarity 183, member B (FAM183B), non-coding RNA.	Coding	chr7	38724946 - 38726689	-	146.65	130.99	127.65	72.48	70.81	74.83	69.97	60.51	71.68	82.45	75.6	65.08	76.29	67.71	78.13	59.07	70.49	75.61	74.99	55.66	51.98	69.08	58.67	71.68	80.2	73.39	59.93	72.97	62.25	82.85	63.57	64.57	86.1	57.9	64.02	68.67	68.47	91.75	80.51
TC19000319.hg.1	FAM32A	family with sequence similarity 32, member A	NM_014077	NM_014077	RefSeq	Homo sapiens family with sequence similarity 32, member A (FAM32A), mRNA.	Coding	chr19	16296234 - 16302857	+	235.19	247.95	138.02	543.49	721.06	553.43	507.69	606.51	486.17	487.14	478.11	398.06	410.34	446.02	422.09	674.31	515.95	370.19	377.78	470.77	354.35	411.41	419.07	456.68	262.94	394.75	463.11	445.55	432.49	393.34	486.68	372.62	374.61	367.96	345.11	334.46	265.71	225.95	298.59
TC17000003.hg.1	FAM57A	family with sequence similarity 57, member A	NM_024792	NM_024792	RefSeq	Homo sapiens family with sequence similarity 57, member A (FAM57A), mRNA.	Coding	chr17	635824 - 646081	+	207.25	238.69	250.68	498.72	519.27	412.21	577.96	482.23	528.73	636.1	456.09	458.75	532.72	411.71	433.34	451.48	328.56	296.32	486.89	459.9	311.81	400.93	280.57	492.97	338.25	428.01	432.26	444.79	526.8	421.87	442.16	382.15	465.53	515.16	514.13	514.14	410.33	474.65	447.8
TC09001361.hg.1	FANCC	Fanconi anemia, complementation group C	NM_000136	NM_000136	RefSeq	Homo sapiens Fanconi anemia, complementation group C (FANCC), transcript variant 1, mRNA.	Coding	chr9	97861336 - 98079991	-	91.93	103.34	116.87	183.82	204.1	174.61	181.31	193.95	181.72	177.74	185.8	174.1	171.54	173.04	183.8	212.05	203.07	166.41	169.64	175.43	225.28	212.71	221.88	186.01	162.48	167.5	199.09	219.56	200.37	179.17	213.13	194.49	184.58	229.38	222.74	218.5	248.12	229.47	224.65
TC08000225.hg.1	HMBOX1	homeobox containing 1	NM_001135726	NM_001135726	RefSeq	Homo sapiens homeobox containing 1 (HMBOX1), transcript variant 2, mRNA.	Coding	chr8	28747911 - 28922281	+	606.13	626.58	583.47	383.11	315.73	446.68	371.89	421.59	387.67	327.27	362.49	344.64	351.75	408.06	367.58	333.42	358.6	443.64	376.21	418.64	376.25	292.2	400.8	426.29	447.26	379.68	343.07	334.48	407.97	448.27	387.07	419.1	434.66	362.92	374.87	339.32	293.38	270.04	286.3
TC02000720.hg.1	IL1RN	interleukin 1 receptor antagonist	NM_173843	NM_173843	RefSeq	Homo sapiens interleukin 1 receptor antagonist (IL1RN), transcript variant 4, mRNA.	Coding	chr2	113856937 - 113891593	+	42.26	45.61	45.35	45.83	48.42	44.19	49.16	43.26	43.55	47.96	51.81	67.03	73.58	60.58	54.22	80.83	58.49	102.89	64.48	73.44	79.45	56.84	81.13	64.9	79.59	69.07	55.02	76.67	79.72	83.58	79.27	73.19	72.55	94.1	81.47	96.41	121.7	110.17	111.65
TC10001007.hg.1	IL2RA	interleukin 2 receptor, alpha	NM_000417	NM_000417	RefSeq	Homo sapiens interleukin 2 receptor, alpha (IL2RA), mRNA.	Coding	chr10	6052652 - 6104333	-	126.93	115.87	129.8	77.92	89.89	228.64	114.7	181.1	198.76	259.39	202.64	87.06	108.43	116.58	70.27	91.38	77.23	71.4	86.15	147.99	62.45	66.5	92.72	70.74	91.31	82.83	111.74	75.8	106.64	104.22	382.2	240.08	335.27	62.47	56.83	58.54	65.28	74.53	70.71
TC17001783.hg.1	LIMD2	LIM domain containing 2	NM_030576	NM_030576	RefSeq	Homo sapiens LIM domain containing 2 (LIMD2), mRNA.	Coding	chr17	61773249 - 61778045	-	784.08	620.25	851.02	527.73	487.62	457.83	470.63	482.16	498.4	555.89	438	488.53	417.34	411.59	403.83	306	309.45	358.27	409.69	368.38	309.93	340.31	292.22	382.51	341.68	463.42	443.39	348.88	364.38	385.22	424.38	356.25	435.56	320.85	311.59	316.36	312.39	350.33	341.87
TC21000132.hg.1	LINC00649	long intergenic non-protein coding RNA 649	NR_038883	NR_038883	RefSeq	Homo sapiens long intergenic non-protein coding RNA 649 (LINC00649), non-coding RNA.	Coding	chr21	35303464 - 35349992	+	131.89	136.46	144.75	96.58	79.2	73.68	77.87	77.66	75.81	70.82	78.56	83.49	93.75	84.72	89.69	86.07	81.05	64.52	68.05	92.42	74.85	69.8	76.59	82.52	107.65	75.51	76.4	77.02	80.68	92.74	62.28	72.72	81.68	62.33	73.3	64.5	89.17	98.66	75.2
TC18000577.hg.1	LINC00909	long intergenic non-protein coding RNA 909	NR_024484	NR_024484	RefSeq	Homo sapiens uncharacterized LOC400657 (LOC400657), non-coding RNA.	Coding	chr18	72259010 - 72265071	-	100.55	97.49	101.84	153.42	188.85	204.69	156.6	201.89	144.81	225.23	165.45	160.13	214.52	157.75	137.3	218.36	166.19	169.22	146.66	229.16	233.56	170.47	191.68	167.86	133.58	141.36	161.43	166.12	141.23	166.2	160.51	175.37	156.11	224.68	195.96	204.6	194.77	164.4	179.75
TC0X000815.hg.1	LOC100506453	uncharacterized LOC100506453	ENST00000424415	ENST00000424415	ENSEMBL	cdna:known chromosome:GRCh37:X:3809479:3820041:-1 gene:ENSG00000205663 gene_biotype:processed_transcript transcript_biotype:processed_transcript	Coding	chrX	3809479 - 3838787	-	902.58	327.14	374.08	284.67	616.31	650.68	292.89	960.44	276.19	260.85	634.11	759.13	250.34	273.94	906.67	269.26	253.12	217.95	692.22	220.61	230.25	687.88	241.71	860.9	198.2	210.98	236.3	715.98	900.07	214.39	416.35	612.05	870.19	444.81	684.19	404.52	471.11	603.04	430.22
TC02002331.hg.1	LOC100996884 // LOC100216479	putative fatty acyl-CoA reductase 2-like protein FLJ43933-like // uncharacterized LOC100216479	ENST00000424873 // ENST00000424873	ENST00000424873	ENSEMBL	cdna:known chromosome:GRCh37:2:131174328:131185559:-1 gene:ENSG00000178162 gene_biotype:pseudogene transcript_biotype:processed_transcript	Coding	chr2	131174328 - 131185559	-	34.71	41.93	46.21	44.77	43.69	44.64	45.12	44.04	62.04	76.62	79.99	50.23	47.52	50.3	43.18	51.66	49.82	55.72	86.18	93.55	52.59	62.54	75.96	65.56	92.86	74.85	122.41	147.82	85.23	81.3	154.47	128.34	90.61	161.12	319.89	174	91.41	127.2	108.33
TC15000973.hg.1	LRRK1	leucine-rich repeat kinase 1	NM_024652	NM_024652	RefSeq	Homo sapiens leucine-rich repeat kinase 1 (LRRK1), mRNA.	Coding	chr15	101459420 - 101610317	+	187.39	204.14	237.22	195.04	162.17	127.92	148.68	140.29	159.1	164.98	152.59	147.4	164.54	159.19	156.04	127.83	124.19	120.03	128.17	120.75	113.75	118.39	108.58	121.34	124.97	132.68	130.12	126.73	124.16	113.39	111.65	126.15	131.05	96.33	87.43	96.95	96.64	113.95	110.62
TC01003205.hg.1	MCL1	myeloid cell leukemia sequence 1 (BCL2-related)	NM_001197320	NM_001197320	RefSeq	Homo sapiens myeloid cell leukemia sequence 1 (BCL2-related) (MCL1), nuclear gene encoding mitochondrial protein, transcript variant 3, mRNA.	Coding	chr1	150547027 - 150552214	-	2128.84	1901.11	1637.32	923.46	1062.13	951.96	996.16	998.67	999.7	952.8	1032.11	1018.71	1112.95	858.7	838.36	1132.22	1017.96	852.11	1126.19	1208.88	821.58	1047.45	952.33	892.7	935.48	1199.83	1068.33	979.26	879.86	1219.56	1079.37	1029.31	1126.56	890.06	894.9	946.81	798.97	665.37	790.41
TC11001238.hg.1	MIR210HG	MIR210 host gene (non-protein coding)	NR_038262	NR_038262	RefSeq	Homo sapiens MIR210 host gene (non-protein coding) (MIR210HG), non-coding RNA.	Coding	chr11	565657 - 568457	-	160.35	183.1	247.54	181.78	194.45	165.75	214.11	177.84	190.98	297.39	197.25	270.89	281.4	250.39	263.73	280.45	258.51	212.8	309.9	371.12	203.24	375.14	306.09	285.21	257.4	355.62	253.67	275.95	244.96	317.33	276.99	324.71	336.49	415.56	399.64	404.07	306.45	280.9	393.85
TC07001928.hg.1	MRPS33	mitochondrial ribosomal protein S33	NM_016071	NM_016071	RefSeq	Homo sapiens mitochondrial ribosomal protein S33 (MRPS33), nuclear gene encoding mitochondrial protein, transcript variant 1, mRNA.	Coding	chr7	140702196 - 140715028	-	112.06	103.93	80.5	124.23	145.33	166.38	130.35	136.79	122.58	132.86	130.2	127.68	124.53	119.45	116.63	150.16	134.05	117.17	109.68	114.29	145.29	123.18	129.28	141.95	104.75	110.44	137.2	144.29	126	123.27	141.84	134.98	115.95	166.66	163.54	156.72	141.62	145.3	150.73
TC16002074.hg.1	MT1M	metallothionein 1M	NM_176870	NM_176870	RefSeq	Homo sapiens metallothionein 1M (MT1M), mRNA.	Coding	chr16	56666534 - 56667898	+	136.05	124.06	144.89	136.87	133.99	205.15	277.62	219.04	235.21	240.76	227.41	140.17	152.46	148.36	146.98	128.68	116.83	234.16	258.07	303.78	220.94	314.81	263.73	273.18	239.39	258.94	234.06	273.42	196.11	223.49	242.56	268.14	228.97	370.96	350.24	422.49	235.83	227.23	306.58
TC12001924.hg.1	MTERFD3	MTERF domain containing 3	NM_001033050	NM_001033050	RefSeq	Homo sapiens MTERF domain containing 3 (MTERFD3), transcript variant 1, mRNA.	Coding	chr12	107371069 - 107380944	-	82.39	65.6	72.45	100.71	106.88	111.13	103.5	113.68	92.22	103.9	97.78	123.54	122.27	129.27	112.56	220.63	207.59	169.73	102.1	130.68	190.99	130.01	236.42	154.86	113.06	97.17	129.17	144.34	132.43	109.94	156.59	138.11	103.09	170.9	157.09	171.62	194.08	130.11	191.44
TC03001725.hg.1	OSBPL11	oxysterol binding protein-like 11	NM_022776	NM_022776	RefSeq	Homo sapiens oxysterol binding protein-like 11 (OSBPL11), mRNA.	Coding	chr3	125247702 - 125314381	-	184.56	238.12	220.18	362.52	456.93	447.98	407.24	456.47	412.75	342.56	398.67	354.73	329.76	364.38	338.35	479	515.2	373.65	370.48	302.67	485.46	422.8	483.54	377.68	289.52	312.12	424.11	437.54	441.46	346.48	503.72	354.48	314.07	497.77	467.14	475.82	470.73	359.32	469.96
TC11000592.hg.1	PLCB3	phospholipase C, beta 3 (phosphatidylinositol-specific)	NM_000932	NM_000932	RefSeq	Homo sapiens phospholipase C, beta 3 (phosphatidylinositol-specific) (PLCB3), transcript variant 1, mRNA.	Coding	chr11	64018995 - 64036924	+	177.43	193.25	198.82	268.8	255.68	264.99	306.59	243.23	270.38	282.44	291.65	261.65	302.24	267.13	274.37	291.43	252.57	286.03	303.39	303.97	388.93	369.4	348.29	327.02	315.66	347.44	396.7	487.24	359.67	308.18	326.8	304.51	303.19	387.59	345.79	410.69	449.91	418.21	442.14
TC16000149.hg.1	PMM2	phosphomannomutase 2	NM_000303	NM_000303	RefSeq	Homo sapiens phosphomannomutase 2 (PMM2), mRNA.	Coding	chr16	8891670 - 8943194	+	322.77	319.67	253.99	622	639.48	708.05	527.94	692.29	567.64	522.99	563.09	474.27	460.15	466.02	463.09	414.82	405.21	338.08	466.07	381.92	280.8	356.25	299.13	495.58	289.89	277.7	363.65	349.74	420.53	377.15	398.97	389.88	400.06	345.8	365.82	284.25	318.65	280.95	261.49
TC01003538.hg.1	RC3H1-IT1	RC3H1 intronic transcript 1 (non-protein coding)	ENST00000421851	ENST00000421851	ENSEMBL	havana:sense_intronic chromosome:GRCh37:1:173978405:173985344:-1 gene:ENSG00000236535 gene_biotype:sense_intronic transcript_biotype:sense_intronic	Coding	chr1	173978405 - 173985344	-	413.13	372.1	326.41	225.76	203.55	215.06	207.56	206.98	251.58	170.46	258.98	212.2	165.98	235.41	237.33	203.84	244.9	172.85	201.62	195.98	178.64	179.8	206.43	234.24	218.02	205.3	169.64	174.51	231.33	188.59	144.6	168.43	202.95	155.52	178.2	150.25	212.67	214.23	177.61
TC22000382.hg.1	RIBC2	RIB43A domain with coiled-coils 2	NM_015653	NM_015653	RefSeq	Homo sapiens RIB43A domain with coiled-coils 2 (RIBC2), mRNA.	Coding	chr22	45809572 - 45828376	+	186.99	173.83	187.55	303.52	227.69	370.59	256.48	275.37	267.61	268.4	249.28	271.97	267.12	285.75	270.93	303.31	292.56	275	283.67	290.52	298.84	309.65	332.75	317.98	313.32	333.59	282.37	292.43	333.73	337.71	243.92	293.29	259.69	393.01	304.03	360.08	428.02	396.6	392.17
TC10001495.hg.1	RNLS	renalase, FAD-dependent amine oxidase	NM_001031709	NM_001031709	RefSeq	Homo sapiens renalase, FAD-dependent amine oxidase (RNLS), transcript variant 1, mRNA.	Coding	chr10	89892057 - 90344287	-	99.73	107.03	73.85	74.2	65.28	65.04	67.8	67.9	65.02	88.54	77.21	75.3	78.24	79.8	73.27	96	100.72	89.71	76.09	98.84	118.74	97.92	125.07	79.76	71.27	73.76	77.85	77.27	86.96	100.15	109.02	102.14	102.51	106.87	102.18	108.14	120.06	130.1	127.61
TC07001139.hg.1	RPA3	replication protein A3, 14kDa	NM_002947	NM_002947	RefSeq	Homo sapiens replication protein A3, 14kDa (RPA3), mRNA.	Coding	chr7	7676149 - 7758238	-	96.05	79.75	99.42	120.59	136.01	135.09	121.08	134.54	130.01	122.95	128.09	137.44	133.61	141.3	137.27	188.92	202.08	163.48	146.12	162.94	201.28	164.63	232.02	157.67	163.64	160.53	163.61	185.36	151.99	170.56	185.71	182.24	158.56	219.57	204.07	191.21	181.32	157.04	168.09
TC01002614.hg.1	RPS15AP10	ribosomal protein S15a pseudogene 10	NR_026768	NR_026768	RefSeq	Homo sapiens ribosomal protein S15a pseudogene 10 (RPS15AP10), non-coding RNA.	Coding	chr1	46111452 - 46112357	-	151.77	192.08	104.11	108.08	94.9	125.56	106.51	110.15	104.09	60.88	89.95	76.49	83.75	89.57	91.07	133.35	126.62	99.92	81.15	105.89	109.15	85.38	140.95	100.87	79.34	53.41	55.45	66.61	99.7	72.55	74.27	79.84	72.11	78.1	99.95	80.38	78.67	73.33	77.7
TC11000809.hg.1	SERPINH1	serpin peptidase inhibitor, clade H (heat shock protein 47), member 1, (collagen binding protein 1)	NM_001207014	NM_001207014	RefSeq	Homo sapiens serpin peptidase inhibitor, clade H (heat shock protein 47), member 1, (collagen binding protein 1) (SERPINH1), transcript variant 1, mRNA.	Coding	chr11	75273101 - 75283849	+	298.38	281.76	332.81	370.56	382.78	473.17	465.62	470.18	399.71	451.31	463.83	506.19	547.81	434.45	522.25	523.96	422.57	479.9	606.69	573.69	461.1	554.92	551.15	560.56	482.42	560.36	500.36	468.77	490.19	587.35	497.77	449.79	460.68	835.52	682.12	802.38	678.74	696.54	716.96
TC11001048.hg.1	SIDT2	SID1 transmembrane family, member 2	NM_001040455	NM_001040455	RefSeq	Homo sapiens SID1 transmembrane family, member 2 (SIDT2), mRNA.	Coding	chr11	117049449 - 117068161	+	1103.39	1007.12	1417.4	623.97	493.75	654.42	851.03	593.51	660.55	608.18	864.45	765.59	985.4	827.26	872.55	854.96	743.91	1279.6	1134.37	1440.97	1155.05	997.4	1018.97	978.22	1184.64	1358.01	1333.02	1275.91	1204.48	1174.34	992.59	987.09	990.56	851.31	790.09	809.47	517.99	516.15	600.8
TC15000060.hg.1	SNORD116-14	small nucleolar RNA, C/D box 116-14	NR_003329	NR_003329	RefSeq	Homo sapiens small nucleolar RNA, C/D box 116-14 (SNORD116-14), small nucleolar RNA.	Coding	chr15	25325288 - 25325381	+	2259.52	2307.76	1648.22	1713.05	1503.91	816.84	1245.57	886.27	1807.83	776.02	1248.52	1518.5	1486.47	2328.8	1700.77	1825.11	1465.86	1596.61	1103.23	1763.4	1162.66	1209.17	1438.51	819.93	1845.1	1235.09	1013.22	832.94	1029.59	705.3	1176.1	1083.63	1077.01	545.7	1193.97	802.02	703.68	526.11	762.66
TC11002391.hg.1	SNORD14E	small nucleolar RNA, C/D box 14E	ENST00000364009	ENST00000364009	ENSEMBL	ncrna:snoRNA chromosome:GRCh37:11:122928785:122928869:-1 gene:ENSG00000200879 gene_biotype:snoRNA transcript_biotype:snoRNA	Coding	chr11	122928785 - 122928869	-	547.95	318.24	396.63	473.19	600.21	604.19	713.52	562.4	780.11	382.02	714.91	243.23	317.77	224.29	254.83	628.15	416.41	120.76	312.33	262.22	143.87	360.25	224.4	423.5	236.65	465.14	567.1	503.98	452.64	479.44	290.21	231.21	245.06	380.5	393.85	382.39	181.64	196.84	238.76
TC04000063.hg.1	STK32B	serine/threonine kinase 32B	NM_018401	NM_018401	RefSeq	Homo sapiens serine/threonine kinase 32B (STK32B), mRNA.	Coding	chr4	5053169 - 5502725	+	138.5	144.68	116.53	79.8	75.8	76.72	74.41	76.57	71.43	79.3	75.6	70.01	97.36	80.07	74.36	87.08	94.07	70.56	64.36	64.56	87.81	77.35	91.57	80.51	87.7	79.43	74.9	77.05	73.76	81.43	81.74	80.13	80.05	64.72	64	64.14	62.81	87.56	73.4
TC12001238.hg.1	TAS2R19	taste receptor, type 2, member 19	NM_176888	NM_176888	RefSeq	Homo sapiens taste receptor, type 2, member 19 (TAS2R19), mRNA.	Coding	chr12	11174218 - 11175219	-	78.28	72.47	73.05	115.65	72.3	75.67	68.18	99.52	71.03	41.35	64.55	72.29	71.29	93.52	127.96	158.09	150.13	67.44	54.57	98.6	95.74	60.17	140.08	96.55	80.51	46.72	52.76	89.22	104.57	69.67	89.27	87.72	77.3	62.32	108.77	61.72	51.06	51.05	42.59
TC12001239.hg.1	TAS2R31	taste receptor, type 2, member 31	NM_176885	NM_176885	RefSeq	Homo sapiens taste receptor, type 2, member 31 (TAS2R31), mRNA.	Coding	chr12	11182986 - 11286882	-	492.67	423.19	386.67	182.67	164.85	267.39	161.81	261.1	208.97	139.73	200.01	154.57	208.71	190.71	247.95	273.1	295.08	152.97	159.59	225.2	246.16	147.83	263.54	271.47	255.74	139.69	178.64	208.3	296.47	235.36	186.5	250.28	233.22	160.17	221.64	188.55	195.06	190.54	192.64
TC12001242.hg.1	TAS2R43	taste receptor, type 2, member 43	NM_176884	NM_176884	RefSeq	Homo sapiens taste receptor, type 2, member 43 (TAS2R43), mRNA.	Coding	chr12	11243886 - 11244912	-	336.42	209.39	228.5	96.46	86.15	207.81	71.74	108.55	117.45	77.68	131.85	71.2	104.17	134	103.76	144.71	171.54	101.19	66.78	134.37	138.17	62.34	158.11	149	118.63	91.42	118.58	89.42	140	133.88	121.83	117.01	125.33	91.59	109.3	103.79	105.55	87.36	110.47
TC16002053.hg.1	TBC1D24	TBC1 domain family, member 24	NM_001199107	NM_001199107	RefSeq	Homo sapiens TBC1 domain family, member 24 (TBC1D24), transcript variant 1, mRNA.	Coding	chr16	2525147 - 2555734	+	171	158.89	169.6	258.17	214.53	279.15	298.91	292.68	219.67	271.17	224.81	205.79	264.88	261.51	238.62	194.05	215.74	222.15	210.95	154.83	290.17	209.73	236.98	291.46	222.77	257.41	282.73	285.83	253.51	239.91	257.6	210.31	206.8	346.48	300.61	375.93	553.58	464.99	485.3
TC17001306.hg.1	TLCD1	TLC domain containing 1	NM_001160407	NM_001160407	RefSeq	Homo sapiens TLC domain containing 1 (TLCD1), transcript variant 2, mRNA.	Coding	chr17	27051366 - 27053950	-	134.93	134.75	167.97	237.07	269.25	274.7	274.56	241.34	256.44	291.11	281.18	243.96	257.35	230.96	253.46	214.81	191.32	211.75	255.07	175.52	270.55	264.32	207.68	234.51	239.86	280.38	280.25	271.63	283.87	258.86	270.65	255.51	229.96	304.88	280.5	320.71	330.15	354.42	321.62
TC19001871.hg.1	TMEM238	transmembrane protein 238	NM_001190764	NM_001190764	RefSeq	Homo sapiens transmembrane protein 238 (TMEM238), mRNA.	Coding	chr19	55890612 - 55895627	-	373.78	371.32	339.93	404.28	351.21	339.19	373.08	339.31	348.32	459.7	400.44	311.97	395.34	386.43	403.62	383.84	385.24	376.83	318.33	424.51	467.73	373.17	515.99	376.99	276.63	319.17	627.92	570.54	413.81	342.7	679.9	543.38	480.49	687.64	475.54	748.61	549.65	576.89	678.06
TC17001912.hg.1	TNRC6C-AS1	TNRC6C antisense RNA 1	NR_040071	NR_040071	RefSeq	Homo sapiens uncharacterized LOC100131096 (LOC100131096), non-coding RNA.	Coding	chr17	76103480 - 76107880	-	274.53	257.4	287.81	168.64	159.16	238.19	230.07	207.42	167.64	213.29	222.68	178.64	176.91	153.6	162.71	177.88	159.7	169.47	201.17	246.66	289.78	230.14	292.83	258.8	240.11	214.66	207.43	349.07	269.81	237.57	174.14	202.7	206.76	381.04	347.28	386.78	430.98	440.89	429.89
TC17000188.hg.1	TRPV2	transient receptor potential cation channel, subfamily V, member 2	NM_016113	NM_016113	RefSeq	Homo sapiens transient receptor potential cation channel, subfamily V, member 2 (TRPV2), mRNA.	Coding	chr17	16318856 - 16340317	+	316.7	315.2	339.67	280.95	292.18	302.24	308.9	301.55	276.6	292.44	309.74	392.94	269	236.87	227.08	181.57	159.53	364.53	477.35	446.14	235.88	225.63	188.39	295.52	261.97	444.92	319.76	327.12	320.97	463.55	315.57	256	293.95	225.16	194.49	197.87	153.64	180.33	187.8
TC02001613.hg.1	TTC32	tetratricopeptide repeat domain 32	NM_001008237	NM_001008237	RefSeq	Homo sapiens tetratricopeptide repeat domain 32 (TTC32), mRNA.	Coding	chr2	20096404 - 20101747	-	79.38	72.77	61.81	76.03	79.62	104	83.93	121.26	88.23	85.12	74.51	85.19	81.2	90.18	89.9	111.8	135.48	86.01	72.81	82.02	114.6	105.13	124.26	101.01	71.1	88.61	103.45	122.62	85.98	114.81	134.21	90.67	73.68	189.62	186.16	152.84	166.33	112.34	155.45
TC21000201.hg.1	UBASH3A	ubiquitin associated and SH3 domain containing A	NM_001001895	NM_001001895	RefSeq	Homo sapiens ubiquitin associated and SH3 domain containing A (UBASH3A), transcript variant 2, mRNA.	Coding	chr21	43823971 - 43867791	+	103.75	88.2	145.98	171.29	126.89	194.63	205.12	152.55	179.64	153.11	133.37	178.31	186.83	151.3	181.11	182.32	135.61	167.01	136.98	201.29	152.13	131.89	142.48	148.21	181.42	159.13	184.21	155.43	129.92	148.25	188.31	146.82	147.4	307.26	193.76	314.05	283.79	182.29	244.49
TC18000278.hg.1	YES1	v-yes-1 Yamaguchi sarcoma viral oncogene homolog 1	NM_005433	NM_005433	RefSeq	Homo sapiens v-yes-1 Yamaguchi sarcoma viral oncogene homolog 1 (YES1), mRNA.	Coding	chr18	721588 - 812542	-	330.96	249.93	105.56	238.57	241.34	270.63	222.77	335.98	321.55	300.36	317.99	221.71	176.37	228.45	208.54	297.4	367.43	189.27	222.8	263.46	187.54	222.45	334.24	198.05	145.71	193.12	230.13	244.58	214.76	271.43	223.76	240.98	224.71	229.77	275.75	205.39	74.77	73.59	87.77
TC19001497.hg.1	YIF1B	Yip1 interacting factor homolog B (S. cerevisiae)	NM_001039671	NM_001039671	RefSeq	Homo sapiens Yip1 interacting factor homolog B (S. cerevisiae) (YIF1B), transcript variant 3, mRNA.	Coding	chr19	38794200 - 38806606	-	885.62	907.26	1020.63	1864.2	1802.47	1716.94	1898.74	1576.22	1692.54	1989.8	1774.11	1843.56	2034.33	1802.26	1707.58	1608.49	1534.05	1778.26	1883.66	2065.92	1679	1664.95	1693.85	1625.81	1682.17	1888.01	1890.96	1732.64	1753.79	1772.57	2044.44	1694.57	1959.15	2007.19	1797.7	1901.68	1351.27	1352.98	1578.24
TC6_dbb_hap3000112.hg.1	ZFP57	ZFP57 zinc finger protein	BC157878	BC157878	GenBank	Homo sapiens zinc finger protein 57 homolog (mouse), mRNA (cDNA clone MGC:189704 IMAGE:8862701), complete cds.	Coding	chr6_dbb_hap3	943523 - 952233	-	88.75	77.68	104.08	222.56	82.68	79.61	275.88	266.42	87.11	214.85	182.3	188.01	94.27	129.89	180.57	82.06	134.51	76.05	178.22	86.85	76.71	173.86	128	215.49	91.62	95.26	174.62	193.93	206.36	79.81	82.03	83.72	96.92	261.45	227.3	228.83	191.15	205.58	172.08
TC6_mann_hap4000101.hg.1	ZFP57	ZFP57 zinc finger protein	BC157878	BC157878	GenBank	Homo sapiens zinc finger protein 57 homolog (mouse), mRNA (cDNA clone MGC:189704 IMAGE:8862701), complete cds.	Coding	chr6_mann_hap4	943126 - 951835	-	88.75	77.68	104.08	222.56	82.68	79.61	275.88	266.42	87.11	214.85	182.3	188.01	94.27	129.89	180.57	82.06	134.51	76.05	178.22	86.85	76.71	173.86	128	215.49	91.62	95.26	174.62	193.93	206.36	79.81	82.03	83.72	96.92	261.45	227.3	228.83	191.15	205.58	172.08
TC6_mcf_hap5000105.hg.1	ZFP57	ZFP57 zinc finger protein	BC157878	BC157878	GenBank	Homo sapiens zinc finger protein 57 homolog (mouse), mRNA (cDNA clone MGC:189704 IMAGE:8862701), complete cds.	Coding	chr6_mcf_hap5	943351 - 952066	-	88.75	77.68	104.08	222.56	82.68	79.61	275.88	266.42	87.11	214.85	182.3	188.01	94.27	129.89	180.57	82.06	134.51	76.05	178.22	86.85	76.71	173.86	128	215.49	91.62	95.26	174.62	193.93	206.36	79.81	82.03	83.72	96.92	261.45	227.3	228.83	191.15	205.58	172.08
TC6_qbl_hap6000113.hg.1	ZFP57	ZFP57 zinc finger protein	BC157878	BC157878	GenBank	Homo sapiens zinc finger protein 57 homolog (mouse), mRNA (cDNA clone MGC:189704 IMAGE:8862701), complete cds.	Coding	chr6_qbl_hap6	943489 - 952199	-	88.75	77.68	104.08	222.56	82.68	79.61	275.88	266.42	87.11	214.85	182.3	188.01	94.27	129.89	180.57	82.06	134.51	76.05	178.22	86.85	76.71	173.86	128	215.49	91.62	95.26	174.62	193.93	206.36	79.81	82.03	83.72	96.92	261.45	227.3	228.83	191.15	205.58	172.08
TC6_ssto_hap7000104.hg.1	ZFP57	ZFP57 zinc finger protein	BC157878	BC157878	GenBank	Homo sapiens zinc finger protein 57 homolog (mouse), mRNA (cDNA clone MGC:189704 IMAGE:8862701), complete cds.	Coding	chr6_ssto_hap7	980722 - 989438	-	88.75	77.68	104.08	222.56	82.68	79.61	275.88	266.42	87.11	214.85	182.3	188.01	94.27	129.89	180.57	82.06	134.51	76.05	178.22	86.85	76.71	173.86	128	215.49	91.62	95.26	174.62	193.93	206.36	79.81	82.03	83.72	96.92	261.45	227.3	228.83	191.15	205.58	172.08
TC06001486.hg.1	ZFP57	ZFP57 zinc finger protein	ENST00000488757	ENST00000488757	CSIRO	[mRNA] locus=scaffold155:219948:223490:- gene:ENSG00000204644	Coding	chr6	29640169 - 29648887	-	88.75	77.68	104.08	222.56	82.68	79.61	275.88	266.42	87.11	214.85	182.3	188.01	94.27	129.89	180.57	82.06	134.51	76.05	178.22	86.85	76.71	173.86	128	215.49	91.62	95.26	174.62	193.93	206.36	79.81	82.03	83.72	96.92	261.45	227.3	228.83	191.15	205.58	172.08
TC6_cox_hap2000123.hg.1	ZFP57	ZFP57 zinc finger protein	BC157878	BC157878	GenBank	Homo sapiens zinc finger protein 57 homolog (mouse), mRNA (cDNA clone MGC:189704 IMAGE:8862701), complete cds.	Coding	chr6_cox_hap2	1158971 - 1167724	-	88.06	76.44	104.69	223.52	81.98	79.27	272.29	277.03	84.76	213.64	178.32	185.92	92.84	125.58	178.23	81.55	131.46	74.53	176.88	85.42	76.17	173.06	120.38	211.77	90.19	92.37	172.87	189.85	203.78	78.08	81.22	82.19	96.29	261.54	226.58	227.22	189.43	203.64	165.65
TC03000211.hg.1	ZNF620	zinc finger protein 620	NM_001256167	NM_001256167	RefSeq	Homo sapiens zinc finger protein 620 (ZNF620), transcript variant 2, mRNA.	Coding	chr3	40547483 - 40560227	+	122.86	133	109.94	200.08	205.92	184.49	190.62	186.38	160.95	177.13	177.26	185.63	203.84	225.77	247.44	365.55	412.88	180.11	171.01	196.82	302.12	287.8	457.68	268.18	218.48	182.38	245.74	244.3	243.95	221.92	204.84	222.7	195.61	304	262.72	304.2	390.71	319.58	331.89
TC01003128.hg.1	ACP6	acid phosphatase 6, lysophosphatidic	NM_016361	NM_016361	RefSeq	Homo sapiens acid phosphatase 6, lysophosphatidic (ACP6), mRNA.	Coding	chr1	147119168 - 147142634	-	159.6	206	119.64	102.3	104.91	78.2	86.95	79.76	86.95	88.23	80.74	90.71	109.85	116.54	103.24	118.48	103.62	95.46	65.19	87.86	86.97	66.53	87.53	75.82	88.83	64.63	78.45	79.59	81.19	70.28	90.71	80.67	85.83	66.13	61.15	67.95	63.92	70.61	69.03
TC20000868.hg.1	ADA	adenosine deaminase	NM_000022	NM_000022	RefSeq	Homo sapiens adenosine deaminase (ADA), mRNA.	Coding	chr20	43248163 - 43280383	-	464.94	485.71	278.95	294.99	350.77	198.77	259.3	237.1	244.07	252.94	195.86	188.16	241.34	284.98	231.18	256.46	316.06	172.89	157.12	183.59	231.01	222.41	347.99	208.5	205.88	160	258.27	251.73	206.59	164.74	240.67	197.26	202.88	200.57	196.76	269.29	271.32	278.21	379.76
TC15001484.hg.1	ADAM10	ADAM metallopeptidase domain 10	NM_001110	NM_001110	RefSeq	Homo sapiens ADAM metallopeptidase domain 10 (ADAM10), mRNA.	Coding	chr15	58887403 - 59042177	-	664.87	688.98	601.06	643.34	673.95	696.44	633.68	696.34	745.8	613.07	650.25	658.9	556.12	626.02	570.62	794.3	846.35	637.93	584.38	731.77	509.55	554.19	700.51	506.06	462.91	481.72	593.08	563.83	571.02	574.79	713.85	605.68	605.28	564.59	593.76	588.26	483.96	397.73	491.49
TC07000525.hg.1	ADAM22	ADAM metallopeptidase domain 22	NM_004194	NM_004194	RefSeq	Homo sapiens ADAM metallopeptidase domain 22 (ADAM22), transcript variant 4, mRNA.	Coding	chr7	87563458 - 87832204	+	135.53	145.86	72.23	69.2	83.12	83.19	59.21	78.72	64.17	55.84	49.99	44.75	46.83	50.23	46.06	45.63	46.58	41.85	43.84	38.62	37.03	34.83	39.07	53.99	40.54	36.76	43.89	39.64	48.79	40.3	52.64	41.86	40.58	35.98	37.55	43.14	33.73	34.22	42.06
TC18000268.hg.1	ADNP2	ADNP homeobox 2	NM_014913	NM_014913	RefSeq	Homo sapiens ADNP homeobox 2 (ADNP2), mRNA.	Coding	chr18	77866915 - 77898234	+	652.7	543.95	351.78	822.89	862.78	763.38	772.01	844.88	730.73	659.58	754.5	658.88	774.01	862.28	775.26	1023.52	1018.18	767.36	709.65	759.18	791.77	675.66	887.13	669.21	642.21	698.44	740.24	733.11	752.1	779.54	845.33	812.47	724.91	686.8	710.58	701.44	692.89	632.72	676.82
TC17000180.hg.1	ADORA2B	adenosine A2b receptor	NM_000676	NM_000676	RefSeq	Homo sapiens adenosine A2b receptor (ADORA2B), mRNA.	Coding	chr17	15848231 - 15879210	+	617.65	622.96	808.94	1184.84	1176.85	922.98	1134.22	1017.15	1006.49	1270.68	1094.26	1340.88	1523.05	1207.72	1164.51	1260.62	1073	1093.31	1274.73	1481.15	956.12	1234.44	1066.49	1068.04	925.89	1144.38	1190.38	1117.06	986.76	1009.5	1098.39	1094.76	1126.91	1057.48	1081.72	1120.83	948.82	897.39	1102.39
TC06001561.hg.1	AGPAT1	1-acylglycerol-3-phosphate O-acyltransferase 1	NM_006411	NM_006411	RefSeq	Homo sapiens 1-acylglycerol-3-phosphate O-acyltransferase 1 (AGPAT1), transcript variant 1, mRNA.	Coding	chr6	32135983 - 32145888	-	280.74	324.01	223.49	435.56	326.11	445.66	598.44	458.62	469.65	493.83	556.59	416.75	384.59	447.21	474.64	345.15	327.44	588.83	539.69	488.12	491.05	424.55	457.05	497.36	559.87	552.56	497.12	568.35	647.88	543.49	465.08	471.29	469.96	532.6	465.76	553.09	537.21	540.68	551.3
TC6_cox_hap2000186.hg.1	AGPAT1	1-acylglycerol-3-phosphate O-acyltransferase 1	NM_006411	NM_006411	RefSeq	Homo sapiens 1-acylglycerol-3-phosphate O-acyltransferase 1 (AGPAT1), transcript variant 1, mRNA.	Coding	chr6_cox_hap2	3606664 - 3616569	-	260.97	307.74	210.16	401.97	299.51	419.96	527.44	430.88	419.5	438.96	497.66	383.76	352.34	411.86	440.36	322.15	312.4	541.27	495.26	449.69	451.68	391.93	425.15	458.61	508.41	497.3	453.23	523.15	581.73	502.48	420.87	428.92	429.65	487.95	424.54	502.53	494.72	494.35	523.5
TC6_mcf_hap5000161.hg.1	AGPAT1	1-acylglycerol-3-phosphate O-acyltransferase 1	NM_006411	NM_006411	RefSeq	Homo sapiens 1-acylglycerol-3-phosphate O-acyltransferase 1 (AGPAT1), transcript variant 1, mRNA.	Coding	chr6_mcf_hap5	3515812 - 3525717	-	260.97	307.74	210.16	401.97	299.51	419.96	527.44	430.88	419.5	438.96	497.66	383.76	352.34	411.86	440.36	322.15	312.4	541.27	495.26	449.69	451.68	391.93	425.15	458.61	508.41	497.3	453.23	523.15	581.73	502.48	420.87	428.92	429.65	487.95	424.54	502.53	494.72	494.35	523.5
TC6_qbl_hap6000175.hg.1	AGPAT1	1-acylglycerol-3-phosphate O-acyltransferase 1	NM_006411	NM_006411	RefSeq	Homo sapiens 1-acylglycerol-3-phosphate O-acyltransferase 1 (AGPAT1), transcript variant 1, mRNA.	Coding	chr6_qbl_hap6	3397003 - 3406908	-	260.97	307.74	210.16	401.97	299.51	419.96	527.44	430.88	419.5	438.96	497.66	383.76	352.34	411.86	440.36	322.15	312.4	541.27	495.26	449.69	451.68	391.93	425.15	458.61	508.41	497.3	453.23	523.15	581.73	502.48	420.87	428.92	429.65	487.95	424.54	502.53	494.72	494.35	523.5
TC6_apd_hap1000094.hg.1	AGPAT1	1-acylglycerol-3-phosphate O-acyltransferase 1	NM_006411	NM_006411	RefSeq	Homo sapiens 1-acylglycerol-3-phosphate O-acyltransferase 1 (AGPAT1), transcript variant 1, mRNA.	Coding	chr6_apd_hap1	3450724 - 3460629	-	258.97	306.54	206.8	400.61	300.3	416.95	526.62	429.02	418.49	437.27	496.6	384.05	348.14	409.56	440.11	321.78	311.58	542.12	496.22	448.38	452.87	392.51	423.2	456.91	508.29	496.16	451.49	521.92	580.33	503.5	419.28	429.17	429.74	485.27	423.3	499.22	493.27	493.13	523.08
TC6_ssto_hap7000155.hg.1	AGPAT1	1-acylglycerol-3-phosphate O-acyltransferase 1	NM_006411	NM_006411	RefSeq	Homo sapiens 1-acylglycerol-3-phosphate O-acyltransferase 1 (AGPAT1), transcript variant 1, mRNA.	Coding	chr6_ssto_hap7	3483711 - 3493616	-	258.97	306.54	206.8	400.61	300.3	416.95	526.62	429.02	418.49	437.27	496.6	384.05	348.14	409.56	440.11	321.78	311.58	542.12	496.22	448.38	452.87	392.51	423.2	456.91	508.29	496.16	451.49	521.92	580.33	503.5	419.28	429.17	429.74	485.27	423.3	499.22	493.27	493.13	523.08
TC6_mann_hap4000151.hg.1	AGPAT1	1-acylglycerol-3-phosphate O-acyltransferase 1	NM_006411	NM_006411	RefSeq	Homo sapiens 1-acylglycerol-3-phosphate O-acyltransferase 1 (AGPAT1), transcript variant 1, mRNA.	Coding	chr6_mann_hap4	3478807 - 3488712	-	246.89	289.6	200.12	380.4	283.22	396.12	495.41	406.38	394.6	411.42	466.56	361.21	334.38	388.77	415.69	304.82	295.29	507.26	466.13	423.23	424.2	370.54	401.17	431.95	477.87	467.93	426.86	488.19	546.49	472.45	396.62	402.94	404.99	459.25	399.79	470.94	465.34	467.85	496.01
TC02000353.hg.1	AHSA2	AHA1, activator of heat shock 90kDa protein ATPase homolog 2 (yeast)	NM_152392	NM_152392	RefSeq	Homo sapiens AHA1, activator of heat shock 90kDa protein ATPase homolog 2 (yeast) (AHSA2), mRNA.	Coding	chr2	61404553 - 61415611	+	608.75	815.58	528.22	435.85	439.48	434.08	415.59	488.82	460.45	319.75	471.78	509.77	468.16	463.7	425.03	670.16	617.15	447.97	432.56	595.16	382.08	446.63	571.48	362.15	395.78	345.33	327.75	336.79	356.56	404.56	363.57	377.99	405.94	416.93	440.49	401.55	352.28	285.83	349.33
TC0X000546.hg.1	ALG13	ALG13, UDP-N-acetylglucosaminyltransferase subunit	NM_001039210	NM_001039210	RefSeq	Homo sapiens ALG13, UDP-N-acetylglucosaminyltransferase subunit (ALG13), transcript variant 3, mRNA.	Coding	chrX	110909043 - 111003877	+	337.77	361.34	259.8	186.65	171.27	235.36	167.32	203.83	187.82	146.66	180.91	178.05	182.84	222.11	207.66	228.96	250.2	187.32	182.39	203.75	214.99	174.21	243.19	229.2	186.39	157.52	152.48	162.2	217.38	195.46	178.22	194.33	178.1	199.08	227.45	196.68	160.4	135.24	161.48
TC05003422.hg.1	AMACR	alpha-methylacyl-CoA racemase	NM_001167595	NM_001167595	RefSeq	Homo sapiens alpha-methylacyl-CoA racemase (AMACR), nuclear gene encoding mitochondrial protein, transcript variant 3, mRNA.	Coding	chr5	33986283 - 34008220	-	110.66	114.99	92.14	109.75	112.55	131.44	94.7	132	116.53	107.85	97.69	91.55	87.55	96.6	79.55	91.38	89.13	116.81	79.2	85	95.46	70.55	83.19	93.9	76.88	82.05	95.07	67.48	92.95	83.12	107.24	87.26	83.35	72.15	63.01	76.41	67.55	60.91	80.26
TC11002344.hg.1	AMICA1	adhesion molecule, interacts with CXADR antigen 1	NM_001098526	NM_001098526	RefSeq	Homo sapiens adhesion molecule, interacts with CXADR antigen 1 (AMICA1), transcript variant 1, mRNA.	Coding	chr11	118064442 - 118095809	-	78.36	119.48	107.2	29.32	31.43	29.68	30.85	29.35	33.04	41.76	32.25	35.15	35.45	30.82	31.38	29.05	29.32	30.44	32.52	34.25	29.27	34.88	29.24	30.51	35.09	36.13	36.53	32.21	31.09	30.95	39.93	34.4	40.27	32.72	30.66	33.55	32.74	39.95	41.95
TC17000938.hg.1	ANAPC11	anaphase promoting complex subunit 11	NM_016476	NM_016476	RefSeq	Homo sapiens anaphase promoting complex subunit 11 (ANAPC11), transcript variant 2, mRNA.	Coding	chr17	79849599 - 79858363	+	243.17	196.57	289.07	341.64	353.57	365.15	356.68	325.45	340.05	420.36	350.03	407.27	408.02	388.36	362.51	346.23	351.3	369.69	398.02	349.83	424.49	421.26	382.78	440.73	361.08	456.13	452.03	478.06	386.69	365.94	372.28	362.47	349.25	439.22	435.04	451.81	421.68	420.25	480.78
TC08001479.hg.1	ANKRD46	ankyrin repeat domain 46	NM_198401	NM_198401	RefSeq	Homo sapiens ankyrin repeat domain 46 (ANKRD46), transcript variant 2, mRNA.	Coding	chr8	101521980 - 101572012	-	187.59	189.26	163.92	212.66	249.41	254.37	218.08	239.91	212.49	239.4	190.89	184.66	176.79	188.43	169.62	180.23	164.06	174.5	175.84	178.49	168.42	156.38	164.06	161.52	160.63	160.75	167.06	151.6	164.15	156.46	196.37	159.52	167.8	161.08	165.96	166.7	150.43	149.51	181.47
TC01003200.hg.1	ANP32E	acidic (leucine-rich) nuclear phosphoprotein 32 family, member E	NM_030920	NM_030920	RefSeq	Homo sapiens acidic (leucine-rich) nuclear phosphoprotein 32 family, member E (ANP32E), transcript variant 1, mRNA.	Coding	chr1	150190717 - 150208504	-	426.06	387.08	209.28	753.58	910.52	1093.33	819.28	1120.35	969.91	805.66	837.89	792.22	631.47	701.9	623.61	712.31	775.64	703.47	742.88	754.99	709.48	746.4	683.32	792.7	636.77	667.69	725.63	731.21	774.61	832.48	979.26	893.04	846.74	1195.15	1284.77	1141.8	1156.25	815.16	922.3
TC07000644.hg.1	AP1S1	adaptor-related protein complex 1, sigma 1 subunit	NM_001283	NM_001283	RefSeq	Homo sapiens adaptor-related protein complex 1, sigma 1 subunit (AP1S1), mRNA.	Coding	chr7	100797678 - 100804877	+	129.51	147.8	147.45	267.42	235.04	239.38	292.71	285.49	228.66	258.04	292.85	286.84	282	239.81	219.52	217.58	191.98	246.9	269.08	267.25	221.11	208.23	191.56	229.84	241	279.26	297.65	259.44	247.23	252.46	266.49	226.57	253.76	225.32	208.51	211.65	176.96	186.11	193.7
TC19000635.hg.1	APOC1P1	apolipoprotein C-I pseudogene 1	NR_028413	NR_028413	RefSeq	Homo sapiens apolipoprotein C-I pseudogene 1 (APOC1P1), transcript variant 2, non-coding RNA.	Coding	chr19	45430060 - 45434643	+	108.26	107.19	118.6	129.46	110.4	166.32	172.24	140.35	135.03	164.84	184.55	183.33	202.1	188.03	154.41	144.25	144.36	200.43	208.2	253.84	227.04	202.48	186.83	183.58	194.76	214.73	218.86	208.31	176.08	194.27	196.17	171.97	200.26	186	185.41	185.53	216.78	215.26	238.03
TC08001293.hg.1	ARFGEF1	ADP-ribosylation factor guanine nucleotide-exchange factor 1 (brefeldin A-inhibited)	NM_006421	NM_006421	RefSeq	Homo sapiens ADP-ribosylation factor guanine nucleotide-exchange factor 1 (brefeldin A-inhibited) (ARFGEF1), mRNA.	Coding	chr8	68085747 - 68255912	-	693.65	789.28	624.7	635.05	671.68	653.92	561.99	625.48	676.7	532.26	589.91	620.91	608.47	699.32	604.22	745.68	847.12	647.2	539.91	593.58	564.12	477.55	582.47	504.57	536.11	497.51	508.47	496.96	546.12	513.66	616.32	528.53	521.03	507.69	527.6	488.02	446.32	332.92	426.68
TC13000861.hg.1	ARGLU1	arginine and glutamate rich 1	NM_018011	NM_018011	RefSeq	Homo sapiens arginine and glutamate rich 1 (ARGLU1), mRNA.	Coding	chr13	107194021 - 107220514	-	1557.51	1512.5	1708.71	951.8	984.68	1023.18	851.42	1045.24	906.28	876.94	868.47	888.57	920.52	919.25	849.34	1095.86	1199.93	918.28	775.91	893.32	941.9	872.5	1106.34	975.66	843.26	848.6	939.62	895.76	860.89	899.63	1049.71	1002.97	928.14	1034.69	975.17	975.96	941.86	750.52	970.52
TC12001876.hg.1	ARL1	ADP-ribosylation factor-like 1	NM_001177	NM_001177	RefSeq	Homo sapiens ADP-ribosylation factor-like 1 (ARL1), mRNA.	Coding	chr12	101786898 - 101801598	-	220.51	230.03	164.56	403.93	399.18	374.89	348.4	364.54	374.43	315.63	362.31	333.22	290.7	348.69	351.31	548.56	610.44	311.7	316.63	357.83	317.56	346.96	434.03	325.61	280.82	301.94	329.16	318.02	320.01	292.66	357.09	300.42	255.99	310.99	330.62	319.61	272.38	217.34	291.06
TC01000041.hg.1	ATAD3C	ATPase family, AAA domain containing 3C	NM_001039211	NM_001039211	RefSeq	Homo sapiens ATPase family, AAA domain containing 3C (ATAD3C), mRNA.	Coding	chr1	1385069 - 1405538	+	169.43	151.03	192.05	334.01	331.48	300.37	366.8	321.26	302.91	316.07	338.15	314.93	304.12	290.62	324.04	265.71	258.51	233.93	314.95	238.71	274.13	331.66	243.64	271.92	267.49	310.26	362.94	410.94	288.16	272.61	311.71	273.33	286.06	305.67	285.4	309.27	279.53	324.05	299.26
TC13000105.hg.1	B3GALTL	beta 1,3-galactosyltransferase-like	NM_194318	NM_194318	RefSeq	Homo sapiens beta 1,3-galactosyltransferase-like (B3GALTL), mRNA.	Coding	chr13	31774073 - 31906413	+	72.38	66.93	54.04	97.22	105.17	100.23	93.57	108.89	88.76	81.1	88.99	103.31	83.05	88.01	90.51	119.08	120.03	107.77	95.4	88.36	115.42	97.03	102.03	92.23	71.6	80.19	101.16	89.49	100.9	91.59	102.59	70.08	77.15	94.31	102.76	102.42	112.4	78.14	102.94
TC02005063.hg.1	BAZ2B	bromodomain adjacent to zinc finger domain, 2B	NM_013450	NM_013450	RefSeq	Homo sapiens bromodomain adjacent to zinc finger domain, 2B (BAZ2B), mRNA.	Coding	chr2	160175490 - 160473203	-	473	578.1	285.2	167.96	161.97	198.45	143.08	189.46	160.02	122.95	141.56	173.72	181.48	202.04	179.26	216.55	242.03	269.16	151.57	234.74	268.56	153.79	249.54	183.69	192.43	143.07	148.82	147.57	158.4	190.31	208.67	203.24	175.75	198.79	194.76	172.69	182.76	135.47	162.11
TC19000744.hg.1	BCL2L12	BCL2-like 12 (proline rich)	NM_001040668	NM_001040668	RefSeq	Homo sapiens BCL2-like 12 (proline rich) (BCL2L12), transcript variant 3, mRNA.	Coding	chr19	50168399 - 50177173	+	175.71	163.52	216.55	323.95	344.29	299.49	319.68	280.9	293.76	343.29	310.36	341.76	358.35	296.04	327.05	317.47	290.92	323.32	365.69	336.31	338.1	352.53	316.73	328.08	290.21	332.97	399.62	403.64	344.42	313.35	326.77	344.55	332.53	313.82	309.88	328.6	309.54	318.28	315.54
TC05002077.hg.1	BOD1	biorientation of chromosomes in cell division 1	NM_001159651	NM_001159651	RefSeq	Homo sapiens biorientation of chromosomes in cell division 1 (BOD1), transcript variant 2, mRNA.	Coding	chr5	173034148 - 173043666	-	80.94	74.06	94.66	151.63	149.56	131.15	138.15	148.5	151.21	123.57	128.38	105.75	115.23	114.57	106.48	150.84	127.97	113.1	92.16	105.68	92.64	77.32	109.56	102.39	89.2	98.21	107.27	96.57	128.01	92.31	114.09	98.77	92.02	95.95	90.5	89.88	70.09	67.01	83.43
TC10001217.hg.1	C10orf25	chromosome 10 open reading frame 25	NM_001039380	NM_001039380	RefSeq	Homo sapiens chromosome 10 open reading frame 25 (C10orf25), mRNA.	Coding	chr10	45493146 - 45496470	-	134.1	115.68	101	95.63	79.25	86.8	93.65	81.88	91.94	108.19	99.23	84.8	84.33	79.21	74.07	67.3	61.63	76.25	79.44	101.18	81.38	81.44	70.29	75.89	90.21	77.59	85.64	76.04	81.38	72.46	82.02	88.5	112.78	74.01	70.94	78.85	74.92	95.83	106.24
TC13000050.hg.1	C1QTNF9B-AS1	C1QTNF9B antisense RNA 1	NM_001135816	NM_001135816	RefSeq	Homo sapiens C1QTNF9B antisense RNA 1 (C1QTNF9B-AS1), transcript variant 2, mRNA.	Coding	chr13	24463028 - 24471402	+	53.64	70.13	67.93	122	119.51	144.49	99.64	119.13	105.53	120.16	88.63	110.23	170.22	113.48	113.48	154.64	98.75	105.25	102.36	110.39	93.04	93.64	76.68	107.11	99.62	105.79	119.73	100.74	123.5	105.36	59.2	84.06	94.95	117.27	85.07	66.11	75.17	94.57	67.43
TC13000490.hg.1	C1QTNF9B-AS1	C1QTNF9B antisense RNA 1	ENST00000422229	ENST00000422229	ENSEMBL	cdna:known chromosome:GRCh37:13:24895264:24895566:-1 gene:ENSG00000205850 gene_biotype:protein_coding transcript_biotype:protein_coding	Coding	chr13	24895264 - 24895566	-	39.12	50.03	59.07	103.29	96.06	83.95	76.81	73.01	89	78.42	74.58	78.89	117.62	72.29	83.04	103.84	72.23	72.22	82.11	80.34	72.13	68.49	63.07	83.41	94.46	74.01	92.77	76.87	85.19	81.13	45.02	65.86	67.53	78.04	67.18	61.63	69.71	90.21	70.07
TC12001157.hg.1	C1RL	complement component 1, r subcomponent-like	NM_016546	NM_016546	RefSeq	Homo sapiens complement component 1, r subcomponent-like (C1RL), mRNA.	Coding	chr12	7246303 - 7261869	-	296.56	301.05	209.65	166.23	153.62	165.7	144.98	147.48	153.55	157.97	145.03	171.38	173.9	169.7	154.57	166.75	148.72	193.08	163.2	235.49	180.31	152.75	188.54	134.58	160.78	141.11	154.27	146.66	146.09	169.23	184.13	168.51	204.45	199.1	148.89	162.42	158.74	147.39	145.73
TC12001097.hg.1	CACNA1C-AS2	CACNA1C antisense RNA 2	ENST00000545526	ENST00000545526	ENSEMBL	cdna:known chromosome:GRCh37:12:2777666:2781386:-1 gene:ENSG00000256271 gene_biotype:antisense transcript_biotype:antisense	Coding	chr12	2777666 - 2781386	-	122.41	101.24	98.7	85.17	77.71	74.51	71.64	53.95	74.22	61.18	74.78	70.39	62.16	87.81	75.22	73	77.46	56.03	45.4	70.96	53.02	57.05	67.26	50.98	62.37	68.72	58.77	49.68	61.06	59.56	61.28	52.6	64.13	52.99	64.83	67.7	83.29	69.15	80.76
TC05000667.hg.1	CAMLG	calcium modulating ligand	NM_001745	NM_001745	RefSeq	Homo sapiens calcium modulating ligand (CAMLG), mRNA.	Coding	chr5	134074170 - 134087850	+	562.2	473.33	303	262.56	353.48	275.19	252.01	272.54	303.34	279.96	251.76	277.68	271.71	272.95	244.44	360.1	382.05	272.64	209.28	318.91	246.82	241.57	309.7	235.66	231.4	207.37	216.52	229.87	247.22	218.01	251.39	237.06	213.46	196.42	210.28	234.03	179.65	130.2	186.53
TC11003506.hg.1	CARD16	caspase recruitment domain family, member 16	NM_001017534	NM_001017534	RefSeq	Homo sapiens caspase recruitment domain family, member 16 (CARD16), transcript variant 1, mRNA.	Coding	chr11	104912053 - 104972158	-	92.12	98.24	71.45	49.12	51.83	54.86	42.49	51.9	43.96	40.27	37.95	45.18	35.8	47.81	42.84	48.6	51.96	38.04	34.73	36.85	45.31	42.22	54.53	46.99	42.56	37.86	40.72	43.31	39.03	40.11	55.32	44.05	40.11	44.13	41.7	40.92	47.03	38.89	48.22
TC02001176.hg.1	CASP10	caspase 10, apoptosis-related cysteine peptidase	NM_032976	NM_032976	RefSeq	Homo sapiens caspase 10, apoptosis-related cysteine peptidase (CASP10), transcript variant 4, mRNA.	Coding	chr2	202047604 - 202094129	+	350.95	358.1	206.72	188.7	193.08	199.88	157.03	179.7	174.08	175.97	157.37	185.05	168.21	212.86	187.73	206.65	215.06	201.45	177.28	215.79	213.09	190.43	243.11	221.07	188.89	157.11	141.1	156.13	170.69	217.15	200.17	191.55	184.15	205.93	182.76	162.75	205.15	148.22	151.69
TC05000469.hg.1	CAST	calpastatin	NM_001042440	NM_001042440	RefSeq	Homo sapiens calpastatin (CAST), transcript variant 6, mRNA.	Coding	chr5	95865525 - 96115299	+	488.96	514.86	554.63	514.63	449.11	465.96	552.08	423.25	441.08	344.19	451.91	545.8	662.72	750.6	671.84	867.66	893.08	749.17	582.64	584.34	846.43	736.6	799.95	726.42	619.96	573	540.82	675.84	715.79	663.87	739.44	652.6	571.51	820.19	776.18	758.41	801.12	682.09	741.04
TC09001181.hg.1	CBWD5	COBW domain containing 5	NM_001024916	NM_001024916	RefSeq	Homo sapiens COBW domain containing 5 (CBWD5), mRNA.	Coding	chr9	70432000 - 70500063	-	252.88	244.44	184.88	290.56	325.04	393.94	262.71	364.52	310.94	241.07	268.6	315.01	271.14	321.78	309.3	379.24	420.99	260.45	261.07	256.15	278.07	297.09	300.45	302.74	240.82	210.18	242.79	234.38	257.5	253.97	277.72	237.97	201.9	242.63	320.83	273.23	233.12	190.71	244.67
TC09001170.hg.1	CBWD6	COBW domain containing 6	NM_001085457	NM_001085457	RefSeq	Homo sapiens COBW domain containing 6 (CBWD6), mRNA.	Coding	chr9	69204538 - 69272478	-	345.32	359.7	284.51	397.01	433.03	515.36	362.6	468.45	414.22	314.21	375.99	420.1	363.97	441.85	422.18	503.63	556.16	351.59	363.61	356.26	377.65	390.08	410.33	416.49	347.69	299.45	328.02	330.1	369.97	349.95	366.48	324.8	293.34	317.1	433.46	364.59	318.25	301.81	335.76
TC11001150.hg.1	CCDC15	coiled-coil domain containing 15	NM_025004	NM_025004	RefSeq	Homo sapiens coiled-coil domain containing 15 (CCDC15), mRNA.	Coding	chr11	124824017 - 124911385	+	60.21	95.49	34.9	234.92	115.92	181.53	203.07	239.15	218.56	168.13	148.59	155.87	157.44	281.78	193.05	309.54	494.89	288.38	139.02	194.81	397.75	230.47	512.77	226.98	234.5	148.27	236.03	305.06	217.67	181.82	338.32	290.87	160.89	242.33	153.04	152.12	248.21	113.46	161.89
TC01002610.hg.1	CCDC163P	coiled-coil domain containing 163, pseudogene	NR_033296	NR_033296	RefSeq	Homo sapiens coiled-coil domain containing 163, pseudogene (CCDC163P), transcript variant 3, non-coding RNA.	Coding	chr1	45959598 - 45965751	-	165.85	52.49	95.74	95.49	115.22	96.96	99.91	91.66	126.07	136.86	102.22	80.57	88.73	147.42	97.1	103.04	130.25	130.1	88.94	85.36	129.01	94.39	142.7	89.47	94.98	100.56	91.37	90.48	109.72	104.65	95.77	140.47	107.72	136.43	103.6	133.13	123.46	104.28	107.55
TC17001785.hg.1	CCDC47	coiled-coil domain containing 47	NM_020198	NM_020198	RefSeq	Homo sapiens coiled-coil domain containing 47 (CCDC47), mRNA.	Coding	chr17	61822610 - 61851088	-	584.48	585.02	376.28	950.91	1193.51	1170.48	909.62	1139.09	950.38	919.89	862.83	953	878.77	907.47	904.97	1383.29	1405.08	713.51	839.9	841.59	884.07	1047.81	1124.2	994	726.85	956.2	1134.22	1081.61	921.31	1074.12	953.79	909.81	823.7	903.49	919.88	898.38	813.87	653.83	794.09
TC17001792.hg.1	CD79B	CD79b molecule, immunoglobulin-associated beta	NM_000626	NM_000626	RefSeq	Homo sapiens CD79b molecule, immunoglobulin-associated beta (CD79B), transcript variant 1, mRNA.	Coding	chr17	62006098 - 62009714	-	188.13	184.85	430.34	88.04	89.96	82	84.52	79.63	78.07	104.61	84.48	84.42	92.02	80.41	92.6	68.46	74.76	87.2	84.88	82.47	69.57	87.51	71.2	81.68	82.19	95.81	89.91	82.35	77.29	81.68	84.14	80.37	97.87	79.2	82.11	82.68	88.47	108.93	99.82
TC01000902.hg.1	CDC14A	cell division cycle 14A	NM_003672	NM_003672	RefSeq	Homo sapiens cell division cycle 14A (CDC14A), transcript variant 1, mRNA.	Coding	chr1	100810033 - 100985833	+	372.77	335.01	355.56	196.43	195.05	216.2	192.05	200.37	203.75	189.97	196.55	216.81	198.94	215.31	200.55	219.23	236.97	230.35	178.47	237.51	239.34	184.05	259.93	225.35	205.14	187.41	203.84	185.49	219.84	211.98	231.39	215.49	206.4	197.62	186.14	200.84	174.83	153.6	191.8
TC17001849.hg.1	CDC42EP4	CDC42 effector protein (Rho GTPase binding) 4	NM_012121	NM_012121	RefSeq	Homo sapiens CDC42 effector protein (Rho GTPase binding) 4 (CDC42EP4), mRNA.	Coding	chr17	71279763 - 71308143	-	174.62	154.5	216.67	234.22	242.32	242.92	249.84	229.69	222.62	246.19	238.44	239.86	272.8	252.45	241.75	224.58	214.24	253.2	279.85	228.68	288.7	283.85	254.66	307.89	268.35	302.46	300.8	326.4	267.66	260.68	289.84	250.5	231.47	326.42	298.17	326.31	358.12	344.84	354.16
TC03001345.hg.1	CDCP1	CUB domain containing protein 1	NM_022842	NM_022842	RefSeq	Homo sapiens CUB domain containing protein 1 (CDCP1), transcript variant 1, mRNA.	Coding	chr3	45123769 - 45187914	-	222.11	214.24	200.01	212.02	179.85	200.31	131.02	243.62	190.95	298.19	221.21	215.27	152.62	129.71	135.29	129.91	113.04	193.35	404.27	337.68	160.34	205.69	138.62	154.75	166.91	240.34	169.32	160.28	181.69	264.44	173.53	227.62	243.78	206.92	168.64	186.26	175.69	169.83	178.99
TC06002010.hg.1	CDK19	cyclin-dependent kinase 19	NM_015076	NM_015076	RefSeq	Homo sapiens cyclin-dependent kinase 19 (CDK19), mRNA.	Coding	chr6	110931181 - 111137161	-	663.91	730.94	436.17	486.72	496.36	544.84	441.39	564.98	498.44	559.13	413.94	435.98	524.24	478.65	401.34	539.99	509	506.41	390.59	699.39	429.85	383.98	552.24	391.18	360.85	368.58	424.39	416.46	349.06	455.39	535.39	494.28	526.39	525.72	456.09	503.2	498.6	373.02	473.51
TC22001503.hg.1	CHKB	choline kinase beta	NM_005198	NM_005198	RefSeq	Homo sapiens choline kinase beta (CHKB), mRNA.	Coding	chr22	51017378 - 51039884	-	620.17	590.72	763.03	343.23	375.67	366.87	422.96	334.66	388.01	371.68	418.8	404.55	406.09	422.18	395.39	337.34	327.66	432.9	384.83	407.84	412.95	389.58	399.63	389.63	423.12	365.12	378.04	369.59	404.03	331.02	377.22	373.39	401.53	368.18	406.09	427.7	321.85	382.01	411.8
TC07003388.hg.1	CHN2	chimerin 2	NM_001039936	NM_001039936	RefSeq	Homo sapiens chimerin 2 (CHN2), transcript variant 1, mRNA.	Coding	chr7	29186185 - 29553944	+	175.3	236.77	136.69	86.83	96.24	102.69	86.7	89.04	83.29	88.28	79.54	75.99	70.47	84.01	90.99	68.58	104.63	69.27	73.29	62.54	118.25	135.68	139.21	98.79	109.89	83.29	101.01	91.7	93.18	87.02	81.33	93.76	82.81	95.53	93.91	96.12	134.82	131.06	122.3
TC05001989.hg.1	CLINT1	clathrin interactor 1	NM_001195555	NM_001195555	RefSeq	Homo sapiens clathrin interactor 1 (CLINT1), transcript variant 1, mRNA.	Coding	chr5	157212751 - 157286183	-	2243.16	2228.27	1713.07	1927.11	1980.67	1991.28	1942.51	2136.23	2148.61	1885.32	2015.96	1750.15	1750.96	1882.38	1739.15	1982.07	1930.37	1655.6	1666.92	1969.06	1627.93	1686.53	1716.28	1636.92	1494.37	1522.08	1737.44	1641.11	1742.94	1650.85	2182.64	1972.71	1813.07	1859.86	1874.14	1721.65	1728.25	1426.37	1722.2
TC03000141.hg.1	CMC1	COX assembly mitochondrial protein 1 homolog (S. cerevisiae)	NM_182523	NM_182523	RefSeq	Homo sapiens COX assembly mitochondrial protein 1 homolog (S. cerevisiae) (CMC1), nuclear gene encoding mitochondrial protein, mRNA.	Coding	chr3	28283075 - 28366633	+	79.9	87.48	66.2	94.44	85.97	97.76	73.02	97.97	78.3	65.3	76.58	88.93	91.88	93.08	97.24	115.19	114.08	65.54	64.56	88.85	79.9	63.87	88.65	107.3	74.47	68.53	73.47	66.7	94.18	82.42	82.57	88.4	75.47	59.4	105.13	74.95	49.87	60.23	66.37
TC19000081.hg.1	CREB3L3	cAMP responsive element binding protein 3-like 3	NM_032607	NM_032607	RefSeq	Homo sapiens cAMP responsive element binding protein 3-like 3 (CREB3L3), transcript variant 1, mRNA.	Coding	chr19	4153629 - 4173050	+	87.71	95.97	136.47	115.63	104.89	146.65	172.19	148.64	119.36	127.8	147.72	137.73	190.59	150.55	140.3	141.23	121.33	185.64	161.7	154.4	133.92	127.98	117.17	160.61	173.11	266.21	135.85	153.42	141.8	206.27	123.36	129.44	132.77	185.96	176.78	219.94	171.9	193.61	211.05
TC17_ctg5_hap1000022.hg.1	CRHR1-IT1	CRHR1 intronic transcript 1 (non-protein coding)	NR_026905	NR_026905	RefSeq	Homo sapiens CRHR1 intronic transcript 1 (non-protein coding) (CRHR1-IT1), transcript variant 1, non-coding RNA.	Coding	chr17_ctg5_hap1	1143726 - 1150972	-	121.74	130.43	113.41	99.97	94.39	87.23	80.13	90.7	92.21	89.88	65.65	47.84	86.21	46.54	52.08	88.65	68.92	59.12	38.69	105.23	87.14	68.81	98.94	62.28	77.87	73.45	61.9	74.77	56.79	75.69	48.94	91.56	54.12	67.48	96.01	93.46	72.65	89.02	95.95
TC03000214.hg.1	CTNNB1	catenin (cadherin-associated protein), beta 1, 88kDa	NM_001098209	NM_001098209	RefSeq	Homo sapiens catenin (cadherin-associated protein), beta 1, 88kDa (CTNNB1), transcript variant 2, mRNA.	Coding	chr3	41236328 - 41301587	+	493.61	493.67	509.08	459.92	497.56	433.72	418.36	447.94	468.5	398.11	447.62	386.22	359.94	399.61	361.78	449.01	432.18	403.66	433.47	470.19	354.71	392.14	440.77	363.15	363.92	386.75	418.77	414.89	373.3	445.74	430.2	414.06	442.8	353.31	326.46	362.95	310.84	240.7	336.32
TC0X000939.hg.1	CXorf21	chromosome X open reading frame 21	NM_025159	NM_025159	RefSeq	Homo sapiens chromosome X open reading frame 21 (CXorf21), mRNA.	Coding	chrX	30576941 - 30596033	-	150.24	178.3	98.5	49.13	59.06	36.33	37.09	33.63	41.51	46.64	38.59	34.01	36.29	38.33	32.54	33.51	33.24	33.88	39.85	33.67	26.81	29.78	28.58	28.34	37.13	32.92	28.68	29.11	29.81	35.79	42.26	34.51	39.24	28.33	26.58	27.25	30.43	31.83	35.66
TC0X000965.hg.1	CXorf38	chromosome X open reading frame 38	NM_144970	NM_144970	RefSeq	Homo sapiens chromosome X open reading frame 38 (CXorf38), mRNA.	Coding	chrX	40486173 - 40506819	-	265.18	274.86	191.23	178.36	215.2	173.88	169.64	185.91	172.88	187.96	156.27	157.36	154.39	159.86	140.01	168.08	151.1	156.57	145.56	161.34	145.56	139.28	166.87	142.52	110.31	118.77	139.53	134.42	141.24	136.66	147.4	139.4	127.91	143.64	147.71	150.56	118.96	115.77	118.2
TC07003349.hg.1	DAGLB	diacylglycerol lipase, beta	NM_001142936	NM_001142936	RefSeq	Homo sapiens diacylglycerol lipase, beta (DAGLB), transcript variant 2, mRNA.	Coding	chr7	6448747 - 6487643	-	395.11	516.83	370.74	389.87	381.95	352.32	372.33	346.72	339.17	333.56	349.52	355.61	349.16	342.02	335.92	312.23	290.69	330.29	324.48	320.62	346.03	311.4	336.7	330.28	293.05	274.63	320.63	339.61	331.09	276.69	300.87	282.35	277.35	275.89	269.86	285.94	297.56	322.56	317.33
TC09000398.hg.1	DAPK1	death-associated protein kinase 1	NM_004938	NM_004938	RefSeq	Homo sapiens death-associated protein kinase 1 (DAPK1), mRNA.	Coding	chr9	90112143 - 90323549	+	814.19	843	575	305.46	391.32	480.86	345.24	418.96	425.13	514.01	416.42	499.86	316.4	318.43	357.87	369.43	335.48	580.69	820.38	904.35	310.8	392.17	435.09	417.73	550.38	782.82	564.31	563.03	468.63	945.78	627.4	656.87	769.23	847.78	536.15	554.1	455.96	210.98	305.93
TC19001236.hg.1	DDX39A	DEAD (Asp-Glu-Ala-Asp) box polypeptide 39A	NM_005804	NM_005804	RefSeq	Homo sapiens DEAD (Asp-Glu-Ala-Asp) box polypeptide 39A (DDX39A), transcript variant 1, mRNA.	Coding	chr19	14519610 - 14530195	-	362.81	329.68	419.59	562.18	699.52	677.66	624.69	644.17	541.23	590.89	560.53	596.56	555.65	519.24	578.32	616.43	526.54	521.89	606.81	536.73	638.87	667.51	550.6	630.05	499.75	584.03	826.4	837.04	663.87	567.44	607.05	528.48	519.99	642.38	591.34	636.16	529.67	554.42	545.54
TC04001719.hg.1	DDX60L	DEAD (Asp-Glu-Ala-Asp) box polypeptide 60-like	NM_001012967	NM_001012967	RefSeq	Homo sapiens DEAD (Asp-Glu-Ala-Asp) box polypeptide 60-like (DDX60L), mRNA.	Coding	chr4	169277886 - 169458937	-	386.43	294.24	278.65	168.6	140	157.17	124.66	147.47	170.33	115.35	160.8	176.79	159.4	189.08	168.07	234.44	271.17	188.07	160.83	179.99	239.02	188.75	273.2	167.44	187.89	149.44	141.8	168.75	160.01	168.32	201.26	173.55	156.38	223.73	224.61	223.72	250.25	159.9	216.04
TC01003665.hg.1	DENND1B	DENN/MADD domain containing 1B	NM_001195215	NM_001195215	RefSeq	Homo sapiens DENN/MADD domain containing 1B (DENND1B), transcript variant 3, mRNA.	Coding	chr1	197473878 - 197744826	-	552.87	551.94	265.13	188.09	203.87	225.73	193.14	202.13	196.46	161.53	184.76	194.54	169.16	196.7	176.74	191.59	212.02	201.23	161.14	150.91	236.12	172.98	232.42	202.2	140.89	136.15	177.82	178.81	193.24	152	252.09	185.72	161.76	178.73	166.68	181.88	200.5	153.31	203
TC01006341.hg.1	DISP1	dispatched homolog 1 (Drosophila)	ENST00000284476	ENST00000284476	CSIRO	[mRNA] locus=scaffold1610:687850:747127:- gene:ENSG00000154309	Coding	chr1	223045613 - 223179337	+	83.71	87.46	78.56	65.57	64.43	67.69	60.94	65.29	62.77	62.78	63.02	56.5	64.78	63.02	54.38	59.87	55.35	53.44	52.86	55.52	48.18	42.46	53.83	51.45	58.85	52.24	50.72	45.44	53	54.18	53.93	58.19	55.92	48.45	48.74	41.94	47.08	48.06	45.42
TC20000940.hg.1	DPM1	dolichyl-phosphate mannosyltransferase polypeptide 1, catalytic subunit	NM_003859	NM_003859	RefSeq	Homo sapiens dolichyl-phosphate mannosyltransferase polypeptide 1, catalytic subunit (DPM1), mRNA.	Coding	chr20	49551404 - 49575092	-	1755.98	1467.5	1198.05	3125.32	3436.7	3102.85	2758.03	3003.61	3036.64	2444.09	2859.05	2770.21	2553.11	2814.51	2943.3	4031.5	4245.18	2581.78	3048.87	2822.41	2667.88	3199.03	2998.76	2451.06	2184.08	2625.63	2517.63	2164.49	2549.36	2402.05	3030.63	2597.49	2246.82	2588.07	2903.55	2609.32	2383.9	1947.94	2380.63
TC02002954.hg.1	DTYMK	deoxythymidylate kinase (thymidylate kinase)	NM_001165031	NM_001165031	RefSeq	Homo sapiens deoxythymidylate kinase (thymidylate kinase) (DTYMK), transcript variant 2, mRNA.	Coding	chr2	242615157 - 242626406	-	278.8	233.28	388.12	644.19	630.63	738.86	688.8	627.71	649.65	590.31	682.97	646.35	617.19	627.07	671.56	599.18	552.64	558.99	652.95	513.15	634.23	692.93	528.23	706.93	562.49	606.12	604.39	604.93	697.42	563.86	602.35	592.39	550.46	712.3	747.43	683.23	731.92	739.63	672.49
TC17002879.hg.1	EFCAB13	EF-hand calcium binding domain 13	NM_001195192	NM_001195192	RefSeq	Homo sapiens EF-hand calcium binding domain 13 (EFCAB13), transcript variant B, mRNA.	Coding	chr17	45400656 - 45518678	+	181.1	187	105.94	41.15	44.55	41.17	33.21	56.29	52.87	51.14	49.48	66.56	38.94	87.73	67.03	52.66	122.7	147.72	75.92	67.18	142.07	84.17	162.48	76.64	73.78	57.74	67.78	68.98	63.99	75.33	65.73	102.65	97.41	150.63	185.64	62.03	147.6	86.61	61.22
TC01006332.hg.1	EFNA4	ephrin-A4	NM_005227	NM_005227	RefSeq	Homo sapiens ephrin-A4 (EFNA4), transcript variant 1, mRNA.	Coding	chr1	155036207 - 155042029	+	176.66	193.34	136.04	148.62	148.96	137.48	133.44	116.09	117.51	170.3	129.66	135.4	177.3	138.11	122.14	144.67	106.64	156.23	122.38	169.99	131.7	117.56	103.23	110.32	106.06	116.34	134.27	107.34	107.72	118.92	160.98	138.88	127.59	174.32	141.71	169.31	102.91	104.64	122.65
TC08000881.hg.1	ERICH1	glutamate-rich 1	NM_207332	NM_207332	RefSeq	Homo sapiens glutamate-rich 1 (ERICH1), mRNA.	Coding	chr8	564744 - 688106	-	234.2	223.46	234.41	146.89	165.28	163.98	151.79	137.42	152.7	156.08	156.15	153.28	150.7	156.85	147.83	153.69	158.49	134.49	138.17	137.72	140.55	131.33	157.26	151.83	141.32	144.88	155.23	152.97	149.16	150.26	131.94	155.67	150.02	136.95	130.2	145.03	134.81	143.56	155.12
TC09000860.hg.1	FAM138C	family with sequence similarity 138, member C	NR_026822	NR_026822	RefSeq	Homo sapiens family with sequence similarity 138, member C (FAM138C), non-coding RNA.	Coding	chr9	34394 - 35864	-	37.06	34.65	40.89	40.47	37.97	34.97	41.7	37.05	37.32	41.86	40.01	43.53	40.85	44.14	43.67	51.4	45.67	44.79	40.29	48.27	58.47	49.44	45.44	43.48	57.93	42.09	41.02	47.67	42.2	46.44	40.96	39.08	43.87	49.84	58.31	56.49	64.96	72.47	64.41
TC15001003.hg.1	FAM138E	family with sequence similarity 138, member E	NR_026819	NR_026819	RefSeq	Homo sapiens family with sequence similarity 138, member E (FAM138E), non-coding RNA.	Coding	chr15	102495088 - 102496558	+	60.12	63.01	76.97	66.66	61.83	58.82	65.99	65.95	65.83	69.18	67.94	68.81	74.11	66.61	67.24	69.08	68.69	76.89	69.49	77.2	81.76	75.89	71.87	73.35	101.25	71.43	73.28	82.63	77.01	69.03	65.94	69.72	75.58	82.39	93.75	83.57	101.09	128.81	106.79
TC05001822.hg.1	FAM13B	family with sequence similarity 13, member B	NM_001101800	NM_001101800	RefSeq	Homo sapiens family with sequence similarity 13, member B (FAM13B), transcript variant 2, mRNA.	Coding	chr5	137273642 - 137387650	-	813.42	834.79	571.83	519.66	520.67	610.65	517.82	640.1	545.38	447.51	513.9	522.68	462.22	507.79	479.92	519.74	622.99	547.33	508.6	522.58	424.45	408.9	454.24	436.5	360.19	350.39	468.88	407.49	453.85	422.6	458.41	438.5	431.73	369.67	386.14	359.85	424.49	342.23	386.95
TC21000240.hg.1	FAM207A	family with sequence similarity 207, member A	NM_058190	NM_058190	RefSeq	Homo sapiens family with sequence similarity 207, member A (FAM207A), mRNA.	Coding	chr21	46359925 - 46396904	+	221.57	224.31	285.33	473.53	445.03	396.9	471.66	362.67	430.09	464.42	456.85	437.12	530.62	448.38	464.93	404.28	371.51	437.29	451.8	396.4	515.96	474.41	406.28	449.6	402.84	509.63	468.76	462.77	490.7	413.9	381.41	324.53	362.52	420.44	362.1	392.18	357.51	415.05	429.68
TC08002595.hg.1	FAM66A	family with sequence similarity 66, member A	NR_026789	NR_026789	RefSeq	Homo sapiens family with sequence similarity 66, member A (FAM66A), non-coding RNA.	Coding	chr8	12219528 - 12279970	+	73.65	87.03	91.38	43.27	44.98	40.73	44.1	40.55	37.08	40.4	42.19	43.19	42.66	39.28	44.28	39.14	41.18	39.93	45.22	41.05	40.56	42.2	44.07	39.55	51.56	51.58	41.81	42.39	40.88	49.01	39.41	39.98	44.38	37.18	43.32	40.26	46.02	60.86	44.92
TC08000917.hg.1	FAM66B	family with sequence similarity 66, member B	NR_027423	NR_027423	RefSeq	Homo sapiens family with sequence similarity 66, member B (FAM66B), non-coding RNA.	Coding	chr8	7141007 - 7212876	-	188.17	164.85	122.59	67.84	79.09	69.86	70.68	70.56	61.21	71.84	71.75	74.4	77.71	63.68	77.64	64.03	65.72	72.28	82.56	65.42	69.23	77.16	71.83	72.13	89.63	76.52	76.06	79.4	68.31	79.45	69.88	71.46	84.64	71.58	71.08	74.11	77.03	99.97	85.72
TC08002594.hg.1	FAM66D	family with sequence similarity 66, member D	NR_027425	NR_027425	RefSeq	Homo sapiens family with sequence similarity 66, member D (FAM66D), non-coding RNA.	Coding	chr8	11973284 - 12008698	+	87.54	130.48	93.03	57.56	67.79	47.95	60.3	55.21	46.55	50.87	57.27	57.81	55.39	46.26	60.33	48.4	47.77	57.49	61.29	45.74	56.92	63.61	49.16	55.89	62.92	62.01	61.87	62.33	58.49	64.45	61.59	45.7	65.47	51.83	54.21	59.31	52.25	67.25	65.86
TC08000053.hg.1	FAM66E	family with sequence similarity 66, member E	NR_027424	NR_027424	RefSeq	Homo sapiens family with sequence similarity 66, member E (FAM66E), non-coding RNA.	Coding	chr8	7812535 - 7866277	+	96.93	108.67	80.16	46.65	53.8	46.21	49.95	48.63	45.39	47.58	50.76	51.54	54.24	44.99	54.37	45.87	48.34	50.55	55.97	47.19	47.78	56.87	51.71	46.93	62.18	54.89	51.18	51.91	46.83	55.61	47.01	48.64	57.61	45.58	49.26	51.02	53.26	64.63	56.84
TC04001057.hg.1	FBXL5	F-box and leucine-rich repeat protein 5	NM_001193534	NM_001193534	RefSeq	Homo sapiens F-box and leucine-rich repeat protein 5 (FBXL5), transcript variant 3, mRNA.	Coding	chr4	15606007 - 15683302	-	484.2	581.75	454.24	399.22	330.1	385.95	358.24	396.41	406.95	357.63	362.61	368.65	333.16	414.77	383.61	368.6	361.58	483.83	381.42	405.8	414.19	341.27	391.98	331.24	323.26	298.45	301.73	285.14	335.73	334.29	413.77	385.2	320.8	349.24	352.34	373.75	347.39	291.24	374.38
TC19001695.hg.1	FUT1	fucosyltransferase 1 (galactoside 2-alpha-L-fucosyltransferase, H blood group)	NM_000148	NM_000148	RefSeq	Homo sapiens fucosyltransferase 1 (galactoside 2-alpha-L-fucosyltransferase, H blood group) (FUT1), mRNA.	Coding	chr19	49251268 - 49258647	-	195.09	173.46	249.85	224.35	212.99	194.07	204.76	189.6	195.75	249.79	205.57	240.42	308.57	222.8	256.67	266.74	228.93	207.94	218.63	211.62	300.32	281.48	253.21	244.57	263.52	265	262.9	275.94	238.88	229.31	237.19	223.57	238.01	260.4	253.84	266.37	278.09	351.41	320.59
TC19001216.hg.1	GADD45GIP1	growth arrest and DNA-damage-inducible, gamma interacting protein 1	NM_052850	NM_052850	RefSeq	Homo sapiens growth arrest and DNA-damage-inducible, gamma interacting protein 1 (GADD45GIP1), mRNA.	Coding	chr19	13064972 - 13068050	-	275.4	275.7	274.1	406.55	475.96	398.8	433.45	450.92	389.59	462.19	483.34	435.84	438.38	458.93	440.5	454.11	435.39	458.25	368.87	510.54	569.96	473.07	462.77	501.87	378.88	439.01	529.74	529.79	482.38	423.83	532.77	409.14	445.37	557.53	475.51	520.33	491.79	417.51	515.11
TC07001005.hg.1	GIMAP2	GTPase, IMAP family member 2	NM_015660	NM_015660	RefSeq	Homo sapiens GTPase, IMAP family member 2 (GIMAP2), mRNA.	Coding	chr7	150382785 - 150390729	+	133.13	127.54	79.66	83.48	74.81	76.9	63.71	80.6	66.58	75.32	65.45	60.69	54.85	61.88	53.41	81.14	74.03	61.75	58.55	100.33	50.2	53.09	74.52	44.41	56.55	45.11	51.71	48.17	43.66	54.02	68.42	64.28	53.66	56.22	39.82	62.02	54.16	43.21	53.59
TC07001003.hg.1	GIMAP7	GTPase, IMAP family member 7	NM_153236	NM_153236	RefSeq	Homo sapiens GTPase, IMAP family member 7 (GIMAP7), mRNA.	Coding	chr7	150211918 - 150218161	+	63.47	45.73	48.32	35.07	43.99	33.88	36.53	35.89	37.12	42.05	34.18	36.21	39.39	32.37	34.93	30.92	31.29	39.52	41.56	38.72	32.63	34.24	31.49	32.27	33.03	36.45	31.24	35.04	36.96	33.96	35.41	41.45	37.37	33.71	32.9	32.42	33.86	43.21	36.88
TC0X000597.hg.1	GLUD2	glutamate dehydrogenase 2	NM_012084	NM_012084	RefSeq	Homo sapiens glutamate dehydrogenase 2 (GLUD2), nuclear gene encoding mitochondrial protein, mRNA.	Coding	chrX	120181442 - 120183934	+	136.9	173.43	112.36	164.09	159.2	147.86	167.66	173.73	234.17	153.11	215.07	151.44	121.56	192.54	157.74	181.98	149.95	178.3	151.46	137.75	125.44	145.98	117.83	132.41	131.55	144.02	136.83	124.77	166.77	138.72	199.97	160.21	147.77	153.61	163.64	149.61	124.47	87.55	113.93
TC06001046.hg.1	GPR126	G protein-coupled receptor 126	NM_001032394	NM_001032394	RefSeq	Homo sapiens G protein-coupled receptor 126 (GPR126), transcript variant a2, mRNA.	Coding	chr6	142622991 - 142767403	+	33.34	520.09	432.15	40.81	49.58	31.94	26.76	30.8	26.61	32.44	27.36	31.25	31.45	28.81	27.58	26.92	26.37	26.27	31.45	37.42	25.74	26.84	25.5	30.99	30.61	34.72	30.77	28.92	28.78	41.53	36.38	37.94	41.53	22.74	21.86	25.36	23.89	28.53	26.89
TC09000627.hg.1	GPR21	G protein-coupled receptor 21	BC066886	BC066886	GenBank	Homo sapiens G protein-coupled receptor 21, mRNA (cDNA clone MGC:79440 IMAGE:6971734), complete cds.	Coding	chr9	125703112 - 125867147	+	419.59	463.92	302.3	227.12	242.29	231.68	187.05	231.67	217.29	188.29	196.43	212.91	209.9	245.45	234.86	277.3	295.07	217.93	167.32	202.91	234.91	185.76	258.7	219.67	189.23	149.87	182.06	194.83	218.1	195.48	222.39	209.61	177.84	208.99	221.17	203.22	215.02	176.48	199.39
TC19000030.hg.1	GPX4	glutathione peroxidase 4	NM_001039847	NM_001039847	RefSeq	Homo sapiens glutathione peroxidase 4 (GPX4), transcript variant 2, mRNA.	Coding	chr19	1103936 - 1106787	+	1478.66	1577.45	1109.94	2384.68	2694.29	2242.29	2165.42	2117.58	2108.92	2229.82	2035.81	2157.01	2688.79	2252.65	2095.72	2376.54	1877.56	2014.9	1952.3	2424.8	2163.5	1920.4	1935.97	1787.94	1862.66	2045.19	2278.23	2064	1836.31	1758.51	1960.75	1831.77	1824	1860.12	1662.17	2077.71	1596.16	1623.72	1967.83
TC11001124.hg.1	GRAMD1B	GRAM domain containing 1B	NM_020716	NM_020716	RefSeq	Homo sapiens GRAM domain containing 1B (GRAMD1B), mRNA.	Coding	chr11	123396344 - 123498482	+	115.08	118.66	90.04	42.49	49.97	43.39	49.53	42.62	47.66	54.12	52.23	46.26	50.4	43.15	44.71	38.26	41.95	47.02	50.59	46	42.26	45.7	43.96	45.4	51.47	48.77	47.64	42.47	45.55	45.82	49.5	52.19	67.27	44.71	41.52	47.67	47.34	57.31	55.35
TC17000229.hg.1	GRAPL	GRB2-related adaptor protein-like	NM_001129778	NM_001129778	RefSeq	Homo sapiens GRB2-related adaptor protein-like (GRAPL), mRNA.	Coding	chr17	19030782 - 19062148	+	187.66	222.39	296.11	111.46	128.36	118.14	123.63	111.09	129.17	137.28	130.21	115.47	114.57	102.14	130.01	108.85	103.79	113.63	128.51	119.41	109.68	123.9	104.48	106.5	119.07	134.6	113.31	99.03	97.95	111.73	109.74	112.51	130.49	101.73	112.95	110.59	116.73	154.29	112.77
TC03001331.hg.1	GTDC2	glycosyltransferase-like domain containing 2	NM_032806	NM_032806	RefSeq	Homo sapiens glycosyltransferase-like domain containing 2 (GTDC2), mRNA.	Coding	chr3	43120724 - 43147568	-	293.53	223.25	230.92	454.49	397.72	431.38	503.26	407.68	397.23	372.19	380.59	357.6	406.96	496.73	429.73	391.96	384.49	295.12	346.82	278.35	422.63	436.47	414.41	405.54	421.46	410.18	463.23	472.93	448.2	317.24	422.67	418.89	378.52	442.3	458.15	486.04	477.46	474	499.71
TC07001514.hg.1	GTF2IRD2	GTF2I repeat domain containing 2	NM_173537	NM_173537	RefSeq	Homo sapiens GTF2I repeat domain containing 2 (GTF2IRD2), mRNA.	Coding	chr7	74210483 - 74267847	-	344.8	379.27	241.33	179.65	165.08	177.23	165.47	178.26	168.04	155.67	159.99	183.43	179.07	179.42	155.97	196.62	182.37	182.35	173.42	213.96	179.5	175.98	217.31	169.72	173.35	152.66	145.88	160.11	147.26	174.5	171.55	163.06	170.57	199.93	209	207.24	229.41	195.09	224.7
TC07000465.hg.1	GTF2IRD2B	GTF2I repeat domain containing 2B	NM_001003795	NM_001003795	RefSeq	Homo sapiens GTF2I repeat domain containing 2B (GTF2IRD2B), mRNA.	Coding	chr7	74508347 - 74767788	+	323.78	339.81	237.97	185.08	167.48	174.54	168.28	171.59	167.95	153.99	164.21	181.91	172.03	179.66	165.68	200.65	183.56	185.89	185.02	207.26	172.53	173.35	202.07	168.13	176.6	155.57	155.75	167.74	153.46	175.2	167.68	162.37	169.46	194.08	192.08	197.31	225.67	190.91	205.41
TC07001493.hg.1	GTF2IRD2P1	GTF2I repeat domain containing 2 pseudogene 1	NR_002164	NR_002164	RefSeq	Homo sapiens GTF2I repeat domain containing 2 pseudogene 1 (GTF2IRD2P1), non-coding RNA.	Coding	chr7	72656902 - 72685658	-	310.01	401.73	183.7	117.29	119.76	129.43	100.64	125.08	111.51	110.03	98.68	126.18	121.69	116.82	103.05	140.03	124.21	120.24	121.37	161.12	117.42	115.32	144.66	114.87	107.04	89.92	88.22	101.56	96.84	125.25	129.93	115.5	120.82	143.44	148.47	153.85	180.17	139.77	171.05
TC06001972.hg.1	HACE1	HECT domain and ankyrin repeat containing E3 ubiquitin protein ligase 1	NM_020771	NM_020771	RefSeq	Homo sapiens HECT domain and ankyrin repeat containing E3 ubiquitin protein ligase 1 (HACE1), mRNA.	Coding	chr6	105175968 - 105307794	-	302.42	374.27	236.84	207.54	222.06	204.16	194.46	211.61	222.99	184.77	210.92	215.95	196.45	227.52	222.56	303.09	333.38	208.16	195.92	236.3	215.99	218.86	310.52	221.59	188.97	181.29	209.74	206.82	207.93	198.48	238.48	219.48	204.03	246.49	277.56	254.28	245.7	194.61	238.86
TC10001341.hg.1	HERC4	HECT and RLD domain containing E3 ubiquitin protein ligase 4	NM_015601	NM_015601	RefSeq	Homo sapiens HECT and RLD domain containing E3 ubiquitin protein ligase 4 (HERC4), transcript variant 2, mRNA.	Coding	chr10	69681656 - 69835105	-	200.7	243.44	193.47	224.4	254.44	313.82	236.49	299.98	273.3	189.11	252.14	234.94	265.56	274.67	201.01	350.88	400.01	248.11	193.92	288.94	242.36	203.43	358.78	238.45	219.15	204.55	200.06	199.95	232.74	252.38	236.38	236.94	206.4	237.62	262.3	229.06	207.07	129.21	194.63
TC02002913.hg.1	HES6	hairy and enhancer of split 6 (Drosophila)	NM_001142853	NM_001142853	RefSeq	Homo sapiens hairy and enhancer of split 6 (Drosophila) (HES6), transcript variant 2, mRNA.	Coding	chr2	239146908 - 239149303	-	325.2	325.4	455.88	408.03	393.92	427.95	453.29	351.92	371.13	453.94	413.61	433.94	475.28	402.41	519.07	497.96	505.56	459.62	448.2	457.08	992.22	726.09	1007.87	740.08	582.64	585.88	695.29	734.43	590.77	628.1	580.83	663.88	527.65	712.83	707.91	781.68	624.2	683.02	681.37
TC06000170.hg.1	HIST1H2BE	histone cluster 1, H2be	NM_003523	NM_003523	RefSeq	Homo sapiens histone cluster 1, H2be (HIST1H2BE), mRNA.	Coding	chr6	26183958 - 26184458	+	100.34	103.7	64.86	124.54	135.26	116.64	115.24	129.49	121.83	113.74	119.54	118.09	113.94	133.4	146.78	140.95	120.03	120.41	128.11	131.23	164.14	137.96	107.3	129.64	121.57	116.51	110.81	127.76	110.48	99.27	113.92	110.07	89.04	132.09	139.41	125.39	125.66	126.09	110.71
TC01003915.hg.1	HIST3H3	histone cluster 3, H3	NM_003493	NM_003493	RefSeq	Homo sapiens histone cluster 3, H3 (HIST3H3), mRNA.	Coding	chr1	228612539 - 228613074	-	190.25	204.32	324.86	282.84	261.24	256.36	317.49	247.42	298.21	292.96	329.08	311.96	316.38	336.29	351.44	259.63	271.78	332.79	317.46	317.05	275.09	361.67	262.33	305.73	322.31	388.19	307.62	297.2	248.57	302.1	302.69	274.86	306.2	280.33	300.46	302.17	299.03	342.09	354.87
TC19000514.hg.1	HKR1	HKR1, GLI-Kruppel zinc finger family member	NM_181786	NM_181786	RefSeq	Homo sapiens HKR1, GLI-Kruppel zinc finger family member (HKR1), mRNA.	Coding	chr19	37803739 - 37855357	+	411.92	371.61	267.53	280.74	255.79	276.4	256.07	282.41	213.15	220.01	260.99	232.77	279.3	286.39	263.82	296.06	269.87	276.42	243.27	284.46	293.61	235.61	292.8	308.06	280.47	229.88	224.05	225.2	280.04	263.47	199.16	233.55	229.9	227.25	252.21	208.53	227.67	225.58	208.84
TC11001891.hg.1	HRASLS5	HRAS-like suppressor family, member 5	NM_001146728	NM_001146728	RefSeq	Homo sapiens HRAS-like suppressor family, member 5 (HRASLS5), transcript variant 3, mRNA.	Coding	chr11	63228876 - 63258680	-	54.4	55.4	68.36	66.06	61.62	75.4	81.16	71.98	62.84	76.92	76.39	63.27	79.08	83.34	83.34	91.99	120.1	105.17	75.86	91.87	166.85	118.63	171.1	108.77	99.53	91.16	119.1	136.15	103.63	93.15	130.6	129	97.61	100.01	109.63	117.99	91.68	113.4	108.26
TC04002945.hg.1	HSD17B11	hydroxysteroid (17-beta) dehydrogenase 11	NM_016245	NM_016245	RefSeq	Homo sapiens hydroxysteroid (17-beta) dehydrogenase 11 (HSD17B11), mRNA.	Coding	chr4	88257691 - 88312538	-	1788.36	1588.4	984.53	605.1	803.76	675.74	569.04	591.79	676.95	480.21	484.52	581.72	711.07	720.1	583.24	1175.48	1052.29	770.8	559.24	804.48	715.35	662.87	885	553.64	610.24	631.57	500.07	434.44	477.59	601.38	706.03	616.26	502.06	566.04	621.11	667.99	658.27	469.04	720.76
TC03001706.hg.1	HSPBAP1	HSPB (heat shock 27kDa) associated protein 1	NM_024610	NM_024610	RefSeq	Homo sapiens HSPB (heat shock 27kDa) associated protein 1 (HSPBAP1), mRNA.	Coding	chr3	122458844 - 122512671	-	229.61	238.26	229.07	184.94	192.85	208.36	163.66	211.04	159.28	146.7	145.15	168.9	135.01	172.15	167.34	167.87	175.15	127.88	148.9	107.53	146.27	127.32	126.26	163.18	98.2	107.87	129.95	120.54	146.61	123.37	134.24	115.29	102.97	128.92	118.74	130.19	123.66	111.56	127.17
TC03000463.hg.1	HTR1F	5-hydroxytryptamine (serotonin) receptor 1F, G protein-coupled	NM_000866	NM_000866	RefSeq	Homo sapiens 5-hydroxytryptamine (serotonin) receptor 1F, G protein-coupled (HTR1F), mRNA.	Coding	chr3	88031726 - 88042985	+	271.94	277.81	83.15	53.87	60.93	63.34	41.5	62.28	37.65	22.71	22.97	37.82	13.74	35.06	27.58	13.24	28.91	12.99	25.82	12.12	12.29	16.78	26.16	20.78	24.78	14.01	26.36	16.86	18.04	13.23	20.29	34.04	26.99	14.56	12.79	13.55	13.33	15.13	15.14
TC03001512.hg.1	ID2B	inhibitor of DNA binding 2B, dominant negative helix-loop-helix protein (pseudogene)	NR_026582	NR_026582	RefSeq	[retired] Homo sapiens inhibitor of DNA binding 2B, dominant negative helix-loop-helix protein (pseudogene) (ID2B), non-coding RNA.	Coding	chr3	62109159 - 62110392	-	559.13	339.31	265.46	702.77	592	813.78	790.17	864.22	819.61	747.94	978.82	1239.01	1057.97	972.07	778.74	1018.63	738.35	1385.53	1653.94	1467.61	715.41	1041.24	758.84	939.92	839.97	1336.49	858.73	819.56	805.08	1276.86	1375.08	1191.83	1111.84	1137.81	1072.16	999.99	705.59	346.59	769.37
TC10001531.hg.1	IDE	insulin-degrading enzyme	NM_001165946	NM_001165946	RefSeq	Homo sapiens insulin-degrading enzyme (IDE), transcript variant 2, mRNA.	Coding	chr10	94211441 - 94333852	-	553.34	562.11	347.97	1239.52	1215.33	1353.01	1277.52	1320.91	1343.84	946.7	1308.92	1182.68	968.26	1203.63	1159.25	1299.56	1312.61	1197.71	1256.95	1068.6	1063.47	1037.22	1052.95	1089.72	995.82	1069.16	995.19	950.07	1214.88	1171.91	1229.55	1072.9	936.15	1090.64	1165.43	1071.57	1015.99	825.76	944.1
TC11000011.hg.1	IFITM1	interferon induced transmembrane protein 1	NM_003641	NM_003641	RefSeq	Homo sapiens interferon induced transmembrane protein 1 (IFITM1), mRNA.	Coding	chr11	313506 - 315272	+	344.52	369.52	427.51	665.52	409.14	352.2	513.29	270.85	544.33	426.3	329.62	404.61	533.48	369.9	375.11	513.29	299.27	301.24	230.45	439.16	242.78	216.08	234.81	281.4	259.15	228.96	390.94	257.45	296.29	234.72	505.56	379.18	422.59	217.89	214	205.31	222.21	242.4	240.14
TC02001687.hg.1	IFT172	intraflagellar transport 172 homolog (Chlamydomonas)	NM_015662	NM_015662	RefSeq	Homo sapiens intraflagellar transport 172 homolog (Chlamydomonas) (IFT172), mRNA.	Coding	chr2	27667238 - 27712656	-	237.97	249.66	168.4	193.72	183.63	223.13	184.36	214.46	187.18	177.2	186.2	173.19	199.53	211.96	181.87	217.91	209.51	180.19	163.5	174.56	191.75	176.05	237.97	205.94	204.61	157.68	156.33	171.99	200.31	189.63	156.98	149.01	145.59	183.99	170.72	166.44	168.82	158.53	153.1
TC15000949.hg.1	IGF1R	insulin-like growth factor 1 receptor	NM_000875	NM_000875	RefSeq	Homo sapiens insulin-like growth factor 1 receptor (IGF1R), mRNA.	Coding	chr15	99192200 - 99507759	+	1035.77	997.68	976.11	709.19	677.44	685.77	811.7	735.61	594.14	510.46	537.77	643.65	689.58	565.68	730.2	634.92	460.81	789.37	704.06	781.71	646.51	498.95	469.79	645.04	685.14	761.69	772.99	571.6	640.11	816.53	707.33	761.78	809.32	594.61	593.26	796.29	762.2	752.46	884.08
TC14002240.hg.1	IGHD3-3	immunoglobulin heavy diversity 3-3	ENST00000390590	ENST00000390590	ENSEMBL	cdna:known chromosome:GRCh37:14:106380218:106380248:-1 gene:ENSG00000211930 gene_biotype:IG_D_gene transcript_biotype:IG_D_gene	Coding	chr14	106380218 - 106380248	-	84.37	56.15	196.08	7.79	6.3	6.12	8.18	4.74	5.63	6.4	6.7	7.47	6.93	5.69	6.61	5.92	4.65	6.46	9.95	6.98	7.83	8.88	5.8	5.85	6.5	5.47	4.77	5.6	5.43	6.66	8.07	5.64	8.44	6.1	5.68	6.1	6.22	9.85	8.95
TC14002254.hg.1	IGHV1-18	immunoglobulin heavy variable 1-18	ENST00000390605	ENST00000390605	ENSEMBL	cdna:known chromosome:GRCh37:14:106641563:106642056:-1 gene:ENSG00000211945 gene_biotype:IG_V_gene transcript_biotype:IG_V_gene	Coding	chr14	106641563 - 106642056	-	171.07	129.48	313.79	60.48	67.09	57.01	68.03	60.75	68.92	61.16	61.2	69.53	69.45	61.95	71.72	69.44	63.93	69.09	69.53	65.71	50.61	69.53	64.97	68.61	75.93	68.88	67.66	69.16	71.2	57.72	71.66	73.22	74.94	58.83	70.39	68.54	64.34	104.64	79.14
TC02004941.hg.1	IGKV1-9	immunoglobulin kappa variable 1-9	ENST00000493819	ENST00000493819	ENSEMBL	cdna:known chromosome:GRCh37:2:89309479:89310012:-1 gene:ENSG00000241755 gene_biotype:IG_V_gene transcript_biotype:IG_V_gene	Coding	chr2	89309479 - 89310012	-	183.03	167.54	488.95	76.04	77.54	78.9	84.71	69.95	68.22	95.68	86.26	88.31	90.88	73.02	89.5	66.08	84.3	80.07	94.34	91.76	84.39	81.83	76.65	76.97	121.89	86.2	90.4	76.31	61.06	92.87	79.13	75.83	104.23	105.34	69	76.47	104.55	182.71	108.59
TC02004978.hg.1	IGKV2D-28	immunoglobulin kappa variable 2D-28	ENST00000453166	ENST00000453166	ENSEMBL	cdna:known chromosome:GRCh37:2:89998789:89999558:1 gene:ENSG00000242534 gene_biotype:IG_V_gene transcript_biotype:IG_V_gene	Coding	chr2	89998789 - 89999564	+	113.95	141.83	257.92	55.56	50.54	47.87	55.92	48.1	53.77	59.13	56.01	58.61	59.4	49.28	55.47	54.3	46.33	52.06	64.38	53.14	51.74	56.22	48.93	50.36	83.68	65.38	58.93	52.29	58.39	65.45	55.42	56.39	55.88	56.91	55.4	57.63	75.82	108.78	70.27
TC22000164.hg.1	IGLL3P	immunoglobulin lambda-like polypeptide 3, pseudogene	NR_029395	NR_029395	RefSeq	Homo sapiens immunoglobulin lambda-like polypeptide 3, pseudogene (IGLL3P), non-coding RNA.	Coding	chr22	25714224 - 25716193	+	131.17	156.4	125.01	142.77	98.09	146	117.47	118.86	129.6	108.11	91.44	89.54	87.85	113.51	94.33	85.49	91.46	80.33	62.26	90.96	84.57	73.29	78.94	88.9	91.31	83.63	85.9	67.55	79.66	78.69	100.91	103.01	102.72	92.08	84.27	72.89	72.95	114.48	89.07
TC16000939.hg.1	IGSF6	immunoglobulin superfamily, member 6	NM_005849	NM_005849	RefSeq	Homo sapiens immunoglobulin superfamily, member 6 (IGSF6), mRNA.	Coding	chr16	21652605 - 21663987	-	73.22	86.19	82.8	33.89	29.85	31.63	27.83	33.24	33.18	32.08	33.39	33.54	34.28	32.45	31.36	30.52	30.99	31.42	32.03	30.83	35.33	32.98	34.6	32.67	29.11	29.07	33.42	32.98	36.96	31.31	34.3	32.92	33.95	34.12	32.83	33.62	35.6	37.04	36.72
TC08001368.hg.1	IMPA1	inositol(myo)-1(or 4)-monophosphatase 1	NM_001144878	NM_001144878	RefSeq	Homo sapiens inositol(myo)-1(or 4)-monophosphatase 1 (IMPA1), transcript variant 2, mRNA.	Coding	chr8	82569151 - 82598928	-	328.99	322.85	196.89	281.93	373.1	341.43	200.63	348.3	266.45	287.76	276.64	264.56	238.22	244.28	202.88	333.68	363.87	200.53	249.18	296.4	170.89	209.34	238.27	181.34	151	184	165.7	149.46	162.06	236.71	249.22	210.1	207.3	204.85	179.49	197.55	154.79	123.26	150.32
TC08001238.hg.1	IMPAD1	inositol monophosphatase domain containing 1	NM_017813	NM_017813	RefSeq	Homo sapiens inositol monophosphatase domain containing 1 (IMPAD1), mRNA.	Coding	chr8	57870488 - 57906430	-	335.84	352.39	206.94	533.42	590.84	635.23	498.53	740.67	546.13	442.34	468.51	422.29	392.49	445.23	420.6	509.27	552.94	389.22	474.8	329.87	415.58	432.9	389.78	411.6	274.34	355.06	434.74	358.41	404.85	484.7	478.6	418.85	397.47	495.19	496.79	508.09	423.75	317.8	393.47
TC10000946.hg.1	INPP5A	inositol polyphosphate-5-phosphatase, 40kDa	NM_005539	NM_005539	RefSeq	Homo sapiens inositol polyphosphate-5-phosphatase, 40kDa (INPP5A), mRNA.	Coding	chr10	134351324 - 134596984	+	242.36	259.74	253.9	195.28	203.67	191.89	198.14	214.77	197.62	191.08	177.13	175.24	148.19	175	152.89	139.27	138.21	179.04	178.25	154.39	154.16	145.95	142.75	153.07	141.86	180.2	183.83	177.91	156.63	178.26	207.19	168.98	180.49	170.44	149.61	163.24	136.61	143.72	151.42
TC01003901.hg.1	ITPKB	inositol-trisphosphate 3-kinase B	NM_002221	NM_002221	RefSeq	Homo sapiens inositol-trisphosphate 3-kinase B (ITPKB), mRNA.	Coding	chr1	226819391 - 226927024	-	212.33	225.57	276.96	171.98	160.03	148.21	167.38	142.52	144.43	139.58	146	157.14	128.07	138.51	148.07	134.73	123.68	165.96	143.94	157.2	147.57	145.46	148.53	148.2	121.91	156.76	148.51	181.81	168.16	142.41	155.91	131.96	153.74	145.5	147.78	159.6	161.12	165.29	163.52
TC19001178.hg.1	KANK2	KN motif and ankyrin repeat domains 2	NM_001136191	NM_001136191	RefSeq	Homo sapiens KN motif and ankyrin repeat domains 2 (KANK2), transcript variant 2, mRNA.	Coding	chr19	11274943 - 11308467	-	184.71	208.33	259.13	257.93	234.81	244.51	283.71	250.69	242.64	251.96	293.22	311.51	317.1	285.87	302.88	296.2	298.21	367.03	326.62	268.27	532.07	366.38	364.14	424.47	383.02	362.57	375.87	454.88	409.82	377.07	342.96	307.61	318.78	341.29	304.36	362.87	415.68	411.16	396.66
TC01003706.hg.1	KDM5B	lysine (K)-specific demethylase 5B	NM_006618	NM_006618	RefSeq	Homo sapiens lysine (K)-specific demethylase 5B (KDM5B), mRNA.	Coding	chr1	202696526 - 202778598	-	904.56	937.49	674.97	573.45	636.66	625.54	563.37	620.85	687.85	594.65	648.33	629.18	707.03	644.37	575.37	817.96	719.51	711.22	652.13	956.93	632.67	599.95	725.58	600.07	618.9	596.4	671.66	655.59	566.12	756.45	703.7	689.11	717.31	644.12	636.02	654.09	477.14	386.54	515.44
TC01000851.hg.1	KIAA1107	KIAA1107	NM_015237	NM_015237	RefSeq	Homo sapiens KIAA1107 (KIAA1107), mRNA.	Coding	chr1	92632542 - 92650280	+	135.35	159.22	75.05	48.73	61.77	81.97	60.68	63.14	70.94	60.92	57.47	99.84	75.49	75.26	69.35	78.79	80.64	155.1	86.64	147.89	121.91	68.33	98.36	61.07	58.36	53.94	53.56	49.39	59.31	83.88	113.32	82.65	77.15	82.64	82.16	81.46	58.23	42.62	59.84
TC07001573.hg.1	KIAA1324L	KIAA1324-like	NM_001142749	NM_001142749	RefSeq	Homo sapiens KIAA1324-like (KIAA1324L), transcript variant 1, mRNA.	Coding	chr7	86506222 - 86689015	-	207.47	109.17	121.47	64.36	63.37	58.5	56.18	51.53	49.18	57.02	53.37	59.75	67.67	57.68	45.32	73.31	64.34	58.33	54.9	86.54	46.54	46.43	72.5	62.96	82.07	55.46	52.51	63.95	64.76	60.83	49.8	77.16	84.92	49.97	69.61	72.37	48.84	57.23	65.62
TC06000890.hg.1	KIAA1919	KIAA1919	NM_153369	NM_153369	RefSeq	Homo sapiens KIAA1919 (KIAA1919), mRNA.	Coding	chr6	111580482 - 111592370	+	222.35	268.58	184.47	393.49	388.98	352.27	361.69	347.22	343.51	303.75	342.13	351.19	342.33	320.87	376.35	424.39	393.63	307.58	324.44	388.46	280.59	311.31	355.75	277.02	281.09	264.72	258.03	296.59	303.66	248.28	262.02	271.62	297.27	313.02	318.29	269.74	283.71	246.27	259.41
TC17000060.hg.1	KIF1C	kinesin family member 1C	NM_006612	NM_006612	RefSeq	Homo sapiens kinesin family member 1C (KIF1C), mRNA.	Coding	chr17	4901243 - 4931696	+	104.02	94.46	133.11	165	147.37	158.57	176.05	162.53	163.11	158.66	183.21	191.72	185.01	189.97	193.73	163.68	148.92	184.3	209.96	143.46	185.69	175.94	135.53	185.97	154.17	208.99	200.93	211.13	210.19	187.09	182.74	160.62	161.88	161.29	157.37	174.64	149.87	184.52	170.29
TC09001282.hg.1	KIF27	kinesin family member 27	NM_017576	NM_017576	RefSeq	Homo sapiens kinesin family member 27 (KIF27), transcript variant 1, mRNA.	Coding	chr9	86451613 - 86536342	-	164.63	199.06	101.77	66.78	85.66	86.11	67.17	87.61	80.93	66.02	67.31	61.28	62.39	77.38	61.67	101.88	103.25	59.84	55.2	65.34	67	59.91	77.11	72.38	61.35	51.52	54.12	60.07	69.51	63.89	68	56.48	53.23	71.13	72.05	63.18	59.32	49.39	52.12
TC13000663.hg.1	KPNA3	karyopherin alpha 3 (importin alpha 4)	NM_002267	NM_002267	RefSeq	Homo sapiens karyopherin alpha 3 (importin alpha 4) (KPNA3), mRNA.	Coding	chr13	50273443 - 50367057	-	924.2	879.09	504.72	1837.54	1818.58	1930.97	1832.96	1814.87	1800.92	1542.55	1663.22	1662.01	1554.79	1739.18	1703.59	1818	1700.8	1529.03	1644.47	1213.58	1848.63	1804.4	1505.17	1777.03	1405.67	1524.02	1617.62	1533.55	1735.89	1435.72	1758.33	1490.64	1188.9	1907.56	1830.65	1696.35	1930.84	1523.22	1748.21
TC17002906.hg.1	KRT19	keratin 19	NM_002276	NM_002276	RefSeq	Homo sapiens keratin 19 (KRT19), mRNA.	Coding	chr17	39679869 - 39684641	-	88.23	90.69	133.38	97.98	99.88	87.75	103.5	96.87	98.51	113.95	122.95	155.62	171.65	124.03	114.97	114.99	105.37	142.52	196.31	191.91	107.2	145.97	114.28	150.31	135.84	158.35	127.82	130.52	173.4	142.62	138.32	145.18	129.76	108.57	108.69	114.49	111.46	121.23	125.81
TC16000314.hg.1	LAT	linker for activation of T cells	NM_001014989	NM_001014989	RefSeq	Homo sapiens linker for activation of T cells (LAT), transcript variant 4, mRNA.	Coding	chr16	28986093 - 29002104	+	527.16	546.19	593.88	891.37	836.99	921.19	1013.9	880.58	917.41	948.93	1038.88	1011.61	930.98	838.92	844.66	595.62	567.31	774.64	891.99	853.36	696.2	724.51	593.27	784.93	711.74	957.47	957.61	891	903.34	932.98	962.04	793.08	926.8	890.63	800.76	902.14	621.46	702.18	698.38
TC19002653.hg.1	LILRA1	leukocyte immunoglobulin-like receptor, subfamily A (with TM domain), member 1	NM_006863	NM_006863	RefSeq	Homo sapiens leukocyte immunoglobulin-like receptor, subfamily A (with TM domain), member 1 (LILRA1), mRNA.	Coding	chr19	55105047 - 55113555	+	107.85	96.53	113.03	46.75	47.03	46.54	49.75	46.1	49.57	55.85	47.73	52.07	58.14	48.26	48.13	45.05	42.54	52.56	50.23	51.7	47.16	50.09	45.54	48.57	57	52.44	53.17	44.12	48.69	49.76	49.88	48.03	55.33	51.15	46.65	47.84	55.07	76.02	63.16
TC12001492.hg.1	LIMA1	LIM domain and actin binding 1	NM_001113546	NM_001113546	RefSeq	Homo sapiens LIM domain and actin binding 1 (LIMA1), transcript variant 1, mRNA.	Coding	chr12	50569563 - 50677353	-	235	277.32	163.78	236.12	272.04	244.47	226.94	268.55	215.69	245.34	216.61	233.33	201.63	212.48	228.18	284.36	285.44	250.93	191.88	248.35	274.15	220.68	292.29	201.67	173.78	158.71	270.05	265.72	192.19	212.06	322.73	318.39	284.75	267.22	217.97	232.55	254.07	230.71	245.56
TC02000535.hg.1	LINC00152	long intergenic non-protein coding RNA 152	NR_024204	NR_024204	RefSeq	Homo sapiens long intergenic non-protein coding RNA 152 (LINC00152), transcript variant 1, non-coding RNA.	Coding	chr2	87754887 - 87906324	+	668.24	807.97	426.18	1019.55	970.41	1020.88	914.56	1051.48	951.02	913.7	991.13	1085.8	971.68	1053.62	1220.8	893.38	935.66	820.37	1077.29	1042.67	874.86	881.04	948.57	889.58	890.42	1013.53	948.33	875.63	874.98	1091.22	885.58	1060.62	1202.46	930.29	954.26	852.11	752.36	710.7	775.19
TC06000136.hg.1	LINC00340	long intergenic non-protein coding RNA 340	NR_015410	NR_015410	RefSeq	Homo sapiens long intergenic non-protein coding RNA 340 (LINC00340), non-coding RNA.	Coding	chr6	21665003 - 22214734	+	267.52	337.33	88.49	28.12	28.14	27.17	27.7	29.19	29.41	32.3	30.2	29.5	31.16	29.23	30.03	27.24	28.77	28.36	32.27	29.03	28.81	29.46	27.46	29.77	36.16	31.59	29.44	27.89	28.9	29.55	27.54	29.32	31.13	30.18	28.93	27.45	32.24	41.35	33.52
TC13000532.hg.1	LINC00426	long intergenic non-protein coding RNA 426	NR_024464	NR_024464	RefSeq	Homo sapiens long intergenic non-protein coding RNA 426 (LINC00426), non-coding RNA.	Coding	chr13	30914407 - 30951282	-	88.12	93.29	90.63	50.65	46.71	42.42	47.14	43.87	46.93	46.08	50.51	49.76	45.34	45.81	49.71	45.57	45.51	44.82	51.46	48	39.96	45.93	44.39	44.01	53.39	47.44	40.86	43.1	46.59	43.91	41.03	44.63	48.22	41.39	44.69	41.79	46.8	57.91	48.59
TC19001466.hg.1	LINC00665	long intergenic non-protein coding RNA 665	NR_038278	NR_038278	RefSeq	Homo sapiens long intergenic non-protein coding RNA 665 (LINC00665), transcript variant 1, non-coding RNA.	Coding	chr19	36803963 - 36822620	-	250.52	300.41	181.38	189.37	188.21	144.29	155.14	166.96	148.09	128.86	177.28	125.58	139.12	150.56	139.97	147.93	142.63	130.64	115.19	154.12	124.66	123.35	149.61	192.67	174.12	111.22	113.64	116.74	175.32	114.45	99.04	119.33	144.46	129.34	138.85	98.11	132.16	141.87	116.05
TC01001313.hg.1	LMNA	lamin A/C	NM_170708	NM_170708	RefSeq	Homo sapiens lamin A/C (LMNA), transcript variant 3, mRNA.	Coding	chr1	156052364 - 156109880	+	276.32	285.92	340.76	391.31	379.8	394.66	434.12	395.49	379.39	424.77	389.39	458.52	494.58	448.67	480.25	414.44	410.22	491.61	517.76	423.42	592.67	497.52	481.49	543.82	515.05	650.68	511.88	585.16	523.81	718.79	472.51	459.63	517.5	529.3	423.31	478.59	501.7	567.17	538.7
TC02005046.hg.1	LOC100130691	uncharacterized LOC100130691	NR_026966	NR_026966	RefSeq	Homo sapiens uncharacterized LOC100130691 (LOC100130691), non-coding RNA.	Coding	chr2	178148236 - 178257419	-	133.15	142.56	84.65	136.62	113.64	117.21	109.27	126.42	99.83	101.63	108.71	109.18	105.79	114.62	116.98	142.46	121.47	121.93	107.57	122.06	131.77	106.35	164.26	111.61	110.28	94.26	81.58	92.2	102.94	117.9	98.78	101.77	112.71	109.56	104.69	100.94	119.89	102.57	99.74
TC09000462.hg.1	LOC100132077	uncharacterized LOC100132077	NR_033937	NR_033937	RefSeq	Homo sapiens uncharacterized LOC100132077 (LOC100132077), non-coding RNA.	Coding	chr9	97094758 - 97123230	+	238.89	231.85	273.73	290.68	255.53	279.76	209.57	195.41	225.15	202.74	256.46	226.61	267.67	287.38	245.77	278.24	261.6	217.67	257.91	281.11	225.69	223.92	308.81	279.37	253.73	193.21	217.63	208.03	259.29	229.8	231.29	203.92	177.41	235.24	221.82	249.85	269.15	215.49	254.5
TC07001033.hg.1	LOC100132707	uncharacterized LOC100132707	NR_024476	NR_024476	RefSeq	Homo sapiens uncharacterized LOC100132707 (LOC100132707), transcript variant 1, non-coding RNA.	Coding	chr7	154720208 - 154741618	+	238.73	288.63	174.12	150.97	147.75	182.19	166.4	166.41	129.54	150.38	142.07	170.24	217.82	203.25	171.8	230.87	198.16	250.37	154.06	228.52	293.28	175.71	254.74	192.72	165.17	130.98	161.23	148.79	167.17	194.81	191.62	196.12	174.57	239.77	184.33	218.57	205.6	143.83	167.88
TC05001635.hg.1	LOC100133050	glucuronidase, beta pseudogene	NR_027503	NR_027503	RefSeq	Homo sapiens glucuronidase, beta pseudogene (LOC100133050), non-coding RNA.	Coding	chr5	99715209 - 99723958	-	989.19	1029.34	830.97	617.01	573.02	615.16	645.05	609.81	531.17	508.83	664.06	585.23	552.36	694.96	599.1	535.51	585.71	565.65	523.33	524.68	538.39	518.14	666.15	551.12	819.61	691.79	549.76	499.97	561.9	648.99	525.93	499.95	582.28	463.44	529.99	574.93	552.75	605.49	554.6
TC07000491.hg.1	LOC100133091	uncharacterized LOC100133091	NR_029411	NR_029411	RefSeq	Homo sapiens uncharacterized LOC100133091 (LOC100133091), non-coding RNA.	Coding	chr7	76178658 - 76257299	+	701.49	662.11	559.47	605.7	550.33	567.07	518.24	571.78	509.18	581.69	520.53	533.47	632.15	545.27	588.2	570.66	508.28	480.12	570.97	627.84	506.65	499.82	557.29	556.23	478.21	502.99	498.93	472.27	491.56	521.09	437.71	532.02	530.19	487.45	497.62	471.66	426.11	459.47	431.07
TC05001443.hg.1	LOC100272216	uncharacterized LOC100272216	NR_027439	NR_027439	RefSeq	Homo sapiens uncharacterized LOC100272216 (LOC100272216), non-coding RNA.	Coding	chr5	68926980 - 68952148	-	646.21	792.54	619.25	429.51	428.28	376.71	370.36	501.96	508.9	285.65	505.22	368.38	404.61	442.84	510.92	390.85	490.07	278.24	318.24	367.68	330.71	342.52	462.33	348.33	504.25	390.87	318.15	232.27	367.47	398.69	241.22	284.33	366.43	234.49	327.97	265.36	296.64	377.48	334.84
TC08001398.hg.1	LOC100506342	uncharacterized LOC100506342	ENST00000504145	ENST00000504145	ENSEMBL	cdna:known chromosome:GRCh37:8:90729656:90769939:-1 gene:ENSG00000251136 gene_biotype:processed_transcript transcript_biotype:processed_transcript	Coding	chr8	90621629 - 90769955	-	70.59	100.4	63.31	36.46	37.95	43.23	34.84	42.84	35.01	37.48	33.73	32.14	36.51	37.78	33.43	43.39	37.76	37.76	31.72	42.15	41.82	30.64	42.59	38.43	35.29	33.34	31.93	37.76	38.62	38.1	35.36	31.8	39.61	36.13	37.38	30.61	39.42	39.32	35.98
TC20000539.hg.1	LOC100507459	uncharacterized LOC100507459	ENST00000414676	ENST00000414676	ENSEMBL	cdna:known chromosome:GRCh37:20:300957:305878:-1 gene:ENSG00000225377 gene_biotype:antisense transcript_biotype:antisense	Coding	chr20	300957 - 328868	-	231.42	224.23	150.15	179.06	183.42	179.08	171.7	156.84	175.61	204.57	216.13	194.22	195.19	181.54	190.62	279.47	229.68	192.91	187.26	229.79	209.52	220.48	236.17	189.76	168.93	159.03	207.45	178.23	178.43	162.54	215.33	224.69	184.95	242.69	223.54	253.36	210.16	201.44	221.31
TC09000247.hg.1	LOC101060578	COBW domain-containing protein 5-like	ENST00000466582	ENST00000466582	ENSEMBL	cdna:known chromosome:GRCh37:9:42687353:42714912:1 gene:ENSG00000215126 gene_biotype:protein_coding transcript_biotype:protein_coding	Coding	chr9	42668608 - 42714962	+	291.08	288.02	198.76	328.34	386.09	469.37	322.07	444.77	395.39	288.9	336.7	383.86	321.41	385.18	370.82	437.95	504.11	302.84	305.08	295.31	339.45	353.15	365.32	367.28	295.29	246.36	292.46	285.24	332.04	284.21	332.04	289.72	237.12	281.58	396.26	310.3	271.4	206.93	266.12
TC16001265.hg.1	LOC283922	pyruvate dehydrogenase phosphatase regulatory subunit pseudogene	NR_026950	NR_026950	RefSeq	Homo sapiens pyruvate dehydrogenase phosphatase regulatory subunit pseudogene (LOC283922), non-coding RNA.	Coding	chr16	74366304 - 74402153	-	1127.28	1274.64	657.21	1056.77	1062.66	794.54	953.25	1243.35	769.61	816.42	1071.35	1022.97	864.92	870.73	1119.18	696.33	646.22	1103.87	1032.1	828.56	1019.18	852.25	676.88	813.78	727.06	633.04	1015.13	726.99	872.99	784.8	868.8	542.8	684.16	673.18	755.54	790.18	701.12	772.55	797.01
TC12003285.hg.1	LOC338799	uncharacterized LOC338799	NR_002809	NR_002809	RefSeq	Homo sapiens uncharacterized LOC338799 (LOC338799), non-coding RNA.	Coding	chr12	122233173 - 122241390	-	507.72	495	519.66	345.82	283.45	330.89	344.9	333.45	311.75	282.26	336.64	345.62	373.97	382.58	340.12	318.94	320.3	387.51	311.08	360.64	474.59	365.9	387.08	395.37	337.92	282.39	278.13	319.51	339.2	300.03	283.23	299.43	286.73	391.49	366.29	395.2	388.17	338.89	377.07
TC07000792.hg.1	LOC407835	mitogen-activated protein kinase kinase 2 pseudogene	NR_002144	NR_002144	RefSeq	Homo sapiens mitogen-activated protein kinase kinase 2 pseudogene (LOC407835), non-coding RNA.	Coding	chr7	128766325 - 128770847	+	182.76	177.74	210.98	259.71	242.49	225.36	301.55	228.78	262.05	230.84	295.73	266.82	286.75	313.59	294.72	264.57	265.09	337.33	308.74	322.35	332.41	323.84	284.85	299.65	366.67	429.37	313.95	347.88	316.66	305.34	297.41	277.35	281.63	279.24	345.84	308.57	378.57	354.1	396.08
TC02002207.hg.1	LOC541471	uncharacterized LOC541471	NR_015395	NR_015395	RefSeq	Homo sapiens uncharacterized LOC541471 (LOC541471), transcript variant 1, non-coding RNA.	Coding	chr2	111965353 - 112252692	-	336.39	409.34	216.3	587.82	511.59	559.1	469.47	584.56	518.28	498.43	547.31	572.34	554.74	594.96	647.06	571.59	515.7	428.91	551.62	552.5	421.88	422.67	481.07	441.1	445.76	493.64	492.42	446.09	454.4	568.26	480.19	576.85	612.77	458.93	469.41	437.41	374.18	329.76	389.96
TC01003123.hg.1	LOC728989	phosphodiesterase 4D interacting protein pseudogene	NR_024442	NR_024442	RefSeq	Homo sapiens phosphodiesterase 4D interacting protein pseudogene (LOC728989), non-coding RNA.	Coding	chr1	146490895 - 146514599	-	282.95	57.26	61.06	32.57	33.48	40.34	40.62	37.42	45.54	49.17	39.19	45.33	41.92	33.53	39.16	36.64	29.31	37.77	43.87	47.12	39.9	40.32	40.39	39.06	56.64	43.73	39.79	43.21	43.34	46.12	43.41	49.3	43.7	45.67	36.69	42.43	42.81	63.03	44.59
TC08000528.hg.1	LRRCC1	leucine rich repeat and coiled-coil centrosomal protein 1	NM_033402	NM_033402	RefSeq	Homo sapiens leucine rich repeat and coiled-coil centrosomal protein 1 (LRRCC1), mRNA.	Coding	chr8	86019323 - 86058315	+	206.54	190.48	87.24	366.39	382.4	509.28	386.05	404.78	362.28	308.21	355.62	328.08	313.11	444.83	385.4	412.28	488.55	389.22	320.92	282.02	475.37	445.48	417.67	530.62	434.24	378.97	370.4	362.13	415.26	404.74	437.2	400	297.07	537.43	579.06	475.07	582.18	408.93	477.92
TC0X000721.hg.1	MAMLD1	mastermind-like domain containing 1	NM_005491	NM_005491	RefSeq	Homo sapiens mastermind-like domain containing 1 (MAMLD1), transcript variant 2, mRNA.	Coding	chrX	149529689 - 149682448	+	84.61	86.98	112.33	106.05	103.77	105.49	121.05	89.35	105.25	105.16	113.24	101.43	109.55	107.09	126.66	97.05	107.63	118	112.46	101.51	131.81	129.92	124.46	136.91	122.84	133.79	129.42	148.37	143.62	124.21	122.68	127.48	129.22	121.46	114.7	123.26	146.77	157.9	156.99
TC12001550.hg.1	MAP3K12	mitogen-activated protein kinase kinase kinase 12	NM_001193511	NM_001193511	RefSeq	Homo sapiens mitogen-activated protein kinase kinase kinase 12 (MAP3K12), transcript variant 1, mRNA.	Coding	chr12	53874276 - 53893847	-	148.36	146.09	172.23	90.77	90.62	84.5	87.62	85.53	86.15	105.57	88.81	85.77	104	82.37	86.43	75.84	79.68	83.25	97.37	90.69	82.18	93.63	79.37	80.69	93.85	100.01	83.71	89.68	78.44	89.89	86.87	83.77	98.64	81.37	79.04	84.39	90.1	101.92	94.46
TC10000322.hg.1	MAPK8	mitogen-activated protein kinase 8	NM_002750	NM_002750	RefSeq	Homo sapiens mitogen-activated protein kinase 8 (MAPK8), transcript variant JNK1-a1, mRNA.	Coding	chr10	49514698 - 49647403	+	493.51	514.75	372.42	344.24	355.24	324.05	314.91	352.96	332.89	255.09	294.25	292.32	286.32	342.37	297.43	405.37	422.91	294.58	268.92	321.5	308.35	275.33	353.12	304.07	280.86	262.02	308.51	282.67	290.74	271.08	339.97	286.58	276.26	311.68	337.56	300.75	277.44	230.04	291.76
TC17001703.hg.1	MBTD1	mbt domain containing 1	NM_017643	NM_017643	RefSeq	Homo sapiens mbt domain containing 1 (MBTD1), mRNA.	Coding	chr17	49254786 - 49337524	-	605.73	646.73	417.4	352.09	369.95	424.2	355.55	419.9	390	354.1	318.64	328.41	346.37	343.32	306.06	381.58	389.91	305.52	282.45	365.79	274.37	266.22	330.84	319.54	280.69	231.37	296.85	268.64	293.11	309.23	310.44	298.02	290.88	279.58	275.4	262.42	255.58	234.73	242.12
TC07000715.hg.1	MDFIC	MyoD family inhibitor domain containing	NM_001166345	NM_001166345	RefSeq	Homo sapiens MyoD family inhibitor domain containing (MDFIC), transcript variant 1, mRNA.	Coding	chr7	114562209 - 114659970	+	161.73	132.47	99.91	45.3	48.52	42.29	42.26	54.1	52.27	56.47	44.15	40.48	40.29	38.93	39.29	36.98	40.57	36.03	38.67	40.91	37.75	40.51	36.97	37.89	42.86	40.73	44.66	40.62	40.49	40.19	52.13	48.28	55.54	36.02	35.97	40.37	38.28	49.27	44.91
TC14000645.hg.1	MEG3	maternally expressed 3 (non-protein coding)	NR_033360	NR_033360	RefSeq	Homo sapiens maternally expressed 3 (non-protein coding) (MEG3), transcript variant 6, non-coding RNA.	Coding	chr14	101245747 - 101327368	+	235.66	142.04	128.87	84.35	86.55	82.24	76.62	80.84	93.52	108.11	88.37	78.97	90.79	77.97	82.24	67.07	69.38	66.39	79.03	88.85	67.02	72.23	68.74	69.06	82.18	78.61	77.81	71.26	68	69.46	69	84.23	89.22	74.45	68.95	80.15	78.05	101.66	85.88
TC17001243.hg.1	MFAP4	microfibrillar-associated protein 4	NM_001198695	NM_001198695	RefSeq	Homo sapiens microfibrillar-associated protein 4 (MFAP4), transcript variant 1, mRNA.	Coding	chr17	19286755 - 19290553	-	134.18	131.95	170.74	107.16	113.75	102.76	115.68	98.1	104.42	132.21	110.69	132.89	133.14	108.74	118.15	100.96	116.38	114.11	123.96	115.84	119.54	132.73	113.32	113.75	130.37	129.39	124.92	118.59	116.46	118.15	113.05	124.31	141.67	118.81	106.07	120.36	133.48	171.44	153.65
TC09000277.hg.1	MGC21881	uncharacterized locus MGC21881	ENST00000305709	ENST00000305709	ENSEMBL	havana:lincRNA chromosome:GRCh37:9:66553273:66555928:1 gene:ENSG00000170161 gene_biotype:lincRNA transcript_biotype:lincRNA	Coding	chr9	66553273 - 66555928	+	204.88	207.63	146.13	152.44	267.2	234.84	148.94	199.74	198.59	220.52	233.8	208.51	157.57	181.02	181.82	189.06	210.99	205.72	160.06	227.67	188.03	175.58	247.98	187.27	204.13	145.36	174.23	201.29	190.28	156.67	166.35	159.16	174.25	127.25	189.39	207.51	125.95	163.74	198.14
TC09001105.hg.1	MGC21881	uncharacterized locus MGC21881	NR_015363	NR_015363	RefSeq	Homo sapiens uncharacterized locus MGC21881 (MGC21881), non-coding RNA.	Coding	chr9	41948514 - 41955076	-	207.84	189.36	165.94	153.57	215.77	180.47	158.91	172.32	190.25	211.81	202.1	162.69	154.85	171.83	174.92	158.91	168.83	176.6	147.51	209.06	169.94	160.07	185.98	174.33	209.02	135.5	171.77	201.27	191.41	163.74	163.02	153.61	182.07	122.61	165.18	179.08	134.9	181.42	173.09
TC03001750.hg.1	MGLL	monoglyceride lipase	NM_001003794	NM_001003794	RefSeq	Homo sapiens monoglyceride lipase (MGLL), transcript variant 2, mRNA.	Coding	chr3	127407909 - 127558019	-	341.65	335.89	205.29	166.83	165.07	136.36	137.38	140.58	131.28	156.59	108.75	128.49	134.41	142.64	182.41	137.3	145.52	95.19	110.22	91.45	132.49	166.72	155.26	130.9	130.35	121.2	161.59	148.29	127.75	110.78	127.41	132.67	136.58	117.27	105.02	122.4	118.65	144.06	151.11
TC21000076.hg.1	MIR155	microRNA 155	NR_030784	NR_030784	RefSeq	Homo sapiens microRNA 155 (MIR155), microRNA.	Coding	chr21	26934221 - 26947480	+	136.65	139.69	89.37	57.12	82.19	59.42	55.53	82.4	65.96	81.07	68.11	84.13	61.2	51.88	64.48	54.2	53.44	48.05	69.48	64.66	50.9	56.94	51.16	53.68	51.92	65.38	54.83	59.88	48.89	72.82	66.66	68.54	66.65	59.12	53.55	55.98	42.51	54.18	50.71
TC0X001158.hg.1	MIR421	microRNA 421	NR_030398	NR_030398	RefSeq	Homo sapiens microRNA 421 (MIR421), microRNA.	Coding	chrX	73438212 - 73438296	-	108.5	131.17	126.32	70.45	73.24	65.92	51.88	73.18	60.35	43.89	64.22	63.23	78.7	91.17	83.44	105.54	109.69	42.51	47.85	83.02	69.05	51.17	113.69	104.64	61.04	56.95	86.09	46.51	93.61	69.47	49.68	72.76	64.47	61.94	66.1	58.1	65.32	58.88	71.98
TC04000467.hg.1	MIR4451	microRNA 4451	NR_039656	NR_039656	RefSeq	Homo sapiens microRNA 4451 (MIR4451), microRNA.	Coding	chr4	86643621 - 86643686	+	117.73	116.12	352.82	44.87	56.56	53.05	53.18	61.74	57.69	61.13	52.52	59.71	57.75	55.73	51.11	51.77	43.68	57.83	45.44	45.74	45.43	48	53.33	56.78	83.91	51.63	52.32	44.05	66.11	59.08	53.53	73.12	61.57	58.86	63.07	50.48	70.43	97.5	64.86
TC09000941.hg.1	MLLT3	myeloid/lymphoid or mixed-lineage leukemia (trithorax homolog, Drosophila); translocated to, 3	NM_004529	NM_004529	RefSeq	Homo sapiens myeloid/lymphoid or mixed-lineage leukemia (trithorax homolog, Drosophila); translocated to, 3 (MLLT3), mRNA.	Coding	chr9	20341663 - 20622542	-	867.74	856.99	572.88	471.74	470.26	481.52	486.76	450.82	446.18	474.04	426.9	438.43	538.02	578.92	534.9	713.86	678.01	562.22	429.76	566.06	677.43	586.7	683.75	644.57	532.38	507.87	462.07	471.51	556.72	538.5	589.26	564.56	440.77	622.8	702.13	624.96	585.79	505.72	556.64
TC19001020.hg.1	MOB3A	MOB kinase activator 3A	NM_130807	NM_130807	RefSeq	Homo sapiens MOB kinase activator 3A (MOB3A), mRNA.	Coding	chr19	2071035 - 2096269	-	939.01	996.04	1019.46	1126.22	1167.16	1124.66	966.87	1130.83	848.14	1559.47	864.11	1139.4	952.05	787.67	812.45	616.66	515.08	731.4	1050.73	1207.33	618.02	668.5	596.35	769.85	679.41	1049.38	952.24	801.92	638.4	1378.69	1060.9	1147.31	1322.86	916.56	781.3	912.63	562.82	590.9	623
TC17002882.hg.1	MRPL12	mitochondrial ribosomal protein L12	NM_002949	NM_002949	RefSeq	Homo sapiens mitochondrial ribosomal protein L12 (MRPL12), nuclear gene encoding mitochondrial protein, mRNA.	Coding	chr17	79670400 - 79674556	+	293.36	245.48	352.58	539.32	620.93	572.99	575.56	550.84	495.17	540.56	498.39	578.16	636.24	497.06	452.2	440.65	414.3	499.39	521.8	483.17	546.28	564.05	448.9	610.09	505.89	592.76	800.69	712.02	602.94	467.38	647.76	559.08	503.13	561.66	530.54	592.68	450.86	504.42	523.92
TC17001625.hg.1	MRPL45P2	mitochondrial ribosomal protein L45 pseudogene 2	NR_033934	NR_033934	RefSeq	Homo sapiens mitochondrial ribosomal protein L45 pseudogene 2 (MRPL45P2), non-coding RNA.	Coding	chr17	45527593 - 45569986	-	463.36	425.19	280.72	445.21	422.52	463.65	396.34	493.48	438.59	376.63	422.92	381.21	403.15	441.25	404.8	539.99	505.07	436.15	384.92	463.72	426.73	398.22	473.08	463.22	378.41	346.53	337.83	337.86	415.45	396.01	411.67	432.11	377.91	414.72	447.86	424.95	399.46	359.74	393.58
TC19000535.hg.1	MRPS12	mitochondrial ribosomal protein S12	NM_021107	NM_021107	RefSeq	Homo sapiens mitochondrial ribosomal protein S12 (MRPS12), nuclear gene encoding mitochondrial protein, transcript variant 1, mRNA.	Coding	chr19	39421188 - 39423659	+	106.37	97.83	142.59	233.77	268.67	208.69	218.1	218.9	189.51	232.04	201.04	228.29	231.93	203.33	202.77	225.22	169.38	184.62	218.2	223.91	219.78	230.88	171.99	197.97	172.24	199.68	228.45	225.52	185.14	194.25	243.1	200.57	196.72	222.2	208.56	211.59	199.35	214.79	211.32
TC01004008.hg.1	MT1P2	metallothionein 1 pseudogene 2	ENST00000464121	ENST00000464121	ENSEMBL	cdna:known chromosome:GRCh37:1:237167457:237167712:-1 gene:ENSG00000244020 gene_biotype:pseudogene transcript_biotype:processed_transcript	Coding	chr1	237167403 - 237167718	-	155.51	151.29	172.27	178.18	200.63	227.63	233.57	226.71	233.94	254.77	219.62	169.84	231.46	143.49	201.56	145.56	164.57	259.41	249	325.26	219.66	365.53	313.84	247.26	264.21	286.88	256.3	259.44	218.19	232.77	263.55	259.53	278.51	364.54	292.1	305.22	281.19	268.54	369.85
TC0X000723.hg.1	MTM1	myotubularin 1	NM_000252	NM_000252	RefSeq	Homo sapiens myotubularin 1 (MTM1), mRNA.	Coding	chrX	149737047 - 149841795	+	316.82	355.61	227.89	223.92	268.11	262.37	245.79	294.9	215.09	219.52	231.53	281.53	199.57	208.69	196.41	269.39	249.12	282.86	212.84	243.47	209.64	194.47	233.24	177.23	161.43	149.84	183.32	196.69	184.25	181.49	352.73	260.82	209.88	201.82	185.17	192.64	157.38	128.55	150.03
TC12000849.hg.1	MVK	mevalonate kinase	NM_000431	NM_000431	RefSeq	Homo sapiens mevalonate kinase (MVK), transcript variant 1, mRNA.	Coding	chr12	110011146 - 110035071	+	138.14	137.87	184.14	230.13	212.79	216.16	235.84	204.67	266.78	277.53	267.87	203.96	219.03	221.05	220.6	190.42	202.09	280.5	243.32	237.79	334.26	258	258.76	282.43	258.73	245.91	261.63	266.04	314.77	280.61	242.97	250.02	265.3	262.16	255.07	252.08	230.26	235.53	235.4
TC17000974.hg.1	MYO1C	myosin IC	NM_001080779	NM_001080779	RefSeq	Homo sapiens myosin IC (MYO1C), transcript variant 1, mRNA.	Coding	chr17	1367480 - 1396001	-	243.08	224.93	328.01	337.35	324.19	319.93	325.03	277.41	312.72	316.23	353.75	449.1	476.86	346.8	400.57	391.49	288.95	477.08	632.23	596.54	436.55	412.63	348.32	403.18	470.12	529.5	419.18	434.75	457.93	495.36	486.08	439.09	450.83	421.06	428.81	396.79	314	361.36	358.64
TC15001454.hg.1	MYO5C	myosin VC	NM_018728	NM_018728	RefSeq	Homo sapiens myosin VC (MYO5C), mRNA.	Coding	chr15	52484515 - 52587995	-	165.71	204.46	86.12	16.38	17.61	16	16.83	17.02	16.6	19.4	16.33	17.46	18.07	15.45	17.26	15.34	15.3	16.59	16.76	17.28	15.55	16.61	15.86	16.8	17.45	17.85	17.45	17.08	15.11	16.48	16.58	15.91	18.3	16.79	16.32	16.87	17.09	20.2	18.8
TC05001841.hg.1	MZB1	marginal zone B and B1 cell-specific protein	NM_016459	NM_016459	RefSeq	Homo sapiens marginal zone B and B1 cell-specific protein (MZB1), mRNA.	Coding	chr5	138723169 - 138725770	-	204.2	202.58	278.69	118.09	120.37	107.78	121.65	110.33	119.99	137.79	115.77	128.28	136.76	115.3	123.4	105.48	111.99	114.74	125.43	120.96	113.66	123.53	117.05	120.49	135.31	133.36	122.97	123.13	116.81	122.22	125.89	130.79	146.2	124.69	120.75	129.02	134.65	174.64	152.32
TC19000236.hg.1	NACC1	nucleus accumbens associated 1, BEN and BTB (POZ) domain containing	NM_052876	NM_052876	RefSeq	Homo sapiens nucleus accumbens associated 1, BEN and BTB (POZ) domain containing (NACC1), mRNA.	Coding	chr19	13229109 - 13251959	+	385.73	391.29	473.56	885.1	695.69	781.08	947.9	817.94	797.43	792.41	883.71	694.98	736.26	755.08	702.96	551.57	510.27	786.75	905.14	720.87	616.4	625.02	518.75	728.27	735.89	902.28	844.25	807.44	845.8	730.98	789.14	765.43	761.56	687.15	617.62	701.38	579.87	650.03	661.45
TC02000427.hg.1	NAGK	N-acetylglucosamine kinase	NM_017567	NM_017567	RefSeq	Homo sapiens N-acetylglucosamine kinase (NAGK), mRNA.	Coding	chr2	71295408 - 71306935	+	303.64	284.95	314.64	167.96	172.15	182.54	180.97	183.86	170.47	213.02	174.64	182.56	182.67	172.77	157.23	154.06	154.88	166.53	156.52	202.64	200.57	173.8	176.26	183.01	143.71	163.8	186	206.08	184.23	195.73	181.68	179.94	186.6	230.39	203.15	212.12	278.96	255.92	260.49
TC03003323.hg.1	NCK1	NCK adaptor protein 1	NM_006153	NM_006153	RefSeq	Homo sapiens NCK adaptor protein 1 (NCK1), transcript variant 1, mRNA.	Coding	chr3	136581050 - 136668665	+	453.77	468.65	263.53	345.15	374.18	365.47	309.61	340.59	346.43	302.01	327.11	337.71	303.12	350.86	333.54	434.09	426.53	334.5	287.84	305.06	302.14	281.88	345.61	321.95	269.83	241.7	273.84	253.59	320.39	291.18	376.01	335.07	287.66	290.1	302.13	298.71	252.53	207.41	258.95
TC09002904.hg.1	NIPSNAP3B	nipsnap homolog 3B (C. elegans)	NM_018376	NM_018376	RefSeq	Homo sapiens nipsnap homolog 3B (C. elegans) (NIPSNAP3B), mRNA.	Coding	chr9	107526438 - 107553175	+	175.25	163.93	80.29	92.77	84.33	117.7	74.14	105.27	88.44	76.07	73.29	77.66	67.06	102.23	75.92	73.63	93.88	115.91	67	98.31	93.52	65.2	103.76	81.51	73.2	61.2	62.9	53.31	61.6	83.43	106.06	98.8	91.25	85	78.31	74.33	72.91	46.24	53.08
TC17000698.hg.1	NOG	noggin	NM_005450	NM_005450	RefSeq	Homo sapiens noggin (NOG), mRNA.	Coding	chr17	54671060 - 54672951	+	90.76	83.97	104.52	32.21	33.44	34.69	39.03	42.37	35.09	48.75	35.69	30.51	38.09	31.69	37.27	33.91	34.91	37	37.87	36.7	35.82	35.64	31.3	38.74	32.22	43.45	42.04	40.44	32.43	38.07	34.48	37.11	45.92	33.55	33.49	36.94	42.52	47.62	41.15
TC09000721.hg.1	NTMT1	N-terminal Xaa-Pro-Lys N-methyltransferase 1	NM_014064	NM_014064	RefSeq	Homo sapiens N-terminal Xaa-Pro-Lys N-methyltransferase 1 (NTMT1), mRNA.	Coding	chr9	132371163 - 132398209	+	106.31	103.62	142.84	198.08	202.38	179.1	214.76	186.91	181.89	187.4	192.76	199.52	214.61	185.13	190.05	177.04	166.05	169.99	195.72	156.92	191.5	198.27	168.11	198.08	158.71	184.55	233.29	229.02	208.65	185.62	177.49	173.15	167.92	202.91	179.69	193.64	170.09	172.2	184.91
TC01002019.hg.1	OR2L13	olfactory receptor, family 2, subfamily L, member 13	NM_175911	NM_175911	RefSeq	Homo sapiens olfactory receptor, family 2, subfamily L, member 13 (OR2L13), mRNA.	Coding	chr1	248100493 - 248264224	+	115.67	142.19	67.56	40.76	45.89	38.16	41.54	43.26	40.57	55.65	40.73	45.43	48.18	41.55	46.29	41.76	38.89	37.09	44.97	43.07	42.86	44.12	39.19	41.33	44.6	45.44	43.41	37.9	38.14	38.66	37.99	43.81	44.09	39.87	46.24	45.83	43.91	49.19	59.41
TC01002022.hg.1	OR2L1P	olfactory receptor, family 2, subfamily L, member 1 pseudogene	NR_002145	NR_002145	RefSeq	Homo sapiens olfactory receptor, family 2, subfamily L, member 1 pseudogene (OR2L1P), non-coding RNA.	Coding	chr1	248153569 - 248154493	+	510.98	626.72	146.56	48.02	84.31	64.5	48.26	76.98	75.83	62.47	112.48	70.5	55.84	49.69	82.14	86.38	70.56	70.03	35.02	53.85	67.4	45.28	53.31	59.44	130.77	30.38	62.19	74.38	75.3	44.84	26.67	61.44	74.17	49.01	73.25	80.94	64.95	71.28	77.08
TC01002026.hg.1	OR2L2	olfactory receptor, family 2, subfamily L, member 2	NM_001004686	NM_001004686	RefSeq	Homo sapiens olfactory receptor, family 2, subfamily L, member 2 (OR2L2), mRNA.	Coding	chr1	248201474 - 248202607	+	127.12	154.86	30.32	17.43	27.71	19.54	16.44	24.09	18.5	16.64	27.25	22.05	18.88	17.19	26.83	20.59	18.37	21.04	15.67	20.11	17.44	18.23	21.5	17.45	31.98	12.29	14.15	24	14.59	13.93	11.66	21.56	16.9	14.27	16.94	22.31	18.74	29.21	29.15
TC01002028.hg.1	OR2L3	olfactory receptor, family 2, subfamily L, member 3	NM_001004687	NM_001004687	RefSeq	Homo sapiens olfactory receptor, family 2, subfamily L, member 3 (OR2L3), mRNA.	Coding	chr1	248223964 - 248224975	+	183.03	208.59	72.46	51.6	55.9	52.53	37.09	51.37	46.4	49.68	54.89	43.8	60.97	50.26	59.36	64.8	49.87	40.71	43.13	41.03	45.08	34.97	47.13	41.13	97.29	38.36	41.66	54.26	67.85	46.36	41.38	56.8	43.99	38.28	53.23	53.35	60.18	87.91	69.21
TC01002024.hg.1	OR2L5	olfactory receptor, family 2, subfamily L, member 5	ENST00000355281	ENST00000355281	ENSEMBL	cdna:known chromosome:GRCh37:1:248185250:248186188:1 gene:ENSG00000197454 gene_biotype:protein_coding transcript_biotype:protein_coding	Coding	chr1	248185250 - 248186188	+	78.89	122.11	30.08	23.65	28.77	18.11	17.52	24.17	20.75	19.77	30.16	23.13	23.87	19.2	32.36	24.14	25.32	21.72	16.79	18.96	18.63	17.56	25.84	19.07	32.44	14.97	18.9	21.45	18.48	16.7	14.74	19.87	19.85	17.09	22.96	24.76	19.86	21.78	32.31
TC01002020.hg.1	OR2L8	olfactory receptor, family 2, subfamily L, member 8	NM_001001963	NM_001001963	RefSeq	Homo sapiens olfactory receptor, family 2, subfamily L, member 8 (OR2L8), mRNA.	Coding	chr1	248112079 - 248113129	+	137.51	233.33	54.6	56.03	56.43	44.53	39.34	44.47	48.11	32.03	62.27	50.04	49	45.63	72.56	62.12	50.95	33.95	33.28	39.32	41.9	31.73	52.08	47.27	78.12	20.54	25.18	41.74	52.19	31.39	22.87	45.85	34.27	31.9	48.3	59.25	41.9	48.45	51.95
TC04001616.hg.1	OTTHUMG00000161591 // RP11-181K12.1	NULL // NULL	OTTHUMT00000365465 // OTTHUMT00000365465	OTTHUMT00000365465	Havana transcript	cdna:all chromosome:VEGA52:4:146751608:146754132:-1 Gene:OTTHUMG00000161591	Coding	chr4	146751608 - 146754132	-	124.33	122.42	69.42	78.78	62.21	64.12	44.04	48.74	41.2	47.17	69.39	43.21	41.32	59.71	56.52	58.18	86.78	23.92	28.22	38.13	53.12	36.76	53.56	43.46	36.51	38.83	51.97	43.48	40.49	35.88	42.4	53.5	57.35	33.04	35.09	38	46.55	44.19	43.19
TC05001248.hg.1	OTTHUMG00000162376 // RP11-1250I15.1	NULL // NULL	OTTHUMT00000368661 // OTTHUMT00000368661	OTTHUMT00000368661	Havana transcript	cdna:all chromosome:VEGA52:5:34124267:34124490:-1 Gene:OTTHUMG00000162376	Coding	chr5	34124267 - 34124490	-	153.99	214.9	84.59	46.43	49.46	33.39	35.17	47.35	46.35	24.93	26.24	29.85	42.76	42.81	39.63	59.1	55.51	31.21	22.77	27.71	34.64	20.42	39.53	33.99	24.17	26.03	18.54	16.75	28.47	29.98	27.38	44.79	31.26	24.29	52.06	19.41	22	24.21	22.22
TC03001906.hg.1	P2RY13	purinergic receptor P2Y, G-protein coupled, 13	NM_176894	NM_176894	RefSeq	Homo sapiens purinergic receptor P2Y, G-protein coupled, 13 (P2RY13), mRNA.	Coding	chr3	151044096 - 151047337	-	110.61	89.82	120.21	19.36	17.71	20.7	17.93	16.64	15.71	26.67	16.48	16.6	17.7	18.46	19.84	19.44	15.47	19.38	23.5	15.63	21.74	19.41	24.21	14.74	19.54	18.91	17.82	17.89	19.08	19.89	19.54	18.24	28.67	20.17	18.11	25.12	18.97	24.23	30.42
TC03001904.hg.1	P2RY14	purinergic receptor P2Y, G-protein coupled, 14	NM_001081455	NM_001081455	RefSeq	Homo sapiens purinergic receptor P2Y, G-protein coupled, 14 (P2RY14), transcript variant 1, mRNA.	Coding	chr3	150929905 - 150996255	-	62.43	71.89	55.85	20.37	22.73	23.83	19.22	20.19	20.03	22.74	19.36	20.84	21.19	20.81	21.51	21.51	19.82	21.22	21.27	21.61	23.2	16.4	17.14	18.21	19.26	20.41	19.35	24.74	19.14	17.97	27.44	22.6	27.92	18.35	17.54	18.04	18.26	22.39	22.4
TC02005029.hg.1	PCBP1-AS1	PCBP1 antisense RNA 1	NR_033872	NR_033872	RefSeq	Homo sapiens PCBP1 antisense RNA 1 (PCBP1-AS1), non-coding RNA.	Coding	chr2	70189395 - 70315686	-	388.56	384.88	275	233.58	216.27	223.13	220.01	219.89	236.88	212.34	260.5	227.09	242.01	247.72	231.82	258.72	240.05	211.82	208.73	287.93	217.52	201.58	238.71	221.03	207.33	180.96	192.35	196.61	232.7	204.81	197.16	186.71	206.16	219.39	225.4	198.18	217.81	210.04	214.7
TC04000501.hg.1	PDLIM5	PDZ and LIM domain 5	NM_001011513	NM_001011513	RefSeq	Homo sapiens PDZ and LIM domain 5 (PDLIM5), transcript variant 2, mRNA.	Coding	chr4	95373008 - 95589378	+	120.12	157.96	89.98	150.09	156.66	209.13	169.7	196.82	189.06	162.17	188.93	182.91	125.64	141.5	141.31	153.85	147.92	213.31	221.79	322.36	143.5	148.08	168.43	172.99	164.09	155.45	166.81	182.67	178.73	180.5	154.85	160.16	176.66	196.24	168.53	152.49	165.74	116.63	138.7
TC16000576.hg.1	PDPR	pyruvate dehydrogenase phosphatase regulatory subunit	NM_017990	NM_017990	RefSeq	Homo sapiens pyruvate dehydrogenase phosphatase regulatory subunit (PDPR), mRNA.	Coding	chr16	70147529 - 70195205	+	1120.05	1275.73	660.32	1044.87	1015.28	771.83	1013.36	1285.16	762.54	899.08	1182.35	1053.07	926.02	879.7	1174.7	687.48	607.82	1283.94	1117.32	901.12	1133.21	880.03	671.07	857.8	807.23	714.57	1159.97	780.08	1001	856.65	994.72	570.38	717.03	728.38	832.59	899.73	722.39	829.95	858.4
TC20000759.hg.1	PDRG1	p53 and DNA-damage regulated 1	NM_030815	NM_030815	RefSeq	Homo sapiens p53 and DNA-damage regulated 1 (PDRG1), mRNA.	Coding	chr20	30532758 - 30539895	-	214.25	159.32	141.18	311.01	376.77	282.5	315.16	299.34	277.61	252.52	269.74	273.75	272.04	254.36	302.9	408.9	361.01	262.67	225.62	274.99	272.41	354.1	459.31	239.11	208.37	238.64	377.32	381.47	310.05	222.5	243.51	204.63	198.25	257.09	254.94	267.69	262.86	214.1	273.65
TC22000658.hg.1	PES1	pescadillo ribosomal biogenesis factor 1	NM_001243225	NM_001243225	RefSeq	Homo sapiens pescadillo ribosomal biogenesis factor 1 (PES1), transcript variant 3, mRNA.	Coding	chr22	30972612 - 31003070	-	218.82	203.29	250.45	374.29	377.45	365.1	436.87	386.41	379.57	394.49	406.82	359.85	385.07	356.26	388.73	360.57	337.94	360.81	370.47	354.23	442.09	457.52	368.32	398.46	366.8	384.09	515.1	509.24	468.1	382.23	470.43	469.8	422.03	422.34	422.82	465.59	399.52	421.57	402.33
TC05002122.hg.1	PHYKPL	5-phosphohydroxy-L-lysine phospho-lyase	NM_153373	NM_153373	RefSeq	Homo sapiens alanine-glyoxylate aminotransferase 2-like 2 (AGXT2L2), mRNA.	Coding	chr5	177635498 - 177659803	-	277.36	295.05	318.05	210.61	185.6	185.88	181.78	181	184.76	196	183.04	181.77	216.5	216.59	190.27	202.89	185.23	206.72	169.81	220	212.77	168.23	224.96	193.33	198.53	164.04	175.2	174.85	192.11	177.19	167.97	176.42	194.13	188.94	179.57	187.72	164.31	173.09	176.96
TC07003313.hg.1	PILRB	paired immunoglobin-like type 2 receptor beta	NM_178238	NM_178238	RefSeq	Homo sapiens paired immunoglobin-like type 2 receptor beta (PILRB), transcript variant 3, mRNA.	Coding	chr7	99933688 - 99965454	+	989.69	787.27	892.51	602.54	500.64	685.46	612.03	701.92	624.69	574.54	606.1	556.36	581.15	578.19	545.97	449.93	435.13	697.54	546.07	568.5	622.72	469.32	510.68	566.75	588.62	519.18	592.97	562.77	570.35	562.48	531.12	514.69	542.4	577.44	469.34	493.85	561.64	536.87	536.75
TC04000480.hg.1	PKD2	polycystic kidney disease 2 (autosomal dominant)	NM_000297	NM_000297	RefSeq	Homo sapiens polycystic kidney disease 2 (autosomal dominant) (PKD2), mRNA.	Coding	chr4	88928799 - 88998931	+	431.17	568.21	248.05	317.38	328.59	363.92	237.92	347.77	326.07	274.49	308.41	268.87	203.63	228.05	218.86	232.78	267.56	238.24	235.33	253.97	239.97	226.79	299.45	240.19	225.17	182.22	221.35	239.63	245.08	234.98	233.84	242.89	244.19	260.04	211.76	233.27	313.81	231.02	252.38
TC02000259.hg.1	PKDCC	protein kinase domain containing, cytoplasmic	NM_138370	NM_138370	RefSeq	Homo sapiens protein kinase domain containing, cytoplasmic (PKDCC), mRNA.	Coding	chr2	42275160 - 42285668	+	127.64	123.07	177.36	126.23	138.14	129.15	135.64	129.23	129.93	159.84	137.66	146.43	158.29	131.76	151.46	125.56	134.35	137.61	150.44	148.73	162.99	168.07	155.6	158.43	151.22	161.77	157.73	181.23	146.66	136.49	133.89	156	161.08	141.3	148.88	155.68	156.09	206.99	184.68
TC16000796.hg.1	PKMYT1	protein kinase, membrane associated tyrosine/threonine 1	NM_004203	NM_004203	RefSeq	Homo sapiens protein kinase, membrane associated tyrosine/threonine 1 (PKMYT1), transcript variant 1, mRNA.	Coding	chr16	3018103 - 3030540	-	151.75	142.47	231.49	334.28	312.53	318	388.53	329.17	308.22	339.21	347.45	310.97	319.33	294.94	327.07	263.59	257.19	281.13	361.11	303.13	365.97	376.2	297.5	343.93	308.81	362.21	392.45	426.05	369.51	304.42	300.3	312.8	329.1	382.58	329.77	369.65	417.47	437.45	409.53
TC12001269.hg.1	PLBD1	phospholipase B domain containing 1	NM_024829	NM_024829	RefSeq	Homo sapiens phospholipase B domain containing 1 (PLBD1), mRNA.	Coding	chr12	14656595 - 14721283	-	78.19	111.83	82.04	29.87	28.99	26.72	29.19	27.06	25.74	30.19	26.97	29.34	31.26	26.81	29.12	26.88	29.33	30.6	31.76	30.19	29.22	29.16	29	27.69	32.15	29.63	32.11	29.83	26.03	28.31	28.55	30	30.39	28.14	27.5	29.82	29.54	36.11	34.16
TC17001295.hg.1	POLDIP2	polymerase (DNA-directed), delta interacting protein 2	NM_015584	NM_015584	RefSeq	Homo sapiens polymerase (DNA-directed), delta interacting protein 2 (POLDIP2), mRNA.	Coding	chr17	26673659 - 26684603	-	1438	1322.5	897.67	2531.21	2555.45	2739.28	2714.39	2669.71	2390.49	2435.92	2327.59	2438.05	2551.25	2568.68	2590.22	2320.44	2059.12	2590.94	2478.62	2299.91	2581.94	2467.01	2265.53	2393.67	2212.51	2582.08	2682.57	2553.48	2722.43	2221.69	2480.61	2228.46	2189.93	2300	2202.51	2319.29	2067.67	2071.79	2246.48
TC14001034.hg.1	PPP2R3C	protein phosphatase 2, regulatory subunit B'', gamma	NM_017917	NM_017917	RefSeq	Homo sapiens protein phosphatase 2, regulatory subunit B'', gamma (PPP2R3C), mRNA.	Coding	chr14	35554673 - 35591679	-	294.05	278.92	152.28	334.49	430.08	396.6	379.09	396.9	444.13	334.16	384.39	385.71	315.01	388.8	410.63	511.47	484.68	394.84	394.4	345.23	490.41	475.38	462.28	381.41	284.22	311.75	327.42	335.09	398.92	332.3	465.43	343.45	311.67	524.83	538.68	474.97	469.27	314.31	477.71
TC12001966.hg.1	PPTC7	PTC7 protein phosphatase homolog (S. cerevisiae)	NM_139283	NM_139283	RefSeq	Homo sapiens PTC7 protein phosphatase homolog (S. cerevisiae) (PPTC7), mRNA.	Coding	chr12	110969120 - 111021125	-	639.83	592.52	450.95	431.45	509.83	556.97	471.67	528.8	424.73	514.74	407.65	489.65	367.14	397.25	392.24	416.36	417.13	425.42	456.18	435.22	436.42	418.63	402.73	391.42	281.5	394.17	495.06	462.82	399.42	419.43	518.3	441.52	379.05	440.46	383.63	448.15	375.56	327.59	381.87
TC07000688.hg.1	PRKAR2B	protein kinase, cAMP-dependent, regulatory, type II, beta	NM_002736	NM_002736	RefSeq	Homo sapiens protein kinase, cAMP-dependent, regulatory, type II, beta (PRKAR2B), mRNA.	Coding	chr7	106685094 - 106802256	+	1143.59	1673.65	573.9	1765.27	1542.76	1873.51	1633.66	2204.57	1661.28	1681.6	1427.68	1829.05	1686.27	1777.58	1981.17	2376.64	2407.6	2434.85	1818.84	2221.36	2113.05	2102.3	2135.87	2248.69	1739.87	1428.24	1721.15	1929.31	1758.37	1688.76	1659.84	1747.98	1513.14	1818.47	1537.4	1930.43	1865.84	1194.09	1758.15
TC02000280.hg.1	PRKCE	protein kinase C, epsilon	NM_005400	NM_005400	RefSeq	Homo sapiens protein kinase C, epsilon (PRKCE), mRNA.	Coding	chr2	45878484 - 46415129	+	152.78	143.43	203.61	96.59	95.8	106.94	97.71	98.07	100.83	102.67	96.6	97.55	93.12	82.03	92.59	76.87	74.2	70.52	75.33	79.82	65.38	68.3	72.94	76.77	83.15	91.09	90.21	81.56	81.23	82.62	82.34	83.65	90.95	68.65	70.56	66.55	62.27	72.93	67.38
TC12003301.hg.1	PRR4	proline rich 4 (lacrimal)	NM_001098538	NM_001098538	RefSeq	Homo sapiens proline rich 4 (lacrimal) (PRR4), transcript variant 1, mRNA.	Coding	chr12	10998448 - 11002075	-	182.97	147.47	102.05	143.21	103.43	122.88	121.74	139.68	129.93	97.62	113.83	99.6	116.87	129.67	138.89	121.82	115.15	88.94	99.55	103.9	83.92	82.5	103.2	104.53	100.15	87.36	69.34	82.87	116.93	112.84	146.28	116.96	101.98	101.7	122	123.35	104.75	109.05	113.09
TC17000485.hg.1	PSMD3	proteasome (prosome, macropain) 26S subunit, non-ATPase, 3	NM_002809	NM_002809	RefSeq	Homo sapiens proteasome (prosome, macropain) 26S subunit, non-ATPase, 3 (PSMD3), mRNA.	Coding	chr17	38137050 - 38154213	+	844.63	742.73	663.21	1384.15	1467.38	1412.03	1623.57	1549.55	1502.96	1468.2	1629.06	1303.6	1364.48	1243.62	1282.18	1208.75	1041.31	1409.14	1302.6	1418.56	1730.09	1499.59	1385.59	1354.87	1255.97	1339.05	1888.91	1826.01	1624.6	1284.91	1475.71	1321.23	1294.43	1499	1327.78	1363.01	1308.8	1278.1	1327.03
TC10000623.hg.1	PTEN	phosphatase and tensin homolog	NM_000314	NM_000314	RefSeq	Homo sapiens phosphatase and tensin homolog (PTEN), mRNA.	Coding	chr10	89622870 - 89731687	+	1081.29	1229.23	803.37	730.91	893.14	706.1	582.2	738.43	721.53	545.88	571.83	544.17	695.15	745.01	574.92	836.17	823.59	663.88	490.19	670.33	620.61	571.19	708.17	542.62	527.5	495.45	511.24	453.54	506.16	545.47	702.58	575.23	525.31	571.61	631.51	590.12	544.19	464.61	539.52
TC07000495.hg.1	PTPN12	protein tyrosine phosphatase, non-receptor type 12	NM_001131008	NM_001131008	RefSeq	Homo sapiens protein tyrosine phosphatase, non-receptor type 12 (PTPN12), transcript variant 2, mRNA.	Coding	chr7	77166415 - 77269388	+	353.22	406.21	243.64	270.19	265.06	286.5	232.78	331.11	327.85	306.37	264.25	268.39	256.17	277.79	271.06	326.28	348.92	253.67	236.73	311.92	258.93	275.54	344.35	225.81	200.37	210.71	249.91	227.05	228.01	259.15	278.04	281.85	275.96	270.15	285.96	240.29	241.2	216.49	222.25
TC18000377.hg.1	PTPN2	protein tyrosine phosphatase, non-receptor type 2	NM_001207013	NM_001207013	RefSeq	Homo sapiens protein tyrosine phosphatase, non-receptor type 2 (PTPN2), transcript variant 4, mRNA.	Coding	chr18	12785477 - 12884337	-	398.75	395.46	299.03	396.85	412.49	451.15	370.53	435.47	372.22	384.63	380.31	380.04	354.86	409.14	366.45	521.47	524.28	389.39	360.96	347.39	385.04	377.05	361.44	353.11	296.72	322.8	306.09	321.69	339.92	330.57	381.11	305.9	316.83	335.25	401.9	307.73	286.77	259.4	304.47
TC09001543.hg.1	RAB14	RAB14, member RAS oncogene family	NM_016322	NM_016322	RefSeq	Homo sapiens RAB14, member RAS oncogene family (RAB14), mRNA.	Coding	chr9	123940415 - 123985292	-	1309.69	1444.16	1122.53	1424.1	1319.92	1485.57	1585.2	1563.17	1600.99	1475.02	1530.26	1299.57	1228.53	1455.87	1299.23	1191.68	1156.94	1339.87	1377.97	1268.12	1108.03	1170.24	1138.41	1210.28	1120.93	1179.94	1258.64	1090.44	1267.15	1305.76	1580.94	1493.47	1365.96	1440.03	1407.39	1365.62	1242.09	1257.99	1277.09
TC22000823.hg.1	RANGAP1	Ran GTPase activating protein 1	NM_002883	NM_002883	RefSeq	Homo sapiens Ran GTPase activating protein 1 (RANGAP1), mRNA.	Coding	chr22	41641615 - 41698963	-	439.56	323.94	480.33	996.96	917.28	889.46	955	893.76	824.94	816.1	890.65	783.01	854.78	851.84	896.99	704.18	664.95	640.33	867.87	608.06	821.8	851.28	651.47	849.35	753.78	817.26	965.93	950.67	967.49	739.63	707.94	629.12	596.82	869.7	742.78	823.34	808.96	801.99	828.63
TC08001755.hg.1	RECQL4	RecQ protein-like 4	NM_004260	NM_004260	RefSeq	Homo sapiens RecQ protein-like 4 (RECQL4), mRNA.	Coding	chr8	145736667 - 145743229	-	244.56	238.7	350.23	541.45	507.59	469.55	560.81	483.12	463.95	519.37	514.1	511.72	580.08	520.37	528.79	460.7	450.28	468.13	533.35	465.34	576.36	576.34	458.68	561.49	520.31	592.7	645.81	666.78	561.72	534.4	497.4	475.3	485.44	539.65	487.19	525.32	566.58	621.48	591.52
TC19000041.hg.1	REEP6	receptor accessory protein 6	NM_138393	NM_138393	RefSeq	Homo sapiens receptor accessory protein 6 (REEP6), mRNA.	Coding	chr19	1491023 - 1497926	+	252.37	245.82	311.08	330.9	315.31	273.36	326.24	286.62	268.42	362.52	301.57	363.37	443.6	335.44	354.62	331.49	288.24	334.02	401.27	375.61	319.17	379.71	337.29	288.99	311.84	359.35	386.34	371.01	302.63	308.18	359.47	378.14	437.94	354.92	350.98	422.72	375.5	392.97	442.18
TC10001320.hg.1	RHOBTB1	Rho-related BTB domain containing 1	NM_001242359	NM_001242359	RefSeq	Homo sapiens Rho-related BTB domain containing 1 (RHOBTB1), transcript variant 4, mRNA.	Coding	chr10	62629196 - 62761198	-	166.04	191.78	112.28	100.94	103.24	108.95	83.44	88.35	84.76	87.49	96.81	88.9	74.05	82.68	81.42	73.94	81.26	101.44	87.76	94.12	79.14	81.52	75.56	70.7	77.24	90.75	75.46	74.38	78.82	88.62	95.73	76.56	78.41	88.35	82.93	84.14	59.66	62.87	71.09
TC04001218.hg.1	RNA5SP162	RNA, 5S ribosomal pseudogene 162	ENST00000516014	ENST00000516014	ENSEMBL	ncrna:rRNA chromosome:GRCh37:4:57197343:57197383:-1 gene:ENSG00000251823 gene_biotype:rRNA transcript_biotype:rRNA	Coding	chr4	57197343 - 57197383	-	28.72	34.22	28.73	41.4	25.58	40.07	32.64	25.09	35.6	35.51	32.38	93.96	26.21	51.11	34.22	27.64	23.97	70.85	31.05	34.8	42.38	27.48	21.94	155.84	65.34	35.13	193.85	214.19	61.92	38.37	65.02	55.15	79.43	76.28	58.2	39.52	39.2	29.5	61.84
TC10000182.hg.1	RNA5SP307	RNA, 5S ribosomal pseudogene 307	ENST00000362863	ENST00000362863	ENSEMBL	ncrna:rRNA chromosome:GRCh37:10:26798518:26798633:1 gene:ENSG00000199733 gene_biotype:rRNA transcript_biotype:rRNA	Coding	chr10	26798518 - 26798633	+	45.71	56.01	44.58	40.42	52.14	62.72	37.62	50.4	34.92	40.61	32.34	50.56	42.01	47.01	56.23	30.25	44.12	24.12	22.65	20.76	27.85	39.08	59.06	54.18	20.56	25.61	30.67	28.34	37.47	33.64	38.16	39.76	37.63	35.91	24.79	24.08	29.27	24.36	29.28
TC04001595.hg.1	RNF150	ring finger protein 150	NM_020724	NM_020724	RefSeq	Homo sapiens ring finger protein 150 (RNF150), mRNA.	Coding	chr4	141786725 - 142134031	-	120.91	123.78	77.1	37.88	41.56	40.98	40.85	39.5	43.59	47.23	39.13	41.02	43.26	39.11	41.32	36.66	36.4	40.86	45.7	39.17	39.44	42.06	40.54	41.34	52.21	45.45	43.69	40.48	42.63	44.18	40.78	42.35	45.51	39.71	42.97	40.25	41.24	50.25	43.28
TC07001604.hg.1	RNU6-10P	RNA, U6 small nuclear 10, pseudogene	ENST00000384036	ENST00000384036	ENSEMBL	ncrna:snRNA chromosome:GRCh37:7:92331022:92331128:-1 gene:ENSG00000206763 gene_biotype:snRNA transcript_biotype:snRNA	Coding	chr7	92331022 - 92331128	-	486.08	812.18	354.72	328.18	179.66	264.78	181.4	332.27	301.12	143.36	298.34	223.38	156.13	252.95	271.24	261.18	256.01	169.28	206.91	177.96	156.17	156.04	179.97	209.28	218.15	150.42	154.68	191.17	231.26	161.35	122.13	158.21	199.82	130.15	192.53	127.64	148.3	138.3	146.07
TC07000797.hg.1	RNU7-16P	RNA, U7 small nuclear 16 pseudogene	ENST00000516471	ENST00000516471	ENSEMBL	ncrna:snRNA chromosome:GRCh37:7:129045476:129045537:1 gene:ENSG00000252280 gene_biotype:snRNA transcript_biotype:snRNA	Coding	chr7	129045476 - 129045537	+	130.47	115.46	80.57	87.3	83.58	67.2	58.69	75.4	93.85	40.3	87.07	72.04	64.26	78.59	64.54	94.33	86.54	53.45	67.17	89.5	85.15	77.43	93.32	63.85	87.36	35.15	34.81	48.84	71.87	61.77	44.21	53.51	53.05	47.83	69.74	44.75	77.3	47.94	44.44
TC16000970.hg.1	RNU7-24P	RNA, U7 small nuclear 24 pseudogene	ENST00000458867	ENST00000458867	ENSEMBL	ncrna:snRNA chromosome:GRCh37:16:24411377:24411438:-1 gene:ENSG00000239081 gene_biotype:snRNA transcript_biotype:snRNA	Coding	chr16	24411377 - 24411438	-	159.25	162.05	150.62	135.12	122.35	108.36	93.62	129.14	161.82	64.93	134.77	124.56	99.21	139.79	108.96	136.06	135.84	102.95	79.16	159.45	96.69	117.25	100.09	100.76	148.9	61.79	75.99	77.25	111.49	94.47	72.22	107.29	79.48	84.88	142.07	73.22	118.67	103.27	75.82
TC01002420.hg.1	RNU7-29P	RNA, U7 small nuclear 29 pseudogene	ENST00000516620	ENST00000516620	ENSEMBL	ncrna:snRNA chromosome:GRCh37:1:28470667:28470728:-1 gene:ENSG00000252429 gene_biotype:snRNA transcript_biotype:snRNA	Coding	chr1	28470667 - 28470728	-	166.46	203.34	201.81	150.36	148.46	123.34	109.9	142.98	143.38	84.92	128.98	167.98	122.3	141.94	123.21	132.26	126.89	105.25	121.3	230.87	114.78	107.44	145.29	100.25	147.18	70.8	81.36	98.44	117.25	120.73	76.15	105.94	97.6	151.13	190.01	104.99	121.07	95.74	94.58
TC02001175.hg.1	RNU7-45P	RNA, U7 small nuclear 45 pseudogene	ENST00000459460	ENST00000459460	ENSEMBL	ncrna:snRNA chromosome:GRCh37:2:202006627:202006689:1 gene:ENSG00000238829 gene_biotype:snRNA transcript_biotype:snRNA	Coding	chr2	202006627 - 202006689	+	124.99	171.83	169.22	131.54	122.78	100.17	95.13	121.64	126.74	67.16	100.48	136.91	99.79	117.33	107.11	105.86	110.45	89.19	107.51	181.77	92.55	79.77	120.61	81.67	117.27	61.37	66.68	78.33	98.65	95.58	62.71	90.58	78.68	128.23	162.46	92.19	97.71	72.68	70.73
TC06000716.hg.1	RNU7-48P	RNA, U7 small nuclear 48 pseudogene	ENST00000458875	ENST00000458875	ENSEMBL	ncrna:snRNA chromosome:GRCh37:6:71222997:71223059:1 gene:ENSG00000238386 gene_biotype:snRNA transcript_biotype:snRNA	Coding	chr6	71222997 - 71223059	+	185.86	210.37	165.33	174.95	139.91	134.87	108.41	143.77	155.08	76.67	129.87	134.63	110.82	153.81	130.11	141.1	158.38	111.29	103.29	136.52	111.77	126.09	126.32	113.84	170.75	66.5	80.87	85.85	112.02	92.94	88.52	118.11	92.32	80.02	160.06	81.6	119.07	97.18	81.11
TC05001757.hg.1	RNU7-53P	RNA, U7 small nuclear 53 pseudogene	ENST00000516705	ENST00000516705	ENSEMBL	ncrna:snRNA chromosome:GRCh37:5:129722314:129722373:-1 gene:ENSG00000252514 gene_biotype:snRNA transcript_biotype:snRNA	Coding	chr5	129722314 - 129722373	-	149.01	170.16	155.59	128.56	118.93	105.1	91.89	122.79	147.49	54.51	123.85	101.52	97.6	137.41	106.43	124.74	131.08	101.37	90.77	125.64	96.53	112.27	92.24	98.05	144.27	61.26	61.95	71.3	105.04	94.3	63.8	94.69	85.61	82.26	149.34	68.9	101.89	89.98	74.92
TC01001275.hg.1	RNU7-57P	RNA, U7 small nuclear 57 pseudogene	ENST00000459540	ENST00000459540	ENSEMBL	ncrna:snRNA chromosome:GRCh37:1:154311219:154311278:1 gene:ENSG00000238365 gene_biotype:snRNA transcript_biotype:snRNA	Coding	chr1	154311219 - 154311278	+	218.6	241.44	231.97	215.68	181.89	165.28	155.85	186.1	210.61	95.87	213.47	176.08	136.83	216.67	159.04	195.47	231.34	145.96	139.54	215.49	142.16	160.13	162.78	146.07	196.01	89.13	102.66	112.32	154.44	143.32	95.54	144.34	131.73	108.37	208.01	103.93	157.53	115.72	101.31
TC01002740.hg.1	RNU7-62P	RNA, U7 small nuclear 62 pseudogene	ENST00000458856	ENST00000458856	ENSEMBL	ncrna:snRNA chromosome:GRCh37:1:64850081:64850142:-1 gene:ENSG00000238653 gene_biotype:snRNA transcript_biotype:snRNA	Coding	chr1	64850081 - 64850142	-	133.45	127.16	113.23	116.82	108.64	92.08	78.3	99.91	121.14	57.92	107.81	93.74	97.94	125.5	99.98	100.4	114.28	78.17	77.69	104.45	83.91	100.42	84.97	90.94	116.49	50.82	66.77	64.92	88.39	86.76	74.96	76.19	67.62	75.56	101.66	61.67	83.86	68.99	61.86
TC08000627.hg.1	RNU7-67P	RNA, U7 small nuclear 67 pseudogene	ENST00000459003	ENST00000459003	ENSEMBL	ncrna:snRNA chromosome:GRCh37:8:102319595:102319656:1 gene:ENSG00000239115 gene_biotype:snRNA transcript_biotype:snRNA	Coding	chr8	102319595 - 102319656	+	135.12	137.29	118.68	68.61	72.82	62.18	67.59	67.74	87.29	57.04	87.29	66.08	69.3	73.08	70.94	80.14	74.13	73.86	66.89	127.06	86.32	103.44	84.17	75.07	102.75	51.86	60.59	76.09	81.7	72.49	52.89	64.09	67.24	73.73	88.67	57.22	96.74	76.15	63.37
TC01000853.hg.1	RPAP2	RNA polymerase II associated protein 2	NM_024813	NM_024813	RefSeq	Homo sapiens RNA polymerase II associated protein 2 (RPAP2), mRNA.	Coding	chr1	92764522 - 92853732	+	376.73	408.47	217.94	283.39	265.01	323.86	250.64	328.83	299.74	226.74	255.55	263.38	184.15	274.42	263.68	297.19	307.41	258.36	218.26	228.11	265.1	230.75	255.41	244.67	187.79	181.47	206.39	207.59	254.97	225.66	283.3	254.22	203.92	259.73	287.57	248.47	219.81	170.38	226.83
TC03001554.hg.1	RYBP	RING1 and YY1 binding protein	NM_012234	NM_012234	RefSeq	Homo sapiens RING1 and YY1 binding protein (RYBP), mRNA.	Coding	chr3	72423744 - 72496069	-	906.08	923.65	478.18	1284.65	1255.39	1401.4	1287.91	1519.56	1270.61	1270.35	1355.59	1619.14	1727.01	1731.47	1397.85	1775.06	1782.76	2049.49	1437.4	1872.77	1724.74	1504.85	1721.3	1604.52	1474.25	1556.76	1727.67	1862.62	1629.06	1911	2195.21	1946.73	1670.51	1929.77	1674.01	1641.39	1405.02	1226.06	1430.22
TC01003260.hg.1	S100A12	S100 calcium binding protein A12	NM_005621	NM_005621	RefSeq	Homo sapiens S100 calcium binding protein A12 (S100A12), mRNA.	Coding	chr1	153346181 - 153348125	-	36.26	71.49	66.38	10.93	10.72	12.66	11.44	12.26	10.76	11.61	12.51	11.32	11.84	10.99	11.02	11.82	10.67	11.4	12.42	12.64	9.85	10.31	10.26	10.83	16.32	12.11	12.59	11.76	10.8	13.35	12.29	13.5	12.63	12.22	10.8	10.61	12.04	19.27	12.06
TC02002491.hg.1	SCN3A	sodium channel, voltage-gated, type III, alpha subunit	NM_001081676	NM_001081676	RefSeq	Homo sapiens sodium channel, voltage-gated, type III, alpha subunit (SCN3A), transcript variant 2, mRNA.	Coding	chr2	165944030 - 166060577	-	48.25	104.37	64.66	14.59	13.43	13.61	12.35	14.07	13.3	13.99	12.67	14.89	13.28	12.14	12.17	12.46	11.69	22.18	13.39	15.37	12.83	12.26	12.49	11.86	13.18	11.86	13.21	12.67	12.21	11.66	11.51	12.32	13.8	11.94	11.5	11.7	12.35	14.92	13.33
TC02002499.hg.1	SCN9A	sodium channel, voltage-gated, type IX, alpha subunit	NM_002977	NM_002977	RefSeq	Homo sapiens sodium channel, voltage-gated, type IX, alpha subunit (SCN9A), mRNA.	Coding	chr2	167051695 - 167232503	-	91.37	250.39	109.97	35.83	40.47	32.07	31.48	34.4	40.14	36.57	25.81	23.34	17.1	19.57	21.52	19.37	16.54	19.7	18.58	20.65	15.44	14.61	14.54	20.54	17.61	15.5	17.1	17.54	20.43	16.98	19.34	18.33	16.72	16.38	14.85	19.8	22.98	20.2	28.66
TC20000544.hg.1	SCRT2	scratch homolog 2, zinc finger protein (Drosophila)	NM_033129	NM_033129	RefSeq	Homo sapiens scratch homolog 2, zinc finger protein (Drosophila) (SCRT2), mRNA.	Coding	chr20	627259 - 656825	-	211.4	218.43	322.14	360.36	311.57	399.2	452.15	423.34	365.34	363.62	393.44	348.44	404.73	333.82	350.67	332.89	311.24	349.01	402.33	370.28	372.88	440.26	321.07	356.8	370.78	451.22	437.82	427.8	358.51	350.66	396.08	324.1	348.78	458.48	423.98	475.26	449.79	429.04	465.17
TC01001981.hg.1	SDCCAG8	serologically defined colon cancer antigen 8	NM_006642	NM_006642	RefSeq	Homo sapiens serologically defined colon cancer antigen 8 (SDCCAG8), mRNA.	Coding	chr1	243419307 - 243663394	+	318.5	350.63	210.36	180.61	204.97	184.98	157.55	179.92	157.1	149.67	155.85	188.15	176.68	208.5	186.05	250.32	243.29	182.78	155.89	194.79	175.83	159.54	217.67	174.11	166.06	142.07	130.21	125.91	154.7	158.9	162.83	155.48	153.09	141.67	159.38	144.7	135.09	116.91	137.62
TC06002260.hg.1	SERAC1	serine active site containing 1	NM_032861	NM_032861	RefSeq	Homo sapiens serine active site containing 1 (SERAC1), transcript variant 1, mRNA.	Coding	chr6	158530536 - 158589312	-	179.95	140.64	76.71	94.57	99.01	120.6	80.69	95.56	82.99	80.37	80.57	77.6	76.35	83.26	67.11	101.18	103.63	78.34	65.51	80.91	82.34	68.94	91.28	78.94	58.63	63.68	95.67	80.74	74.35	80.99	87.35	89.14	77.04	111.64	85.79	104.74	80.35	66.54	81.56
TC03000114.hg.1	SGOL1-AS1	SGOL1 antisense RNA 1	ENST00000441442	ENST00000441442	ENSEMBL	cdna:known chromosome:GRCh37:3:20215778:20227607:1 gene:ENSG00000237485 gene_biotype:antisense transcript_biotype:antisense	Coding	chr3	20215736 - 20227919	+	112.69	82.05	119.18	179.29	230.46	165.29	159.26	143.27	161.71	179.64	148.1	213.37	212.06	163.23	187.81	348.22	273.76	212.62	252	296.13	296.69	263.9	217.28	156.84	147.98	168.67	213.42	267.38	171.59	146.27	221.63	176.94	167.62	224.77	226	259.6	266.53	223.62	208.01
TC12000868.hg.1	SH2B3	SH2B adaptor protein 3	NM_005475	NM_005475	RefSeq	Homo sapiens SH2B adaptor protein 3 (SH2B3), mRNA.	Coding	chr12	111843752 - 111889427	+	593.66	551.35	653.76	634.55	544.26	640.66	668.82	685.88	703.41	692.52	741.14	631.37	504.84	545.14	648.89	453.63	432.3	650.69	795.23	708.78	824.5	663.46	598.17	623.12	579.34	761.88	744.36	779.03	682.18	774.41	697.22	696.48	711.51	825.72	719.93	747.3	695.21	728.26	736.63
TC09001608.hg.1	SH2D3C	SH2 domain containing 3C	NM_001142531	NM_001142531	RefSeq	Homo sapiens SH2 domain containing 3C (SH2D3C), transcript variant 3, mRNA.	Coding	chr9	130500596 - 130541048	-	260.75	285.64	314.58	172	168.89	150.78	170.87	144.75	164.35	192.42	168.66	185.78	195.16	168.25	178.56	152.79	163.3	179.99	171.08	172.25	171.38	178.88	177.7	164.58	198.86	190.14	174.46	171.56	160.45	170.89	167.78	176.05	199.02	160.44	151.99	163.92	181.79	223.84	212.17
TC19001784.hg.1	SIGLEC14	sialic acid binding Ig-like lectin 14	NM_001098612	NM_001098612	RefSeq	Homo sapiens sialic acid binding Ig-like lectin 14 (SIGLEC14), mRNA.	Coding	chr19	52114781 - 52150151	-	119.63	149.83	184.61	115	112.89	82.73	90.07	85.41	103.55	110.51	98.73	97.8	106.27	97.03	97.26	79.45	84.59	88.69	97.27	89.07	80.21	94.91	79.48	85.52	102.91	104.31	97.82	88.99	89.49	91.41	92.71	93.73	111.52	89.98	88.31	84.86	98.27	124.4	105.89
TC19001059.hg.1	SIRT6	sirtuin 6	NM_016539	NM_016539	RefSeq	Homo sapiens sirtuin 6 (SIRT6), transcript variant 1, mRNA.	Coding	chr19	4174106 - 4182596	-	232.48	213.75	284.89	401.02	389.8	375.87	398.89	340.06	341.59	392.69	381.36	466	531.36	447.12	436.19	441.58	375.81	479.61	450.96	443.32	581.01	483.72	390.42	460.13	400.59	498.71	517.63	542.82	427.32	480.27	464.29	407.25	408.49	507.16	436.35	509.1	454.59	456.55	524.54
TC01003403.hg.1	SLAMF6	SLAM family member 6	NM_052931	NM_052931	RefSeq	Homo sapiens SLAM family member 6 (SLAMF6), transcript variant 2, mRNA.	Coding	chr1	160454820 - 160493052	-	99.86	121.89	220.3	47.79	33.49	34.54	24.24	30.07	38.62	27.21	24.8	78.82	26.94	37.84	40.56	23.15	21.51	47.33	41.5	40.17	18.99	19.31	18.06	21.06	44.07	27.62	19.69	19.94	18.49	26.84	36.11	21.05	26.64	22.64	17.51	22.15	18.55	17.79	16.45
TC06001876.hg.1	SLC17A5	solute carrier family 17 (anion/sugar transporter), member 5	NM_012434	NM_012434	RefSeq	Homo sapiens solute carrier family 17 (anion/sugar transporter), member 5 (SLC17A5), mRNA.	Coding	chr6	74303102 - 74363878	-	437.5	367.5	222.97	236.57	243.3	238.02	214.74	217.11	225.77	198.31	205.64	239.05	212.8	224.89	202.52	271.92	284.1	226.28	204.65	237.03	234.93	219.86	248	189.14	179.55	191.41	180.15	176.79	205.21	199.47	214.79	196.25	173.63	234.67	213.76	223.24	206.43	163.57	209.93
TC02000374.hg.1	SLC1A4	solute carrier family 1 (glutamate/neutral amino acid transporter), member 4	NM_001193493	NM_001193493	RefSeq	Homo sapiens solute carrier family 1 (glutamate/neutral amino acid transporter), member 4 (SLC1A4), transcript variant 2, mRNA.	Coding	chr2	65215579 - 65251000	+	247.43	253.27	188.78	268.82	382.09	399.43	354.3	274.29	331.78	380.72	336.93	243.17	125.9	153.05	225.02	111.74	135.25	309.26	264.93	165.73	397.49	334.8	252.11	353.01	270.92	286.8	296.33	294.22	399.43	278.96	271.83	304.09	285	331.91	398.89	417.87	386.56	432.89	416.58
TC01001014.hg.1	SLC22A15	solute carrier family 22, member 15	NM_018420	NM_018420	RefSeq	Homo sapiens solute carrier family 22, member 15 (SLC22A15), mRNA.	Coding	chr1	116519119 - 116612675	+	81.82	98.15	84.67	53.56	58.46	52.64	43.67	45.15	62.48	52.2	46.99	44.56	41.97	38.8	39.77	34.03	37	33.78	38.7	36.04	34.22	34.69	35.94	35.26	39.8	38.87	39.83	37.87	36.86	33.47	35.69	39.17	44.12	31.4	28.29	31.3	32.43	42.39	38.43
TC22000494.hg.1	SLC25A1	solute carrier family 25 (mitochondrial carrier; citrate transporter), member 1	NM_005984	NM_005984	RefSeq	Homo sapiens solute carrier family 25 (mitochondrial carrier; citrate transporter), member 1 (SLC25A1), nuclear gene encoding mitochondrial protein, transcript variant 1, mRNA.	Coding	chr22	19163094 - 19166343	-	470.42	471	565.31	970.17	862.46	712.15	813.34	646.46	847.89	956.96	866.03	920.19	1153.46	977.09	871.05	850.43	814.59	973.31	914.18	1078.02	1043.7	962.76	1021.45	928.71	1009.95	996.29	965.05	980.82	974.16	827.18	892.85	852.12	986.78	911.13	846.42	943.87	760.57	843.88	888.29
TC02002229.hg.1	SLC35F5	solute carrier family 35, member F5	NM_025181	NM_025181	RefSeq	Homo sapiens solute carrier family 35, member F5 (SLC35F5), mRNA.	Coding	chr2	114462588 - 114514400	-	526.07	553.91	357.04	358.12	382.67	400.23	317.65	418.81	422.62	311.85	354.35	381.31	345.12	366.52	325.22	380.56	408.97	296.15	312.99	351.99	284.5	271.49	296.2	306.15	263.4	282.12	271.27	251.54	284.18	297.33	304.12	288.61	267.13	276.8	307.06	260.89	260.29	181.43	240.73
TC12001857.hg.1	SLC9A7P1	solute carrier family 9, subfamily A (NHE7, cation proton antiporter 7), member 7 pseudogene 1	NR_033801	NR_033801	RefSeq	Homo sapiens solute carrier family 9, subfamily A (NHE7, cation proton antiporter 7), member 7 pseudogene 1 (SLC9A7P1), non-coding RNA.	Coding	chr12	98847613 - 98850923	-	95.3	92.28	95.85	67.56	59.71	69.15	57.03	60.49	71.92	79.08	68.5	66.47	56.41	59.79	59.18	47.02	55.08	64.88	77.55	72.65	51.3	59.41	59.24	44.66	66.38	65.24	64.51	51.21	57.06	62.2	74.86	65.14	77.35	60.84	61.26	55.28	51.91	67.44	49.26
TC14002198.hg.1	SNAPC1	small nuclear RNA activating complex, polypeptide 1, 43kDa	NM_003082	NM_003082	RefSeq	Homo sapiens small nuclear RNA activating complex, polypeptide 1, 43kDa (SNAPC1), mRNA.	Coding	chr14	62229075 - 62263146	+	93.41	90.22	57.37	131.99	137.84	119.83	114.05	117.77	126.76	108.06	110.47	105.09	115.45	135.07	116.78	281.51	303.5	123.88	107.27	155.25	117.91	155	208.36	107.7	95.47	122.54	101.25	102.44	115.49	114.33	127.98	120.17	98.78	115.32	140.19	118.75	86.28	65.56	93.33
TC14000675.hg.1	SNORD113-9	small nucleolar RNA, C/D box 113-9	NR_003237	NR_003237	RefSeq	Homo sapiens small nucleolar RNA, C/D box 113-9 (SNORD113-9), small nucleolar RNA.	Coding	chr14	101411986 - 101412057	+	35.79	22.64	18.58	12.11	17.82	14.06	14.07	13.91	12.28	24.96	15.02	17.91	16.87	12.79	12.92	16.22	13.15	11.66	13.08	14.13	16.02	16.12	16.12	13.34	15.68	15.69	15.01	12.26	13.62	11.08	14.18	12.05	13.7	14.09	12.97	20.35	14.25	20.14	17.87
TC14000676.hg.1	SNORD114-1	small nucleolar RNA, C/D box 114-1	NR_003193	NR_003193	RefSeq	Homo sapiens small nucleolar RNA, C/D box 114-1 (SNORD114-1), small nucleolar RNA.	Coding	chr14	101416170 - 101416241	+	934.87	612.63	118.9	34.93	59.92	33.95	23.01	46.69	65.95	56.25	44.1	33.82	32.33	50.43	31.27	31.32	34.34	21.87	26.24	32.86	24.59	30.41	22.76	20.42	52.25	24.28	30.48	24.07	22.25	25.55	29.49	37.83	34.8	23.19	26.66	38.27	29.34	41.84	45.17
TC14000688.hg.1	SNORD114-11	small nucleolar RNA, C/D box 114-11	NR_003204	NR_003204	RefSeq	Homo sapiens small nucleolar RNA, C/D box 114-11 (SNORD114-11), small nucleolar RNA.	Coding	chr14	101434448 - 101434522	+	18.95	11.92	11.98	8.48	8.42	9.81	7.16	12.38	13.15	13.39	11.4	8.53	10.88	8.3	7.44	7.54	7.46	5.99	8.36	8.61	6.91	7.11	7.78	6.5	8.5	7.56	7.72	7.85	7.13	7.55	7.29	8.09	9.03	9.48	6.54	8.47	8.18	9.86	8.69
TC14000689.hg.1	SNORD114-12	small nucleolar RNA, C/D box 114-12	NR_003205	NR_003205	RefSeq	Homo sapiens small nucleolar RNA, C/D box 114-12 (SNORD114-12), small nucleolar RNA.	Coding	chr14	101435285 - 101435359	+	96.74	70.17	16.44	9.64	10.21	8.06	6.54	8.93	10.95	11.64	12.34	10.71	8.25	8.81	9.32	6.56	7.1	6.34	6.76	8.31	6.52	6.38	6.81	7.65	7.99	6.76	6.06	7.39	6.36	5.63	6.48	7.95	6.9	7.04	5.41	11.73	6.7	6.8	8.37
TC14000691.hg.1	SNORD114-14	small nucleolar RNA, C/D box 114-14	NR_003207	NR_003207	RefSeq	Homo sapiens small nucleolar RNA, C/D box 114-14 (SNORD114-14), small nucleolar RNA.	Coding	chr14	101438440 - 101438514	+	174.2	145.53	74.59	54.77	72.58	53.42	22.26	49.23	61.01	57.34	38.97	43.82	43.67	46.54	54.99	29.96	24.05	28.22	35.08	45.9	19.43	22.74	23.84	20.28	37.89	24.76	32.41	17.87	25.25	16.61	25.68	37.11	30.77	20.72	22.24	42.05	26.79	33.36	33.88
TC14000694.hg.1	SNORD114-17	small nucleolar RNA, C/D box 114-17	NR_003210	NR_003210	RefSeq	Homo sapiens small nucleolar RNA, C/D box 114-17 (SNORD114-17), small nucleolar RNA.	Coding	chr14	101441143 - 101441217	+	51.56	29.58	14.9	15.89	27.18	14.52	13.77	15.57	22.97	22.81	20.84	9.57	13.33	8.37	11.54	9.43	14.22	8.83	8.86	13.29	8.5	9.26	9.02	7.87	10.07	8.82	8.15	9.74	9.67	8.69	9.32	12.25	13.61	8.03	8.13	8.63	6.79	8.64	11.15
TC14000700.hg.1	SNORD114-20	small nucleolar RNA, C/D box 114-20	NR_003213	NR_003213	RefSeq	Homo sapiens small nucleolar RNA, C/D box 114-20 (SNORD114-20), small nucleolar RNA.	Coding	chr14	101447341 - 101447412	+	20.73	24.54	7.57	10.39	22.55	8.73	6.77	6.92	8.06	10.4	10.61	7.32	6.84	10.32	7.45	6.75	8.32	6.5	8.06	6.71	6.83	6.49	7.32	7.06	6.89	5.99	7.65	7.34	7.71	7.03	6.75	5.99	6.29	6.75	6.2	8.1	6.61	8.49	8.6
TC14000701.hg.1	SNORD114-21	small nucleolar RNA, C/D box 114-21	NR_003214	NR_003214	RefSeq	Homo sapiens small nucleolar RNA, C/D box 114-21 (SNORD114-21), small nucleolar RNA.	Coding	chr14	101448312 - 101448383	+	82.69	132.24	19.27	17.94	32.78	29.15	9.74	21.76	32.31	22.32	19.72	13.72	12.37	23.79	13.5	11.17	10.08	10.07	15.2	16.29	9.92	9.27	10.63	8.81	17.04	9.01	13.09	11.8	7.69	9.65	9.95	11.59	10.78	9.1	7.48	15.49	8.25	10.31	13.01
TC14000702.hg.1	SNORD114-22	small nucleolar RNA, C/D box 114-22	NR_003215	NR_003215	RefSeq	Homo sapiens small nucleolar RNA, C/D box 114-22 (SNORD114-22), small nucleolar RNA.	Coding	chr14	101449263 - 101449334	+	140.66	118.14	28.4	14.31	17.2	17.37	9.38	12.85	23.83	20.32	22.32	12.6	15.09	24.45	14.53	8.73	9	9.6	12.22	15.79	8.27	8.3	9	8.29	12.79	11.59	10.99	10.05	10.44	8.21	9.29	8.67	9.7	9.05	7.21	11.6	7.36	10.25	17.58
TC14000705.hg.1	SNORD114-25	small nucleolar RNA, C/D box 114-25	NR_003218	NR_003218	RefSeq	Homo sapiens small nucleolar RNA, C/D box 114-25 (SNORD114-25), small nucleolar RNA.	Coding	chr14	101452394 - 101452465	+	383.8	288.96	69.68	40.83	33.46	39.43	16.3	31.1	53.04	52.64	45.81	23.77	26.71	61.53	32.2	16.12	17.69	13	23.88	29.18	19.26	14.11	12.49	17.52	37.71	14.01	18.21	14.13	10.33	14.95	20.76	20.65	20.66	14.07	11.75	32.87	16.93	27.74	30.26
TC14000708.hg.1	SNORD114-28	small nucleolar RNA, C/D box 114-28	NR_003221	NR_003221	RefSeq	Homo sapiens small nucleolar RNA, C/D box 114-28 (SNORD114-28), small nucleolar RNA.	Coding	chr14	101455467 - 101455538	+	346.79	400.74	55.12	28.76	42.99	29.23	17.08	33.89	55.36	44.93	36.62	25.6	21.24	58.2	23.98	20.31	14.08	15.24	19	25.62	15.86	13.3	16.14	16.8	28.88	19.18	21.97	15.41	14.09	17.79	19.31	21.67	24.39	18.07	17.29	35.83	19.93	18.21	29.06
TC14000678.hg.1	SNORD114-3	small nucleolar RNA, C/D box 114-3	NR_003195	NR_003195	RefSeq	Homo sapiens small nucleolar RNA, C/D box 114-3 (SNORD114-3), small nucleolar RNA.	Coding	chr14	101419686 - 101419760	+	141.3	108.02	25.59	10.21	13.01	10.95	7.4	13.21	19.31	20.36	15.42	10.74	15.44	13.45	12.56	7.63	7.39	7.71	9.87	11.68	8.98	9.65	7.31	8.83	10.25	9.4	12.23	8.36	7.84	7.17	9.17	9.05	10.51	7.45	8.59	10.49	7.23	9.81	10.18
TC14000686.hg.1	SNORD114-9	small nucleolar RNA, C/D box 114-9	NR_003201	NR_003201	RefSeq	Homo sapiens small nucleolar RNA, C/D box 114-9 (SNORD114-9), small nucleolar RNA.	Coding	chr14	101432366 - 101432437	+	111.67	152.02	27.17	16.01	23.79	15.97	12.9	17.87	22.8	23.09	17.82	15.21	15.7	29.79	18.33	14.72	15.25	13.64	15.53	13.94	14.04	15.13	13	12.22	15.99	15.97	16.46	12.16	13.14	14.6	12.41	14.07	15.55	15.19	12.54	16.75	16.21	26	18.9
TC15000064.hg.1	SNORD116-18	small nucleolar RNA, C/D box 116-18	NR_003333	NR_003333	RefSeq	Homo sapiens small nucleolar RNA, C/D box 116-18 (SNORD116-18), small nucleolar RNA.	Coding	chr15	25330531 - 25330624	+	4275.77	4099.61	3364.23	2590.19	2156.09	1960.61	2043.84	1798.09	2776.65	1801.63	2145.65	2639.48	2522.82	3516.03	2672.84	2659.96	2232.62	2805.09	1993.6	2627.8	2160.83	1932.01	2414.47	1998.11	3083.54	2196.93	1743.8	1567.79	1812.43	1598.86	2396.43	2248.47	2244.61	1445.11	2222.27	1887.54	1927.69	1672.08	2096.94
TC15000070.hg.1	SNORD116-27	small nucleolar RNA, C/D box 116-27	NR_003341	NR_003341	RefSeq	Homo sapiens small nucleolar RNA, C/D box 116-27 (SNORD116-27), small nucleolar RNA.	Coding	chr15	25346721 - 25346814	+	502.6	438.05	177.29	189.47	287.47	181.01	172.91	168.24	231.66	139.51	166.5	271.73	311.98	396.92	228.54	248.4	246.1	228.46	152.41	238.04	228.62	186.3	213.98	170.78	252.84	128.57	150.66	136.26	160.06	118.63	150.65	141.24	124.3	101.15	134.32	128.33	121.42	99.61	105.81
TC11001453.hg.1	SNORD14A	small nucleolar RNA, C/D box 14A	ENST00000364914	ENST00000364914	ENSEMBL	ncrna:snoRNA chromosome:GRCh37:11:17096201:17096291:-1 gene:ENSG00000201784 gene_biotype:snoRNA transcript_biotype:snoRNA	Coding	chr11	17096201 - 17096291	-	516.82	309.49	535.9	538.48	597.74	347.53	470.05	333.93	350.52	311.41	371.31	588.26	490.3	325.3	473.66	891.77	772.92	212.53	395.17	408.74	442.06	778.91	440.56	433.46	222.44	294.24	435.44	383.74	369.25	311.17	314.04	287.87	308.7	438.64	411.9	293.47	387.03	357.74	284.63
TC02002861.hg.1	SNORD20	small nucleolar RNA, C/D box 20	NR_002908	NR_002908	RefSeq	Homo sapiens small nucleolar RNA, C/D box 20 (SNORD20), small nucleolar RNA.	Coding	chr2	232321155 - 232321234	-	81.99	65.17	44.67	122.12	61.24	141.59	98.3	120.48	119.08	56.78	80.22	55.54	30.94	95.71	90.21	52.81	57.29	93.14	155.59	40.06	43.27	61.19	35.93	82.51	36.72	33.03	54.62	45.81	71.07	115.9	50.42	72.83	66.9	53.39	88.48	57.9	62.05	18.22	28.62
TC19000736.hg.1	SNORD35B	small nucleolar RNA, C/D box 35B	NR_001285	NR_001285	RefSeq	Homo sapiens small nucleolar RNA, C/D box 35B (SNORD35B), small nucleolar RNA.	Coding	chr19	50000976 - 50001063	+	558.07	390.43	691.24	285.15	300.16	289.18	306.82	314.4	263.67	321.29	250.44	345.74	292.36	285.02	262.32	247.62	238.09	251.96	253.32	221.29	281.62	277.53	197.89	290.46	175.69	271.84	399.92	396.78	316.33	268.64	397.96	346.58	322.64	323.85	286.37	299.51	274.94	263	334.99
TC0X001420.hg.1	SNORD61	small nucleolar RNA, C/D box 61	NR_002735	NR_002735	RefSeq	Homo sapiens small nucleolar RNA, C/D box 61 (SNORD61), small nuclear RNA.	Coding	chrX	135961358 - 135961430	-	383.46	237.16	182.76	59.58	61.53	122.59	101.21	105.02	80.07	72.51	105.3	136.51	138.52	105.26	76.41	125.54	133.42	77.1	85.34	139.5	96.65	98.9	87.14	130.29	116.86	96.73	70.27	78.35	100.28	114.54	112.2	112.94	99.31	128.55	127.49	106.66	93.08	76.24	80.4
TC16001108.hg.1	SNX20	sorting nexin 20	NM_153337	NM_153337	RefSeq	Homo sapiens sorting nexin 20 (SNX20), transcript variant 2, mRNA.	Coding	chr16	50700211 - 50715264	-	207.41	267.71	228.33	193.65	193.78	168.18	161.04	176.72	168.31	211.81	157.05	187.19	194.54	172.67	163.37	145.98	140.78	143.55	154.21	168.48	111.29	118.87	119.91	135.1	141.82	141.22	146.01	117.68	125.91	166.13	171.69	152.89	180.88	131.2	123.38	142.44	119.48	137.52	146.18
TC07001096.hg.1	SNX8	sorting nexin 8	NM_013321	NM_013321	RefSeq	Homo sapiens sorting nexin 8 (SNX8), mRNA.	Coding	chr7	2291405 - 2393953	-	228.72	199.58	299.68	358.55	378.04	376.15	429.07	389.68	362.35	390.47	388.8	424.17	471.48	406.91	450.34	402.29	403.18	472.9	422.18	400.63	678.82	556.97	490.84	509.3	454.71	466	513.97	577.53	514.11	422.75	469.35	449.78	465.03	553.7	484.57	529.3	544.65	551.76	557.06
TC02000435.hg.1	SPR	sepiapterin reductase (7,8-dihydrobiopterin:NADP+ oxidoreductase)	NM_003124	NM_003124	RefSeq	Homo sapiens sepiapterin reductase (7,8-dihydrobiopterin:NADP+ oxidoreductase) (SPR), mRNA.	Coding	chr2	73114489 - 73119289	+	142.74	129.58	189.44	294.26	303.68	280.21	332.88	259.1	311.83	323.82	328	307.45	321.46	295.91	280.01	288.34	236.98	275.03	283.66	269.42	243.93	249.89	220.16	274.12	264.78	302.81	318.65	285.71	306.07	257.53	278.27	245.23	263.93	221.92	245.31	262.92	186.29	229.84	245.69
TC14001348.hg.1	SPTLC2	serine palmitoyltransferase, long chain base subunit 2	NM_004863	NM_004863	RefSeq	Homo sapiens serine palmitoyltransferase, long chain base subunit 2 (SPTLC2), mRNA.	Coding	chr14	77972340 - 78083116	-	976.57	1457.45	1073.11	788.26	982.39	915.65	760.72	949.61	933.48	1080.36	699.5	864.87	972.69	802.94	876.19	1011.05	831.5	1045.9	781.16	1210.07	1195.53	1005.44	1094	1046.8	691.5	595.21	852.79	997.64	964.63	796.56	939.92	817.46	679.48	1338.31	1420.35	1495.09	1716.42	1519.64	1614.44
TC03001028.hg.1	ST6GAL1	ST6 beta-galactosamide alpha-2,6-sialyltranferase 1	NM_003032	NM_003032	RefSeq	Homo sapiens ST6 beta-galactosamide alpha-2,6-sialyltranferase 1 (ST6GAL1), transcript variant 2, mRNA.	Coding	chr3	186648274 - 186796341	+	296.14	373.34	399.88	277.98	237.21	264.46	265.99	284.51	319.83	276.25	354.18	221.18	203.88	221.92	255.31	254.58	253.2	302.31	297.71	390.48	269.99	241.89	311.47	229.98	260.34	283.4	247.61	262.3	260.46	337.66	324.97	392.88	323.18	338.25	285.78	323.64	289.47	213.1	272.2
TC04000147.hg.1	TAPT1-AS1	TAPT1 antisense RNA 1 (head to head)	NR_027696	NR_027696	RefSeq	Homo sapiens TAPT1 antisense RNA 1 (head to head) (TAPT1-AS1), transcript variant 1, non-coding RNA.	Coding	chr4	16228286 - 16259810	+	243.38	210.33	192.13	166.06	153.58	169.65	129.28	148.02	145.24	157.48	145.93	173.87	155.64	169.83	160.01	141.93	147.96	171.72	159.06	190.79	175.76	147.28	179.51	146.43	149.21	155.12	113.19	129.68	138.38	139.82	154.7	145.61	146.77	123.01	128.74	116.51	116.71	139.78	159.26
TC12001231.hg.1	TAS2R10	taste receptor, type 2, member 10	NM_023921	NM_023921	RefSeq	Homo sapiens taste receptor, type 2, member 10 (TAS2R10), mRNA.	Coding	chr12	10977916 - 10978957	-	63.92	70.2	48.67	57.9	72.11	50.12	56.43	61.49	47.79	42.22	47.74	50.43	51.14	45.86	37.66	52.29	56.46	26.54	35.35	27.3	36.84	29	35.5	36.76	27.67	31.7	22.91	27.71	33.4	44.35	37.36	33.68	33.21	29.01	43.5	49.6	38.08	54.35	63.39
TC12003304.hg.1	TAS2R14	taste receptor, type 2, member 14	BC101994	BC101994	GenBank	Homo sapiens taste receptor, type 2, member 14, mRNA (cDNA clone MGC:125492 IMAGE:40023051), complete cds.	Coding	chr12	11090007 - 11324224	-	402.35	359.81	313.19	304.53	256.03	292.44	241.39	326.24	254.39	198.61	257.06	237.69	282.19	311.47	315.99	367.62	351.58	174.91	222.33	279.44	226.5	197.93	292.34	241.99	214.93	175.69	170.26	195.05	259.29	223.18	267.82	252.58	250.87	236.4	280.35	246.95	272.97	302.31	267.64
TC12001235.hg.1	TAS2R14	taste receptor, type 2, member 14	ENST00000537503	ENST00000537503	ENSEMBL	cdna:known chromosome:GRCh37:12:11090005:11091862:-1 gene:ENSG00000212127 gene_biotype:protein_coding transcript_biotype:protein_coding	Coding	chr12	11090005 - 11091862	-	149.78	140.33	139.95	137.17	128.33	163.29	113.45	189.55	120.7	93.45	133.99	114.94	150.26	162.96	166.49	207.78	191.15	54.69	96.45	153.47	103.82	75.77	151.53	143.96	88	79.73	74.6	93.33	141.18	110.09	142.04	150.64	136.95	106.17	139.84	108.19	125.55	171.35	133.04
TC01000736.hg.1	TCTEX1D1	Tctex1 domain containing 1	NM_152665	NM_152665	RefSeq	Homo sapiens Tctex1 domain containing 1 (TCTEX1D1), mRNA.	Coding	chr1	67218140 - 67244730	+	192.39	148.04	57.68	22.58	21.51	21.73	17.48	17.4	18.44	19.97	16.87	19.82	21.26	20.17	17.67	20.65	20.57	22.11	19.03	21.44	20.16	19.05	23.02	18.19	17.93	19.15	17.65	16.95	16.07	17.78	19.01	19.63	18.15	17.47	16	19.51	18.98	20.06	24.39
TC04000542.hg.1	TET2	tet methylcytosine dioxygenase 2	NM_017628	NM_017628	RefSeq	Homo sapiens tet methylcytosine dioxygenase 2 (TET2), transcript variant 2, mRNA.	Coding	chr4	106067032 - 106200973	+	694.81	794.78	503.5	409.47	374.78	463.65	357.73	462.1	407.02	422.18	355.57	345.14	375.92	403.69	375.06	327.32	317.92	463.4	392.45	442.49	425.09	316.52	378.71	375.46	357.38	348.74	365.88	363.97	366.91	450.16	466.24	432.23	435.26	381.96	362.88	381.77	358.53	322.81	361.6
TC0X001374.hg.1	TFDP3	transcription factor Dp family, member 3	NM_016521	NM_016521	RefSeq	Homo sapiens transcription factor Dp family, member 3 (TFDP3), mRNA.	Coding	chrX	132350697 - 132352376	-	85.59	68.66	105.94	144.43	121.78	137.68	142.51	133.82	152.47	128.41	158.9	143.4	125.99	162.58	147.44	126.04	129.36	138.04	154.47	103.76	114.52	149.76	113.37	141.86	153.9	183.73	159.83	143	149.13	123.56	159.56	150.88	142.13	143.23	192.07	158.07	167.95	150.87	179.12
TC07001779.hg.1	TFEC	transcription factor EC	NM_001018058	NM_001018058	RefSeq	Homo sapiens transcription factor EC (TFEC), transcript variant 2, mRNA.	Coding	chr7	115575202 - 115799950	-	156.63	213.47	96.46	20.51	22.79	20.26	13.8	19.74	17.32	20.05	12.71	11.25	11.4	14.15	11.52	12.15	13.15	10.05	11.04	11.33	10.85	10.69	9.85	9.94	10.71	10.58	11.83	10.88	10.9	10.97	12.97	13.18	13.63	10.33	9.64	10.89	10.65	11.52	11.56
TC17001137.hg.1	TMEM220	transmembrane protein 220	NM_001004313	NM_001004313	RefSeq	Homo sapiens transmembrane protein 220 (TMEM220), mRNA.	Coding	chr17	10616612 - 10633646	-	249.55	269.61	152.3	139.06	163.22	175.36	125.62	150.16	146.39	137.01	126.52	131.99	105.64	126.6	106.29	105.73	103.41	118.57	99.32	128.47	90.38	88.14	101.45	100.14	99.18	81.69	90.54	90.95	109.53	87.25	96.55	93.85	100.32	76.97	84.59	80.51	84.08	92.53	92.35
TC15001263.hg.1	TMEM87A	transmembrane protein 87A	NM_001110503	NM_001110503	RefSeq	Homo sapiens transmembrane protein 87A (TMEM87A), transcript variant 2, mRNA.	Coding	chr15	42502726 - 42565755	-	389.87	405.37	358.73	402.72	469.1	468.39	335.47	475.3	395.51	371.36	332.56	380.36	328.91	386.35	327.23	429.85	451.75	399.1	340.71	327.97	309.33	290.49	340.47	332.17	248.84	267.12	315.54	312.88	289.51	312.88	351.81	254.64	246.19	293.47	285.3	260.14	239.35	178.8	235.29
TC17000380.hg.1	TMEM98	transmembrane protein 98	NM_001033504	NM_001033504	RefSeq	Homo sapiens transmembrane protein 98 (TMEM98), transcript variant 2, mRNA.	Coding	chr17	31254928 - 31268667	+	166.05	230.03	182.34	165.83	208.6	146.86	169.45	208.1	153.54	185.69	226.71	221.23	255.17	187.13	196.59	274.26	221.56	275.98	218.75	254.67	316.97	237.89	223.37	216.07	299.39	249.12	318.37	244.87	203.15	211.97	246.51	221.67	242.1	364.01	278.21	295.48	308.99	279.63	289.58
TC11000166.hg.1	TMEM9B-AS1	TMEM9B antisense RNA 1	ENST00000525484	ENST00000525484	ENSEMBL	cdna:known chromosome:GRCh37:11:8986222:8997830:1 gene:ENSG00000254860 gene_biotype:antisense transcript_biotype:antisense	Coding	chr11	8986222 - 8999074	+	494.06	397.6	421.27	253.86	224.73	311.13	274.35	203.96	304.7	259.91	301.43	354.42	364.25	333.04	427.83	406.17	368.55	293.67	334.19	359.77	337.52	413.18	488.28	327.54	337.13	246.12	286.83	278.34	322.92	272.38	215.85	305.86	262.22	433	507.07	431.25	450.48	525.36	370.63
TC03002006.hg.1	TNFSF10	tumor necrosis factor (ligand) superfamily, member 10	NM_003810	NM_003810	RefSeq	Homo sapiens tumor necrosis factor (ligand) superfamily, member 10 (TNFSF10), transcript variant 1, mRNA.	Coding	chr3	172223298 - 172241297	-	95.44	86.41	80.74	58.15	58.72	59.75	48.25	63.55	88.73	84.64	84.41	54.09	46.69	64.04	46.45	55.5	50.7	61.93	51.81	65.17	50.99	49.16	62.28	43.59	57.69	41.69	44.79	44.41	36.93	52.96	93.5	73.15	68.94	82.21	69.82	69.35	59.85	52.04	61.87
TC13000383.hg.1	TNFSF13B	tumor necrosis factor (ligand) superfamily, member 13b	NM_001145645	NM_001145645	RefSeq	Homo sapiens tumor necrosis factor (ligand) superfamily, member 13b (TNFSF13B), transcript variant 2, mRNA.	Coding	chr13	108903588 - 108960832	+	107.05	181.77	95.28	59.96	60.94	44.52	41	52.63	45.2	44.27	43.57	34.04	48.3	54.16	36.93	75.71	52.79	40.3	37.7	50.33	40.73	34.12	44.8	39.14	37.53	40.56	32.96	26.47	33.93	48.3	66.15	42.25	39.98	51.59	39.29	41.08	64.6	49.41	48.07
TC01003525.hg.1	TNFSF4	tumor necrosis factor (ligand) superfamily, member 4	NM_003326	NM_003326	RefSeq	Homo sapiens tumor necrosis factor (ligand) superfamily, member 4 (TNFSF4), mRNA.	Coding	chr1	173152870 - 173176471	-	58.51	65.48	24.43	9.78	9.47	9.16	9.14	9.09	10.15	10.84	9.01	9.94	9.63	9.08	8.43	9.98	10.27	8.62	11.01	9.62	9.42	9.6	10.89	9.1	10.52	9.87	8.99	9.87	9.25	8.91	9.48	9.65	10.68	9.59	9.1	9.57	9.8	11.06	10.43
TC05000340.hg.1	TNPO1	transportin 1	NM_002270	NM_002270	RefSeq	Homo sapiens transportin 1 (TNPO1), transcript variant 1, mRNA.	Coding	chr5	72112139 - 72212560	+	957.1	941.97	696.77	1272.27	1383.46	1321.02	1238.85	1412.46	1408.64	1109.33	1299.85	1224.46	1071.54	1161.31	1086.72	1150.49	1156.91	986.9	1030.2	988.14	1004.01	1023.02	1007.69	1017.64	854.29	859.76	1082.3	898.73	1086.37	911.17	1260.78	1107.13	1029.09	1025.35	1071.22	1019.41	784.07	691.59	821.09
TC22000013.hg.1	TPTEP1	transmembrane phosphatase with tensin homology pseudogene 1	NR_001591	NR_001591	RefSeq	Homo sapiens transmembrane phosphatase with tensin homology pseudogene 1 (TPTEP1), non-coding RNA.	Coding	chr22	17082777 - 17179521	+	377.65	371.75	199.05	155.72	138.2	102.86	109.47	133.99	123.95	168.08	137.14	133.2	122.79	139.4	152.08	132.77	127.05	99.21	122.95	120.01	91.98	107	103.04	111.32	141.64	107.49	112.74	102.4	121.07	113.7	112.49	128.53	114.47	90.24	111.85	120.35	104.06	130.23	121.06
TC03000217.hg.1	TRAK1	trafficking protein, kinesin binding 1	NM_001042646	NM_001042646	RefSeq	Homo sapiens trafficking protein, kinesin binding 1 (TRAK1), transcript variant 1, mRNA.	Coding	chr3	42055294 - 42267381	+	402.11	454.73	452.22	356.56	314.48	310.22	346.81	303.81	338.21	309.64	314.55	272.17	314.51	338.95	304.1	292.41	295.96	257.08	255.92	264.19	289.77	256.27	272.62	297.42	289.86	277.52	294.97	299.96	350.15	249.89	283.87	279.25	275.8	253.53	224.53	260.93	230.55	253.61	258
TC07001300.hg.1	TRGV3	T cell receptor gamma variable 3	ENST00000390346	ENST00000390346	ENSEMBL	cdna:known chromosome:GRCh37:7:38398113:38398763:-1 gene:ENSG00000211699 gene_biotype:TR_V_gene transcript_biotype:TR_V_gene	Coding	chr7	38397535 - 38398763	-	61.25	52.13	106.29	49.62	38.11	37.81	67.46	60.13	87.77	48.54	77.73	63.52	59.9	44.04	43.93	46.34	38.61	109.39	79.02	118.42	69.64	41.23	37.21	61.96	88.39	68.93	56.88	38.2	84.45	65.59	68.32	73.22	66.22	37.71	34.92	47.26	39.59	51.11	48.78
TC07001298.hg.1	TRGV5	T cell receptor gamma variable 5	ENST00000390344	ENST00000390344	ENSEMBL	cdna:known chromosome:GRCh37:7:38388956:38389623:-1 gene:ENSG00000211697 gene_biotype:TR_V_gene transcript_biotype:TR_V_gene	Coding	chr7	38388711 - 38389623	-	57.21	56.11	79.04	50.64	32.51	41.86	97.49	59.57	105.37	39.61	83.98	77.44	62.59	48.41	51.44	56.76	42.45	98.83	94.5	136.93	55.15	54.4	44.54	65.23	86.84	78.61	65.05	58.59	85.66	96.53	94.39	68.43	75.26	45.6	49.18	55.46	39.06	59.73	67.68
TC08001455.hg.1	TSPYL5	TSPY-like 5	NM_033512	NM_033512	RefSeq	Homo sapiens TSPY-like 5 (TSPYL5), mRNA.	Coding	chr8	98285702 - 98290192	-	198.82	152.33	84.13	65.13	105.54	43.1	57.77	55.93	71.39	82.03	51.23	25.35	32.2	42.72	29.14	33.35	48.38	31.64	30.6	44.34	45.06	35.66	43.8	43.15	41.87	52.81	52.02	55.56	38.98	56.95	32.22	35.08	33.9	23.05	30.52	32.58	28.28	26.23	32.44
TC09000923.hg.1	TTC39B	tetratricopeptide repeat domain 39B	NM_001168339	NM_001168339	RefSeq	Homo sapiens tetratricopeptide repeat domain 39B (TTC39B), transcript variant 2, mRNA.	Coding	chr9	15170842 - 15307358	-	116.19	96.4	96.14	47.51	63.17	36.31	35.55	36.58	34.96	35.34	33.93	46.66	40.96	37.07	32.14	46.11	42.01	57.78	33.42	50.79	37.58	33.1	53.03	33.36	31.59	30.31	58.5	31.5	32.86	29.42	38.96	34.45	30.53	30.32	27.24	27.94	24.22	26.05	27.66
TC02005047.hg.1	TTN	titin	NM_133379	NM_133379	RefSeq	Homo sapiens titin (TTN), transcript variant novex, mRNA.	Coding	chr2	179390716 - 179672150	-	94.35	125.01	173.23	19.45	19.96	19.52	19.61	19.45	19.4	21.61	19.63	21.48	22.43	19.95	20.47	20.58	20.34	19.42	21.58	21.08	20.48	21.09	20.5	20.04	23.16	21.27	20.63	20.43	19.54	20.89	20.57	21.18	23.42	20.06	19.52	21.02	22.01	25.28	23.28
TC03001744.hg.1	TXNRD3NB	thioredoxin reductase 3 neighbor	NM_001039783	NM_001039783	RefSeq	Homo sapiens thioredoxin reductase 3 neighbor (TXNRD3NB), mRNA.	Coding	chr3	126290622 - 126373967	-	109.7	127.6	81.52	100.08	97.23	69.43	67.94	63.95	75.01	63.55	76.5	73.82	74.22	80.68	66.42	96.22	89.24	63.42	51.28	55.48	56.65	55.45	82.59	52.61	55.4	57.64	76.82	58.82	59.4	56.82	78.32	67.87	54.44	54.77	55.53	55.83	46.98	46.56	51.24
TC03000121.hg.1	UBE2E2	ubiquitin-conjugating enzyme E2E 2	NM_152653	NM_152653	RefSeq	Homo sapiens ubiquitin-conjugating enzyme E2E 2 (UBE2E2), mRNA.	Coding	chr3	23244511 - 23633284	+	135.85	138.99	172.66	76.96	86.28	84.56	92.53	86.66	73.9	75.79	95.73	97.73	83.09	88.57	72.96	88.84	87.55	109.29	96.19	112.73	95.56	78.07	80	98.29	71.2	88.83	78.97	91.62	92.32	94.77	85.57	98.29	98.76	69.55	73.04	90.91	67.62	84.23	86.53
TC18000003.hg.1	USP14	ubiquitin specific peptidase 14 (tRNA-guanine transglycosylase)	NM_005151	NM_005151	RefSeq	Homo sapiens ubiquitin specific peptidase 14 (tRNA-guanine transglycosylase) (USP14), transcript variant 1, mRNA.	Coding	chr18	158483 - 213739	+	1193.89	1051.34	742.27	2141.51	2235.65	2189.9	2124.93	2202.77	2431.67	1782.64	2102.76	1687.08	1458.3	1903.41	1990.59	2337.19	2577.18	1679.45	1859.04	1466.2	1804.7	2065.64	1822.47	1981.05	1659.66	1643.05	1777.34	1761.54	2003.31	1617.29	1866.14	1741.19	1518.7	1952.21	2195.14	1865.96	2127.36	1531.51	1899.18
TC02002882.hg.1	USP40	ubiquitin specific peptidase 40	NM_018218	NM_018218	RefSeq	Homo sapiens ubiquitin specific peptidase 40 (USP40), mRNA.	Coding	chr2	234384165 - 234475428	-	99.31	110.73	82.86	88.13	83.3	104.12	82.33	106.82	92.16	75.36	84.62	99	87.41	91.29	82.62	107.85	110.23	112.69	91.54	130.41	92.35	81.13	104.55	93.14	94.25	72.66	79.61	85.5	91.04	91.29	88.77	89.43	85.5	62.45	71.95	65.14	45.28	44	50.02
TC04000611.hg.1	USP53	ubiquitin specific peptidase 53	NM_019050	NM_019050	RefSeq	Homo sapiens ubiquitin specific peptidase 53 (USP53), mRNA.	Coding	chr4	120133742 - 120216673	+	159.37	180.16	139.54	130.33	138.41	133.44	132.85	136.87	140.81	117.69	124.85	142.75	134.26	184.44	128.37	173.4	211.37	136.59	121.34	151.44	137.47	120.91	159.63	138.78	109.33	133.05	121.57	115.93	134.74	199.4	185.91	149.8	134.73	126.42	124.74	135.97	100.65	78.92	108.27
TC02002171.hg.1	UXS1	UDP-glucuronate decarboxylase 1	NM_001253875	NM_001253875	RefSeq	Homo sapiens UDP-glucuronate decarboxylase 1 (UXS1), transcript variant 1, mRNA.	Coding	chr2	106709759 - 106810795	-	195.36	214.05	204.98	216.26	229.99	233.66	218.26	200.1	218.31	172.44	199.64	195.23	180.64	194.37	173.1	198.01	184.28	145.39	189.35	158.49	128.63	153.98	161.15	184.04	173.87	204.18	167.96	178.13	186.02	176.71	179.65	179.36	169.18	179.16	166.92	175.84	166.16	145.56	184.28
TC04000868.hg.1	WDR17	WD repeat domain 17	NM_170710	NM_170710	RefSeq	Homo sapiens WD repeat domain 17 (WDR17), transcript variant 1, mRNA.	Coding	chr4	176986985 - 177103985	+	240.54	147.57	78.13	93.84	126.74	83.29	62.99	64.96	75.24	69.99	98	62.71	140.55	181.84	64.91	195.28	168.29	46.3	34.29	82.16	37.99	28.3	57.23	42.38	36.26	34.54	32.4	36.72	50.33	36.77	70.26	54.35	45.97	28.94	33.48	39.2	22.24	22.55	31.31
TC06002333.hg.1	WDR27	WD repeat domain 27	NM_001202550	NM_001202550	RefSeq	Homo sapiens WD repeat domain 27 (WDR27), transcript variant 2, mRNA.	Coding	chr6	169857303 - 170102159	-	202.72	212.99	226.96	247.2	228.74	243.23	223.32	237.65	216.34	213.94	238.97	235.52	270.95	271.45	250.31	276.56	273.67	221.16	200.15	235.06	222.32	197.35	278.97	236.03	242.74	203.14	222.72	210.53	246.36	225.33	228.48	222.66	228.65	210.4	209.99	220.73	177.95	180.66	196.87
TC03003332.hg.1	WDR49	WD repeat domain 49	NM_178824	NM_178824	RefSeq	Homo sapiens WD repeat domain 49 (WDR49), mRNA.	Coding	chr3	167196472 - 167371771	-	200.19	292.89	85.63	10.84	10.68	10.47	11.13	10.8	10.69	12.43	10.53	12.34	11.24	10.16	10.64	11.25	10.85	10.77	11.78	11.86	11.16	10.82	11.15	11.19	12.27	11.77	10.86	12.22	11.3	12.03	10.36	11.06	11.12	10.81	10.4	10.96	11.37	12.89	12.36
TC11001533.hg.1	WT1	Wilms tumor 1	NM_000378	NM_000378	RefSeq	Homo sapiens Wilms tumor 1 (WT1), transcript variant A, mRNA.	Coding	chr11	32409321 - 32457176	-	78.45	74.91	104.83	138.46	113.66	129.92	146.05	149.75	154.28	162.38	168.7	211.54	184.74	163.14	136.59	167.1	131.26	138.53	200.12	237.43	94.4	124.88	108.88	140.61	135.43	172.45	134.33	155.7	149.3	170.68	202.34	186.04	243.92	204.56	151.83	168.43	115.68	120.88	114.95
TC03001082.hg.1	XXYLT1-AS2	XXYLT1 antisense RNA 2	ENST00000426468	ENST00000426468	ENSEMBL	cdna:known chromosome:GRCh37:3:194868620:194873192:1 gene:ENSG00000230266 gene_biotype:antisense transcript_biotype:antisense	Coding	chr3	194868600 - 194873519	+	126.5	135.1	56.53	28.79	31.26	28.43	23.06	28.51	27.38	32.15	26.21	28.34	27.02	26.07	27.06	24.82	19.92	25.24	21.3	28.62	27.79	28.03	29.6	29.47	30.41	23.08	27.58	38.16	22.59	26.65	24.89	24	29.15	26.85	28.05	27.68	32.71	35.4	25.52
TC05000379.hg.1	ZBED3-AS1	ZBED3 antisense RNA 1	NR_024398	NR_024398	RefSeq	Homo sapiens ZBED3 antisense RNA 1 (ZBED3-AS1), non-coding RNA.	Coding	chr5	76382565 - 76462734	+	78.67	89.49	67.73	65.78	72.09	71.48	63.62	70.51	65.21	61.25	63.79	58.62	56.9	57.55	67.06	51.31	55.31	58.3	58.1	58.27	56.74	63.56	77.52	63.39	73.76	60.56	57.12	58.49	60.12	59.74	56.98	63.87	63	50.88	54.99	53.95	56.91	64.77	60.09
TC11000985.hg.1	ZC3H12C	zinc finger CCCH-type containing 12C	NM_033390	NM_033390	RefSeq	Homo sapiens zinc finger CCCH-type containing 12C (ZC3H12C), mRNA.	Coding	chr11	109963926 - 110042566	+	155.77	131.3	83	62.35	76.61	80.04	56.18	86.99	84.39	82.68	54.04	40.67	32.73	36.32	40.78	32.49	34.22	32.62	39.75	53.3	27.8	31.31	30.06	35.79	29.88	33.67	38.81	32.91	30.45	36.34	42.69	45.25	49.97	26.21	24.12	32.47	29.83	31.5	29.76
TC02002399.hg.1	ZEB2	zinc finger E-box binding homeobox 2	NM_001171653	NM_001171653	RefSeq	Homo sapiens zinc finger E-box binding homeobox 2 (ZEB2), transcript variant 2, mRNA.	Coding	chr2	145121063 - 145282147	-	818.27	846.64	592.03	454.09	452.01	521.01	396.32	520.16	432.85	441.87	398.71	437.31	475.66	470.93	430.09	470.59	471.39	428.79	398.37	448.5	436.26	372.55	443.43	464.63	417.22	412.47	405.14	400.64	411.5	487.36	464.18	474.74	480.92	450.05	440.21	429.72	485.67	439	465.13
TC19001467.hg.1	ZFP14	ZFP14 zinc finger protein	NM_020917	NM_020917	RefSeq	Homo sapiens ZFP14 zinc finger protein (ZFP14), mRNA.	Coding	chr19	36825355 - 36870105	-	130.44	125.18	67.67	69.5	86.22	84.23	55.76	89.59	57.86	63.75	48.79	53.43	62.14	67.89	51.33	90	87.19	66.68	47.72	65.41	66.63	53.94	60.69	56.03	41.98	37.95	36.93	34.67	49.99	46.84	61.91	48.98	40.43	50.8	47.71	48.67	51.34	35.4	36.37
TC17000061.hg.1	ZFP3	ZFP3 zinc finger protein	NM_153018	NM_153018	RefSeq	Homo sapiens ZFP3 zinc finger protein (ZFP3), mRNA.	Coding	chr17	4981754 - 4999669	+	99.29	128.86	97.34	91.26	103.33	101.6	122.4	97.02	92.47	94.73	117.58	65.51	60.84	61.93	77.78	74.61	73.95	123.7	105.18	123.08	189.86	134.18	153.77	114.95	91.73	91.26	115.68	108.3	91.71	91.97	108.38	139.48	134.2	107.02	91.49	136.38	111.42	110.82	124.48
TC03003314.hg.1	ZKSCAN7	zinc finger with KRAB and SCAN domains 7	NM_018651	NM_018651	RefSeq	Homo sapiens zinc finger with KRAB and SCAN domains 7 (ZKSCAN7), transcript variant 1, mRNA.	Coding	chr3	44596685 - 44624975	+	96.57	111.73	87.87	94.81	86.58	57.88	72.11	67.49	72.55	74.41	84.68	71.42	69.17	68.48	69.51	68.57	68.26	75.16	73.9	78.28	71.28	67.99	70.24	68.94	73.99	68.14	64.4	62.51	70.83	67.38	62.59	72.73	71.76	66.32	72.92	70.67	65.78	69.56	67.74
TC13000021.hg.1	ZMYM2	zinc finger, MYM-type 2	NM_197968	NM_197968	RefSeq	Homo sapiens zinc finger, MYM-type 2 (ZMYM2), transcript variant 2, mRNA.	Coding	chr13	20532810 - 20665968	+	1108.06	1162.12	874.89	729.36	760.44	766.34	650.71	731.82	758.49	609.02	712.38	767.03	761.58	781.41	751.28	979.19	991.18	803.64	739.44	945.96	815.54	770	920.39	733.12	694.66	632.82	677.05	641.96	724.23	774.79	809.4	792.76	717.58	780.4	848.36	752.65	712.63	536.46	709.51
TC10000252.hg.1	ZNF33A	zinc finger protein 33A	NM_006954	NM_006954	RefSeq	Homo sapiens zinc finger protein 33A (ZNF33A), transcript variant 1, mRNA.	Coding	chr10	38299578 - 38356282	+	488.71	448.28	284.08	344.46	356.55	400.01	284.46	388.93	355.69	296.61	285.91	289.81	260.73	315.83	312.19	357.62	350.52	310.04	255.5	286.16	337.17	310.56	327.5	315.31	233.94	200.64	239.42	219.38	280.31	282.07	291.13	279.3	247.59	288.77	326.24	310.51	344.54	239.86	290.03
TC03001337.hg.1	ZNF445	zinc finger protein 445	NM_181489	NM_181489	RefSeq	Homo sapiens zinc finger protein 445 (ZNF445), mRNA.	Coding	chr3	44481262 - 44561226	-	395.09	404.71	338.98	452.65	462.21	396.21	405.62	405.57	407.41	357.48	397.86	356.4	365.36	378.52	353.99	432.81	430.64	358.56	345.93	388.36	348.83	352.07	489.45	340.36	361.14	329.54	372.11	349.28	403.42	357.94	366.73	318.25	320.52	360.52	339.7	354.27	327.56	325.45	330.28
TC19000925.hg.1	ZNF471	zinc finger protein 471	NM_020813	NM_020813	RefSeq	Homo sapiens zinc finger protein 471 (ZNF471), mRNA.	Coding	chr19	57019212 - 57040270	+	106.4	121.2	81.78	68.47	71.54	78.05	67.74	74.96	68.27	69.48	57.25	51.38	65.97	58.28	60.22	81.41	65.15	67.31	61.49	88.71	81.06	63.91	72.55	75.74	77.15	60.91	64.66	64.49	64.27	72.08	58.72	67.41	87.72	61.76	58.44	68.37	58.77	68.89	75.53
TC19000391.hg.1	ZNF493	zinc finger protein 493	NM_001076678	NM_001076678	RefSeq	Homo sapiens zinc finger protein 493 (ZNF493), transcript variant 3, mRNA.	Coding	chr19	21579921 - 21610375	+	319.33	357.02	243.56	295.27	244.31	397.04	232.86	301.01	242.47	221.62	278.81	231.02	162.75	236.27	246.73	198.64	241.34	227.61	202.24	193.56	259.52	237.41	255.37	258	296.8	201.44	171.98	187.58	208.99	247.6	188.38	211.2	275.74	184.48	171.32	208.93	174.83	107.8	191.07
TC19001348.hg.1	ZNF626	zinc finger protein 626	NM_145297	NM_145297	RefSeq	Homo sapiens zinc finger protein 626 (ZNF626), transcript variant 2, mRNA.	Coding	chr19	20802745 - 20844406	-	85.82	82.3	64.25	65.93	67.35	64.46	57.08	56.63	61.49	51.93	68.12	49.55	41.12	53.36	55.07	56.08	61.02	60.39	53.4	52.29	62.67	62.84	58.46	63.18	62.3	51.35	41.23	44.69	54.27	53.42	45.76	51.87	63.57	43.75	52.84	49.74	44.05	39.29	46.86
TC19001342.hg.1	ZNF682	zinc finger protein 682	NM_001077349	NM_001077349	RefSeq	Homo sapiens zinc finger protein 682 (ZNF682), transcript variant 2, mRNA.	Coding	chr19	20115227 - 20150277	-	106.59	100.74	69.62	50.96	52.36	44.26	39.37	39.62	40.39	50.01	47.25	32.11	28.78	37.32	30.05	32.53	43.52	28.94	30.64	30.94	32.57	33.71	40.82	43.46	35.4	34.53	34.23	34.4	35.92	29.32	30.09	34.7	55.62	27.85	29.6	30.63	29.66	31	34.34
TC22000566.hg.1	ZNF70	zinc finger protein 70	NM_021916	NM_021916	RefSeq	Homo sapiens zinc finger protein 70 (ZNF70), mRNA.	Coding	chr22	24083769 - 24093279	-	500.41	432.59	338.74	409.71	350.47	387.51	385.63	367.58	362.28	360.81	360.47	268.28	287.63	300.67	316.97	256.66	250.53	368.26	341.61	323.41	330.74	300.55	307.64	330.41	340.1	324.53	337.74	320.58	361.38	321.39	344.75	357.12	379.19	361.37	322.39	321.21	343.18	386.08	351.41
TC19001798.hg.1	ZNF836	zinc finger protein 836	NM_001102657	NM_001102657	RefSeq	Homo sapiens zinc finger protein 836 (ZNF836), mRNA.	Coding	chr19	52658125 - 52674896	-	115.23	113.89	96.33	87.51	90.92	100.23	84.9	85.2	84.77	74.05	83.86	76.28	73.76	87.87	84.4	104.82	101.01	88.86	78.13	94.94	87.49	74.1	89.64	89.74	87.95	82.51	72.69	71.24	81.09	86.49	82.46	79.02	83.89	80.89	81.34	79.87	76.76	64.4	82.8
TC19000401.hg.1	ZNF849P	zinc finger protein 849, pseudogene	ENST00000340708	ENST00000340708	ENSEMBL	cdna:pseudogene chromosome:GRCh37:19:22867969:22869468:1 gene:ENSG00000198153 gene_biotype:pseudogene transcript_biotype:unprocessed_pseudogene	Coding	chr19	22867969 - 22869468	+	70.91	93.12	45.01	118.95	92.94	121.61	96.7	107.4	136.02	78.53	101.14	52.96	46.45	75.37	86.39	90.68	109.56	85.75	62.21	79.59	85.18	90.59	95.26	107.88	86.63	68.19	54.84	69.88	82.65	62.59	77.09	78.31	108.96	48.35	76.28	58.53	38.31	32.64	52.26
TC18000452.hg.1	ZSCAN30	zinc finger and SCAN domain containing 30	NM_001112734	NM_001112734	RefSeq	Homo sapiens zinc finger and SCAN domain containing 30 (ZSCAN30), mRNA.	Coding	chr18	32831023 - 32870196	-	176.51	163.98	135.9	117.2	97.86	123.29	93.1	124.7	90.41	117.83	96.85	111.43	121.97	113.26	103.04	119.83	112.4	152.21	119.28	203.27	137.3	124	149.59	112.79	114.03	101.31	107.33	112.94	98.61	115.4	123.24	133.54	124.43	107.54	89.44	115.03	96.86	98.79	106.67
TC06002050.hg.1	ZUFSP	zinc finger with UFM1-specific peptidase domain	NM_145062	NM_145062	RefSeq	Homo sapiens zinc finger with UFM1-specific peptidase domain (ZUFSP), mRNA.	Coding	chr6	116956781 - 116989973	-	100.39	86.99	48.73	106.8	110.26	134.93	90.74	129.77	107.23	81.25	88.97	96.79	95.38	111.1	100.16	166.2	188.17	122.74	87.43	114.44	190.58	152.06	201.34	154.95	108.75	94.23	112.5	119.27	129.78	125.78	143.97	106.93	84.48	150.53	176.26	149.83	179.91	116.96	147.32
TC09000741.hg.1	ABL1	c-abl oncogene 1, non-receptor tyrosine kinase	NM_005157	NM_005157	RefSeq	Homo sapiens c-abl oncogene 1, non-receptor tyrosine kinase (ABL1), transcript variant a, mRNA.	Coding	chr9	133589268 - 133763062	+	512.25	520.5	458.23	740.17	683.11	743.44	798.35	682.16	743.8	683.82	694.81	670.31	753.6	824.62	793.54	694.56	737.94	803.86	656.31	600.63	976.4	762.48	799.77	853.74	860.55	779.35	870.49	928.89	846.89	780.04	785.6	667.24	603.25	760.33	682.08	711.1	741.44	694.79	710.6
TC12000846.hg.1	ACACB	acetyl-CoA carboxylase beta	NM_001093	NM_001093	RefSeq	Homo sapiens acetyl-CoA carboxylase beta (ACACB), mRNA.	Coding	chr12	109554400 - 109706031	+	249.56	340.01	207.63	169.2	171.3	160.19	166.01	161.52	168.73	160.48	172.8	155.1	236.75	255.25	179.59	207.37	246.51	150.52	153.65	153.1	178.9	184.68	265.6	233.02	253.17	186.44	195.42	224.92	226.06	193.58	171.86	185.73	159.19	153.14	129.25	158.34	152.23	148.4	156.92
TC14002200.hg.1	ACOT2	acyl-CoA thioesterase 2	NM_006821	NM_006821	RefSeq	Homo sapiens acyl-CoA thioesterase 2 (ACOT2), nuclear gene encoding mitochondrial protein, transcript variant 1, mRNA.	Coding	chr14	74034324 - 74042362	+	255.16	256.04	216.2	446.15	419.64	375.45	376.13	317.67	347.91	354.79	366.26	486.77	438.21	437.69	361.95	412.27	347.57	425.59	385.12	487.66	384.4	357.97	488.13	309.88	396.81	378.74	379.21	255.69	326.68	413.14	377.01	285.54	314.08	301.17	257.82	341.58	313.09	276.98	305.13
TC03003358.hg.1	ACY1	aminoacylase 1	NM_000666	NM_000666	RefSeq	Homo sapiens aminoacylase 1 (ACY1), transcript variant 1, mRNA.	Coding	chr3	52017300 - 52023218	+	326.41	318.59	388.81	655.25	636.46	682.39	695.61	539.28	567.9	645.52	576.53	673.78	783.28	694.67	656.69	599.89	503.27	704.2	650.72	796.51	682.9	619.37	580.23	564.67	627.56	649.21	712.19	631.56	595.93	587.25	777.03	691.79	662.69	711.55	653.79	686.3	513.95	544.59	575.08
TC07000545.hg.1	AKAP9	A kinase (PRKA) anchor protein (yotiao) 9	NM_005751	NM_005751	RefSeq	Homo sapiens A kinase (PRKA) anchor protein (yotiao) 9 (AKAP9), transcript variant 2, mRNA.	Coding	chr7	91570181 - 91739987	+	491.13	581.88	438.61	266.09	269.8	326.99	239.55	315.72	305.53	223.73	257.6	277.38	285.98	319.21	285.05	345.2	411.37	334.08	256.74	314.04	402.15	286.11	396	329.3	288.83	259.16	263.1	283.1	298.31	339.92	336.63	323.4	285.91	321.91	333.29	303.03	341.13	229.08	311.12
TC11000702.hg.1	ALDH3B1	aldehyde dehydrogenase 3 family, member B1	NM_000694	NM_000694	RefSeq	Homo sapiens aldehyde dehydrogenase 3 family, member B1 (ALDH3B1), transcript variant 1, mRNA.	Coding	chr11	67776048 - 67796743	+	420.11	406.2	383.69	345.13	360.23	293.68	341.16	359.66	280.76	383.7	312.16	396.73	691.24	740.11	514.72	642.54	649.47	468.25	372.01	556.41	531.98	503.49	767.27	433.67	619.76	587.29	403.29	462.97	400.12	623.44	436.19	583.17	495.03	475.72	405.4	468.91	548.69	493.76	522.4
TC06000146.hg.1	ALDH5A1	aldehyde dehydrogenase 5 family, member A1	NM_001080	NM_001080	RefSeq	Homo sapiens aldehyde dehydrogenase 5 family, member A1 (ALDH5A1), nuclear gene encoding mitochondrial protein, transcript variant 2, mRNA.	Coding	chr6	24495080 - 24537435	+	241.69	249.53	184.2	273.85	304.04	283.28	245.77	259.46	238.09	250.25	219.22	225.08	242.87	236.25	228.94	277.23	239.85	231.58	210.41	234.46	246.62	232.7	257.83	243.48	215.75	233.67	248.19	265.56	231.06	246.44	259.68	172.59	187.29	260.11	278.07	298.31	332.68	316.88	325.85
TC01000719.hg.1	ALG6	ALG6, alpha-1,3-glucosyltransferase	NM_013339	NM_013339	RefSeq	Homo sapiens ALG6, alpha-1,3-glucosyltransferase (ALG6), mRNA.	Coding	chr1	63833261 - 63904233	+	99.42	101.4	69.69	127.57	179.94	159.24	127.47	142.37	129.11	93.21	122.25	136.66	111.85	122.3	109.62	187.36	202.24	97.4	100.69	103.3	124.71	133.86	137.04	133.35	90.84	94.99	118.25	104.95	117.87	100.24	146.73	101.6	83.34	131.14	150.68	140.43	129.62	88.77	118.08
TC12000854.hg.1	ANKRD13A	ankyrin repeat domain 13A	NM_033121	NM_033121	RefSeq	Homo sapiens ankyrin repeat domain 13A (ANKRD13A), mRNA.	Coding	chr12	110436991 - 110477568	+	1013.1	973.42	779.04	554.34	554.71	592.32	533.38	603.19	509.74	568.95	467.98	511.46	479.83	559.23	521.75	499.89	513.61	641.7	477.94	493.03	603.3	474.08	520.89	524.3	437.92	400.08	445.26	479.98	518.17	457.43	525.89	458.66	436.42	533.04	469.6	522.43	545.56	465.42	519.47
TC01002771.hg.1	ANKRD13C	ankyrin repeat domain 13C	NM_030816	NM_030816	RefSeq	Homo sapiens ankyrin repeat domain 13C (ANKRD13C), mRNA.	Coding	chr1	70724685 - 70820417	-	259.76	271.47	194.51	281.26	317.47	354.14	298.33	346.47	321.39	234.34	276.8	293.76	232.62	313.68	275.4	385.14	465.22	253.74	260.57	264.74	352.36	325.36	349.42	309.5	226.12	237.34	295.88	310.87	315.87	310.68	379.8	326.37	258.33	392.54	394.69	394.75	426.4	253.6	391.76
TC09000295.hg.1	ANKRD20A4	ankyrin repeat domain 20 family, member A4	NM_001098805	NM_001098805	RefSeq	Homo sapiens ankyrin repeat domain 20 family, member A4 (ANKRD20A4), mRNA.	Coding	chr9	69381812 - 69425560	+	64.18	56.22	54.47	122.66	112.52	101.65	50.97	58	65.35	121.02	106.67	110.97	74.25	136.6	151.19	95.24	184.73	122.58	82.73	45.7	190.38	98.91	95.87	176.4	222.24	102.27	102.3	100.36	164.1	121.01	160.54	51.23	90.24	63.93	169.78	206.79	63.95	167.56	211.89
TC15000248.hg.1	ANP32AP1	acidic (leucine-rich) nuclear phosphoprotein 32 family, member A pseudogene 1	NR_003144	NR_003144	RefSeq	Homo sapiens acidic (leucine-rich) nuclear phosphoprotein 32 family, member A pseudogene 1 (ANP32AP1), non-coding RNA.	Coding	chr15	35474000 - 35530398	+	91.12	118.87	81.17	165.22	153.31	153.48	153.72	148.25	188.69	123.8	162.69	156.02	118.03	185.31	142.11	168.09	157.47	158.31	145.86	112.13	123.77	133.28	131.27	146.56	128.39	142.14	157.65	131.76	144.62	116.89	137.86	154.09	121.08	154.11	179.88	153.52	125.45	101.76	151.97
TC19001021.hg.1	AP3D1	adaptor-related protein complex 3, delta 1 subunit	NM_003938	NM_003938	RefSeq	Homo sapiens adaptor-related protein complex 3, delta 1 subunit (AP3D1), transcript variant 2, mRNA.	Coding	chr19	2100993 - 2151556	-	585.03	557.49	526.97	1070.39	929.82	1053.53	1160.1	1047.61	1015.4	993.39	1040.41	952.98	933.08	1011.82	992.82	813.61	798.97	1016.39	1069	877.92	1042.79	926.31	857.44	1030.49	983.46	1113.77	1159.53	1332.14	1119.44	938.21	978.65	947.18	921.13	931.68	832.13	898.88	894.5	902.53	939.11
TC17001961.hg.1	ARHGDIA	Rho GDP dissociation inhibitor (GDI) alpha	NM_001185077	NM_001185077	RefSeq	Homo sapiens Rho GDP dissociation inhibitor (GDI) alpha (ARHGDIA), transcript variant 1, mRNA.	Coding	chr17	79825596 - 79829282	-	384.97	338.44	445.32	673.64	715.41	490.08	562.96	459.32	556.75	576.17	496.71	539.89	545.63	464.69	463.82	406.15	342.03	387.66	478.45	383.2	336.28	376.61	265.29	429.93	342.18	474.12	492.04	430.86	423.42	411.54	441.59	374.34	401.63	383.98	321.05	373.09	293.51	335.03	345.56
TC01006389.hg.1	ARID4B	AT rich interactive domain 4B (RBP1-like)	NM_016374	NM_016374	RefSeq	Homo sapiens AT rich interactive domain 4B (RBP1-like) (ARID4B), transcript variant 1, mRNA.	Coding	chr1	235330210 - 235491534	-	602.91	519.52	386.94	213.61	243.41	269.68	200.85	284.9	235.17	248.15	214.06	237.64	218.01	226.88	215.67	261.03	281.48	253.16	221.84	292.34	273.05	259.99	277.68	239.41	170.15	163.42	223.51	224.53	212.46	259.36	277.66	242.2	241.71	243.54	241.04	231.78	218.97	164.1	209.56
TC10001492.hg.1	ATAD1	ATPase family, AAA domain containing 1	NM_032810	NM_032810	RefSeq	Homo sapiens ATPase family, AAA domain containing 1 (ATAD1), mRNA.	Coding	chr10	89511269 - 89601100	-	557.96	496.54	389	499.24	543.09	573.15	415.89	530.38	421.96	397.11	373.84	531	484.73	501.83	455.44	578.05	593.07	434.14	402.57	428.11	513.07	449.17	515.38	473.07	379.71	367.71	403.62	387.61	377.08	433.25	474.3	419.83	359.13	439.16	449.38	399.85	380.59	320.69	368.06
TC09001324.hg.1	AUH	AU RNA binding protein/enoyl-CoA hydratase	NM_001698	NM_001698	RefSeq	Homo sapiens AU RNA binding protein/enoyl-CoA hydratase (AUH), nuclear gene encoding mitochondrial protein, mRNA.	Coding	chr9	93976097 - 94124206	-	371.65	392.63	280.02	246.95	254.56	302.7	296.41	255.22	314.87	241.89	293.88	246.29	216.35	276.9	265.85	308.46	343.88	265.68	231.17	259.55	230.34	252.91	309.8	242.62	218.94	220.93	224.39	230.28	284.34	206.95	254.13	254.95	230.2	252.9	286.63	259.2	278.26	195.47	264.24
TC19001697.hg.1	BCAT2	branched chain amino-acid transaminase 2, mitochondrial	NM_001164773	NM_001164773	RefSeq	Homo sapiens branched chain amino-acid transaminase 2, mitochondrial (BCAT2), transcript variant b, mRNA.	Coding	chr19	49298319 - 49314320	-	172.24	184.85	228.14	351.01	337.37	271.37	285.34	288.81	284.21	368.19	296.86	374.63	478.38	392.09	327.36	355.59	332.81	300.56	297.46	356.15	342.77	344.15	314.05	343.49	281.97	282.99	392.61	358.62	303.92	291.41	409.82	330.5	345.15	328.08	284.13	311.07	261.95	299.22	289.95
TC07001927.hg.1	BRAF	v-raf murine sarcoma viral oncogene homolog B1	NM_004333	NM_004333	RefSeq	Homo sapiens v-raf murine sarcoma viral oncogene homolog B1 (BRAF), mRNA.	Coding	chr7	140424943 - 140624564	-	995.45	1028.32	837.06	620.97	583.03	668.95	602.37	654.9	673.17	568.71	625.1	569.86	603.34	657.62	619.9	680.65	658.83	731.69	601.7	731.74	763.76	598.08	759.46	628.86	594.97	559.3	569.74	633.69	722.67	618.14	657.42	620.75	568.93	615.27	618.17	588.9	590.19	531.01	561.24
TC10001216.hg.1	C10orf10	chromosome 10 open reading frame 10	NM_007021	NM_007021	RefSeq	Homo sapiens chromosome 10 open reading frame 10 (C10orf10), mRNA.	Coding	chr10	45466429 - 45474330	-	104.63	76.57	106.91	71.61	81.46	69.34	80.25	76.74	79.25	85.56	77.47	88.26	88.38	72.1	78.03	71.25	77.89	77.18	82.66	81.71	77.83	82.27	78.93	81.1	94.51	86.49	87.42	74.27	81.57	77.46	80.69	83.79	89.33	85	77.87	80.01	91.15	104.64	96.17
TC14000562.hg.1	C14orf159	chromosome 14 open reading frame 159	NM_001102366	NM_001102366	RefSeq	Homo sapiens chromosome 14 open reading frame 159 (C14orf159), transcript variant 1, mRNA.	Coding	chr14	91526677 - 91691703	+	305.13	302.08	323.71	340.18	325.6	327.11	320.3	322.61	292.09	301.63	297.98	301.55	344.78	337.18	318.03	302.05	299.01	277.32	262.99	284.99	302.56	276.72	320.84	287.39	280.9	251.27	272.16	272.27	297.16	264.34	259.39	258.6	252.31	268.14	249.03	262.13	276.1	276.76	263.04
TC14000304.hg.1	C14orf166	chromosome 14 open reading frame 166	NM_016039	NM_016039	RefSeq	Homo sapiens chromosome 14 open reading frame 166 (C14orf166), mRNA.	Coding	chr14	52456193 - 52471420	+	955.21	904.3	643.7	894.18	1147.97	1111.1	1003.94	980.08	972.33	996.91	909.94	992.81	937.26	968.54	973.7	1362.21	1326.58	1009.86	963.17	826.65	1099.58	1163.43	929.86	1152.32	875.84	985.09	923.8	1005.85	1017.31	887.89	1103.5	1014.53	779.62	1131.89	1076.05	1027.73	920.82	840.5	980.47
TC14001547.hg.1	C14orf2	chromosome 14 open reading frame 2	NM_001127393	NM_001127393	RefSeq	Homo sapiens chromosome 14 open reading frame 2 (C14orf2), transcript variant 2, mRNA.	Coding	chr14	104378625 - 104394606	-	360.68	328.1	282.59	690.31	775.34	749.57	603.36	567.39	555.98	749.46	591.1	718.27	635.57	658.86	632.22	752.39	563.43	523.78	659.27	537.8	521.59	518.39	520.3	618.26	394.2	505.51	517.53	432.7	547.28	441.23	569.29	567.77	484	547.07	441.18	449.27	363.76	406.31	450.15
TC15000691.hg.1	C15orf39	chromosome 15 open reading frame 39	NM_015492	NM_015492	RefSeq	Homo sapiens chromosome 15 open reading frame 39 (C15orf39), mRNA.	Coding	chr15	75491233 - 75504510	+	444.54	420.47	430	372.77	300.25	354.32	435.35	326.9	355.56	352.38	406.75	360.71	332.14	311.3	313.44	238.01	197.52	327.02	444.08	362.61	319.58	314.31	299.15	359.74	365.13	533.93	366.82	415.93	381.46	392.39	366.49	344.94	352.59	384.16	321.94	332.52	241.58	280.91	273.89
TC01003335.hg.1	C1orf85	chromosome 1 open reading frame 85	NM_144580	NM_144580	RefSeq	Homo sapiens chromosome 1 open reading frame 85 (C1orf85), transcript variant 1, mRNA.	Coding	chr1	156259880 - 156265463	-	227.67	241.15	243.34	315.83	286.69	297.07	360.67	291.24	274.75	289.96	305.97	357.35	375.85	391.78	354.25	367.92	359	547.04	359.89	451.92	594.24	393.03	499.52	373.46	481.31	394.58	362.78	424.28	377.82	361.65	400.03	375.97	352.88	439.97	403.18	419.48	412.12	387.66	414.02
TC09000903.hg.1	C9orf123	chromosome 9 open reading frame 123	NM_033428	NM_033428	RefSeq	Homo sapiens chromosome 9 open reading frame 123 (C9orf123), mRNA.	Coding	chr9	7796490 - 7888380	-	70.01	76.37	87.1	150.63	149.47	105.75	129.37	105.98	127.59	121.11	123.37	133.79	128.27	121.43	119.49	159.13	133.55	113.62	118.91	104.28	99.58	111.74	118.76	96.06	100.41	109.68	124.04	112.18	110.98	89.27	107.42	91.29	97.76	96	96.14	101.28	78.47	83.67	97.24
TC04001807.hg.1	CASP3	caspase 3, apoptosis-related cysteine peptidase	NM_004346	NM_004346	RefSeq	Homo sapiens caspase 3, apoptosis-related cysteine peptidase (CASP3), transcript variant alpha, mRNA.	Coding	chr4	185548850 - 185570663	-	616.32	648.36	314.02	1300.45	1714.3	1691.59	1243.19	1674.31	1325.06	1121.85	991.1	1543.33	1669.5	1550.41	1097.39	1939.46	1672.05	1081.57	1023.8	1455.87	950.63	994	1104.43	1106.65	940.95	879.87	1128.6	1020.03	888.66	1012.86	1310.53	1008.51	1024.79	992.65	894.41	948.23	1015.22	805.65	1002.13
TC20000429.hg.1	CASS4	Cas scaffolding protein family member 4	NM_020356	NM_020356	RefSeq	Homo sapiens Cas scaffolding protein family member 4 (CASS4), transcript variant 2, mRNA.	Coding	chr20	54987168 - 55034396	+	68.84	66.83	82.08	77.75	70.94	61.11	55.76	68.36	59.75	67.43	55.61	79.67	90.12	112.64	121.86	138.69	131.97	53.62	58.82	60.51	63.98	68.83	58.75	58.49	60.39	58.98	53.14	67.5	60.55	58	49.67	53.38	60.06	57.3	61.26	52.71	79.19	77.04	73.28
TC20000231.hg.1	CBFA2T2	core-binding factor, runt domain, alpha subunit 2; translocated to, 2	NM_001032999	NM_001032999	RefSeq	Homo sapiens core-binding factor, runt domain, alpha subunit 2; translocated to, 2 (CBFA2T2), transcript variant 3, mRNA.	Coding	chr20	32077881 - 32237842	+	233.77	276.02	236	203.87	181.64	178.11	186.92	189.27	192.14	163.4	186.68	179.07	190.91	209.63	179.94	191.96	205.38	208.8	178.27	195.75	200.95	174.44	225.76	181.07	191.28	173.71	174.25	189.95	193.34	182.52	177.37	176.57	174.15	184.9	180.75	180.35	172.47	167.7	170.11
TC05001317.hg.1	CCL28	chemokine (C-C motif) ligand 28	NM_148672	NM_148672	RefSeq	Homo sapiens chemokine (C-C motif) ligand 28 (CCL28), mRNA.	Coding	chr5	43376747 - 43412493	-	226.96	216.62	188.99	126.3	131.68	125.93	108.86	118.91	122.04	128.59	134.1	122.47	112.82	128.49	129.43	120.48	131.18	124.66	132.26	189.26	123.34	130.92	144.29	138.2	122.15	149.65	113.38	146.75	127.35	172.9	151.77	172	161.28	175.35	167.15	167.15	142.31	133.05	152.39
TC10000240.hg.1	CCNY	cyclin Y	NM_145012	NM_145012	RefSeq	Homo sapiens cyclin Y (CCNY), transcript variant 1, mRNA.	Coding	chr10	35535953 - 35860852	+	546.03	528.32	406.54	418.2	440	464.75	468.71	445.97	437.57	439.91	441.65	425.25	424.8	411.25	390.33	383.28	354.45	453.12	438.4	470.92	382.36	378.03	360.94	417.39	412.38	425.2	455.41	423.17	428.11	430.16	481.94	460.75	479.56	432.15	404.17	411.04	385.61	365.24	393.51
TC07000388.hg.1	CCT6P3	chaperonin containing TCP1, subunit 6 (zeta) pseudogene 3	NR_033416	NR_033416	RefSeq	Homo sapiens chaperonin containing TCP1, subunit 6 (zeta) pseudogene 3 (CCT6P3), non-coding RNA.	Coding	chr7	64498732 - 64535091	+	421.01	352.46	216.46	406	427.7	437.9	405.71	416.83	431.2	315.2	396.84	351.17	310.69	400.92	353.47	441.54	532.29	360.12	316.23	311.88	363.03	387.82	437.09	400.92	363.39	312.39	336.67	358.23	367.44	318.53	349.82	339.59	302.56	364.5	426.89	358.71	378.18	268.59	369.22
TC01001741.hg.1	CD46	CD46 molecule, complement regulatory protein	NM_002389	NM_002389	RefSeq	Homo sapiens CD46 molecule, complement regulatory protein (CD46), transcript variant a, mRNA.	Coding	chr1	207925383 - 207968861	+	1198.72	1233.52	978.8	869.49	768.83	954.75	924.29	939.87	954.37	854.67	931.84	865.7	823.92	977.69	863.76	1094.24	1154.87	1209.29	817.04	1174.42	1180.91	962.05	1271.47	982.71	1003.45	797.46	847.5	805.75	991.23	994.9	1074.69	1189.9	974.68	1159.43	1230.21	1091.01	1131.04	737.95	1028.45
TC12001584.hg.1	CD63	CD63 molecule	NM_001040034	NM_001040034	RefSeq	[retired] Homo sapiens CD63 molecule (CD63), transcript variant 2, mRNA.	Coding	chr12	56119107 - 56123491	-	310.96	310.32	333.3	388.66	402.28	367.08	383.74	381.62	370.98	383.96	341.91	435.47	470.16	392.59	306.57	339.59	307.71	373.69	371.48	374.96	289.61	289.23	305.48	383.05	344.11	418.52	420.91	417.41	366.25	386.82	439.79	372.16	398.39	350.86	306.88	311.76	314.96	331.61	320.63
TC11000063.hg.1	CD81	CD81 molecule	NM_004356	NM_004356	RefSeq	Homo sapiens CD81 molecule (CD81), mRNA.	Coding	chr11	2397419 - 2418649	+	643.47	598.08	692.19	586.72	525.67	461.66	555.86	474.35	562.96	627.88	592.11	412.66	475.53	366.56	439.32	375.35	311.33	361.1	393.18	445.69	391.66	412.47	373.45	445.12	468.2	495.85	543.79	494.93	495.18	427.52	427.09	472.92	547.03	420.77	371.95	399.54	369.47	442.55	434.59
TC16001011.hg.1	CDIPT	CDP-diacylglycerol--inositol 3-phosphatidyltransferase	NM_006319	NM_006319	RefSeq	Homo sapiens CDP-diacylglycerol--inositol 3-phosphatidyltransferase (CDIPT), mRNA.	Coding	chr16	29869678 - 29875055	-	716.4	607.18	619.47	511.83	538.63	508.48	575.93	522.23	535.52	654.08	584.89	584.45	597.45	492.39	501.39	507.36	454.8	565.88	524.29	682	580.4	589.73	613.57	530.66	530.98	559.6	657.19	648.56	640.3	500.98	594.64	598.59	663.01	649.43	582.52	635.37	636.33	662.63	700.15
TC12001845.hg.1	CDK17	cyclin-dependent kinase 17	NM_001170464	NM_001170464	RefSeq	Homo sapiens cyclin-dependent kinase 17 (CDK17), transcript variant 2, mRNA.	Coding	chr12	96672039 - 96794366	-	939.92	835.25	698.36	493.21	526.39	565.17	530.29	518.47	602.65	454.7	531.3	490.23	427.19	505.2	498.32	583.44	618.86	664.75	548.07	642.7	657.92	566.33	628.2	511.7	471.24	501.52	505.33	518.75	535.89	500.76	609.56	577.22	540.57	597.89	634.05	549.92	616.56	455.37	560.89
TC14001119.hg.1	CDKL1	cyclin-dependent kinase-like 1 (CDC2-related kinase)	NM_004196	NM_004196	RefSeq	Homo sapiens cyclin-dependent kinase-like 1 (CDC2-related kinase) (CDKL1), mRNA.	Coding	chr14	50796310 - 50883179	-	71.47	67.86	60.84	87.01	85.78	80.37	77.68	88.99	80.24	76.56	67.43	98	78.44	88.01	101.71	80.17	77.67	65.79	86.24	66.04	64.02	72.78	61.23	63.43	62.3	62.92	61.8	57.05	63.08	62.46	76.12	67.6	62.75	60.65	59.54	57.06	58.51	65.94	57.27
TC04001249.hg.1	CENPC1	centromere protein C 1	NM_001812	NM_001812	RefSeq	Homo sapiens centromere protein C 1 (CENPC1), mRNA.	Coding	chr4	68337521 - 68411324	-	530.7	517.4	425.12	322.09	350.5	439.31	317.66	427.7	382.49	288.96	316.17	450.96	322	388.63	414.62	463.87	481.36	590.41	481.59	566.35	422.9	402.74	426.14	479.41	430.48	466.32	377.19	397.97	395.81	590.5	530.75	507.72	487.2	401.62	483.98	381.46	360.64	264.2	327.66
TC04000327.hg.1	CEP135	centrosomal protein 135kDa	NM_025009	NM_025009	RefSeq	Homo sapiens centrosomal protein 135kDa (CEP135), mRNA.	Coding	chr4	56815037 - 56899527	+	244.75	247.75	169.66	248.56	264.31	348.47	277.1	360.36	290.14	250.36	272.28	242.68	205.61	264.23	267.87	314.33	386.77	348.18	267.08	277.62	422.54	358.04	399.75	336.97	273.83	212.75	259.55	279.56	303.94	282.79	261.83	280.29	215.82	367.25	377.37	337.44	391.44	262.79	339.83
TC01000339.hg.1	CEP85	centrosomal protein 85kDa	NM_022778	NM_022778	RefSeq	Homo sapiens centrosomal protein 85kDa (CEP85), mRNA.	Coding	chr1	26560691 - 26605299	+	284.55	303.73	219.14	466.54	477	515.26	470.46	588.12	443.31	463.63	476.29	415.87	456.53	474.76	468.99	503.17	496.4	366.74	401.84	414.37	521.92	541.81	551.95	516.7	369.85	373.62	488.66	524.65	499.27	533.68	447.12	400.08	421.89	575.76	503.24	537.92	527.73	494.34	495.06
TC22000432.hg.1	CHKB-AS1	CHKB antisense RNA 1 (head to head)	NR_021492	NR_021492	RefSeq	Homo sapiens uncharacterized transcript (LOC100144603), non-coding RNA.	Coding	chr22	51021455 - 51022355	+	145.9	165.22	122.27	225.51	208.89	389.1	193.22	241.28	193.37	285.25	223.82	154.27	163.31	179.97	133.89	128.5	138.64	148.51	144.56	172.41	138.4	132.19	149.64	140.24	125.68	151.55	154.33	143.18	139.33	154.25	144.98	128.08	172.82	155.57	139.88	182.79	147.59	151.33	165.99
TC01004015.hg.1	CHRM3-AS2	CHRM3 antisense RNA 2	ENST00000427859	ENST00000427859	ENSEMBL	cdna:known chromosome:GRCh37:1:239867192:239882366:-1 gene:ENSG00000233355 gene_biotype:processed_transcript transcript_biotype:antisense	Coding	chr1	239867192 - 239882419	-	73.14	70.03	65.73	220.65	143.43	192.33	64.64	202.55	131.56	150.09	97.49	68.69	96.72	85.42	37.2	40.88	33	39.5	37.28	178.96	20.26	26.57	40.26	35.77	35.36	20.25	23.66	24.8	25.9	24.07	45.45	134.43	116.79	26.17	23.02	23.38	17.44	18.84	16.18
TC17000464.hg.1	CISD3	CDGSH iron sulfur domain 3	NM_001136498	NM_001136498	RefSeq	Homo sapiens CDGSH iron sulfur domain 3 (CISD3), mRNA.	Coding	chr17	36886510 - 36891858	+	407.62	397.8	479.85	848.8	855.86	690.89	885.42	614.02	669.66	719.55	804.36	761.37	784	715.91	708.43	646.84	557.8	645.21	722.55	603.14	584.66	608.48	504.84	596.9	555.44	767.95	811.44	662.88	764.77	567.49	677.88	604.61	670.93	582.88	540.81	639.64	460.31	477.31	547.98
TC17000520.hg.1	CNP	2',3'-cyclic nucleotide 3' phosphodiesterase	NM_033133	NM_033133	RefSeq	Homo sapiens 2',3'-cyclic nucleotide 3' phosphodiesterase (CNP), mRNA.	Coding	chr17	40118759 - 40129754	+	301.85	314.93	298.09	695.4	805.15	530.1	633.41	589.21	591.79	529.83	629.82	559.4	635.36	629.23	615.86	656.37	566.22	514.6	527	521.74	590.83	626.75	538.14	532.74	506.62	570.61	646.1	593.97	620.18	475.57	527.51	470.63	495.94	541.92	518.78	533.89	569.37	529.72	573.74
TC16000960.hg.1	COG7	component of oligomeric golgi complex 7	NM_153603	NM_153603	RefSeq	Homo sapiens component of oligomeric golgi complex 7 (COG7), mRNA.	Coding	chr16	23399814 - 23464512	-	327.27	359.52	265.45	442.22	420.76	525.74	506.47	504.95	405.23	422.72	434.82	407.61	494.39	514.71	523.31	575.32	526.94	546.88	492.3	470.62	817.31	611.05	744.63	606.51	515.05	446.18	470.2	561.54	572.37	491.32	477.75	471.41	384.72	620.69	537.86	581.17	649.47	579.07	582.83
TC03000703.hg.1	COL6A4P2	collagen, type VI, alpha 4 pseudogene 2	NR_027898	NR_027898	RefSeq	Homo sapiens collagen, type VI, alpha 4 pseudogene 2 (COL6A4P2), non-coding RNA.	Coding	chr3	129931663 - 129992649	+	93.55	89.45	86.99	64.7	68.54	74.8	74.1	74.39	66.49	75.61	78.86	79.02	81.53	67	87.08	74.26	81.79	87.97	93.66	113.5	92.84	86.99	105.52	87.98	94.06	93.58	86.95	81.18	91.59	102.54	89.67	74.76	88.18	117.23	92.35	99.89	116.76	104.3	110.61
TC04001167.hg.1	COMMD8	COMM domain containing 8	NM_017845	NM_017845	RefSeq	Homo sapiens COMM domain containing 8 (COMMD8), mRNA.	Coding	chr4	47452811 - 47465736	-	69.07	70.58	52.85	146.18	212.79	155.08	137.76	147.32	135.6	105.85	128.45	131.2	126.17	158.65	138.39	242.31	255.81	131.72	117.72	115.98	116.22	126.11	150.35	121.97	91.97	111.7	117.74	106.17	124.07	115.79	139.77	102.86	87.49	110.95	109.01	107.88	89.5	71.65	97.2
TC11003450.hg.1	CTNND1	catenin (cadherin-associated protein), delta 1	NM_001085458	NM_001085458	RefSeq	Homo sapiens catenin (cadherin-associated protein), delta 1 (CTNND1), transcript variant 1, mRNA.	Coding	chr11	57508722 - 57587018	+	465.2	431.54	362.28	566.27	498.75	590.8	546.11	552.45	566.27	519.59	556.34	567.63	605.16	684.66	673.79	609	695.89	724.58	615.42	555.49	726.56	644.12	709.82	672.88	656.42	546.36	595.75	651.06	623.34	669.54	578.5	606.42	572.87	511.39	519.15	525.3	525.16	450.59	537.3
TC13000419.hg.1	CUL4A	cullin 4A	NM_001008895	NM_001008895	RefSeq	Homo sapiens cullin 4A (CUL4A), transcript variant 1, mRNA.	Coding	chr13	113862552 - 113919399	+	364.15	400.76	343.01	511.86	613.58	577.72	547.24	623.86	556.22	521.49	527.98	498.05	506.87	512.42	502.93	725.41	668.38	472.39	460.81	483.88	559.64	565.45	574.49	555.33	429.83	441.81	565.65	552.02	588.23	500.38	534.1	495.85	468.57	558.03	548.63	531.1	530.35	503.06	536.27
TC05001164.hg.1	DAP	death-associated protein	NM_004394	NM_004394	RefSeq	Homo sapiens death-associated protein (DAP), mRNA.	Coding	chr5	10679342 - 10761387	-	536.72	568.79	483.25	816.24	792.67	715.05	739.63	706.42	712.44	674.89	705.49	727.71	660.22	728.09	719.33	651.62	640.52	614.1	700.6	585.71	556.85	589.52	579.99	624.92	608.54	629.78	705.29	688.14	720.49	557.7	672.18	535.58	583.44	566.98	577.99	548.57	517.61	546.73	535.69
TC6_mcf_hap5000185.hg.1	DAXX	death-domain associated protein	NM_001141969	NM_001141969	RefSeq	Homo sapiens death-domain associated protein (DAXX), transcript variant 1, mRNA.	Coding	chr6_mcf_hap5	4760078 - 4770787	-	142.81	161.71	178.26	298.58	269.27	277.34	337.37	324.1	321.53	351.17	324.26	261.72	284.23	299.77	302.52	241.13	236.8	314.76	274.44	267.19	308.5	272.91	245.71	286.3	263.43	261.63	351.68	337.84	340.87	298.59	340.81	310.02	278.67	318.98	280.36	307.45	287.94	293.34	265.28
TC6_qbl_hap6000198.hg.1	DAXX	death-domain associated protein	NM_001141969	NM_001141969	RefSeq	Homo sapiens death-domain associated protein (DAXX), transcript variant 1, mRNA.	Coding	chr6_qbl_hap6	4518583 - 4529294	-	139.64	161.12	177.18	294.31	261.56	274.12	332.24	318.36	317.7	348.33	317.4	258.19	282.49	294.12	298.86	238.74	234.96	312.01	268.91	264.2	306.98	270.41	244.69	283.82	260.25	258.66	350.4	334.89	334.21	295.9	335.45	305.96	277.03	315.88	278.57	305.36	286.45	293.23	264.14
TC6_cox_hap2000210.hg.1	DAXX	death-domain associated protein	NM_001141969	NM_001141969	RefSeq	Homo sapiens death-domain associated protein (DAXX), transcript variant 1, mRNA.	Coding	chr6_cox_hap2	4730149 - 4740860	-	137.47	158.32	176.3	290.72	255.61	270.55	327.78	315.29	312.71	343.52	312.17	250.98	279.47	288.92	292.75	235.66	230.81	307.58	263.31	260.64	302.31	264.2	239.98	278.79	255.52	254.67	344.08	332.22	329.34	290.21	333.78	301.73	271.67	307.86	273.89	301.19	279.41	286.67	257.63
TC6_dbb_hap3000196.hg.1	DAXX	death-domain associated protein	NM_001141969	NM_001141969	RefSeq	Homo sapiens death-domain associated protein (DAXX), transcript variant 1, mRNA.	Coding	chr6_dbb_hap3	4567658 - 4578368	-	137.47	158.32	176.3	290.72	255.61	270.55	327.78	315.29	312.71	343.52	312.17	250.98	279.47	288.92	292.75	235.66	230.81	307.58	263.31	260.64	302.31	264.2	239.98	278.79	255.52	254.67	344.08	332.22	329.34	290.21	333.78	301.73	271.67	307.86	273.89	301.19	279.41	286.67	257.63
TC06001586.hg.1	DAXX	death-domain associated protein	NM_001141969	NM_001141969	RefSeq	Homo sapiens death-domain associated protein (DAXX), transcript variant 1, mRNA.	Coding	chr6	33286335 - 33297046	-	138.8	156.2	166.27	283.69	253.91	268.11	325.24	311.06	310.9	337.82	313.47	250.66	270.81	284.59	289.52	231.33	228.03	304.32	264.67	253.93	300.16	263.15	238.48	274.47	252.2	252.24	338.68	325.78	326.54	288.82	328.31	294.72	267.82	310.34	271.22	300.65	276.07	282.07	255.38
TC6_ssto_hap7000175.hg.1	DAXX	NULL	OTTHUMT00000276433	OTTHUMT00000276433	Havana transcript	cdna:all chromosome:VEGA52:6-SSTO:4714386:4714635:-1 Gene:OTTHUMG00000140159	Coding	chr6_ssto_hap7	4776972 - 4777254	-	134.68	125.43	250.94	140.41	122.05	167.02	163.92	167.33	181.62	142.37	150.7	152.82	175.72	151.64	174.72	112.99	164.56	146.53	140.09	145.81	119.67	164.99	130.47	151.03	200.85	188.01	158.58	112.59	186.05	190.83	155.08	177.2	177.46	144.49	206.48	146.28	192.32	227.88	169.88
TC08000648.hg.1	DCAF13	DDB1 and CUL4 associated factor 13	NM_015420	NM_015420	RefSeq	Homo sapiens DDB1 and CUL4 associated factor 13 (DCAF13), mRNA.	Coding	chr8	104426942 - 104455681	+	157.82	163.68	101.59	306.92	398.08	358.49	261.76	392.5	298.07	277.86	271.58	308.26	240.84	284.51	263.71	365.92	417.18	215.62	254.15	223.87	194.37	221.66	215.15	260.58	159.53	207.05	268.73	223.5	231.74	241.67	289.05	230.32	215.09	219.95	230.01	214.25	164.53	118.78	168.06
TC02001020.hg.1	DCAF17	DDB1 and CUL4 associated factor 17	NM_025000	NM_025000	RefSeq	Homo sapiens DDB1 and CUL4 associated factor 17 (DCAF17), transcript variant 1, mRNA.	Coding	chr2	172290727 - 172341562	+	337.93	354.35	239.19	451.78	453.45	566.57	401.09	498.63	415.07	402.49	381.13	392.36	377.35	441.73	443.88	461.28	458.35	434.76	390.84	318.93	469.81	409.89	423.59	437.81	331.33	311.65	334.81	338.13	383.15	325.79	346.42	298.26	236.66	407.59	417.5	376.17	366.48	310.69	357.65
TC07000520.hg.1	DMTF1	cyclin D binding myb-like transcription factor 1	NM_001142326	NM_001142326	RefSeq	Homo sapiens cyclin D binding myb-like transcription factor 1 (DMTF1), transcript variant 3, mRNA.	Coding	chr7	86781677 - 86825648	+	908.86	876.82	783.37	437.3	444.19	524.25	447.33	529.23	497.84	418.19	500.57	495.12	391.57	428.9	479.63	504.26	540.31	481.93	495.63	525.66	536.29	556.33	577.53	515.73	401.85	441.94	460.72	463.42	518.67	567.32	567.88	557.5	531.91	565.72	620.55	545.65	540.59	381.82	534.42
TC16000126.hg.1	DNASE1	deoxyribonuclease I	NM_005223	NM_005223	RefSeq	Homo sapiens deoxyribonuclease I (DNASE1), mRNA.	Coding	chr16	3692939 - 3713727	+	165.96	186.95	204.17	149.26	149.91	139.59	147.21	133.27	130.48	155.71	144.29	158.49	170.91	158.37	147.82	138.66	125.87	189.56	160.66	173.98	169.75	154.35	160.51	153.28	170.56	166.53	140.71	158.76	160.02	148.35	137.56	135.01	153.96	148.98	128.95	147.33	145.11	167.43	163.46
TC06001235.hg.1	ECI2	enoyl-CoA delta isomerase 2	NM_001166010	NM_001166010	RefSeq	Homo sapiens enoyl-CoA delta isomerase 2 (ECI2), transcript variant 3, mRNA.	Coding	chr6	4115923 - 4135831	-	237.16	221.4	201.46	338.5	344.76	391.6	351.95	341.21	309.77	295.2	312.99	369.05	390.85	418.19	350.46	439.24	443.16	365.68	347.39	383.81	378.1	408.11	483.76	372.13	385.7	367.44	334.63	318.75	340.38	344.46	342.05	318.82	273.64	328.72	340.49	327.74	332.59	327.2	350.14
TC22000711.hg.1	EIF3D	eukaryotic translation initiation factor 3, subunit D	NM_003753	NM_003753	RefSeq	Homo sapiens eukaryotic translation initiation factor 3, subunit D (EIF3D), mRNA.	Coding	chr22	36906897 - 36925483	-	885.42	889.37	800.62	967.49	1053.77	942.09	898.44	877.63	905.86	822.91	869.53	991.01	1082.45	1035.2	1021.66	1253.36	1099.89	927.21	1017.81	999.05	964.59	1059.63	1133.95	898.29	905.54	990.75	992.06	1000.3	944.76	888.35	948.38	919.64	883.22	920.44	892.5	890.44	763.25	726.73	796.5
TC22000291.hg.1	EIF3L	eukaryotic translation initiation factor 3, subunit L	NM_001242923	NM_001242923	RefSeq	Homo sapiens eukaryotic translation initiation factor 3, subunit L (EIF3L), transcript variant 2, mRNA.	Coding	chr22	38244875 - 38285414	+	2285.86	2200.67	1763.85	1977.52	1943.26	1772.4	1764.4	1696.67	1812.58	1524.36	1720.81	1774.29	1826.82	1950.16	1849.51	2211.98	2001.56	1865.39	1706.73	1985.96	1811.36	1922.53	1974.4	1596.4	1743.49	1665.38	1690.89	1659	1724.62	1542.71	1683.35	1739.31	1622.13	1584.46	1689.69	1554	1536.28	1356.29	1455.43
TC18000277.hg.1	ENOSF1	enolase superfamily member 1	NM_001126123	NM_001126123	RefSeq	Homo sapiens enolase superfamily member 1 (ENOSF1), transcript variant 2, mRNA.	Coding	chr18	670324 - 712676	-	413.18	427.02	249.7	554.17	566.12	637.65	562.6	704.44	593.04	538.12	690.31	555.24	599.46	630.16	631.04	745.13	844.47	662.55	565.47	666.53	854.23	768.4	1153	779.85	666.55	605.19	591.98	669.88	757.01	758.75	542.57	597.74	594.16	761.08	821.28	682.84	705.22	684.27	712.68
TC06000624.hg.1	ENPP4	ectonucleotide pyrophosphatase/phosphodiesterase 4 (putative)	NM_014936	NM_014936	RefSeq	Homo sapiens ectonucleotide pyrophosphatase/phosphodiesterase 4 (putative) (ENPP4), mRNA.	Coding	chr6	46097701 - 46114436	+	148.37	126.75	81.83	164.64	171.54	198.34	167.88	187.41	163.3	163.75	158.46	221.09	141.3	195.27	156.27	233.77	213.93	255.85	230.13	293.26	248.61	194.68	280.32	202.41	183.8	240.3	198.55	207.45	178.61	243.89	296.79	240.7	227.31	202.58	224.36	224.48	193.58	164.67	244.05
TC12001051.hg.1	EP400	E1A binding protein p400	NM_015409	NM_015409	RefSeq	Homo sapiens E1A binding protein p400 (EP400), mRNA.	Coding	chr12	132434465 - 132565011	+	482.47	441.69	480.33	593.35	510.7	527.24	588.77	539.68	542.49	495.52	560.78	481.82	515.47	562.83	555.09	426.16	437.52	532.67	547	403.19	532.16	424.06	424.96	539.24	593.83	570.14	555.38	574.15	591.54	499.23	442.6	439.51	438.56	448.2	444.49	441.21	437.3	420.45	459.84
TC05000525.hg.1	EPB41L4A-AS1	EPB41L4A antisense RNA 1	NR_015370	NR_015370	RefSeq	Homo sapiens EPB41L4A antisense RNA 1 (EPB41L4A-AS1), non-coding RNA.	Coding	chr5	111496223 - 111499973	+	442.95	424.57	305.68	315.21	407.02	475.34	315.78	400.11	283.75	361.27	287.37	407.42	383.86	334.24	326.5	419.64	447.36	270.77	325.41	312.42	348.09	368.74	375.74	340.75	241.85	331.68	401.39	354.95	273.68	390.9	399.14	350.82	313.73	332.41	308.46	358.22	312.64	250.8	316.19
TC10001161.hg.1	EPC1	enhancer of polycomb homolog 1 (Drosophila)	NM_025209	NM_025209	RefSeq	Homo sapiens enhancer of polycomb homolog 1 (Drosophila) (EPC1), transcript variant 1, mRNA.	Coding	chr10	32556679 - 32667726	-	466.66	482.09	401.2	244.82	251.65	291.88	236.49	281.13	250.31	255.38	229.21	255.45	247.8	262.26	237.37	279.51	263.53	297.93	247.67	274.44	303.24	261.91	270.51	265.76	206.02	212.45	229.87	243.62	236.94	263.53	292.13	256.94	234.24	292.84	279.11	279.54	325.07	268.27	304.08
TC10001276.hg.1	ERCC6	excision repair cross-complementing rodent repair deficiency, complementation group 6	NM_000124	NM_000124	RefSeq	Homo sapiens excision repair cross-complementing rodent repair deficiency, complementation group 6 (ERCC6), mRNA.	Coding	chr10	50663414 - 50747584	-	180.77	187.24	158.18	139.98	138.94	167.55	137.94	146.3	139.72	136.6	141.91	167.6	178.12	175.59	183.76	250.12	235.57	157.25	155.36	199.15	167.59	180.34	218.71	155.58	146.5	166.02	165.24	171.38	161.45	210.72	187.97	164.76	164	197.61	193.66	194.09	182.14	158.88	184.1
TC03000746.hg.1	FAIM	Fas apoptotic inhibitory molecule	NM_001033030	NM_001033030	RefSeq	Homo sapiens Fas apoptotic inhibitory molecule (FAIM), transcript variant 1, mRNA.	Coding	chr3	138327448 - 138352218	+	139.67	134.32	115.27	157.96	166.08	184.82	130.27	163.46	154.61	155.96	141.9	128.22	115.41	112.86	120.18	130.22	134.35	114.83	116.95	106.68	111.5	118.59	100.24	112.37	91.53	106.71	113.84	107.11	112.04	102.24	127.4	113.3	115.94	115.74	112.66	105.41	113.43	104.42	110.37
TC0X000308.hg.1	FAM156B	family with sequence similarity 156, member B	NM_001099684	NM_001099684	RefSeq	Homo sapiens family with sequence similarity 156, member B (FAM156B), mRNA.	Coding	chrX	52920336 - 52937587	+	269.23	280.42	343.58	360.94	333.43	371.18	379.43	369.69	350.9	360.72	373.13	386.15	366.16	339.5	333.64	327.11	316.08	340.37	355.83	380.99	349.26	351.35	370.17	367.54	338.82	324.03	439.28	451.7	361.45	366.29	336.59	352.82	312.41	350.49	314.79	367.78	295.45	278.42	314.45
TC0X001059.hg.1	FAM156B	family with sequence similarity 156, member B	NM_001099684	NM_001099684	RefSeq	Homo sapiens family with sequence similarity 156, member B (FAM156B), mRNA.	Coding	chrX	52976462 - 53024651	-	177.55	184.65	221.78	230.21	229.66	246.19	245.29	243.23	226.52	233.62	228.4	248.8	232.9	221.93	221.58	209.36	216.45	226.02	231.15	229.48	224.1	227.57	243.45	240.58	214	215.07	261.87	260.68	230.49	232.85	212.04	224.92	203.96	208.63	208.77	221.99	194.04	183.76	202.87
TC11002208.hg.1	FAM76B	family with sequence similarity 76, member B	NM_144664	NM_144664	RefSeq	Homo sapiens family with sequence similarity 76, member B (FAM76B), mRNA.	Coding	chr11	95502106 - 95522955	-	459.91	470.67	393.51	323.48	416.58	389.41	298.2	369.23	339.65	273.03	276.49	328.03	331.06	324.52	288.54	556.65	527.25	404.97	332.08	388.49	429.64	389.91	477.45	335.04	300.39	321.61	299.42	325.65	289.31	362.65	381.08	328.66	302.25	403.41	403.25	381.4	378.21	263.03	348.79
TC09002899.hg.1	FAM95B1	family with sequence similarity 95, member B1	NR_026759	NR_026759	RefSeq	Homo sapiens family with sequence similarity 95, member B1 (FAM95B1), non-coding RNA.	Coding	chr9	42466317 - 42474238	+	48.15	48.37	64.23	69.8	67.55	54.86	58.48	50.19	53.68	75.64	63.83	64.82	65.98	65.19	72.83	56.48	71.89	63.39	60.17	54.57	100.75	69.42	59.26	82.96	100.26	73.07	79.17	78.51	89.36	73.89	82.72	57.88	71.81	57.71	84.35	96.3	71.41	136.4	118.4
TC14000266.hg.1	FANCM	Fanconi anemia, complementation group M	NM_020937	NM_020937	RefSeq	Homo sapiens Fanconi anemia, complementation group M (FANCM), mRNA.	Coding	chr14	45605136 - 45670093	+	60.72	70.96	39.36	134.63	145.41	175.87	128.17	169.56	140.2	105.47	119.58	127.58	115.27	154.67	138.57	184.69	212.52	139.59	124.95	113.18	167.64	147.33	158.8	160.8	107.37	106.41	107.32	116.84	134.99	140.84	162.07	129.79	97.56	159.52	169.91	150.27	157.56	102.21	128.42
TC10000917.hg.1	FANK1	fibronectin type III and ankyrin repeat domains 1	NM_145235	NM_145235	RefSeq	Homo sapiens fibronectin type III and ankyrin repeat domains 1 (FANK1), mRNA.	Coding	chr10	127585108 - 127698161	+	33.49	36.14	31.73	29.33	31.66	34	32.84	31.6	33.13	32	31.86	37.3	36.57	38.13	38.55	43.15	43.19	46.31	34.93	42.23	41.41	38.04	49.25	38.2	42.27	37.46	34.69	37.76	35.72	41.85	36.97	37.98	38.97	40.26	40.24	41.54	39.77	40.05	38.5
TC06001961.hg.1	FBXL4	F-box and leucine-rich repeat protein 4	NM_012160	NM_012160	RefSeq	Homo sapiens F-box and leucine-rich repeat protein 4 (FBXL4), mRNA.	Coding	chr6	99321334 - 99395849	-	263.16	307.53	215.71	348.06	358.83	309.1	252.51	319.83	301.38	256.97	265.06	358	355.45	387.5	335.82	432.2	405.66	284.19	273.28	317.88	297.96	250.75	317.66	316.44	286.84	284.1	237.08	246.01	281.2	322.32	291.49	288.25	266.7	281.41	298.51	300.27	247.58	210.03	262.95
TC04001647.hg.1	FBXW7	F-box and WD repeat domain containing 7, E3 ubiquitin protein ligase	NM_033632	NM_033632	RefSeq	Homo sapiens F-box and WD repeat domain containing 7, E3 ubiquitin protein ligase (FBXW7), transcript variant 1, mRNA.	Coding	chr4	153242410 - 153456393	-	242.89	196.74	232.5	170.21	174.99	197.58	176.31	194.41	171.2	151.31	172.89	171.88	166.63	180.06	187.65	264.67	268.38	193.89	190.81	198.55	309.31	251.06	358.34	250.22	207.41	208.72	230.26	311.71	253.57	242.88	243.48	231.46	212.48	263.19	287.74	269.08	291.57	252.79	286.68
TC09000440.hg.1	FGD3	FYVE, RhoGEF and PH domain containing 3	NM_001083536	NM_001083536	RefSeq	Homo sapiens FYVE, RhoGEF and PH domain containing 3 (FGD3), transcript variant 1, mRNA.	Coding	chr9	95709601 - 95798518	+	415.59	381.26	520.91	251.53	247.11	239.23	245.32	218.36	235.59	278.87	241.18	246.41	252.23	225.49	221.75	202.31	186.76	228.45	247.09	251.27	187.88	200.2	193.5	215.46	231.81	255.79	229.27	208.78	208.92	223.34	216.94	211.15	231.49	203.73	184.59	211.64	210.79	225.41	229.24
TC06004105.hg.1	FGFR1OP	FGFR1 oncogene partner	NM_007045	NM_007045	RefSeq	Homo sapiens FGFR1 oncogene partner (FGFR1OP), transcript variant 1, mRNA.	Coding	chr6	167412670 - 167455906	+	258.89	233.93	201.05	327.38	392.97	441.72	362.56	385.57	342.78	320.22	334.62	359.01	332.42	368.37	372.79	464.67	556.21	323.38	321.96	308.55	363.58	433.38	433.2	412.12	328.24	388.18	348.62	393.15	363.55	376.77	365.64	366.96	292.11	386.53	456.57	423.62	378.36	354.48	400.05
TC01000863.hg.1	FNBP1L	formin binding protein 1-like	NM_001024948	NM_001024948	RefSeq	Homo sapiens formin binding protein 1-like (FNBP1L), transcript variant 1, mRNA.	Coding	chr1	93913658 - 94020218	+	240.74	350.22	139.16	257.04	271.64	303.06	202.08	332.59	179.38	196.92	179.01	283.91	334.6	278.85	192.98	475.18	267.43	242.13	215.99	416.5	131.14	120.3	132.25	163.46	120.05	136.73	123.25	148.82	167.35	192.78	116.3	205.38	229.06	44.41	68.88	116.21	59.35	82.86	148.52
TC17001092.hg.1	FXR2	fragile X mental retardation, autosomal homolog 2	NM_004860	NM_004860	RefSeq	Homo sapiens fragile X mental retardation, autosomal homolog 2 (FXR2), mRNA.	Coding	chr17	7494548 - 7518215	-	342.79	348.71	346.17	562.96	585.21	530.97	580.03	527.55	588.92	560.58	548.37	519.15	531.04	529.1	532.14	466.61	463.06	493.83	544.59	499.54	494.08	523.39	490.26	503.32	499.96	623.64	573.34	598.78	560.48	499.91	469.63	375.66	388.92	478.53	454.41	495.33	446.74	421.31	478.11
TC02001713.hg.1	GALNT14	UDP-N-acetyl-alpha-D-galactosamine:polypeptide N-acetylgalactosaminyltransferase 14 (GalNAc-T14)	NM_001253826	NM_001253826	RefSeq	Homo sapiens UDP-N-acetyl-alpha-D-galactosamine:polypeptide N-acetylgalactosaminyltransferase 14 (GalNAc-T14) (GALNT14), transcript variant 2, mRNA.	Coding	chr2	31133331 - 31378068	-	92.26	83.91	96.22	191.91	196.39	111.54	110.43	118.6	104.07	124.66	128.33	135.39	126.01	119.93	128.39	107.27	101.33	84.21	94.6	84.08	77.98	89.67	65.92	90.58	83.66	102.49	107.31	77.05	89.06	97.54	82.68	83.95	89.38	70.1	71.13	73.4	73.83	88.61	83.85
TC14001152.hg.1	GCH1	GTP cyclohydrolase 1	NM_000161	NM_000161	RefSeq	Homo sapiens GTP cyclohydrolase 1 (GCH1), transcript variant 1, mRNA.	Coding	chr14	55308724 - 55369570	-	179.68	86.17	71.9	44.28	48.51	72.06	54.13	85.03	57.15	53.85	58.03	51.15	35.56	36.97	40.81	46.11	50.31	69.29	81.19	145.15	115.36	99.31	121.85	87.04	74.51	78.52	66.12	87.01	79.55	108.15	114.84	116.39	107.3	122.23	104.21	107.2	115.13	65.1	91.81
TC03000910.hg.1	GPR160	G protein-coupled receptor 160	NM_014373	NM_014373	RefSeq	Homo sapiens G protein-coupled receptor 160 (GPR160), mRNA.	Coding	chr3	169755717 - 169803191	+	75.17	76.41	92.95	97.95	102.18	83.97	93.29	84.07	88.96	89.15	83.63	123.45	108.14	112.18	107.84	135.12	137.33	97.64	102.83	111.48	103.06	121.88	103.37	96.24	90.95	98.01	93.56	91.99	88.3	95.18	108.42	100.48	106.5	112.04	110.71	115.72	94.95	88.15	101.97
TC04001272.hg.1	GRSF1	G-rich RNA sequence binding factor 1	NM_001098477	NM_001098477	RefSeq	Homo sapiens G-rich RNA sequence binding factor 1 (GRSF1), transcript variant 2, mRNA.	Coding	chr4	71681499 - 71705662	-	369.08	375.82	277.5	574.13	639.92	706.34	650.72	752.6	638.81	574.6	635.16	576.3	550.29	600.19	533.43	650.33	634.46	625.39	571.06	625.68	551.24	616.25	603.31	554.55	520.48	519.76	690.24	585.08	582.16	561.12	767.56	628.71	589.17	595.57	608.35	591.09	491.31	397.85	533.97
TC01000953.hg.1	GSTM5	glutathione S-transferase mu 5	NM_000851	NM_000851	RefSeq	Homo sapiens glutathione S-transferase mu 5 (GSTM5), mRNA.	Coding	chr1	110254864 - 110260890	+	159.83	197.05	124.67	146.15	188.6	158.81	176.34	130.77	94.1	110.52	120.11	176.82	199.32	230.97	145.74	152.6	128.53	154.28	112.87	104.11	146.43	108.34	109.26	121.56	120.24	107.42	110.26	86.65	119.12	100.49	141.87	104.23	114.91	62.31	81.27	67.68	63.79	98.38	71.19
TC22000583.hg.1	GSTT1	glutathione S-transferase theta 1	NM_000853	NM_000853	RefSeq	Homo sapiens glutathione S-transferase theta 1 (GSTT1), mRNA.	Coding	chr22	24376133 - 24384680	-	193.45	183.83	204.27	353.6	156.9	283.5	552.37	406.42	273.55	433.21	321.06	467.88	481.35	431.09	506.07	461.47	400.23	164.33	408.33	468.49	152.31	464.67	440.8	492.54	166.44	172.67	155.57	348.97	511.31	150.46	375.97	380.79	376.3	468.33	329.17	367.66	504.41	321.51	363.36
TC09000766.hg.1	GTF3C5	general transcription factor IIIC, polypeptide 5, 63kDa	NM_001122823	NM_001122823	RefSeq	Homo sapiens general transcription factor IIIC, polypeptide 5, 63kDa (GTF3C5), transcript variant 1, mRNA.	Coding	chr9	135906062 - 135933890	+	275.61	303.7	276.59	603.69	566.47	541.68	585.47	537.28	534.8	555.35	546.01	552.03	595.33	570.68	602.73	567.27	515.63	566.02	527.83	493.76	643	563.01	549.9	552.86	525.15	535.27	600.52	589.49	546.18	524.59	494.42	474.85	473.44	506.51	463.9	501.31	526.88	533.78	534.58
TC07001457.hg.1	GUSB	glucuronidase, beta	NM_000181	NM_000181	RefSeq	Homo sapiens glucuronidase, beta (GUSB), mRNA.	Coding	chr7	65425671 - 65447301	-	732.9	643.72	554.45	706.06	649.41	724.3	713.9	657.24	628.13	610.91	623.34	627.87	656.74	651.27	589.91	566.7	556.59	619.85	572.46	628.05	643.23	611.83	656.17	653.51	648.42	654.9	718.86	829.85	695.45	612.9	648.52	571.6	654.91	649.08	559.06	656.84	663.07	576.4	658.3
TC12000197.hg.1	H2AFJ	H2A histone family, member J	NM_177925	NM_177925	RefSeq	Homo sapiens H2A histone family, member J (H2AFJ), transcript variant 1, mRNA.	Coding	chr12	14927270 - 14930936	+	364.64	308.43	275	173.65	175.83	195.3	209.98	208.28	169.96	180.36	193.33	214.4	192.17	200.99	186.94	178.73	201.96	204.59	176.74	200.76	289.07	222.9	218.02	216.5	177.91	173.22	199.3	210.54	187.19	175.45	213.07	189.76	158.65	242.67	199.39	228.41	241.25	214.57	230.53
TC06000299.hg.1	HCG14	HLA complex group 14 (non-protein coding)	ENST00000444986	ENST00000444986	ENSEMBL	cdna:known chromosome:GRCh37:6:28864307:28865099:1 gene:ENSG00000224157 gene_biotype:antisense transcript_biotype:antisense	Coding	chr6	28864307 - 28865099	+	113.94	116.25	92.37	48.34	45.71	47.69	46.83	44.91	43.48	56.71	53.46	59.49	64.78	60.92	57.37	60.83	58.12	76.19	58.2	83.28	82.69	63.09	75.01	65.17	66.45	54.6	61.66	70.46	56.25	54.56	61.09	60.5	65.9	67.05	58.93	68.12	63.23	74.74	69.97
TC6_qbl_hap6000001.hg.1	HCG14	NULL	OTTHUMT00000035729	OTTHUMT00000035729	Havana transcript	cdna:all chromosome:VEGA52:6-QBL:121655:122447:1 Gene:OTTHUMG00000004764	Coding	chr6_qbl_hap6	167708 - 168500	+	113.94	116.25	92.37	48.34	45.71	47.69	46.83	44.91	43.48	56.71	53.46	59.49	64.78	60.92	57.37	60.83	58.12	76.19	58.2	83.28	82.69	63.09	75.01	65.17	66.45	54.6	61.66	70.46	56.25	54.56	61.09	60.5	65.9	67.05	58.93	68.12	63.23	74.74	69.97
TC6_apd_hap1000001.hg.1	HCG14	NULL	OTTHUMT00000309090	OTTHUMT00000309090	Havana transcript	cdna:all chromosome:VEGA52:6-APD:121384:122176:1 Gene:OTTHUMG00000148692	Coding	chr6_apd_hap1	167708 - 168500	+	113.94	116.25	92.37	48.34	45.71	47.69	46.83	44.91	43.48	56.71	53.46	59.49	64.78	60.92	57.37	60.83	58.12	76.19	58.2	83.28	82.69	63.09	75.01	65.17	66.45	54.6	61.66	70.46	56.25	54.56	61.09	60.5	65.9	67.05	58.93	68.12	63.23	74.74	69.97
TC6_cox_hap2000003.hg.1	HCG14	NULL	OTTHUMT00000077344	OTTHUMT00000077344	Havana transcript	cdna:all chromosome:VEGA52:6-COX:323842:324632:1 Gene:OTTHUMG00000031579	Coding	chr6_cox_hap2	387335 - 388125	+	105.47	107.05	81.75	42.28	44.75	47.1	47.59	43.62	40.62	52.24	50.71	53.67	58.32	55.85	49.64	54.16	54.35	70.26	55.64	70.89	75.73	59.35	64.41	60.38	59.46	48.99	55.32	60.74	52.75	51.9	54.03	57.35	58.32	60.59	54.52	57.42	64.25	70.99	65.29
TC6_ssto_hap7000001.hg.1	HCG14	NULL	OTTHUMT00000193716	OTTHUMT00000193716	Havana transcript	cdna:all chromosome:VEGA52:6-SSTO:192649:193439:1 Gene:OTTHUMG00000085909	Coding	chr6_ssto_hap7	205231 - 206021	+	105.47	107.05	81.75	42.28	44.75	47.1	47.59	43.62	40.62	52.24	50.71	53.67	58.32	55.85	49.64	54.16	54.35	70.26	55.64	70.89	75.73	59.35	64.41	60.38	59.46	48.99	55.32	60.74	52.75	51.9	54.03	57.35	58.32	60.59	54.52	57.42	64.25	70.99	65.29
TC6_mcf_hap5000001.hg.1	HCG14	NULL	OTTHUMT00000311744	OTTHUMT00000311744	Havana transcript	cdna:all chromosome:VEGA52:6-MCF:77209:77999:1 Gene:OTTHUMG00000149390	Coding	chr6_mcf_hap5	167871 - 168661	+	105.47	107.05	81.75	42.28	44.75	47.1	47.59	43.62	40.62	52.24	50.71	53.67	58.32	55.85	49.64	54.16	54.35	70.26	55.64	70.89	75.73	59.35	64.41	60.38	59.46	48.99	55.32	60.74	52.75	51.9	54.03	57.35	58.32	60.59	54.52	57.42	64.25	70.99	65.29
TC07000011.hg.1	HEATR2	HEAT repeat containing 2	NM_017802	NM_017802	RefSeq	Homo sapiens HEAT repeat containing 2 (HEATR2), transcript variant 1, mRNA.	Coding	chr7	766338 - 829190	+	354.18	334.74	460.71	762.77	666.51	658.74	856.38	721.22	688.58	640.87	743.31	672.82	786.27	727.84	732.14	689.26	587.63	725.7	707.12	717.58	756.58	679.57	644.24	802.82	852.89	844.97	752.75	790.02	809.64	659.48	670.84	676.69	655.55	671.55	641	679.6	626.25	693.15	720.3
TC09001380.hg.1	HIATL2	hippocampus abundant transcript-like 2	NR_002894	NR_002894	RefSeq	Homo sapiens hippocampus abundant transcript-like 2 (HIATL2), non-coding RNA.	Coding	chr9	99660348 - 99775862	-	906.79	972.33	828.89	955.53	887.9	1082.84	894.97	990.96	856.89	831.59	951.99	880.84	842.49	926.54	930.47	912.75	887.13	938.28	955.61	962.86	873.05	880.96	1067.1	1009.99	887.26	735.87	873.89	911.95	957.21	874.57	832.64	886.13	828.78	916.06	878.75	928.95	1060.93	911.41	974.39
TC11000316.hg.1	HIPK3	homeodomain interacting protein kinase 3	NM_001048200	NM_001048200	RefSeq	Homo sapiens homeodomain interacting protein kinase 3 (HIPK3), transcript variant 3, mRNA.	Coding	chr11	33278218 - 33378569	+	522.28	626.34	461.42	425.42	410.62	502.2	450.44	504.11	491.26	401.91	424.99	328.2	363.01	450.46	360.46	398.39	473.53	359.94	341.64	346.1	396.93	358.2	443.33	411.31	322.4	346.57	409.07	394.08	396.37	433.27	458.17	428.06	392.95	425.61	402.33	416.24	420.43	329.2	428.08
TC05000969.hg.1	HMP19	HMP19 protein	NM_015980	NM_015980	RefSeq	Homo sapiens HMP19 protein (HMP19), mRNA.	Coding	chr5	173472607 - 173670504	+	57.48	57.4	73.46	54.77	56.7	55.3	59.63	58.67	62.21	71.31	59.9	63.63	70.86	58.55	62.94	53.86	57.16	57.22	66.94	55.23	56.06	64.28	57.42	59.28	70.2	69.62	63.74	58.64	56.46	62.62	56.64	63.42	73.1	63.44	61.02	64.07	69.24	90.53	70.86
TC02002292.hg.1	HS6ST1	heparan sulfate 6-O-sulfotransferase 1	NM_004807	NM_004807	RefSeq	Homo sapiens heparan sulfate 6-O-sulfotransferase 1 (HS6ST1), mRNA.	Coding	chr2	128994290 - 129076171	-	235.06	248.45	249.14	401.73	413.45	353.77	323.76	340.8	324.04	377.84	314.33	389.91	312.82	305.19	272.25	219.08	195.69	232.83	327.68	278.81	180.33	226.49	169.64	249.07	219.97	297.21	301.16	264.32	250.55	285.45	273.25	229.87	280.37	209.64	197.36	211.65	189.4	227.61	249.36
TC09001589.hg.1	HSPA5	heat shock 70kDa protein 5 (glucose-regulated protein, 78kDa)	NM_005347	NM_005347	RefSeq	Homo sapiens heat shock 70kDa protein 5 (glucose-regulated protein, 78kDa) (HSPA5), mRNA.	Coding	chr9	127997127 - 128003666	-	4366.71	3581.6	1520.7	3351.08	3698.16	3773.45	4082.23	4310.23	4321.72	4091.09	4457.41	3294.99	2457.25	2607.79	2903.83	2845.11	2737.99	1466.19	3750.04	2310.45	1389.01	2767.97	1631.77	2623.78	1659.16	2771.9	3564.66	2957.41	3585.88	2916.21	3504.83	3378.83	3504.88	3037.25	2918.32	2959.53	2278.2	1856.13	2485.46
TC10000637.hg.1	IFIT3	interferon-induced protein with tetratricopeptide repeats 3	NM_001031683	NM_001031683	RefSeq	Homo sapiens interferon-induced protein with tetratricopeptide repeats 3 (IFIT3), transcript variant 2, mRNA.	Coding	chr10	91087602 - 91100728	+	98.65	97.7	76.32	114.57	122.58	189.64	121.35	147.24	126.22	122.42	116.15	123.87	130.77	136.84	123.46	171.78	159.93	172.07	140.81	140.46	158.03	136.9	158.34	152.19	131.29	123.37	133.61	139.74	132.32	139.49	160.86	123.73	120.04	158.14	145.42	145.96	155.76	121.89	140
TC10000640.hg.1	IFIT5	interferon-induced protein with tetratricopeptide repeats 5	NM_012420	NM_012420	RefSeq	Homo sapiens interferon-induced protein with tetratricopeptide repeats 5 (IFIT5), mRNA.	Coding	chr10	91174325 - 91180759	+	452.06	443.82	377.84	182.26	200.4	233.2	126.57	208.78	74.41	92.88	152.24	164.75	191.34	166.8	163.4	438.7	291.12	165.54	113.67	198.72	202.8	141	237.08	192.06	116.48	98.89	142.04	187.32	197.27	107.51	192.83	134.67	192.78	229.13	173.28	200.65	223.62	191.43	231.6
TC15000756.hg.1	IL16	interleukin 16	NM_001172128	NM_001172128	RefSeq	Homo sapiens interleukin 16 (IL16), transcript variant 3, mRNA.	Coding	chr15	81475093 - 81606399	+	91.12	98.49	116.54	58.87	61.48	61.81	61.75	59.69	61.73	69.24	67.47	59.5	60.66	56.76	58.31	54.25	59.14	58.96	65.39	64.6	56.29	60.42	57.96	58.05	64.06	63.93	62.17	58.5	59.25	60.49	63.71	64.68	71.16	64.94	59.5	62.7	66.05	79.38	70.91
TC08001350.hg.1	IL7	interleukin 7	NM_000880	NM_000880	RefSeq	Homo sapiens interleukin 7 (IL7), transcript variant 1, mRNA.	Coding	chr8	79587978 - 79717758	-	27.3	33.27	22.58	121.35	123.72	112.35	84.96	97.96	75.22	62.54	76.94	91.04	97.11	124.79	91.35	134.46	126.59	56.91	49.51	68.32	47.02	41.28	84.5	63.8	43.51	49.48	59.22	49.06	63.97	60.01	84	72.86	46.89	52.84	52.63	52.14	28.84	27.35	31.92
TC11000133.hg.1	ILK	integrin-linked kinase	NM_001014794	NM_001014794	RefSeq	Homo sapiens integrin-linked kinase (ILK), transcript variant 2, mRNA.	Coding	chr11	6624961 - 6632102	+	477.95	650.16	474.06	454.95	496.11	501.87	564.39	551.76	529.15	625.36	532.83	457.58	477.12	512.83	449.26	422	408.65	660.44	527.28	553.48	681.05	510.09	545.26	527.25	528.14	577.08	532.47	546.92	580.93	585.75	607.12	494.19	510.07	647.83	477.97	517.39	659.73	533.51	590.29
TC0X001127.hg.1	INGX	inhibitor of growth family, X-linked, pseudogene	NR_002226	NR_002226	RefSeq	Homo sapiens inhibitor of growth family, X-linked, pseudogene (INGX), non-coding RNA.	Coding	chrX	70711377 - 70712604	-	47.55	55.05	55.67	68.66	57.1	50.68	53.07	37.64	48.53	55.22	61.02	67.51	65.08	56.47	64.35	62.74	55.44	51.01	58.02	41.15	63.18	73.45	73.08	64.18	50.64	54.88	56.13	54.49	63.27	48.38	49.19	53.47	54.3	60.99	60.94	56.02	59.08	60.98	62.39
TC19001874.hg.1	ISOC2	isochorismatase domain containing 2	NM_001136201	NM_001136201	RefSeq	Homo sapiens isochorismatase domain containing 2 (ISOC2), nuclear gene encoding mitochondrial protein, transcript variant 1, mRNA.	Coding	chr19	55964345 - 55973049	-	240.51	253.47	328.02	721.83	655.88	576.28	658.04	483.74	480.88	539.07	483.62	654.36	806.27	684.94	656.11	682.99	473.47	524.54	670.11	508.43	477.13	529.39	446.61	565.3	569.36	724.35	553.82	532.58	563.25	455.3	432.83	379.31	457.49	474.65	448.71	417.35	443.44	564.63	446.79
TC10000388.hg.1	JMJD1C-AS1	JMJD1C antisense RNA 1	NR_027182	NR_027182	RefSeq	Homo sapiens JMJD1C antisense RNA 1 (JMJD1C-AS1), non-coding RNA.	Coding	chr10	65224989 - 65226322	+	144.32	114.99	156.17	111.14	126.75	139.73	136.89	113.93	106.99	161.41	128.2	151.14	137.93	126.98	154.45	126.98	127.1	129.4	166.94	150.28	136.07	153.43	128.49	141.24	140.1	158.31	117.75	149.84	128	132.58	139.97	136.29	165.48	127.36	129.58	158.53	141.09	192.01	188.54
TC0X000212.hg.1	KDM6A	lysine (K)-specific demethylase 6A	NM_021140	NM_021140	RefSeq	Homo sapiens lysine (K)-specific demethylase 6A (KDM6A), mRNA.	Coding	chrX	44732423 - 44971847	+	1004.86	984.56	740.7	590.9	537.86	681.17	596.68	652.95	689.73	564.58	653.19	587.34	518.91	645.98	621.45	668.49	633.13	1130.57	773.72	882.43	977.3	745.45	816.78	766.36	719.51	650.75	591.25	668.94	733.56	768.14	771.76	728.69	949.61	804.62	846.35	773.77	881.87	668.03	844.06
TC17000853.hg.1	KIAA0195	KIAA0195	NM_014738	NM_014738	RefSeq	Homo sapiens KIAA0195 (KIAA0195), mRNA.	Coding	chr17	73452664 - 73496533	+	760.28	733.39	723.42	650.81	537.36	521.52	645.68	526.01	559.46	570.7	596.95	574.49	681.53	657.67	590	487.87	460.07	635.47	573.94	588.67	593.77	494.56	519.04	553.77	703.83	677.94	611.05	613.38	613.76	575.79	551.63	526.82	566.66	520.28	432.84	527.87	515.7	542.23	550.1
TC05002091.hg.1	KIAA1191	KIAA1191	NM_001079684	NM_001079684	RefSeq	Homo sapiens KIAA1191 (KIAA1191), transcript variant 2, mRNA.	Coding	chr5	175773064 - 175788971	-	704.98	726.8	567.54	525.12	507.8	522.97	555.99	553.12	561.62	615.62	562.23	514.28	556.4	550.06	566.19	600.38	538.68	580.64	525.17	692.52	713.3	657.57	645.81	554.2	482.41	447.06	567.17	644.13	602.73	545.86	665.91	654.7	676.13	714.16	715.1	674.5	672.95	688.04	670.71
TC12000187.hg.1	KIAA1467	KIAA1467	NM_020853	NM_020853	RefSeq	Homo sapiens KIAA1467 (KIAA1467), mRNA.	Coding	chr12	13197218 - 13236383	+	259.58	262.31	187.85	353.54	318.07	310.22	372.11	293.92	307.47	308.98	325.27	343.6	409.63	459.42	427.75	445.59	477.26	347.32	317.66	311.14	508.7	393.98	470.34	403.55	364.27	350.03	354.94	402.71	439.01	353.83	362.55	342.45	278.16	450.26	373.22	418.66	426.02	376.39	400.25
TC01001927.hg.1	KIAA1804	mixed lineage kinase 4	NM_032435	NM_032435	RefSeq	Homo sapiens mixed lineage kinase 4 (KIAA1804), mRNA.	Coding	chr1	233463514 - 233520894	+	54.98	66.19	57.95	135.59	106.47	88.16	90.63	89.91	106.99	94.68	97.73	92.35	97.33	148.31	96.95	98.69	133.44	67.22	67.97	63.99	76.21	68.16	83.29	86.67	70.24	67.92	85.21	86.94	89.2	80.33	82.61	100.1	89.97	58.46	64.61	57.62	50.98	54.19	51.29
TC02001555.hg.1	KIDINS220	kinase D-interacting substrate, 220kDa	NM_020738	NM_020738	RefSeq	Homo sapiens kinase D-interacting substrate, 220kDa (KIDINS220), mRNA.	Coding	chr2	8865408 - 8977760	-	454.9	514.47	368.89	409.75	327.85	496.99	404.24	493.52	386.71	377.42	365.65	471.98	483.65	495.85	498.66	617	658.61	529.46	440.16	497.6	654.49	549.42	643.99	574.05	461.93	395.81	507.08	539.23	504.1	583.87	535.37	483.86	453.71	570.38	585.24	596.42	661.52	535.87	591.32
TC17001508.hg.1	KRT13	keratin 13	NM_002274	NM_002274	RefSeq	Homo sapiens keratin 13 (KRT13), transcript variant 2, mRNA.	Coding	chr17	39657233 - 39661865	-	107.62	105.75	149.09	161.29	119.11	138.31	165.86	130.91	146.01	128.73	155.52	236.98	248.72	247.37	295.93	266.5	327.33	194.11	227.08	211.19	297.99	318.72	433.91	263.37	234.79	258.92	278.05	239.15	276.66	262.21	228.06	232.05	198	163.29	217.95	259.46	250.51	319.28	376.13
TC02000902.hg.1	KYNU	kynureninase	NM_001032998	NM_001032998	RefSeq	Homo sapiens kynureninase (KYNU), transcript variant 2, mRNA.	Coding	chr2	143635067 - 143799890	+	94.76	104.74	106.81	84.2	259.6	32.84	25.16	27.06	28.11	33.87	20.38	103.2	299.54	219.2	80.57	323.97	211.9	102.75	28.81	89.67	95.22	26.94	75.09	36.54	20.32	24.54	22.77	20.3	28.04	23.08	25.58	44.45	36.17	17.14	17.17	35.07	18.1	19.64	27.75
TC04001416.hg.1	LAMTOR3	late endosomal/lysosomal adaptor, MAPK and MTOR activator 3	NM_001243736	NM_001243736	RefSeq	Homo sapiens late endosomal/lysosomal adaptor, MAPK and MTOR activator 3 (LAMTOR3), transcript variant 3, mRNA.	Coding	chr4	100799493 - 100815703	-	529.64	456.43	409.09	676.1	772.15	861.22	609.59	789.83	662.79	732.27	602.9	775.24	733.13	769.35	673.96	871.45	876	780.42	807.04	700.76	809.33	791.7	696.17	894.87	557.01	755.07	715.28	693.74	634.69	899.19	804.61	730.32	668.06	880.53	832.53	821.5	768.94	694.49	828.45
TC06001593.hg.1	LEMD2	LEM domain containing 2	NM_001143944	NM_001143944	RefSeq	Homo sapiens LEM domain containing 2 (LEMD2), transcript variant 2, mRNA.	Coding	chr6	33738979 - 33756913	-	341.51	295.13	339.7	175.85	171.19	183.17	191.84	188.84	173.29	185.76	178.2	178.01	168.98	174.1	162.03	166.81	153.89	188.67	165.71	182.85	201.16	169.59	196.74	183.91	168.21	171.91	189.71	196.71	181.83	178.27	176.28	162.48	168.21	199.14	185.26	186.91	161.58	187.06	182.15
TC17000217.hg.1	LGALS9C	lectin, galactoside-binding, soluble, 9C	NM_001040078	NM_001040078	RefSeq	Homo sapiens lectin, galactoside-binding, soluble, 9C (LGALS9C), mRNA.	Coding	chr17	18380098 - 18398259	+	593.89	546.94	495.93	603.82	405.82	445.62	576.37	405.58	538.24	413.41	598.19	425.04	389.13	592.04	514.98	360.58	380.71	433.94	471.86	379.73	322.78	330.44	348.96	364.33	476.11	510.85	396.53	437.74	474.43	385.88	390.8	409.41	391.85	350	302.99	381.14	339.54	317.09	341.87
TC20000597.hg.1	LINC00654	long intergenic non-protein coding RNA 654	NR_015406	NR_015406	RefSeq	Homo sapiens long intergenic non-protein coding RNA 654 (LINC00654), non-coding RNA.	Coding	chr20	5479218 - 5485259	-	68.94	98.97	75.35	68.19	68.43	66.65	65.96	66.51	73.58	78.26	69.57	62.13	78.5	62.37	69.18	76.34	66.49	76.1	58.51	84.73	64.98	67.24	65.9	63.23	57.65	64.72	59.49	57.6	52.38	68.8	104.1	67.43	73.54	64.32	67.02	69.35	61.31	74.07	73.41
TC16000870.hg.1	LITAF	lipopolysaccharide-induced TNF factor	NM_001136472	NM_001136472	RefSeq	Homo sapiens lipopolysaccharide-induced TNF factor (LITAF), transcript variant 2, mRNA.	Coding	chr16	11641578 - 11681322	-	238.23	419.55	447.6	176.83	233.49	112.19	129.44	121.56	196.77	168.9	243.29	393.27	451.11	412.19	248.83	382.41	257.63	282.51	279.11	478.97	177.47	168.84	211.31	234.42	193.19	221.65	263.47	263.55	297.26	258.61	342.84	251.38	260.77	141.13	109.7	138.97	120.42	140.19	120.83
TC03003369.hg.1	LMLN	leishmanolysin-like (metallopeptidase M8 family)	NM_033029	NM_033029	RefSeq	Homo sapiens leishmanolysin-like (metallopeptidase M8 family) (LMLN), transcript variant 2, mRNA.	Coding	chr3	197687071 - 197770591	+	143.84	162.68	107.8	262	173.97	263.45	241.82	281.02	258.78	217.84	244.13	268.5	280.95	370.53	373.68	309.91	318.8	429.18	383.28	321.36	347.59	342.73	334.03	405.85	375.08	326.21	319.09	314.03	370.48	465.83	296.63	320.5	282.67	314.45	324.81	315.41	250.46	232.57	250.23
TC03001986.hg.1	LOC100128164	four and a half LIM domains 1 pseudogene	NR_024409	NR_024409	RefSeq	Homo sapiens four and a half LIM domains 1 pseudogene (LOC100128164), transcript variant 2, non-coding RNA.	Coding	chr3	169657141 - 169684522	-	35.32	37.36	28.97	26.84	25.42	27.21	29.74	26.24	27.45	31.12	30.87	31.39	30.2	33.46	33.11	29.34	39.62	28.19	32.79	31.65	38.7	40.55	44.86	36.58	34.27	33.23	33.65	33.15	31.15	30.53	30.7	32.37	28.82	40	39.76	45.94	44.82	66.04	49.06
TC04000439.hg.1	LOC100505702	uncharacterized LOC100505702	NR_038303	NR_038303	RefSeq	Homo sapiens uncharacterized LOC100505702 (LOC100505702), transcript variant 1, non-coding RNA.	Coding	chr4	79567057 - 79605655	+	50.59	49.84	49	74.82	61.24	64.18	64.45	84.79	65.8	82.85	67.39	54.01	65.42	65.51	62.2	71.74	54.91	68.36	66.9	109.11	47.01	50.54	47.63	52.52	63.01	57.14	46.99	45.86	50.64	57.63	45.36	65.14	60.32	46.73	46.83	47.23	43.28	55.36	44.29
TC14001006.hg.1	LOC100506071	uncharacterized LOC100506071	NR_038356	NR_038356	RefSeq	Homo sapiens uncharacterized LOC100506071 (LOC100506071), non-coding RNA.	Coding	chr14	31345385 - 31359014	-	27.48	39.97	25.17	35.75	36.38	34.12	36.47	38.13	41.67	33.74	37.02	38.89	38.62	59.86	45.86	55.86	77.86	36.01	38.64	54.13	57.85	47.61	61.28	65.67	51.75	41.57	47.91	59.36	60.09	60.57	43.84	65.11	59.66	43.95	68.16	73.75	67.66	63.71	82.59
TC09000700.hg.1	LOC100506100	uncharacterized LOC100506100	ENST00000443631	ENST00000443631	ENSEMBL	cdna:known chromosome:GRCh37:9:131486724:131495473:1 gene:ENSG00000223478 gene_biotype:antisense transcript_biotype:antisense	Coding	chr9	131486724 - 131495473	+	50.58	67.23	76.59	104.23	102.69	111.76	111.2	95.27	82.87	98.67	97.51	113.49	110.5	105.66	94.65	134.46	124.15	68.18	84.41	86	82.53	86.69	80.52	86.46	69.64	77.6	71.97	76.96	76.85	85.14	77.45	77.37	72.26	96.79	71.04	76.21	86.37	99.22	77.52
TC07000246.hg.1	LOC100506776	uncharacterized LOC100506776	NR_040085	NR_040085	RefSeq	Homo sapiens uncharacterized LOC100506776 (LOC100506776), non-coding RNA.	Coding	chr7	38381178 - 38418238	+	70.74	90.11	99.56	119.98	88.35	78.23	128.58	114.37	134.29	85.25	135.41	143.93	157.91	125.45	89.21	187.37	104.31	117.02	117.82	234.64	88.86	73.4	104.4	107.09	115.68	115.83	103.56	70.42	99.68	117.95	150.15	133.33	105.64	59.27	64.79	84.04	61.26	66.73	67.55
TC16000826.hg.1	LOC100507501	uncharacterized LOC100507501	NR_039999	NR_039999	RefSeq	Homo sapiens uncharacterized LOC100507501 (LOC100507501), non-coding RNA.	Coding	chr16	4295826 - 4303790	-	168.69	155.94	154.2	250.73	229.9	203.43	184	170.17	199.35	178.25	202.89	265.87	300.32	302.78	288.81	335.77	271.89	315.55	187.19	378.06	198.36	185.99	326.71	197.78	247.95	192.85	162.86	183.61	192.06	184.21	181.95	159.51	184.31	211.4	167.16	193.6	153.73	146.49	166.46
TC01000008.hg.1	LOC101060495 // LOC101060494 // LOC101059936 // LOC100996502 // LOC100996328 // LOC100287894	uncharacterized LOC101060495 // uncharacterized LOC101060494 // uncharacterized LOC101059936 // uncharacterized LOC100996502 // uncharacterized LOC100996328 // uncharacterized LOC100287894	ENST00000455464 // ENST00000455464 // ENST00000455464 // ENST00000455464 // ENST00000455464 // ENST00000455464	ENST00000455464	ENSEMBL	havana:lincRNA chromosome:GRCh37:1:322078:342806:1 gene:ENSG00000237094 gene_biotype:lincRNA transcript_biotype:lincRNA	Coding	chr1	334140 - 342806	+	462.14	477.7	454.01	596.89	568.27	730.91	558.77	613.18	537.96	493.35	621.76	620.2	578.68	513.77	737.1	580.88	686.1	463.64	670.81	502.8	783.53	735.23	617.02	782.48	705.55	460.12	415.92	485.96	592.63	628.19	459.79	620.27	540.28	689.39	902.05	617.43	878.28	944.06	760.19
TC09001109.hg.1	LOC286297	uncharacterized LOC286297	NR_046175	NR_046175	RefSeq	Homo sapiens uncharacterized LOC286297 (LOC286297), non-coding RNA.	Coding	chr9	42844370 - 42859085	-	63.05	64.83	60.32	141.81	112.7	106.11	117.93	112.67	122.93	128.17	150.2	104.36	82.49	103.4	109.91	92.11	87.55	101.94	109.04	74.15	100.27	95.95	96.4	101.38	123.75	97.08	99.36	114.91	124.49	94.55	87.14	105.63	92.01	85.44	107.38	110.67	85.91	129.68	104.47
TC17002899.hg.1	LOC440434	aminopeptidase puromycin sensitive pseudogene	NR_036750	NR_036750	RefSeq	Homo sapiens aminopeptidase puromycin sensitive pseudogene (LOC440434), non-coding RNA.	Coding	chr17	36351796 - 36421858	-	906.69	984.13	787.72	682.76	633.43	735.44	697.47	779.96	767.07	738.56	765.86	726.37	691.95	745.52	679.98	701.7	733.49	739.53	825.11	923.89	604.68	608.61	646.19	691.27	717.76	732.66	598.78	585.72	667.39	753.97	645.08	738.71	821.26	696.76	747.37	691.57	634.03	475.18	605.46
TC16000320.hg.1	LOC606724	coronin, actin binding protein, 1A pseudogene	NR_002454	NR_002454	RefSeq	Homo sapiens coronin, actin binding protein, 1A pseudogene (LOC606724), non-coding RNA.	Coding	chr16	29460666 - 29461236	+	175.61	149.01	221.06	115	116.88	129.43	115.2	119.26	112.82	148.68	123.12	99.68	113.48	103.97	94.87	75.38	69.44	86.4	93.15	95.26	95.99	96.76	79.73	86.88	88.41	86.44	96.47	85.71	85.03	87.66	84.92	105.1	112.76	87.46	74.25	83.59	89.85	111.88	80.72
TC12000078.hg.1	LTBR	lymphotoxin beta receptor (TNFR superfamily, member 3)	NM_002342	NM_002342	RefSeq	Homo sapiens lymphotoxin beta receptor (TNFR superfamily, member 3) (LTBR), transcript variant 1, mRNA.	Coding	chr12	6484211 - 6500732	+	339.73	404.6	360.14	585.52	523.24	390.5	473.29	418.63	573.73	493.23	486.66	581.59	665.3	583.57	528.95	485.59	429.9	599.28	527.97	597.08	448.91	386.86	411.43	392.77	487.44	459.24	533.77	404.06	456.78	396.17	393.68	399.51	507.59	310.11	271.57	310.28	291.01	382.55	345.14
TC07000023.hg.1	MAFK	v-maf musculoaponeurotic fibrosarcoma oncogene homolog K (avian)	NM_002360	NM_002360	RefSeq	Homo sapiens v-maf musculoaponeurotic fibrosarcoma oncogene homolog K (avian) (MAFK), mRNA.	Coding	chr7	1570350 - 1582679	+	341.29	309.24	429.59	183.59	187.75	179.59	183.81	185.31	178.45	210.66	183.62	180.65	195.61	173.73	182.11	160.11	146.78	162.53	181.84	178.21	174.48	184.11	152.42	185.33	150.43	184.78	205.93	201.31	173.93	170.93	195.67	199	211.34	187.5	184.63	191.71	192.94	212.71	221.13
TC02002279.hg.1	MAP3K2	mitogen-activated protein kinase kinase kinase 2	NM_006609	NM_006609	RefSeq	Homo sapiens mitogen-activated protein kinase kinase kinase 2 (MAP3K2), mRNA.	Coding	chr2	128056245 - 128146041	-	444.28	488.76	343.55	238.04	238.78	289.13	226.62	321.58	252.76	232.46	215.67	210.24	168.29	202.93	196.86	195.12	200.17	236.49	231.47	193.27	329.7	258.9	246.77	225.8	142.88	178.41	204.6	216.97	218.91	273.28	289.49	267.94	217.68	309.62	289.99	308.64	345.47	225.2	308.5
TC22000547.hg.1	MAPK1	mitogen-activated protein kinase 1	NM_002745	NM_002745	RefSeq	Homo sapiens mitogen-activated protein kinase 1 (MAPK1), transcript variant 1, mRNA.	Coding	chr22	22108789 - 22221970	-	1639.3	1740.69	1492.99	1872.54	1820.32	2082.11	2020.6	2037.17	2126.55	1928.17	2033.21	1707.91	1558.62	1799.39	1798.08	1611.17	1509.69	1787.81	1823.42	1646.38	1824.58	1638.69	1658.92	1804.25	1645.15	1780.44	1820.58	1765.01	1932.79	1926.96	2155.4	2018.36	1954.54	2141.7	2025.02	2131.16	2162.18	1916.57	2153.83
TC02000511.hg.1	MAT2A	methionine adenosyltransferase II, alpha	NM_005911	NM_005911	RefSeq	Homo sapiens methionine adenosyltransferase II, alpha (MAT2A), mRNA.	Coding	chr2	85766101 - 85772403	+	1874.37	1683.55	1410.48	2327.18	2335.04	2888.89	2411.59	2968.48	2383.37	2321.18	2267.82	2547.33	2567.73	2479.92	2409.04	2589.58	2615.75	2328.9	2941.32	2490.72	2382.47	2680.36	2463.53	2410.24	2364.04	2300.19	2558.57	2391.12	2224.97	2974.77	3264.19	3221.73	2916.15	2391.43	2418.64	2434.77	2284.13	1913.5	2062.73
TC17001772.hg.1	MED13	mediator complex subunit 13	NM_005121	NM_005121	RefSeq	Homo sapiens mediator complex subunit 13 (MED13), mRNA.	Coding	chr17	60019966 - 60142643	-	1193.05	1247.11	1003.77	1193.36	1148.75	1254.6	1163.06	1376.1	1352.93	1027.19	1244.92	1129.51	1043.19	1254.71	1166.24	1152	1226.63	1293.39	1279.17	1174.27	1252.72	1208.51	1258.58	1282.7	1136.94	1245.36	1242.29	1312.36	1322.6	1274.27	1203.76	1157.98	1138.81	1181.87	1291.62	1179.88	1279.91	990.38	1171.66
TC11000912.hg.1	MED17	mediator complex subunit 17	NM_004268	NM_004268	RefSeq	Homo sapiens mediator complex subunit 17 (MED17), mRNA.	Coding	chr11	93517393 - 93547861	+	511.55	464.49	344.35	353.85	409.73	437.43	360.91	430.71	368.92	348.57	350.54	336.05	290.88	302.65	270.98	383.28	348.41	324.01	333.01	324.49	324.87	303.77	324.31	327.24	239.18	313.92	315.67	293.46	303.29	339.68	342.62	334.28	305.11	365.84	363.38	342.23	303.45	258.1	309.8
TC17001457.hg.1	MED24	mediator complex subunit 24	NM_001079518	NM_001079518	RefSeq	Homo sapiens mediator complex subunit 24 (MED24), transcript variant 2, mRNA.	Coding	chr17	38175350 - 38210889	-	611.78	590.68	501.68	905.75	803.5	891.03	915.7	861.15	791.52	808.17	824.81	817.83	945.2	678.27	890.85	743.82	537.23	836.32	876.4	755.66	993.99	893.42	638.42	1000.77	925.41	899.96	953.29	1016.41	993.83	889.48	836.38	819.06	768.37	977.67	862.61	898.72	965.11	955.41	905.07
TC16000235.hg.1	METTL9	methyltransferase like 9	NM_001077180	NM_001077180	RefSeq	Homo sapiens methyltransferase like 9 (METTL9), transcript variant 2, mRNA.	Coding	chr16	21610797 - 21668794	+	1273.58	1338.78	1178.19	1330.16	1464.49	1155.57	1295.68	1175.67	1279.82	1310.42	1411.82	1325.1	1328.7	1368.76	1396.94	1827.01	1795.96	1206.58	992.82	1296.83	1559.86	1600.87	1959.17	1295.27	1192.42	1231.99	1540.33	1341.53	1347.46	1168.94	1543.04	1344.42	1293.35	1523.09	1427.91	1575.22	1543.83	1480.04	1723.49
TC22000172.hg.1	MIAT	myocardial infarction associated transcript (non-protein coding)	NR_003491	NR_003491	RefSeq	Homo sapiens myocardial infarction associated transcript (non-protein coding) (MIAT), transcript variant 1, non-coding RNA.	Coding	chr22	27042392 - 27176170	+	177.59	153.43	190.23	96.58	99.34	99.62	101.9	102.23	96.31	96.64	99.46	116.73	103.83	105.45	123.78	109.15	114.76	116.77	123.26	125.81	116.02	124.18	141.57	123.33	118.71	113.72	120.82	111.61	125.77	134.91	119.51	118.96	125.17	106.7	104.42	101.9	106.89	113.15	107.6
TC19000033.hg.1	MIDN	midnolin	NM_177401	NM_177401	RefSeq	Homo sapiens midnolin (MIDN), mRNA.	Coding	chr19	1248552 - 1259142	+	603.6	517.88	545.09	292.78	277.94	309.8	371.51	317.2	326.26	366.1	339.56	288.01	282.26	274.61	263.27	254.88	223.77	279.7	359.25	315.85	301.13	299.71	259.32	297.14	288.55	395.9	342.02	382.71	317.68	339.47	350.69	332.49	322.14	368.33	331.05	378.31	333.36	349.41	370.72
TC01006267.hg.1	MINOS1	mitochondrial inner membrane organizing system 1	NM_001032363	NM_001032363	RefSeq	Homo sapiens mitochondrial inner membrane organizing system 1 (MINOS1), nuclear gene encoding mitochondrial protein, transcript variant 1, mRNA.	Coding	chr1	19923471 - 19956315	+	188.33	166.81	170.1	276.1	300.45	325.87	218.03	268.45	221.79	207.39	222.93	311.84	316.38	307.51	277.02	442.17	433	213.78	228.46	225.55	233.72	264.04	302.35	290.6	199.88	198.19	273.94	233.41	245.4	235.28	204.43	238.01	208.61	193.07	217.14	197.99	164.47	151.46	159.13
TC10001393.hg.1	MIR1256	microRNA 1256	NR_031657	NR_031657	RefSeq	Homo sapiens microRNA 1256 (MIR1256), microRNA.	Coding	chr10	74119698 - 74336541	-	604.48	660.12	533.86	545.89	445.05	363.18	405.88	401.93	567.81	277.13	492.1	489.64	372.61	499.26	521.78	490.55	514.94	350.34	379.75	409.75	330.64	365.69	413.68	385.39	754.55	347.74	340.39	376.94	472.74	364.63	265.02	383.85	395.35	249.84	459.54	284.26	416.2	446.43	348.68
TC0X001246.hg.1	MIR1256	microRNA 1256	NR_031657	NR_031657	RefSeq	Homo sapiens microRNA 1256 (MIR1256), microRNA.	Coding	chrX	103139055 - 103345372	-	240.73	207.73	156.29	154.86	141.65	125.04	142.52	138.99	252.8	75.9	133.34	136.84	108.01	145.09	164.5	143.71	159.94	111.02	126.98	141.01	119.17	132.88	115.53	136.45	221.49	114.18	121.07	118.32	156.69	127.31	99.91	128.64	127.27	113.69	164.85	97.39	144.58	139.89	89.8
TC19001345.hg.1	MIR1270-1	microRNA 1270-1	NR_036053	NR_036053	RefSeq	Homo sapiens microRNA 1270-1 (MIR1270-1), microRNA.	Coding	chr19	20510081 - 20510163	-	47.61	60.77	49.27	121.62	119.64	91.53	90.45	75.19	87.98	30.95	136.74	42.76	43.85	62.66	52.33	75.32	107.83	72.97	48.92	48.21	115.44	75.15	104.33	67.89	92.39	51.17	31.84	49.23	40.7	56.62	38.41	54.1	74.2	37.42	61.77	30.88	27.5	31.64	28.46
TC19001346.hg.1	MIR1270-2 // MIR1270-1	microRNA 1270-2 // microRNA 1270-1	ENST00000408220 // ENST00000408220	ENST00000408220	ENSEMBL	ncrna:miRNA chromosome:GRCh37:19:20579240:20579322:-1 gene:ENSG00000221147 gene_biotype:miRNA transcript_biotype:miRNA	Coding	chr19	20579240 - 20579322	-	47.61	60.77	49.27	121.62	119.64	91.53	90.45	75.19	87.98	30.95	136.74	42.76	43.85	62.66	52.33	75.32	107.83	72.97	48.92	48.21	115.44	75.15	104.33	67.89	92.39	51.17	31.84	49.23	40.7	56.62	38.41	54.1	74.2	37.42	61.77	30.88	27.5	31.64	28.46
TC10001577.hg.1	MIR1287	microRNA 1287	NR_031619	NR_031619	RefSeq	Homo sapiens microRNA 1287 (MIR1287), microRNA.	Coding	chr10	100143322 - 100174978	-	191.53	197.98	209.35	135.76	137.83	123.74	123.1	127.16	115.81	130.51	122.1	149.43	176.67	133.82	148.54	152.44	127.97	115.67	129.53	150.87	135.48	150.89	153.45	128.6	148.52	132.26	140.69	133.46	123.76	136.42	129.99	135.73	140.33	147.13	132.67	133.37	153.03	171.81	146.45
TC05000851.hg.1	MIR1294	microRNA 1294	ENST00000408503	ENST00000408503	ENSEMBL	ncrna:miRNA chromosome:GRCh37:5:153726666:153726807:1 gene:ENSG00000221430 gene_biotype:miRNA transcript_biotype:miRNA	Coding	chr5	153726666 - 153726807	+	45.14	43.86	53.15	83.75	70.56	67.83	63.64	68.39	67.65	64.34	73.64	112.88	112.07	71.07	114.59	104.39	107.62	46.4	88.02	80.25	72.12	84.95	107.09	68.44	54.63	54.91	58.5	57.3	75.17	69.8	56.11	85.19	70.74	61.34	68.42	56.49	57.85	82.36	72.16
TC20000938.hg.1	MIR1302-5	microRNA 1302-5	ENST00000408164	ENST00000408164	ENSEMBL	ncrna:miRNA chromosome:GRCh37:20:49231173:49231322:-1 gene:ENSG00000221091 gene_biotype:miRNA transcript_biotype:miRNA	Coding	chr20	49231173 - 49231322	-	7.42	8.04	5.96	8.94	10.21	8.62	8.74	9.59	8.5	7.3	7.27	8.47	7.29	10.32	8.54	9.06	10.83	6.5	7.7	7.21	9.13	14.91	10.49	8.44	6.96	6.67	7.54	9.72	9.06	7.05	5.39	6.61	7.16	10.13	16.03	9.11	24.15	12.1	9.88
TC01000949.hg.1	MIR197	microRNA 197	NR_029583	NR_029583	RefSeq	Homo sapiens microRNA 197 (MIR197), microRNA.	Coding	chr1	110141513 - 110141593	+	287.45	269.53	424.87	250.46	259.77	270.8	280.39	299.87	264.28	292.06	272.34	268.57	351.84	248.54	270.36	232.27	328.09	207.14	212.07	248.93	255.61	268.19	272.23	282.28	378.77	315.02	263.47	246.22	264.34	373.07	238.26	239.78	314.01	236.47	239.28	239.27	333.17	480.08	323.41
TC04001648.hg.1	MIR3140	microRNA 3140	NR_036092	NR_036092	RefSeq	Homo sapiens microRNA 3140 (MIR3140), microRNA.	Coding	chr4	153410479 - 153410568	-	132.92	106.66	75.59	51.99	60.16	64.54	40	48.75	43.68	26.5	44.47	40.34	30.04	53.7	64.13	111.41	139.19	29.02	26.86	48.98	70.34	41.93	145.33	80.5	50.89	53.55	55.99	82.41	66.87	46.4	43.52	69.02	51.39	48.46	101.68	47.01	56.83	50.36	54.02
TC19000673.hg.1	MIR3190	microRNA 3190	NR_036158	NR_036158	RefSeq	Homo sapiens microRNA 3190 (MIR3190), microRNA.	Coding	chr19	47730199 - 47730278	+	159.83	147.88	219.96	125.86	151.38	133.64	148.9	129.98	114.22	168.75	145.78	154.78	194.34	117.67	137.16	126.64	139.67	134.06	137.97	142.56	171.49	155.31	132.49	144.39	163.41	160.87	144.16	130.74	128.85	141.26	135.51	136.29	159.47	147.41	124.73	150.2	156.08	221.26	186.91
TC01002442.hg.1	MIR4420	microRNA 4420	NR_039616	NR_039616	RefSeq	Homo sapiens microRNA 4420 (MIR4420), microRNA.	Coding	chr1	31212003 - 31212079	-	147.87	127.87	321.44	44.04	42.9	63.68	60.31	50.96	57.44	56.22	61.77	69.75	54.45	41.79	46.83	38.78	38.02	67.7	82.68	62.61	35.44	44.42	35.6	66.56	51.27	66.01	61.56	64.54	63.68	66.91	60.04	44.39	47.53	50.62	36.63	45.97	34.28	53.78	57.72
TC01003315.hg.1	MIR555	microRNA 555	NR_030282	NR_030282	RefSeq	Homo sapiens microRNA 555 (MIR555), microRNA.	Coding	chr1	155305052 - 155532598	-	934.45	960.75	838.07	578.78	499.13	555.9	525.95	565.85	556.36	446.85	521.4	481.65	526.62	608.78	596.17	555.74	583.78	485.56	501.68	448.25	487.66	473.2	527.7	544.71	519.7	488.52	502.98	533.34	559.49	549.79	472.06	517.09	505.12	490.01	507.62	467.07	556.67	518.95	524.87
TC04000007.hg.1	MIR571	microRNA 571	ENST00000384910	ENST00000384910	ENSEMBL	ncrna:miRNA chromosome:GRCh37:4:343946:344041:1 gene:ENSG00000207642 gene_biotype:miRNA transcript_biotype:miRNA	Coding	chr4	343946 - 344041	+	469.78	450.93	402.84	531.67	440.9	362.82	357.98	367.48	502.96	296.6	461.24	343.63	361.74	419.91	393.11	460.65	537.82	269.37	305.51	310.97	378.97	334.13	516.34	427.75	413.15	254.81	270.84	410.71	489.74	250.81	212.94	272.94	315.73	310.7	334.28	249.48	359.99	378.65	333.41
TC15000659.hg.1	MIR630	microRNA 630	NR_030359	NR_030359	RefSeq	Homo sapiens microRNA 630 (MIR630), microRNA.	Coding	chr15	72766667 - 72879692	+	1391.49	1431.36	1353.07	1391.05	1347.92	1290.69	1346.18	1317.04	1478.47	1147.07	1336.43	1119.25	1081.84	1247.67	1154.47	1355.77	1406.8	1312.82	1240	1097.11	1081.64	1099.1	1357.96	1062.64	1058.85	1117.88	1029.03	956.07	1267.43	1060.05	1165.33	1070.38	986.89	1054.84	1078.7	1106.87	996.8	870.25	1071.98
TC07000818.hg.1	MKLN1	muskelin 1, intracellular mediator containing kelch motifs	NM_001145354	NM_001145354	RefSeq	Homo sapiens muskelin 1, intracellular mediator containing kelch motifs (MKLN1), transcript variant 1, mRNA.	Coding	chr7	130794855 - 131181398	+	592.37	581.01	420.26	394.15	437.83	468.98	379.42	476.89	408.1	372	382.63	451.96	451.94	449.82	446.92	598.85	640.9	480.46	416.33	523.37	579.97	498.15	610.97	513.47	380.9	383.99	424.55	446.94	474.62	502.42	482.67	460.28	401.28	506.11	519.82	481.08	513.12	415.64	505.49
TC19000331.hg.1	MRPL34	mitochondrial ribosomal protein L34	NM_023937	NM_023937	RefSeq	Homo sapiens mitochondrial ribosomal protein L34 (MRPL34), nuclear gene encoding mitochondrial protein, mRNA.	Coding	chr19	17416477 - 17417652	+	129.13	111.54	94.93	242.14	242.95	226.7	207.84	200.55	172.75	214.3	203.79	216.96	224.49	229.09	206.88	271.62	211.49	186.65	202.21	190.62	221.18	216.51	227.96	220.22	155.12	191.36	220.58	197.39	209.7	170.8	262.88	193.89	196.85	258.5	230.75	247.38	214.49	226.19	238.62
TC16000766.hg.1	MSRB1	methionine sulfoxide reductase B1	NM_016332	NM_016332	RefSeq	Homo sapiens methionine sulfoxide reductase B1 (MSRB1), mRNA.	Coding	chr16	1988211 - 1993327	-	242.39	262.73	332	398.39	386.5	341.07	368.77	346.5	377.84	379.22	376.82	421.83	425.09	386.64	357.37	332.33	314.16	349.82	377.32	345.82	317.28	315.73	300.46	336.26	300.66	357.14	392.77	332.69	361.3	287.1	360.8	284.39	333.46	293.48	254.73	322.88	285.58	325.28	348.91
TC10001409.hg.1	MSS51	MSS51 mitochondrial translational activator	NM_001024593	NM_001024593	RefSeq	Homo sapiens MSS51 mitochondrial translational activator (MSS51), nuclear gene encoding mitochondrial protein, mRNA.	Coding	chr10	75180395 - 75193319	-	84.49	89.92	93.49	109.52	97.84	92.81	77.02	83.66	82.12	83.54	88.99	94.85	129.2	102.64	77.72	88.97	75.34	73.28	75.13	93.93	74.84	76.04	78.76	88.08	79.12	76.99	67.76	71.73	85.23	75.56	75.71	77.17	87.73	82.3	87.1	72.7	84.18	83.65	80.49
TC10002929.hg.1	MTG1	mitochondrial ribosome-associated GTPase 1	NM_138384	NM_138384	RefSeq	Homo sapiens mitochondrial GTPase 1 homolog (S. cerevisiae) (MTG1), nuclear gene encoding mitochondrial protein, mRNA.	Coding	chr10	135207598 - 135234811	+	429.58	435.01	426.89	530.31	498.12	578.79	540.07	533.11	488.72	504.16	489.33	518.93	570.93	548.92	477.44	468.13	454.26	522.39	505.84	480.45	541.42	471.55	487.86	622.56	519.68	551.71	509.23	504.98	518.72	488.41	422.28	451.46	468.17	540.93	507.96	455.56	430.48	458	443.26
TC03000906.hg.1	MYNN	myoneurin	NM_018657	NM_018657	RefSeq	Homo sapiens myoneurin (MYNN), transcript variant 1, mRNA.	Coding	chr3	169490853 - 169507504	+	320.39	287.74	156.31	244.47	290.13	377.09	272.86	347.16	267.71	290.26	229.24	285.16	252.45	262.56	239.05	340.62	335.85	333.41	278.12	333.75	405.06	343.54	336.2	311.01	207.4	221.72	298.35	308.58	273.22	299.21	353.63	313.79	255.1	382.48	402.03	373.89	369.04	275.09	353.17
TC09000497.hg.1	NANS	N-acetylneuraminic acid synthase	NM_018946	NM_018946	RefSeq	Homo sapiens N-acetylneuraminic acid synthase (NANS), mRNA.	Coding	chr9	100818959 - 100845365	+	186.81	181.76	206.55	225.21	265.6	285.09	221.54	260.72	221.41	262.76	206.63	206.49	210.88	208.22	205.61	233.29	209.76	181.22	201.69	183	198.21	207.27	202.4	249.74	160.5	176.06	212.48	219.42	212.86	220.19	216.95	204.23	207.17	193.95	188.36	186.42	179.89	169.66	177.92
TC07001516.hg.1	NCF1C	neutrophil cytosolic factor 1C pseudogene	NR_003187	NR_003187	RefSeq	Homo sapiens neutrophil cytosolic factor 1C pseudogene (NCF1C), non-coding RNA.	Coding	chr7	74572384 - 74587816	-	284.63	259.44	486.76	198.71	179.05	124.65	137.01	115.67	141.9	180.53	142.63	187.07	262.09	198.35	121.18	168.6	127.03	142.33	138.71	174.55	104.55	113.24	107.53	112.91	114.68	134.36	122.97	108.93	103.04	123.11	201.01	160.95	189.16	101.03	88.95	109.98	103.55	138.63	118.49
TC08001310.hg.1	NCOA2	nuclear receptor coactivator 2	NM_006540	NM_006540	RefSeq	Homo sapiens nuclear receptor coactivator 2 (NCOA2), mRNA.	Coding	chr8	71021997 - 71316040	-	672.18	694.29	637.16	428.11	403.26	486.94	428.69	450.93	414.01	367.07	503.79	391.15	430.73	466.3	486.79	440.27	461.16	478.57	415.29	363.09	647.2	520.74	535.24	523.19	487.57	430.54	441.98	488.96	527.74	481.57	487.33	504.3	447.58	453.15	422.09	418.36	488.36	427.37	464.95
TC05000260.hg.1	NDUFAF2	NADH dehydrogenase (ubiquinone) complex I, assembly factor 2	NM_174889	NM_174889	RefSeq	Homo sapiens NADH dehydrogenase (ubiquinone) complex I, assembly factor 2 (NDUFAF2), nuclear gene encoding mitochondrial protein, mRNA.	Coding	chr5	60240956 - 60448864	+	180.69	167.81	153.54	245.07	239.99	314.09	208.15	254.58	192.64	226.4	180.33	240.49	224.34	293.96	267.38	257.38	276.32	206.29	195.81	185.13	196.4	206.13	208.24	259.67	190.13	189.06	230.46	192.07	206.55	211.7	233.21	229.46	195.15	207.62	229.46	216.95	182.81	172.17	199.31
TC09000846.hg.1	NELFB	negative elongation factor complex member B	NM_015456	NM_015456	RefSeq	Homo sapiens negative elongation factor complex member B (NELFB), mRNA.	Coding	chr9	140149625 - 140168000	+	665.87	627.27	643.72	1138.75	1092.97	1054.98	1292.78	1093.15	1091.76	1142.37	1127.65	1151.05	1220.22	1102.54	1071.29	882.05	792.03	1041.78	1041.25	867.95	1198.26	1058.58	867.33	1305.95	1194.45	1289.93	1436.31	1294.31	1217.99	1184.34	1189.92	1033.81	1066.15	1278.17	1018.23	1131.88	1057.45	1116.18	1078.64
TC14001307.hg.1	NPC2	Niemann-Pick disease, type C2	NM_006432	NM_006432	RefSeq	Homo sapiens Niemann-Pick disease, type C2 (NPC2), mRNA.	Coding	chr14	74942895 - 74960215	-	791.05	862.17	870.91	831.02	923.73	764.21	828.64	857.92	760.07	876.82	789.73	927.96	1062.83	1128.87	888.36	1096.42	959.71	1211.23	799.92	1251.65	1200.12	830.9	1273.67	1279.68	1193.24	1121.47	913.72	943.83	1113.82	1134.52	1253.17	1005.56	1183.33	1283.92	1447.01	1304.7	950.72	943.53	1181.4
TC07000801.hg.1	NRF1	nuclear respiratory factor 1	NM_001040110	NM_001040110	RefSeq	Homo sapiens nuclear respiratory factor 1 (NRF1), transcript variant 2, mRNA.	Coding	chr7	129251555 - 129396922	+	232.38	239.12	230.12	273.49	310.64	318.8	269.61	317.26	262.87	271.58	263.16	262.32	265.29	258.3	263.75	310.76	292.79	240.74	274.66	244.12	307.78	346.2	308.61	309.27	227.68	230.81	307.02	325.82	310.06	254.61	262.72	242.04	243.01	298.94	284.61	280.7	303.33	288.35	285.42
TC19000712.hg.1	NUCB1	nucleobindin 1	NM_006184	NM_006184	RefSeq	Homo sapiens nucleobindin 1 (NUCB1), mRNA.	Coding	chr19	49403307 - 49426540	+	407.4	452.16	418.93	566.59	605.01	457.9	533.18	504.64	472.68	592.15	509.97	594.48	660.01	570.09	554.98	587.1	518.23	555.34	568.78	733.11	629.56	592.53	666.81	523.75	566.38	593.34	614.32	613.55	524.62	622.39	559.1	537.02	640.43	764.39	572.05	684.47	727.96	668.62	701.9
TC13000187.hg.1	NUDT15	nudix (nucleoside diphosphate linked moiety X)-type motif 15	NM_018283	NM_018283	RefSeq	Homo sapiens nudix (nucleoside diphosphate linked moiety X)-type motif 15 (NUDT15), mRNA.	Coding	chr13	48611703 - 48621284	+	110.25	104.32	107.77	243.71	265.21	206.16	225.34	209.68	219.87	226.83	201.94	181.82	203.78	209.87	201.4	250.29	234.17	180.72	190.57	181.14	172.23	192.85	194.88	179.91	163.41	172.21	201.48	177.76	188.01	154.81	174.49	163.35	166.37	169.75	180.28	159.23	152.35	152.75	168.69
TC16001133.hg.1	NUDT21	nudix (nucleoside diphosphate linked moiety X)-type motif 21	NM_007006	NM_007006	RefSeq	Homo sapiens nudix (nucleoside diphosphate linked moiety X)-type motif 21 (NUDT21), mRNA.	Coding	chr16	56463045 - 56485287	-	1692.22	1678.63	1021.18	3288.95	3524.3	2927.05	2941.55	3191.24	3145.6	2709.8	3077.75	2901.17	2620.05	2891.42	3107.29	4383.29	4436.45	3300.89	2821.1	3876.42	2860.58	3154.12	4209.02	2998.32	2866.85	3029.01	3018.22	2895.57	3076.83	2864.8	3110.43	2901.07	2831.95	2680.86	2801.88	2666.94	2371.56	1902.2	2601.29
TC06001295.hg.1	NUP153	nucleoporin 153kDa	NM_005124	NM_005124	RefSeq	Homo sapiens nucleoporin 153kDa (NUP153), mRNA.	Coding	chr6	17615268 - 17706818	-	1986.4	2027.07	1551.55	2610.03	2596.05	2975.26	2979.55	3073.4	3186.31	2330.72	2881.95	2465.53	2450.82	2715.55	2667.55	2671.57	2641.83	2772.9	2755.5	2411.68	2494.94	2459.09	2447.14	2598.39	2628.02	2545.37	2576.09	2595.6	2835.68	2731.54	2806	2686.37	2482.61	2628.04	2798.04	2532.59	2533.02	2124.68	2332.21
TC15001552.hg.1	OAZ2	ornithine decarboxylase antizyme 2	NM_002537	NM_002537	RefSeq	Homo sapiens ornithine decarboxylase antizyme 2 (OAZ2), mRNA.	Coding	chr15	64979773 - 64995462	-	282.83	314.67	237.08	239.18	250.53	237.96	207.56	227.85	203.44	206.51	181.34	238.43	244.54	250.26	212.7	245.12	232.98	224.64	231.33	232.9	212.55	203.94	220.77	210.86	214.68	211.33	204.66	213.53	207.89	219.73	230.17	208.11	179.36	225.83	197.14	202.75	214.32	213.61	208.27
TC0X000061.hg.1	OFD1	oral-facial-digital syndrome 1	NM_003611	NM_003611	RefSeq	Homo sapiens oral-facial-digital syndrome 1 (OFD1), mRNA.	Coding	chrX	13752832 - 13787480	+	339.95	349.87	296.49	163.14	171.63	205.66	190.72	215.31	181.46	147.64	179.7	189.39	192.89	205.19	190.14	269.85	276.59	262.15	169.96	244.72	237.06	201.29	290.76	228.27	186.61	168.79	183.13	196.57	203.05	218.72	254.28	213.36	204.47	235.63	225.2	217.96	230.91	148.65	210.7
TC07000276.hg.1	OGDH	oxoglutarate (alpha-ketoglutarate) dehydrogenase (lipoamide)	NM_001003941	NM_001003941	RefSeq	Homo sapiens oxoglutarate (alpha-ketoglutarate) dehydrogenase (lipoamide) (OGDH), nuclear gene encoding mitochondrial protein, transcript variant 2, mRNA.	Coding	chr7	44646121 - 44748669	+	507.78	533.8	450.69	657.81	621.46	669.45	654.22	698.96	710.89	794.78	733.6	668.85	627.3	577.79	621.1	516.59	464.55	775.07	838.17	814.49	749.17	641.7	570.38	706.37	620.04	742.08	765.46	762.97	770.57	879.78	763.58	658.16	737.96	671.3	597.9	670.66	664.71	633.3	642.62
TC01004026.hg.1	OPN3	opsin 3	NM_014322	NM_014322	RefSeq	Homo sapiens opsin 3 (OPN3), mRNA.	Coding	chr1	241753404 - 241840678	-	181.43	195.76	192.85	286.19	286.45	247.54	208.84	225.6	200.38	217.43	217.75	194.33	203.19	215.8	181.22	224.47	199.9	127.07	147.59	151.9	134.59	144.1	154.78	152.53	137.35	148.18	160.63	135.45	157.57	158.24	190.57	171.6	169.98	142.11	143.47	155.34	151.3	142.63	158.79
TC07003306.hg.1	OR2A7	olfactory receptor, family 2, subfamily A, member 7	NM_001005328	NM_001005328	RefSeq	Homo sapiens olfactory receptor, family 2, subfamily A, member 7 (OR2A7), mRNA.	Coding	chr7	143955789 - 143991256	-	402.46	229.68	198.67	83.53	82.26	87.84	87.69	70	94.95	109.36	96.51	88.67	96.85	101.59	83.55	72.41	73.53	59.39	78.08	73.51	59.71	72.43	61.41	69.85	101.09	79.81	79.88	67.18	73.09	85.46	100.43	82.8	113.59	69.75	58.85	66.43	71.11	96.48	76.89
TC01002018.hg.1	OR2AJ1	olfactory receptor, family 2, subfamily AJ, member 1	ENST00000318244	ENST00000318244	CSIRO	[mRNA] locus=scaffold809:330249:331193:+ gene:ENSG00000177275	Coding	chr1	248097071 - 248098057	+	29.3	50.7	31.41	28.33	29.02	28.83	29.87	32.24	26.87	31.28	26.32	23.28	25.1	29.08	35.09	32.71	33.77	29.73	21.4	28.21	39.38	30.46	48.89	29.84	44.73	23.55	35.56	37.75	31.46	29.92	26.44	31.96	29.01	26.94	26.74	30.02	35.27	40.4	35.95
TC11001328.hg.1	OR51V1	olfactory receptor, family 51, subfamily V, member 1	NM_001004760	NM_001004760	RefSeq	Homo sapiens olfactory receptor, family 51, subfamily V, member 1 (OR51V1), mRNA.	Coding	chr11	5220965 - 5221931	-	26.03	24.18	24.21	25.11	24.38	26.73	25.09	21.66	25.56	34.55	31.58	26.5	33.59	25.14	29.14	27.01	22.7	23.63	24.99	28.42	33.6	26.3	36.87	29.39	57.77	29.11	27.08	31.4	29.01	29.59	27.25	30.07	28.37	35.24	31.75	35.39	48.66	52.94	35.23
TC16000652.hg.1	OSGIN1	oxidative stress induced growth inhibitor 1	NM_182981	NM_182981	RefSeq	Homo sapiens oxidative stress induced growth inhibitor 1 (OSGIN1), nuclear gene encoding mitochondrial protein, mRNA.	Coding	chr16	83982672 - 83999937	+	113.97	114.35	159.62	115.61	120.92	114.18	136.3	116.9	122.47	136.72	127.48	124.52	141.4	115.9	123.02	101.02	104.24	124.56	135.29	122.28	117.36	134.85	114.21	122.17	119.45	148.75	130.12	126.15	121.75	118.73	117.03	119.93	134.3	130.02	115.07	128.33	137.15	171.03	151.81
TC08000546.hg.1	OSGIN2	oxidative stress induced growth inhibitor family member 2	NM_001126111	NM_001126111	RefSeq	Homo sapiens oxidative stress induced growth inhibitor family member 2 (OSGIN2), transcript variant 1, mRNA.	Coding	chr8	90914087 - 90940116	+	279.88	284.11	214.04	234.32	255.09	242.67	201.4	246.9	221.63	240.77	195.39	227.27	195.78	254.28	204.05	242.16	240.99	267.25	198.18	202.59	244.63	213.84	241.02	239.34	181.07	204.51	237.41	220.9	207.64	208.53	265.79	223.38	194.78	215.29	240.72	221.89	203.51	137.68	212.7
TC08000606.hg.1	OSR2	odd-skipped related 2 (Drosophila)	NM_001142462	NM_001142462	RefSeq	Homo sapiens odd-skipped related 2 (Drosophila) (OSR2), transcript variant 1, mRNA.	Coding	chr8	99956631 - 99964332	+	72.64	69.53	86.03	70.26	70.21	65.41	72.78	65.73	68.39	85.69	73.06	79.13	81.84	73.21	80.96	71.09	73.98	72.56	81.69	75.92	71.55	82.08	73.41	72.14	80.41	81.64	78.04	77.38	70.02	71.49	70.86	72.88	82.22	72.75	69.63	74.84	81.06	106.65	90.41
TC17000024.hg.1	PAFAH1B1	platelet-activating factor acetylhydrolase 1b, regulatory subunit 1 (45kDa)	NM_000430	NM_000430	RefSeq	Homo sapiens platelet-activating factor acetylhydrolase 1b, regulatory subunit 1 (45kDa) (PAFAH1B1), mRNA.	Coding	chr17	2496923 - 2588909	+	396.06	421.94	366.84	603.91	653.54	668.4	663.36	659.54	685.29	579.24	643.83	640.75	495.77	570.12	526.65	672.65	686.93	575.99	611.19	607.72	601.96	620.27	633.99	631.81	520.42	626.58	642.8	691.31	672.61	619.23	633.71	554.92	514.81	617.47	641.94	632.78	611.83	473.32	645.11
TC01000101.hg.1	PARK7	parkinson protein 7	NM_001123377	NM_001123377	RefSeq	Homo sapiens parkinson protein 7 (PARK7), transcript variant 2, mRNA.	Coding	chr1	8014351 - 8045565	+	507.97	453.42	362.63	950.57	1096.42	969.89	903.32	991.05	901.47	852.55	887.74	963.94	990.43	939.85	884.53	1144.67	1020.86	833.81	888.16	889.22	800.34	940.84	929.94	900.22	792.94	932.3	935.74	850.49	898.15	806.73	790.49	727.16	731.34	727.64	762.95	712.73	635.18	639.29	676.78
TC11000214.hg.1	PDE3B	phosphodiesterase 3B, cGMP-inhibited	NM_000922	NM_000922	RefSeq	Homo sapiens phosphodiesterase 3B, cGMP-inhibited (PDE3B), mRNA.	Coding	chr11	14665269 - 14893604	+	163.67	84.61	190.22	126.04	122.67	188.78	213.37	222.22	164.22	92.17	174.7	240.31	227.57	293.32	174.24	257.87	331.15	438.75	278.18	480.06	293.22	226.36	359.53	210.82	300.51	202.19	223.44	254.32	192.69	291.78	338.96	264.43	320.67	192.71	240.25	220.83	187.62	155.2	225.23
TC06001988.hg.1	PDSS2	prenyl (decaprenyl) diphosphate synthase, subunit 2	NM_020381	NM_020381	RefSeq	Homo sapiens prenyl (decaprenyl) diphosphate synthase, subunit 2 (PDSS2), mRNA.	Coding	chr6	107473761 - 107780779	-	60.97	70.31	48.89	100.97	102.93	108.07	96.46	115.12	100.48	85.26	84.82	98.51	89.09	103.28	103.61	139.77	130.28	96.81	93.5	92.56	114.78	101.64	114.71	111.06	77.75	82.09	89.69	87.42	103.33	92.55	101.69	86.44	67.67	95.49	92.86	90.16	86.74	73.88	79.45
TC02002914.hg.1	PER2	period circadian clock 2	NM_022817	NM_022817	RefSeq	Homo sapiens period circadian clock 2 (PER2), mRNA.	Coding	chr2	239152679 - 239198743	-	269.98	231.78	202.14	362.14	338.22	394.67	393.8	378.78	362.05	350.86	368.52	290.74	285.87	286.44	339.4	269.02	237.72	285.46	389.14	289.55	281.07	336.93	270.32	351.2	282.31	359.12	389.43	396.63	379.28	373.08	342.76	343.71	324.59	364.85	337.23	341.71	281.96	307.86	298.02
TC0X001076.hg.1	PFKFB1	6-phosphofructo-2-kinase/fructose-2,6-biphosphatase 1	NM_002625	NM_002625	RefSeq	Homo sapiens 6-phosphofructo-2-kinase/fructose-2,6-biphosphatase 1 (PFKFB1), transcript variant 1, mRNA.	Coding	chrX	54959394 - 55024967	-	38.46	38.28	49.3	38.81	37.84	43.95	47.65	44.21	40.85	47.88	44.59	45.65	48.48	45.48	49.27	48.62	44.57	46.14	53.21	49.55	56.79	49.02	49.17	52.88	45.87	50.58	45.81	55.4	50.11	49.05	47.67	51.51	51.25	56.17	55.57	58	56.73	61.13	58.01
TC01001043.hg.1	PHGDH	phosphoglycerate dehydrogenase	NM_006623	NM_006623	RefSeq	Homo sapiens phosphoglycerate dehydrogenase (PHGDH), mRNA.	Coding	chr1	120202421 - 120286849	+	115.53	114.37	114.97	154.2	185.28	118.99	107.69	106.52	164.26	157.65	124.32	74.39	84.02	72.17	86.42	69.23	69.04	103.74	84.68	119.96	125.79	130.43	149.15	85.04	109.01	88.05	86.98	89.38	87.94	95.58	111.28	104.94	113.32	104.31	107.12	134.48	83.42	96.39	102.42
TC19000080.hg.1	PIAS4	protein inhibitor of activated STAT, 4	NM_015897	NM_015897	RefSeq	Homo sapiens protein inhibitor of activated STAT, 4 (PIAS4), mRNA.	Coding	chr19	4007746 - 4039383	+	332.8	346.96	357.48	395.34	393.42	452.64	421.1	419.31	366.47	469.15	404.49	403.46	430.11	383.72	411	362.81	339.95	435.57	425.39	417.06	478.43	433.99	387.02	471.02	381.5	400.77	491.5	488.9	430.92	434	474.31	445.12	451.48	492.29	436.18	479.3	499.92	483.56	496.43
TC01003521.hg.1	PIGC	phosphatidylinositol glycan anchor biosynthesis, class C	NM_002642	NM_002642	RefSeq	Homo sapiens phosphatidylinositol glycan anchor biosynthesis, class C (PIGC), transcript variant 2, mRNA.	Coding	chr1	172339329 - 172413230	-	44.81	46.45	42.26	55.98	56.21	52.12	57.65	48.3	49.22	53.7	58.6	67.91	140.98	49.64	65.94	267.67	50.2	78.69	57.17	110.5	138.89	83.82	56.42	80.92	72.33	84.87	72.61	78.68	69.34	105.83	54.45	68.98	72.84	119.49	108.57	54.94	130.04	96.61	53.62
TC20000347.hg.1	PIGT	phosphatidylinositol glycan anchor biosynthesis, class T	NM_001184730	NM_001184730	RefSeq	Homo sapiens phosphatidylinositol glycan anchor biosynthesis, class T (PIGT), transcript variant 4, mRNA.	Coding	chr20	44044707 - 44054884	+	941.36	853.3	803.23	1326.57	1147.72	1097.21	1219.99	1004.9	1079.94	950.75	1040.3	1264.51	1313.59	1269.88	1132.46	1047.52	938.85	1353.4	1339.63	1225.26	1226.3	1089.88	957.16	1083.05	1247.38	1403.94	1201.47	1261.26	1139.05	1273.13	1097.43	1016.01	1113.13	1030.24	863.81	968.25	1174.68	1104.04	1169.56
TC22001489.hg.1	PISD	phosphatidylserine decarboxylase	NM_014338	NM_014338	RefSeq	Homo sapiens phosphatidylserine decarboxylase (PISD), mRNA.	Coding	chr22	32014477 - 32058418	-	226.06	243.72	288.23	423.24	387.24	358.97	413.15	352.27	368.78	353.59	424.53	490.07	585.5	492.35	479.75	566.54	460.92	815.72	488.08	565.75	793.49	504.9	687.43	552.41	633.2	495.52	513.85	525.62	585.41	488.76	466.88	445.08	439.05	519.9	446.11	552.84	543.73	517.72	565.59
TC17000976.hg.1	PITPNA	phosphatidylinositol transfer protein, alpha	NM_006224	NM_006224	RefSeq	Homo sapiens phosphatidylinositol transfer protein, alpha (PITPNA), mRNA.	Coding	chr17	1421283 - 1466110	-	685.78	728	666.47	1442.13	1563.28	1315.53	1329.59	1381.78	1331.77	1195.9	1281.24	1296.04	1353.57	1264.56	1372.18	1645.1	1621.97	934.08	1129.41	1009.74	1276.79	1411.84	1358.37	1266.72	1002.87	1078.5	1482.96	1361.41	1427.85	1161.72	1395.33	1190.69	1133.93	1315.89	1299.98	1329.45	1334.01	1303.6	1365.75
TC07001530.hg.1	POM121C	POM121 transmembrane nucleoporin C	NM_001099415	NM_001099415	RefSeq	Homo sapiens POM121 transmembrane nucleoporin C (POM121C), mRNA.	Coding	chr7	75046065 - 75115568	-	1231.87	1142.65	1169.54	1679.12	1207.16	1472.77	1880.43	1425.09	1724.41	1295.25	1747.41	1220.54	1223.66	1499.64	1537.87	1032.97	961.46	1319.54	1615.63	1047.72	1056.85	1074.39	843.13	1456.7	1597.75	1831.26	1346.77	1359.88	1744.03	1455.62	1193.56	1219.65	1167.77	1146.17	1120.67	1045.7	983.58	967.92	981.74
TC09000752.hg.1	POMT1	protein-O-mannosyltransferase 1	NM_001136114	NM_001136114	RefSeq	Homo sapiens protein-O-mannosyltransferase 1 (POMT1), transcript variant 5, mRNA.	Coding	chr9	134378289 - 134399193	+	240.51	224.33	244.08	177.91	170.21	152.34	176.45	162.78	166.08	182.64	163.32	161.54	164.45	152.16	148.4	135.22	123.32	165.17	151.91	179.64	150.01	141.12	137.71	137.32	159.07	158.93	154.53	151.06	144.15	157.76	145.04	130.31	159.49	136.62	127.03	142.84	134.68	150.55	148.31
TC14001342.hg.1	POMT2	protein-O-mannosyltransferase 2	NM_013382	NM_013382	RefSeq	Homo sapiens protein-O-mannosyltransferase 2 (POMT2), mRNA.	Coding	chr14	77741299 - 77787227	-	164.47	149.3	163.93	342.52	295.96	280.88	371.36	282.28	343.67	281.06	369.41	292.01	292.55	309.44	312.9	280.3	254.12	391.17	317.62	282.24	408.51	293.88	268.14	356.48	363.77	339.58	343.12	343.68	438.18	292.23	322.75	269.12	264.09	287.25	291.82	287.93	239.19	261.93	250.36
TC03002002.hg.1	PP13439		ENST00000331659	ENST00000331659	ENSEMBL	cdna:known chromosome:GRCh37:3:171509580:171527714:-1 gene:ENSG00000183657 gene_biotype:protein_coding transcript_biotype:protein_coding	Coding	chr3	171509580 - 171527714	-	91.13	98.14	98.18	161.61	156.95	136.1	141.56	139.91	149.44	111.11	132.09	176.06	178.67	184.21	143.33	206.54	228.78	138.7	117.6	151.3	157.07	118.61	231.8	175.17	134.78	101.12	137.55	132.04	165.89	116.3	107.09	107.5	104.82	124.79	115.34	115.86	118.64	139.17	122.65
TC01001146.hg.1	PPIAL4E	peptidylprolyl isomerase A (cyclophilin A)-like 4E	NM_001144032	NM_001144032	RefSeq	Homo sapiens peptidylprolyl isomerase A (cyclophilin A)-like 4E (PPIAL4E), mRNA.	Coding	chr1	148644011 - 148644795	+	116.49	117.05	112.25	161.47	133.36	142.59	157.64	146.1	181.29	116.98	181.07	134.96	121.37	167.26	161.49	139.38	136.28	179.03	157.25	137.43	135.85	140.29	100.53	148.61	245.96	165.3	158.97	140.75	155.44	155.98	165.45	168.51	154.89	146.37	176.79	139	145.57	141.82	133.13
TC02002668.hg.1	PPIL3	peptidylprolyl isomerase (cyclophilin)-like 3	NM_032472	NM_032472	RefSeq	Homo sapiens peptidylprolyl isomerase (cyclophilin)-like 3 (PPIL3), transcript variant PPIL3a, mRNA.	Coding	chr2	201735630 - 201754026	-	254.22	225.15	188.94	298.22	296.68	322.5	262.99	333.09	238.25	306.46	263.98	348.49	266.21	321.11	331.93	365.5	384.2	357.67	283.85	339.1	365.08	347.1	338.01	243.46	285.54	255.6	276.39	267.52	192.53	334.9	372.91	350.61	236.7	408.65	331.79	364.33	292.23	216.52	281.79
TC15002809.hg.1	PPIP5K1	diphosphoinositol pentakisphosphate kinase 1	ENST00000396907	ENST00000396907	ENSEMBL	[retired] cdna:known chromosome:GRCh37:15:43965116:43976941:-1 gene:ENSG00000168781 gene_biotype:protein_coding transcript_biotype:protein_coding	Coding	chr15	43956616 - 43982247	-	333.25	338.66	329.94	309.03	301.2	272	295.45	324.47	297.34	291.57	327.91	245.42	209.96	237.99	221.58	207.76	230.14	265.19	282.24	309.26	303.02	268.12	294.52	295.13	257.09	249.02	294.32	316.66	299.57	340.99	269.36	253.57	297.62	304.04	282.98	296.73	277.49	284.29	295.92
TC15002808.hg.1	PPIP5K1	diphosphoinositol pentakisphosphate kinase 1	NM_001130858	NM_001130858	RefSeq	Homo sapiens diphosphoinositol pentakisphosphate kinase 1 (PPIP5K1), transcript variant 5, mRNA.	Coding	chr15	43825660 - 43882451	-	285.15	282.36	283.84	267.5	259.32	234.13	263.09	277.26	266.01	255.25	292.35	223.94	198.4	219.74	205.78	189.88	203.86	242.54	255.11	267.36	265.6	238.49	251.11	260.81	250.3	241.53	266.75	286.22	275.17	295.81	241.36	233.47	265.71	268.34	254.98	262.44	250.34	254.24	265.25
TC01001771.hg.1	PPP2R5A	protein phosphatase 2, regulatory subunit B', alpha	NM_001199756	NM_001199756	RefSeq	Homo sapiens protein phosphatase 2, regulatory subunit B', alpha (PPP2R5A), transcript variant 2, mRNA.	Coding	chr1	212458782 - 212535205	+	499.56	535.19	416.63	369.48	375.29	397.21	376.29	418.09	483.83	381.09	398.23	388.62	313.95	378.9	336.76	362.42	354.5	406.24	334	515.42	371.01	352.57	366.37	373.69	328.81	314.45	337.41	304.59	360.71	379.15	476.56	438.59	386.88	369.98	413.89	369.25	320.75	263.07	301.73
TC15000875.hg.1	PRC1-AS1	PRC1 antisense RNA 1	ENST00000554388	ENST00000554388	ENSEMBL	cdna:known chromosome:GRCh37:15:91509602:91531854:1 gene:ENSG00000258725 gene_biotype:antisense transcript_biotype:antisense	Coding	chr15	91509575 - 91531854	+	61.73	77.7	57.59	59.35	61.82	53.98	51.3	63.97	53.92	56.54	56.87	58.96	64.48	52.49	55.6	71.4	59.15	70.57	60.53	69.21	87.8	71.37	59.43	67.26	69.9	49.98	57.99	67.14	62.83	67.19	61.47	64.15	60.64	72.01	68.82	66.85	92.65	88.44	64.55
TC01003124.hg.1	PRKAB2	protein kinase, AMP-activated, beta 2 non-catalytic subunit	NM_005399	NM_005399	RefSeq	Homo sapiens protein kinase, AMP-activated, beta 2 non-catalytic subunit (PRKAB2), mRNA.	Coding	chr1	146626685 - 146644129	-	585.62	514.91	371.75	299.58	245.71	267.52	278.24	259.52	277.7	237.36	275.59	219.77	247.15	315.47	282.26	275.39	309.31	288.09	245.02	249.04	309.08	267.41	316.28	227.48	259.68	213.05	244.26	244.93	272.71	248.75	298.49	282.2	244.14	290.7	272.74	275.77	263	220.1	248.69
TC18000477.hg.1	PSTPIP2	proline-serine-threonine phosphatase interacting protein 2	NM_024430	NM_024430	RefSeq	Homo sapiens proline-serine-threonine phosphatase interacting protein 2 (PSTPIP2), mRNA.	Coding	chr18	43563502 - 43652250	-	710.19	818.34	278.64	904.18	821.7	1037.65	746.3	1161.53	955.61	973.66	824.32	593.74	552.63	675.92	641.38	770.88	737.79	598.71	772.64	1044.13	611.73	701.42	848.46	627.93	514.82	607.67	666.12	663.9	609.86	795.18	822.8	743.71	717.64	831.38	774.63	872.47	593.49	432.57	539.75
TC12000881.hg.1	PTPN11	protein tyrosine phosphatase, non-receptor type 11	NM_002834	NM_002834	RefSeq	Homo sapiens protein tyrosine phosphatase, non-receptor type 11 (PTPN11), transcript variant 1, mRNA.	Coding	chr12	112856155 - 112947717	+	1058.84	1040.71	875.39	1578.03	1815.05	1869.04	1620.82	1912.23	1651.91	1765.82	1572.93	1681.89	1518.33	1443.41	1424.25	1645.23	1885.89	1515.54	1625.36	1446.69	1624.36	1617.9	1474.51	1689.75	1314.66	1498.23	1916.56	1692.97	1589.53	1781.49	1766.89	1686.9	1674.59	1760.76	1611.83	1738.05	1585.08	1422.58	1618.72
TC12003266.hg.1	PXMP2	peroxisomal membrane protein 2, 22kDa	NM_018663	NM_018663	RefSeq	Homo sapiens peroxisomal membrane protein 2, 22kDa (PXMP2), mRNA.	Coding	chr12	133264192 - 133281577	+	388.73	367.91	256.98	1159.57	1182.18	649.78	938.36	725.5	897.79	741.1	952.18	827.86	984.27	913.16	976.68	1243.03	1075.22	614.38	741.61	735.26	795.57	976.8	1033.68	715.75	661.27	688.16	890.78	706.41	899.83	565.19	581.68	586.07	528.54	594.23	616.7	697.66	574.63	604.24	658.43
TC04001043.hg.1	RAB28	RAB28, member RAS oncogene family	NM_001017979	NM_001017979	RefSeq	Homo sapiens RAB28, member RAS oncogene family (RAB28), transcript variant 1, mRNA.	Coding	chr4	13362978 - 13485989	-	187.47	199.64	164.87	266.24	284.79	267.33	242	264.1	271.77	215.9	268.89	262.43	270.92	316.03	288.03	439.79	490	271.16	250.63	255.23	313.81	294.25	386.38	282.58	218.41	234.74	278.79	263.82	284.62	248.81	333.77	300.85	243.45	326.09	338.64	324.26	280.63	220.39	300.87
TC03000111.hg.1	RAB5A	RAB5A, member RAS oncogene family	NM_004162	NM_004162	RefSeq	Homo sapiens RAB5A, member RAS oncogene family (RAB5A), mRNA.	Coding	chr3	19988571 - 20026667	+	352.43	352.69	280.01	483.12	501.41	435.25	457.57	514.75	461.76	418.71	457.14	508.97	387.31	447.47	429.15	495.94	509.54	447.82	439.71	480.44	384.62	424.19	430.74	353.72	323.82	374.05	403.54	362.16	350.82	391	446.19	419.39	420.31	372.68	422.5	339.78	357.6	291.81	342.62
TC15000581.hg.1	RAB8B	RAB8B, member RAS oncogene family	NM_016530	NM_016530	RefSeq	Homo sapiens RAB8B, member RAS oncogene family (RAB8B), mRNA.	Coding	chr15	63481668 - 63559981	+	883.64	858.85	711.94	662.7	698.55	678.96	611.69	687.6	699.38	750.6	639.21	717.86	570.99	602.91	650.8	796.08	703.59	694.95	681.1	960.54	722.08	760.89	785.99	562.24	533.99	582.91	685.47	638.09	514.48	731.45	1079.26	947.09	910.48	1087.35	1116.8	1024.97	817.02	545.16	809.44
TC02000760.hg.1	RALB	v-ral simian leukemia viral oncogene homolog B (ras related; GTP binding protein)	NM_002881	NM_002881	RefSeq	Homo sapiens v-ral simian leukemia viral oncogene homolog B (ras related; GTP binding protein) (RALB), mRNA.	Coding	chr2	120997640 - 121052286	+	452.77	500.45	376.78	387.54	416.2	390.98	395.04	398.79	385.73	393.02	395.9	518.53	580.01	569.02	388.15	633.35	637.61	453.86	393.43	458.53	367.1	376.39	459.1	370.46	336.62	368.86	411.06	392.67	356.11	400.54	506.5	404.86	421.38	410.91	332.01	377.75	348.7	293.44	377.59
TC12000572.hg.1	RASSF3	Ras association (RalGDS/AF-6) domain family member 3	NM_178169	NM_178169	RefSeq	Homo sapiens Ras association (RalGDS/AF-6) domain family member 3 (RASSF3), transcript variant 1, mRNA.	Coding	chr12	65004293 - 65091347	+	423.24	379.65	475.35	573.36	590.3	481.27	368.67	374.72	399.71	428.35	365.46	416.69	436.12	458.49	353.36	353.61	360.47	280.41	302.47	295.12	247.97	262.54	253.45	305.17	274.53	332.34	329.61	301.92	293.92	297.61	321.53	303.56	322.39	258.62	226.77	230.54	224.95	239.22	266.68
TC11003433.hg.1	RBM7	RNA binding motif protein 7	NM_016090	NM_016090	RefSeq	Homo sapiens RNA binding motif protein 7 (RBM7), mRNA.	Coding	chr11	114270752 - 114284925	+	313.69	214.17	162.82	243.92	251.07	267.12	243.63	252.5	251.6	220.19	247.19	237.75	232.29	286.92	241.82	306.92	323.57	282.35	222.53	260.28	257.98	246.42	289.8	268.22	225.18	219.3	245.21	241.28	240.52	256.08	297.66	286.02	250.6	305.94	348.41	303.21	279.27	218.13	293.38
TC06002089.hg.1	RNA5SP217	RNA, 5S ribosomal pseudogene 217	ENST00000515959	ENST00000515959	ENSEMBL	ncrna:rRNA chromosome:GRCh37:6:127639028:127639118:-1 gene:ENSG00000251768 gene_biotype:rRNA transcript_biotype:rRNA	Coding	chr6	127639028 - 127639118	-	34.5	30.97	46.77	100.77	124.24	147.13	93.79	112.58	96.23	80.94	86.31	104.51	123.45	110.34	90.75	122.92	154.78	57.05	82.61	99.35	81.17	64.76	71.67	136.01	81.72	74	72.48	89.21	100.64	76.36	49.38	67.29	51.46	57.5	69.17	60.02	74.14	80.6	66.73
TC17000057.hg.1	RNF167	ring finger protein 167	NM_015528	NM_015528	RefSeq	Homo sapiens ring finger protein 167 (RNF167), mRNA.	Coding	chr17	4843423 - 4848518	+	515.46	453.28	452.62	658.23	567.77	700.64	819.82	671.14	797.59	751.56	771.34	671.99	642.67	675.59	738.88	555.34	524.05	756.6	686.35	613.41	874.83	753.59	616.22	743.96	820.65	866.71	764.76	924.98	830.32	725.19	751.89	728.35	717.73	843.76	779.07	760.25	851.38	810.09	736.87
TC15001252.hg.1	RPAP1	RNA polymerase II associated protein 1	NM_015540	NM_015540	RefSeq	Homo sapiens RNA polymerase II associated protein 1 (RPAP1), mRNA.	Coding	chr15	41809374 - 41836464	-	253.92	251.24	279.45	463.33	370.94	402.94	414.83	360.33	358.06	426.8	437.17	356.79	417.09	446.53	378.8	331.87	317.14	424.72	399.49	344.85	366.68	300.52	315.37	369.92	419.79	412.19	387.45	373.09	406.86	359.58	357.18	324.87	316.68	356.94	319.33	329.87	288.46	314.35	315.09
TC10001661.hg.1	RPL13AP6	ribosomal protein L13a pseudogene 6	NR_026715	NR_026715	RefSeq	Homo sapiens ribosomal protein L13a pseudogene 6 (RPL13AP6), non-coding RNA.	Coding	chr10	112696361 - 112697013	-	1508.4	1511.56	1306.5	1775.41	1541.32	1264.4	1430.3	1106.46	1467.69	1041.91	1367.07	1553.97	1415.17	1794.69	1683.74	1856.28	1467.94	1773.02	1427.38	1576.68	1507.73	1504.07	1352.84	1231.83	1563.15	1726.11	1331.48	1456.74	1350.49	1124.74	1562.69	1545.15	1359.13	1235.4	1500.41	1305.29	1105.64	1026.81	1312.05
TC03000126.hg.1	RPL15	ribosomal protein L15	NM_001253379	NM_001253379	RefSeq	Homo sapiens ribosomal protein L15 (RPL15), transcript variant 2, mRNA.	Coding	chr3	23958036 - 23965187	+	855.46	812.42	685.03	704.6	774.38	689.52	677.8	677.56	669.54	677.02	629.62	748.72	699.59	729.37	671.62	792.5	700.6	683.98	664.07	759.26	654.5	712.54	679.66	658.97	581.7	673.41	648.1	622.18	648.16	616.71	714.59	705.93	661.59	648.16	640.01	663.44	565.32	535.92	642.07
TC03001618.hg.1	RPL24	ribosomal protein L24	NM_000986	NM_000986	RefSeq	Homo sapiens ribosomal protein L24 (RPL24), mRNA.	Coding	chr3	101399934 - 101405626	-	1241.92	1152.53	864.8	782.22	931.7	1079.99	758.3	975.32	702.33	919.19	724.15	938.2	949.27	913.3	805.34	1069.55	824.37	864.94	852.59	955.75	988.03	981.1	900.02	1116.62	743	840.83	1032.04	1066.36	803.06	1010.62	997.05	976.66	854.2	911	927.01	893.14	764.42	656.74	829.59
TC17000544.hg.1	RPL27	ribosomal protein L27	NM_000988	NM_000988	RefSeq	Homo sapiens ribosomal protein L27 (RPL27), mRNA.	Coding	chr17	41150446 - 41154971	+	938.56	932.49	880.7	960.58	1049.06	932.47	910.68	874.23	978.67	915.93	921.61	1037.87	1055.69	1082.29	996.64	1228.83	1004.48	1008.69	1013.78	972.21	1055.73	1037.85	968.27	983.42	922.13	1044.86	995.88	935.87	959.02	914.84	1008.11	1017.37	1000.64	880.2	981.97	987.25	874.68	942.62	945.05
TC15001579.hg.1	RPL4	ribosomal protein L4	NM_000968	NM_000968	RefSeq	Homo sapiens ribosomal protein L4 (RPL4), mRNA.	Coding	chr15	66790801 - 66816870	-	3996.88	3823.72	3414.34	4097.87	3976.52	4018.19	3961.61	3935.11	4131.9	3451.74	3668.11	3990.79	3828.73	4236.13	3902.55	4520.13	4220.56	4204.85	3867.43	4028.06	3924.85	4087.58	4117.29	3974.67	3967.76	3953.13	3965.92	4006.59	3943.66	3835.08	4152.75	4204.15	3840.18	4001.15	4257.85	3904.25	3653.36	3193.83	3710.76
TC12002036.hg.1	RPLP0	ribosomal protein, large, P0	NM_001002	NM_001002	RefSeq	Homo sapiens ribosomal protein, large, P0 (RPLP0), transcript variant 1, mRNA.	Coding	chr12	120634489 - 120639014	-	6898.71	6759.54	5973.75	7037.9	7156.41	7546.18	7199.3	7423.43	6974.24	6963.13	6608.56	7195.3	7367.4	7524.4	7170.26	7276.81	6871.5	7583.25	7329.3	6972.79	7653.37	7767.1	7217.18	7612.79	6890.29	7310.28	7315.8	7153.53	7160.18	7497.01	7740.66	7494.41	7087.05	7457.98	7344.97	7400.31	6918.1	6517.58	7032.88
TC19000039.hg.1	RPS15	ribosomal protein S15	NM_001018	NM_001018	RefSeq	Homo sapiens ribosomal protein S15 (RPS15), mRNA.	Coding	chr19	1438363 - 1440493	+	5845.7	5359.42	4511.5	5946.64	6086.68	5553.46	5930.63	5558.73	4813.87	5207.88	5473.85	5415.95	5775.06	6126.72	6186.04	5837.8	5170.29	5872.67	5305.6	5956.79	6626.77	6237.62	5662.05	5246.14	5032.05	5804.72	5448.64	5056.66	5761.07	4445.04	5773.46	5421.55	5095.97	5420.42	5522.55	5345.65	4321.48	3978.94	4840.83
TC19001521.hg.1	RPS16	ribosomal protein S16	NM_001020	NM_001020	RefSeq	Homo sapiens ribosomal protein S16 (RPS16), mRNA.	Coding	chr19	39923847 - 39926618	-	5337.32	5171.9	4667.58	5605.63	6009.17	6518.35	5644.15	5843.51	5402.27	6049.5	5434.34	5842.7	6182.44	6476.87	5759.07	5984.4	5870.88	5549.26	5715.21	5646.22	6489.9	5869.49	6191.14	6586.79	5381.9	6279.44	6127.11	5738.79	5881.67	6179.48	6827.92	6479.87	5897.63	6435.74	5996.9	5894.32	5432.16	5321.77	5480.57
TC19000587.hg.1	RPS19	ribosomal protein S19	NM_001022	NM_001022	RefSeq	Homo sapiens ribosomal protein S19 (RPS19), mRNA.	Coding	chr19	42363988 - 42375484	+	4004.51	3882.04	3032.75	2746.24	3457.83	3929.12	2975.9	3356.08	3014.89	3247.92	2735.54	3514.2	3834.09	3571.64	3107.24	3297.74	3053.95	3069.55	3173.44	3235.36	3462.7	3566.29	2921.98	3913.33	3173.17	3454.31	3314.56	3343.52	3148.11	3437.32	3812.36	3748.14	3366.93	3451	3467.67	3347.36	2984.95	2813.48	3242.34
TC16000768.hg.1	RPS2	ribosomal protein S2	NM_002952	NM_002952	RefSeq	Homo sapiens ribosomal protein S2 (RPS2), mRNA.	Coding	chr16	2012053 - 2014861	-	3699.59	3676.53	3673.91	3649.09	3999.27	3722.36	3396.61	3487	3325.03	3653.42	3366.33	4045.77	4482.82	4078.97	3871.56	4324.36	4084.38	3608.99	3503.11	3948.12	4328.89	4232.55	4245.59	4055.88	3739.29	3898.71	4177.95	4255.43	3714.16	3938.96	4313.88	3849.33	4221.68	3981.1	3954.88	4083.47	3554.05	3429.49	3949.32
TC01001266.hg.1	RPS27	ribosomal protein S27	NM_001030	NM_001030	RefSeq	Homo sapiens ribosomal protein S27 (RPS27), mRNA.	Coding	chr1	153963235 - 153964631	+	1728.48	1729.23	1731.74	994.35	1085.51	1069.23	900.73	972.66	760.99	1123.86	803.85	1242.93	1314.48	1246.09	1100.77	1218.25	940.89	1216.59	1089.54	1351.75	1476.97	1232.93	979.14	1271.97	918.27	1027.65	1044.09	1141.41	804.68	1149.59	1267.21	1313.28	1278.58	1202.07	1167.55	1209.74	1064.55	1043.18	1232.81
TC07000148.hg.1	RPS2P32	ribosomal protein S2 pseudogene 32	NR_026676	NR_026676	RefSeq	Homo sapiens ribosomal protein S2 pseudogene 32 (RPS2P32), non-coding RNA.	Coding	chr7	23530007 - 23531031	+	495.39	496.06	477.99	505.64	533.38	443.46	438.18	436.39	452	427.9	446.66	502.22	516.42	552.18	524.55	583.17	501.93	521.14	533.34	539.44	543.03	546.08	526.74	530.59	565.35	540.69	509.29	569.98	473.17	509.65	510.22	494.67	526.21	467.45	532.94	489.07	409.84	416.36	475.88
TC20000885.hg.1	RPS2P7	ribosomal protein S2 pseudogene 7	ENST00000395947	ENST00000395947	ENSEMBL	cdna:pseudogene chromosome:GRCh37:20:44269458:44270009:-1 gene:ENSG00000235508 gene_biotype:pseudogene transcript_biotype:processed_pseudogene	Coding	chr20	44269458 - 44270009	-	8637.99	8685.24	7702.01	8137.78	9216.03	8502.55	7145.85	8187.06	7616.38	7762.2	7612.95	8518.24	8421.96	9609.93	8508.39	10502.75	9841.07	8456.41	8195.46	9142.99	9025.43	8671.95	9517.98	9602.4	8905.49	8730.15	8773.22	9334.2	8640.51	8725.06	8850.42	8705.07	8785.93	8451.26	8725.55	8485.01	7179.31	6135.05	7921.73
TC12002076.hg.1	RSRC2	arginine/serine-rich coiled-coil 2	NM_023012	NM_023012	RefSeq	Homo sapiens arginine/serine-rich coiled-coil 2 (RSRC2), transcript variant 1, mRNA.	Coding	chr12	122989190 - 123011560	-	512.85	520.17	418.81	329.95	374.78	418.72	348.02	387.46	370	313.47	321	319.47	312.66	347.76	304.09	464.14	511.23	382.47	311.61	357.2	421.34	389.59	455.76	398.88	327.17	304.14	365.48	360.82	347.3	365.55	366.34	343.03	296.66	418.93	407.98	377	387.64	285.58	328.35
TC08001551.hg.1	SAMD12	sterile alpha motif domain containing 12	NM_001101676	NM_001101676	RefSeq	Homo sapiens sterile alpha motif domain containing 12 (SAMD12), transcript variant 1, mRNA.	Coding	chr8	119201694 - 119634234	-	90.55	102.67	47.67	117.11	122.4	62.58	61.31	71.16	58.92	70.28	51.9	52.18	67.6	75.32	58.96	77.43	76.79	34.52	30.47	34	31.58	29.74	31.39	38.1	33.46	33.48	39.67	27.82	30.4	34.67	52.16	40.39	35.07	29.48	26.54	29.43	26.9	27.79	29.41
TC04000031.hg.1	SCARNA22	small Cajal body-specific RNA 22	ENST00000516197	ENST00000516197	ENSEMBL	ncrna:snoRNA chromosome:GRCh37:4:1976363:1976487:1 gene:ENSG00000252006 gene_biotype:snoRNA transcript_biotype:snoRNA	Coding	chr4	1976363 - 1976487	+	326.38	301.64	238.41	151.83	207.71	220.88	175.06	183.59	152.81	229.74	158.25	248.89	273.29	159.01	157.2	183.71	164.09	174.43	198.36	251.08	286.77	218.73	233.78	273.78	185.09	180.5	203.5	210.3	201.71	157.54	204.93	216.23	211.59	266.1	231.78	230.38	264.19	363.38	302.57
TC09000417.hg.1	SECISBP2	SECIS binding protein 2	NM_024077	NM_024077	RefSeq	Homo sapiens SECIS binding protein 2 (SECISBP2), mRNA.	Coding	chr9	91933412 - 91974561	+	806.39	732.25	662.9	449.55	474.01	457.88	395.92	456.53	458.41	398.68	418.39	400.42	359.12	406.02	410.36	492.43	478.1	418.7	368.53	409	476.63	403.57	486.44	411.09	383.93	352.69	330.58	360.35	413.36	385.02	404.73	382.84	315.27	391.47	443.39	402.53	392.84	335.48	360.31
TC15001339.hg.1	SECISBP2L	SECIS binding protein 2-like	NM_001193489	NM_001193489	RefSeq	Homo sapiens SECIS binding protein 2-like (SECISBP2L), transcript variant 1, mRNA.	Coding	chr15	49280835 - 49338760	-	698.12	705.66	668.47	368.86	321.08	362.9	337.72	378.83	363.68	321.2	346.79	396.07	342.21	430.72	397.2	448.42	512.14	527.71	431.11	459.95	481.21	393.6	511.03	397.64	397.83	348.72	376.21	411.17	426.2	422.89	477.19	445.15	421.55	442.57	445.55	391.1	417.88	342.49	395.87
TC14001372.hg.1	SEL1L	sel-1 suppressor of lin-12-like (C. elegans)	NM_001244984	NM_001244984	RefSeq	Homo sapiens sel-1 suppressor of lin-12-like (C. elegans) (SEL1L), transcript variant 2, mRNA.	Coding	chr14	81937891 - 82000205	-	674.15	696.87	540.54	744.27	849.89	769.53	628.93	832.73	724.62	677.74	647.42	690.07	672.41	682.74	652.11	767.33	772.83	638.8	712.66	705.13	667.45	623.22	739.14	549.44	444.43	511.42	590.97	574.29	533.07	719.99	712.84	602.67	604.86	703.88	652.02	734.79	585.28	452.66	581.76
TC01000734.hg.1	SGIP1	SH3-domain GRB2-like (endophilin) interacting protein 1	NM_032291	NM_032291	RefSeq	Homo sapiens SH3-domain GRB2-like (endophilin) interacting protein 1 (SGIP1), mRNA.	Coding	chr1	66999066 - 67213982	+	72.6	64.81	43.24	25.29	26.01	26.88	26.19	26.13	25.46	30.61	26.92	27.61	27.93	25.33	26.81	24.37	26.48	26.17	29.26	29.04	27.9	29.57	29.02	30.89	34.17	27.14	28.05	27.96	27.18	29.98	26.42	28.49	30.77	29.39	28.7	29.36	36.91	40.84	41.29
TC17000023.hg.1	SGSM2	small G protein signaling modulator 2	NM_001098509	NM_001098509	RefSeq	Homo sapiens small G protein signaling modulator 2 (SGSM2), transcript variant 2, mRNA.	Coding	chr17	2240806 - 2284348	+	394.06	363.59	466	259.11	253.03	245.55	252.88	253.27	234.26	277.11	237.26	242	266.52	253.99	239.5	219.34	212.16	225.7	237.66	226.91	235.59	220.63	212.23	254.29	266.32	258.89	267.47	254.49	241.17	248.31	235.65	231.8	237.74	228.39	209.3	235.89	232.79	263.84	238.99
TC01001665.hg.1	SHISA4	shisa homolog 4 (Xenopus laevis)	NM_198149	NM_198149	RefSeq	Homo sapiens shisa homolog 4 (Xenopus laevis) (SHISA4), transcript variant 1, mRNA.	Coding	chr1	201857797 - 201861715	+	120.98	104.67	151.87	118.73	128.71	122.58	135.29	113.25	128.18	154.91	133.18	142.79	143.66	124.53	144.2	123.63	119.55	134.61	151.08	157.11	136.74	149.87	130.11	140.29	167.06	165.36	144.7	148.95	146.41	139.07	130.39	144.05	156.18	157.14	160.79	173.41	202.59	252.54	228.2
TC0X000798.hg.1	SLC25A6	solute carrier family 25 (mitochondrial carrier; adenine nucleotide translocator), member 6	NM_001636	NM_001636	RefSeq	Homo sapiens solute carrier family 25 (mitochondrial carrier; adenine nucleotide translocator), member 6 (SLC25A6), nuclear gene encoding mitochondrial protein, mRNA.	Coding	chrX	1505045 - 1511626	-	3850.66	3984.13	3405.88	4017.86	3841.01	3826.77	3791.49	3664.3	3610.89	3696.98	3646.58	3740.49	4161.91	4170.26	3931.08	3825.81	3766.4	4426.16	3938.63	3969.66	4332.79	3868.42	4123.58	4086.08	4026	4138.35	3930.7	3789.47	3793.91	4072.45	4184.76	3867.91	3831.65	4019.75	3786.03	4000.99	3250.13	3179.73	3646.33
TC0Y000115.hg.1	SLC25A6	solute carrier family 25 (mitochondrial carrier; adenine nucleotide translocator), member 6	NM_001636	NM_001636	RefSeq	Homo sapiens solute carrier family 25 (mitochondrial carrier; adenine nucleotide translocator), member 6 (SLC25A6), nuclear gene encoding mitochondrial protein, mRNA.	Coding	chrY	1455045 - 1461617	-	3189.67	3275.09	2853.17	3316.33	3165.09	3163.99	3093.45	3057.99	2970.87	3111.64	2980.48	3103.59	3489.32	3432.89	3237.87	3150.36	3099.29	3637.27	3257.64	3285.57	3576.74	3177.53	3374.5	3383.66	3308.82	3427.57	3229.96	3136.41	3068.38	3340.57	3456.84	3165.75	3152.35	3322.05	3123.07	3274.12	2651.57	2646.9	3002.59
TC09000686.hg.1	SLC27A4	solute carrier family 27 (fatty acid transporter), member 4	NM_005094	NM_005094	RefSeq	Homo sapiens solute carrier family 27 (fatty acid transporter), member 4 (SLC27A4), mRNA.	Coding	chr9	131102839 - 131123749	+	243.46	246.97	300.83	647.52	587.96	463.84	524.12	455.39	498.49	511.5	478.02	437.57	441.43	419.96	448.91	335.1	339.69	277.09	395.16	267.87	311.87	366.59	246.12	397.35	290.7	393.41	439.97	410.4	436.19	335.29	390.89	316.04	354.81	357.95	308.76	376.35	371.83	385.33	386.18
TC01001289.hg.1	SLC50A1	solute carrier family 50 (sugar transporter), member 1	NM_001122837	NM_001122837	RefSeq	Homo sapiens solute carrier family 50 (sugar transporter), member 1 (SLC50A1), transcript variant 2, mRNA.	Coding	chr1	155107820 - 155111334	+	630.63	598.12	500.1	717.81	725.04	542.69	684.72	539.29	705.86	686.61	728.28	700.88	743.88	743.65	731.23	960.64	804.3	822.2	666.06	885.65	1091.02	862.97	1417.1	771.04	870.56	657.89	830.43	837.01	913.71	636.78	818.93	759.82	737.53	1154.96	1056.25	1076.59	1315.52	1029.58	1127.91
TC22000139.hg.1	SMARCB1	SWI/SNF related, matrix associated, actin dependent regulator of chromatin, subfamily b, member 1	NM_001007468	NM_001007468	RefSeq	Homo sapiens SWI/SNF related, matrix associated, actin dependent regulator of chromatin, subfamily b, member 1 (SMARCB1), transcript variant 2, mRNA.	Coding	chr22	24129150 - 24176705	+	426.37	433.57	463.15	719.14	797.59	567.02	720.34	562.39	706.34	613.33	713.66	502.38	562.41	549.49	521.83	533.68	463.01	601.81	519.88	468.66	621.6	500.58	520.05	524.36	547.45	600	640.77	575.98	740.01	473.11	503.87	487.63	423.84	491.39	472.54	487.48	449.22	488.79	484.56
TC09000324.hg.1	SMC5	structural maintenance of chromosomes 5	NM_015110	NM_015110	RefSeq	Homo sapiens structural maintenance of chromosomes 5 (SMC5), mRNA.	Coding	chr9	72873878 - 72969804	+	854.4	906.81	671.58	792.64	839.3	939.34	717.91	1009.17	915.58	745.27	810.08	784.19	684.16	803.56	762.19	809.85	944.14	540.43	720.77	666.27	619.28	824.7	672.09	901.69	595.32	674.56	727.51	736.25	762.04	878.41	898.55	805.8	790.84	876.27	868.9	837.59	860.35	603.3	822.99
TC02001951.hg.1	SNORA36C	small nucleolar RNA, H/ACA box 36C	NR_003705	NR_003705	RefSeq	Homo sapiens small nucleolar RNA, H/ACA box 36C (SNORA36C), small nucleolar RNA.	Coding	chr2	69747175 - 69747306	-	108.78	73.1	85.55	51.52	56.12	61.67	62.32	72.31	65.2	57.14	72.35	57.57	75.52	72	64.45	70.09	82.08	49.49	63.63	56.64	45.64	65.09	62.7	74.28	76.79	63.76	60.39	55.56	67.52	67.89	61.36	58.09	71.15	46.66	56	59.78	65.04	61.56	64.35
TC08001290.hg.1	SNORD87	small nucleolar RNA, C/D box 87	NR_002598	NR_002598	RefSeq	Homo sapiens small nucleolar RNA, C/D box 87 (SNORD87), small nucleolar RNA.	Coding	chr8	67833919 - 67838633	-	122.21	106.26	90.1	96.77	136.51	157.77	95.91	143.38	106.53	99.35	98.99	99.13	96.88	94.17	84.79	127.69	118.21	90.49	87.34	81.74	116.68	120.96	115.48	116.63	71.24	92.12	131.25	124.86	101.2	114.77	129.92	114.86	94.29	140.45	146.71	121.73	121.84	92.06	122.19
TC08001371.hg.1	SNX16	sorting nexin 16	NM_022133	NM_022133	RefSeq	Homo sapiens sorting nexin 16 (SNX16), transcript variant 1, mRNA.	Coding	chr8	82711816 - 82755101	-	301.81	274.78	179.25	201.05	192.33	176.01	160.88	190.49	151.67	132.91	130.34	176.4	177.5	205.97	180.64	275.47	259.81	165.56	144.02	196.35	167.97	162.81	198.11	168.66	147.18	136.04	137.79	142.79	152.58	172.68	192.24	167.32	106.54	158.11	171.7	154.83	138.68	102.35	144.35
TC20001725.hg.1	SNX5	sorting nexin 5	NM_014426	NM_014426	RefSeq	Homo sapiens sorting nexin 5 (SNX5), transcript variant 2, mRNA.	Coding	chr20	17922241 - 17949623	-	934.47	897.44	720.09	1525.33	1619.96	1677.83	1536	1730.16	1675.6	1488.04	1554.38	1612.4	1572.84	1625.09	1442.58	1852.53	1820.96	1918.7	1488.05	1835.08	1679.77	1597.57	1755.25	1691.76	1503.74	1384.58	1539.77	1420.7	1515.12	1460.95	1617.31	1593.22	1471.55	1392.36	1554.98	1338.77	1273.91	1109.68	1249.85
TC13000331.hg.1	SOX21-AS1	SOX21 antisense RNA 1 (head to head)	ENST00000438290	ENST00000438290	ENSEMBL	cdna:known chromosome:GRCh37:13:95364970:95366749:1 gene:ENSG00000227640 gene_biotype:processed_transcript transcript_biotype:processed_transcript	Coding	chr13	95364970 - 95368197	+	50.63	55.82	52.66	75.27	65.83	68.11	71.41	75.22	80.98	89.19	74.89	110.39	122.07	128.92	106.91	107.09	116.76	97.41	89.26	110	85.33	84.55	92.61	92.37	85.7	98.09	92.32	106.66	105.71	100.99	120.83	99.34	101.56	103.56	91.62	102.5	98.34	95.16	111.54
TC07000131.hg.1	SP4	Sp4 transcription factor	NM_003112	NM_003112	RefSeq	Homo sapiens Sp4 transcription factor (SP4), mRNA.	Coding	chr7	21467652 - 21554440	+	433.92	393.52	397.19	447.83	433.27	491.39	429.85	452.91	430.68	422.41	442.77	473.85	502.56	576.92	456.63	548.86	537.27	577.51	446.57	521.26	540.72	473.74	569.11	572.24	454.86	436.95	425.22	475.32	532.43	482.41	595.75	515.55	450.99	654.89	566.78	574.89	672.93	543.7	592.54
TC17001701.hg.1	SPAG9	NULL	OTTHUMT00000368603	OTTHUMT00000368603	Havana transcript	cdna:all chromosome:VEGA52:17:49067384:49068103:-1 Gene:OTTHUMG00000162316	Coding	chr17	49067384 - 49068103	-	2109.95	2180.84	1979.73	1870.87	1841.08	1701.31	1766.43	1717.48	1767.68	1630.23	1637.88	1796.98	1702.68	1881.69	1809.39	1972.79	1921.42	1964.42	1920.09	1970.51	1738.44	1716.21	1808.36	1812.97	1748.86	1824.15	1738.5	1973.23	1633.06	1923.92	1792.95	1708.32	1843.52	1702.15	1732.55	1865.36	1661.87	1676.06	1792.48
TC17001700.hg.1	SPAG9	sperm associated antigen 9	NM_001130528	NM_001130528	RefSeq	Homo sapiens sperm associated antigen 9 (SPAG9), transcript variant 1, mRNA.	Coding	chr17	49039535 - 49198226	-	622.46	609.89	420.47	327.79	372.66	409.38	345.62	386.35	367.85	275.85	356.4	423.32	388.77	406.67	355.36	433.77	446.44	473	432.78	471.34	446.75	384	459.08	392.24	389.63	443.13	376.26	437.22	412.58	479.39	436.69	420.35	411.25	404.89	411.18	390.7	378.66	298.84	364.19
TC0X001085.hg.1	SPIN3	spindlin family, member 3	NM_001010862	NM_001010862	RefSeq	Homo sapiens spindlin family, member 3 (SPIN3), transcript variant 1, mRNA.	Coding	chrX	57002803 - 57021988	-	89.72	87.19	96.94	109.65	109.55	97.88	90.91	100.58	120.39	119.7	98.68	106.29	105.59	119.95	74.5	115.7	92.1	185.83	88.06	135.2	98.47	65.12	85.08	88.13	77.87	80.02	76.58	78.52	85.29	84.14	103.99	110.71	90.19	86.97	88.22	68.64	71.79	72.06	65.16
TC01001916.hg.1	SPRTN	SprT-like N-terminal domain	NM_001010984	NM_001010984	RefSeq	Homo sapiens SprT-like N-terminal domain (SPRTN), transcript variant 2, mRNA.	Coding	chr1	231472850 - 231490769	+	102.85	93.62	88.74	143.83	178.31	172	158.55	167.45	141.53	125.53	135.66	142.84	132.79	142.17	139.24	197.73	191	155.21	163.84	149.98	151.31	160.56	163.02	133.74	119.44	133.01	154.47	150.35	147.62	127.38	178.31	144.34	118.42	149.52	154.99	151.59	143.46	123.85	157.01
TC06002114.hg.1	STX7	syntaxin 7	NM_003569	NM_003569	RefSeq	Homo sapiens syntaxin 7 (STX7), mRNA.	Coding	chr6	132778663 - 132834337	-	469.05	576.47	497.9	247.12	276.66	310.53	196.19	263.54	214.57	268.82	211.5	294.2	271.87	287.36	274.49	387.2	397.91	324.8	235.96	311.55	363.83	351.08	443.48	315.56	263.6	216.58	258.95	268.6	259.63	343.15	317.64	305.54	245.48	434.06	385.81	414.48	484.57	344.16	452.23
TC11002004.hg.1	SUV420H1	suppressor of variegation 4-20 homolog 1 (Drosophila)	NM_016028	NM_016028	RefSeq	Homo sapiens suppressor of variegation 4-20 homolog 1 (Drosophila) (SUV420H1), transcript variant 2, mRNA.	Coding	chr11	67922330 - 67981295	-	209.76	238	191.53	226.34	253	231.01	210.12	227.88	217.86	219.54	212.8	234.97	222.01	227.56	224.03	361.63	381.36	223.14	208.57	262.16	258.04	248.37	350.61	229.43	202.05	209.07	219.07	235.39	212.94	239.3	245.35	209.26	205.57	250.93	243.59	256.87	246.4	216.84	276.7
TC17001408.hg.1	SYNRG	synergin, gamma	NM_001163544	NM_001163544	RefSeq	Homo sapiens synergin, gamma (SYNRG), transcript variant 4, mRNA.	Coding	chr17	35874900 - 35969488	-	387.08	430.25	490.37	453.4	429.63	466.27	443.6	447.54	480.54	385.69	443.69	430.82	427.28	483.8	448.68	492.03	459.39	508.27	473.3	482.82	508.25	415.04	474.97	482.75	449.78	449.72	463.57	492.21	490.78	488.58	461.89	446.99	438.67	483.83	465.65	452.83	457.94	394.1	427.83
TC05001869.hg.1	TAF7	TAF7 RNA polymerase II, TATA box binding protein (TBP)-associated factor, 55kDa	NM_005642	NM_005642	RefSeq	Homo sapiens TAF7 RNA polymerase II, TATA box binding protein (TBP)-associated factor, 55kDa (TAF7), mRNA.	Coding	chr5	140698057 - 140700351	-	855	768.08	626.31	393.08	535.2	532.91	443.48	496.63	404.79	570.41	404.64	480.99	450.05	380.04	318.81	449.28	478.53	497.6	479.64	564.72	591.12	547.21	606.63	556.07	495.71	512.94	510.47	551.33	422.62	548.1	540.14	577.29	566.32	481.88	410.86	566.14	456.48	343.79	508.8
TC03001167.hg.1	TAMM41	TAM41, mitochondrial translocator assembly and maintenance protein, homolog (S. cerevisiae)	NM_138807	NM_138807	RefSeq	Homo sapiens TAM41, mitochondrial translocator assembly and maintenance protein, homolog (S. cerevisiae) (TAMM41), nuclear gene encoding mitochondrial protein, mRNA.	Coding	chr3	11831916 - 11888393	-	183.92	191.68	163.94	299.95	261.67	299.76	270.14	235.24	258.44	174.27	249.21	211.24	245.76	276.73	254.29	314.8	305.56	201.2	208.1	196.38	200.07	189.1	265.7	236.69	217.14	192.65	195.31	182.21	255.86	189.08	167.02	174.19	169.79	185.21	200.09	161.61	170.17	177.85	166.68
TC01001187.hg.1	TARS2	threonyl-tRNA synthetase 2, mitochondrial (putative)	NM_025150	NM_025150	RefSeq	Homo sapiens threonyl-tRNA synthetase 2, mitochondrial (putative) (TARS2), nuclear gene encoding mitochondrial protein, transcript variant 1, mRNA.	Coding	chr1	150459887 - 150480078	+	363.78	351.16	335.05	500.15	538.14	527.16	471.1	489.89	495.86	518.27	506.72	497.56	498.97	464.86	450.43	460.18	414.97	538.59	464.82	531.33	637.02	533.52	486.78	502.92	520.56	445.57	471.18	501.23	508.14	458.43	404.09	379.99	414.34	434.68	415.69	414.06	387.33	377.6	382.95
TC17000451.hg.1	TBC1D3	TBC1 domain family, member 3	NM_001123391	NM_001123391	RefSeq	Homo sapiens TBC1 domain family, member 3 (TBC1D3), mRNA.	Coding	chr17	36283960 - 36295098	+	249.18	325.31	317.63	186.38	179.49	203.96	196.84	197.23	189.31	246.83	210.92	201.26	229.53	211.12	193.61	190.51	184.73	195.45	224	278.94	168.2	182.63	221.78	203.13	248.16	203.93	181.24	201.3	182.96	214.13	193.17	211.73	267.29	202.59	187.07	195.91	200.38	233.33	205.13
TC17001386.hg.1	TBC1D3B	TBC1 domain family, member 3B	NM_001001417	NM_001001417	RefSeq	Homo sapiens TBC1 domain family, member 3B (TBC1D3B), mRNA.	Coding	chr17	34493061 - 34503988	-	277.69	395.36	321.29	194.15	184.61	209.72	195.07	203.66	198.85	273.12	216.56	204.58	234.2	224.74	188.93	210.53	190.84	203.97	242.29	330.52	160.78	179.72	235.71	206.11	251.51	183.81	183.96	225.49	187.56	219.17	213.72	226.88	294.56	219.3	193.05	203.29	199.92	214.67	197.27
TC17001391.hg.1	TBC1D3C	TBC1 domain family, member 3C	NM_001001418	NM_001001418	RefSeq	Homo sapiens TBC1 domain family, member 3C (TBC1D3C), mRNA.	Coding	chr17	34580902 - 34808103	-	261.69	366.12	317.76	191.97	181.93	209.49	199.17	197.81	196.82	258.14	211.24	204.64	237	218.34	193.54	197.96	186.03	198.78	239.13	311.85	166.91	184.61	229.39	206.58	251.98	191.85	180.16	211.98	187.75	221.51	201.66	220.77	284.91	213.37	191.39	200.25	199.24	228.07	195.41
TC17002898.hg.1	TBC1D3F	TBC1 domain family, member 3F	NM_032258	NM_032258	RefSeq	Homo sapiens TBC1 domain family, member 3F (TBC1D3F), mRNA.	Coding	chr17	36337528 - 36348666	-	234.92	307.06	291.93	180.18	169.81	191.85	192.25	186.61	180.24	233.29	199.74	193.25	222.03	200.44	182.75	181.22	174.69	184.6	214.39	265.28	161.27	176.22	203.45	194.35	231.79	189.4	172.96	191.29	172.54	200.83	182.79	202.54	258.33	194.01	179.27	184.34	189.37	223.47	190.59
TC17001755.hg.1	TBC1D3P1-DHX40P1	TBC1D3P1-DHX40P1 readthrough transcribed pseudogene	NR_002924	NR_002924	RefSeq	Homo sapiens TBC1D3P1-DHX40P1 readthrough transcribed pseudogene (TBC1D3P1-DHX40P1), non-coding RNA.	Coding	chr17	58053385 - 58096413	-	218.44	241.93	210.74	148.04	150.08	170.55	160.72	169.1	164.41	183.46	159.35	160.89	163.17	171.66	155.26	187.65	188.71	195.72	167.37	213.54	168.13	178.59	190.87	167.39	179.36	151.95	168.32	178.4	154.47	183.29	185.15	175.13	197.53	170.75	176.81	175.42	164.66	155.82	155.67
TC17001775.hg.1	TBC1D3P2	TBC1 domain family, member 3 pseudogene 2	NR_027486	NR_027486	RefSeq	Homo sapiens TBC1 domain family, member 3 pseudogene 2 (TBC1D3P2), non-coding RNA.	Coding	chr17	60342067 - 60353016	-	151.58	205.62	189.75	110.65	111.86	128.78	118.78	124.36	123.41	149.31	127.75	118.84	142.95	127.53	118.14	118.11	117.67	122.71	140.83	166.72	100.98	113.53	129.65	124.87	149	125.4	119.51	127.51	109.72	135.26	127.17	131.7	162.42	126.84	122.23	124.59	119.56	140.11	123.14
TC11000313.hg.1	TCP11L1	t-complex 11, testis-specific-like 1	NM_018393	NM_018393	RefSeq	Homo sapiens t-complex 11, testis-specific-like 1 (TCP11L1), transcript variant 1, mRNA.	Coding	chr11	33060963 - 33127488	+	322.9	282.17	186.57	171.24	167.21	158.29	158.48	175.75	150.95	166.4	161.27	145.2	130.36	157.68	153.93	158.04	170.98	140.59	148.75	132.23	169.33	144.67	158.75	144.31	128.38	127.3	147.16	160.33	155.68	139.46	165.51	139.88	146.53	169.35	153.68	165.21	177.57	148.58	166.11
TC06001327.hg.1	TDP2	tyrosyl-DNA phosphodiesterase 2	NM_016614	NM_016614	RefSeq	Homo sapiens tyrosyl-DNA phosphodiesterase 2 (TDP2), mRNA.	Coding	chr6	24650205 - 24667261	-	312.2	295.3	299.2	422.01	420.45	348.81	363.88	367.21	376.64	345.32	349.04	378.95	358.96	366.47	353.26	567.48	589.29	344.71	319.3	415.81	334.78	373.08	484.89	314.95	245.73	294.47	368.39	339.87	327.97	317.89	393.56	311.12	303.82	353.82	339.29	338.81	298.3	237.53	319.45
TC02005032.hg.1	TEX261	testis expressed 261	NM_144582	NM_144582	RefSeq	Homo sapiens testis expressed 261 (TEX261), mRNA.	Coding	chr2	71213068 - 71222075	-	565.97	508.82	542.79	1163.98	1075.35	1080.39	1062.07	1059.35	936.11	1065.34	910.95	1120.34	1170.94	1153.39	1055.17	997.46	991.62	1051.34	1057.76	909.94	1139.7	969.05	899.38	1126.88	974.94	1167.62	1218.8	1124.18	952.75	1118.55	1097.57	1022.72	979.63	1097.13	1010.12	1063.75	1012.05	1018.1	1048.92
TC03001242.hg.1	THRB-IT1	THRB intronic transcript 1 (non-protein coding)	ENST00000425296	ENST00000425296	ENSEMBL	havana:sense_intronic chromosome:GRCh37:3:24496627:24500925:-1 gene:ENSG00000224822 gene_biotype:sense_intronic transcript_biotype:sense_intronic	Coding	chr3	24496627 - 24500925	-	22.78	26.7	14.51	123.98	118.93	60.92	92.29	66.35	87.09	78.8	31.58	94.87	114.07	129.17	222.86	273.89	294.45	88.65	41.91	62.68	163.93	84	204.56	177.58	114.53	109.42	105.11	105.18	157.27	131.53	85.31	107.29	137.37	69.21	112.97	72.13	71.25	59.55	75.12
TC12001976.hg.1	TMEM116	transmembrane protein 116	NM_001193453	NM_001193453	RefSeq	Homo sapiens transmembrane protein 116 (TMEM116), transcript variant 2, mRNA.	Coding	chr12	112369087 - 112451023	-	160.94	141.7	139.29	166.44	189.72	171.9	176.51	187.39	178.25	169.89	164.59	213.77	161.04	175.93	202.43	219.87	195.08	260.32	205.93	317.88	264.2	258.78	276.87	204.14	203.89	179.22	173.51	236.37	195.52	186.58	204.06	230.11	196.88	299.4	276.09	253.38	209.14	184.93	207.66
TC05001573.hg.1	TMEM161B	transmembrane protein 161B	NM_153354	NM_153354	RefSeq	Homo sapiens transmembrane protein 161B (TMEM161B), mRNA.	Coding	chr5	87485450 - 87565293	-	200.8	187.7	192.11	293.93	270.35	287.02	240.55	276.8	256.24	212.16	247.79	302.73	273.28	343.17	322.77	399.24	420.23	321.23	268.52	319.18	351.39	294.12	397.48	329.91	259.88	256.99	272.52	276.95	305.33	302.46	329.7	306.38	269.61	314.28	347.37	317.23	285.9	219.65	277.79
TC06000083.hg.1	TMEM170B	transmembrane protein 170B	NM_001100829	NM_001100829	RefSeq	Homo sapiens transmembrane protein 170B (TMEM170B), mRNA.	Coding	chr6	11537938 - 11583757	+	215.65	259.59	211.88	138.17	174.33	157.71	132.4	140.3	154.5	141.46	147.72	142.49	139.16	153.98	128.75	116.73	154.94	108.15	112.32	120.15	110.01	111.96	125.29	130.91	122.27	121.14	127.67	124.92	129.33	117.24	127.33	149.97	148	92.71	110.86	114.15	104.43	118.97	127.86
TC18000412.hg.1	TMEM241	transmembrane protein 241	NM_032933	NM_032933	RefSeq	Homo sapiens transmembrane protein 241 (TMEM241), mRNA.	Coding	chr18	20777719 - 21017925	-	232.79	237.92	163.23	330.17	336.45	279.42	261.29	288.33	270.39	254.21	276.87	299.6	300.52	316.46	311.95	324.19	299.6	224.45	252.27	238.29	232.21	243.28	247.01	233.69	201.73	215.88	238.3	211.56	249.75	237.54	256.84	241.85	218.93	300.03	282.15	269.45	228.98	220	228.65
TC01002681.hg.1	TMEM59	transmembrane protein 59	NM_004872	NM_004872	RefSeq	Homo sapiens transmembrane protein 59 (TMEM59), mRNA.	Coding	chr1	54497347 - 54519177	-	705.3	687.02	576.56	413.88	472.91	500.91	433.77	462.35	457.92	425.77	436.53	490.46	515.4	492.65	433.95	566.54	539.23	490.96	422.93	591.31	559.02	552.17	578.41	496.59	468.07	478.97	452.41	453.37	440.41	496.15	609.21	560.59	532.14	633.26	658.01	565.02	626.05	468.2	620.39
TC08001049.hg.1	TNFRSF10B	tumor necrosis factor receptor superfamily, member 10b	NM_003842	NM_003842	RefSeq	Homo sapiens tumor necrosis factor receptor superfamily, member 10b (TNFRSF10B), transcript variant 1, mRNA.	Coding	chr8	22877646 - 22926700	-	214.06	198.42	225.61	204.29	220.97	182.21	199.72	140.03	135.18	210.4	164.45	273.28	310.1	327.48	248.46	307.44	376.45	130.1	188.15	223.84	126.2	211.57	244.45	210.66	122.47	136.78	145.16	181.54	222.84	150.75	232.97	235.07	290.02	137.49	232.27	300.7	118	210.94	244.8
TC17002865.hg.1	TNFSF13	tumor necrosis factor (ligand) superfamily, member 13	NM_001198622	NM_001198622	RefSeq	Homo sapiens tumor necrosis factor (ligand) superfamily, member 13 (TNFSF13), transcript variant delta, mRNA.	Coding	chr17	7461609 - 7464925	+	234.23	282.81	215.59	243.78	226.14	206.11	218.22	217.14	238.89	245.49	220.84	187.69	207.45	221.33	205.46	214.76	180.5	219.93	201.39	245.37	215.31	182.34	197.58	167.12	191.74	179.59	210.14	187.81	195.8	180.96	239.21	203.67	220.05	192.34	158.71	201.73	179.12	176.56	190.36
TC01003523.hg.1	TNFSF18	tumor necrosis factor (ligand) superfamily, member 18	NM_005092	NM_005092	RefSeq	Homo sapiens tumor necrosis factor (ligand) superfamily, member 18 (TNFSF18), mRNA.	Coding	chr1	173009100 - 173020103	-	13.52	13.15	15.28	12.8	16.51	13.11	15.83	16.14	15.19	15.04	14.12	12.06	16.34	14.03	14.81	12.84	14.92	15.41	13.47	14.79	14.75	13.19	13.72	13.12	16.48	13.92	15.47	13.23	15.11	14.63	16.41	15.77	14.46	15.5	16.31	13.92	19.93	19.34	15.35
TC19000117.hg.1	TNFSF9	tumor necrosis factor (ligand) superfamily, member 9	NM_003811	NM_003811	RefSeq	Homo sapiens tumor necrosis factor (ligand) superfamily, member 9 (TNFSF9), mRNA.	Coding	chr19	6531010 - 6535939	+	189.1	219.12	259.64	215.8	182.18	167.06	209.68	179.72	219.09	212.76	232.57	503.13	430.92	387.41	461.82	466.59	407.34	359.13	389.91	305.57	319.8	320.96	234.09	253.32	249.91	381.1	273.98	305.59	264.89	340.12	303.08	352.52	307.18	306.21	342.29	354.18	274.66	338.81	366.08
TC16000063.hg.1	TRAF7	TNF receptor-associated factor 7, E3 ubiquitin protein ligase	NM_032271	NM_032271	RefSeq	Homo sapiens TNF receptor-associated factor 7, E3 ubiquitin protein ligase (TRAF7), mRNA.	Coding	chr16	2205766 - 2228130	+	409.59	439.58	383.91	713.4	650.08	697.46	816.84	646.28	697.19	733.61	730.2	653.68	760.54	774.62	681.72	581.75	530.47	827.99	682.09	607.01	910.82	668.34	601.43	854.52	791.61	827.74	866.65	926.13	890.65	762.47	770.27	672.04	621.18	740.76	650.99	707.6	613.01	675.08	714.1
TC04000891.hg.1	TRAPPC11	trafficking protein particle complex 11	NM_021942	NM_021942	RefSeq	Homo sapiens trafficking protein particle complex 11 (TRAPPC11), transcript variant 1, mRNA.	Coding	chr4	184580420 - 184634747	+	479.43	520.53	375.2	504.19	548.61	576.29	491.79	513.09	557.78	400.99	493.61	525.35	464.83	546.44	469.82	632.55	670.57	581.65	472.25	550.98	570.97	503.65	648.47	483.61	504	446.66	459.63	459.22	494.71	490.83	573.95	456.35	414.38	486.04	515.69	463.62	426.43	317.57	427.54
TC09000148.hg.1	TRBV20OR9-2	T cell receptor beta variable 20/OR9-2 (non-functional)	ENST00000379435	ENST00000379435	ENSEMBL	cdna:known chromosome:GRCh37:9:33617760:33618504:1 gene:ENSG00000205274 gene_biotype:TR_V_gene transcript_biotype:TR_V_gene	Coding	chr9	33617760 - 33618504	+	85.44	77.87	109.86	69.41	85.04	65.69	74.3	64.04	70.41	91.4	75.38	87.32	102.25	72.07	83.5	70.55	78.69	99.16	88.91	84	85.93	100.04	92.25	84.83	90.64	91.49	89.08	79.89	85.91	85.31	87.62	93.14	103.91	83.54	85.63	75.42	95.34	108.38	95.34
TC17000220.hg.1	TRIM16L	tripartite motif containing 16-like	NM_001037330	NM_001037330	RefSeq	Homo sapiens tripartite motif containing 16-like (TRIM16L), mRNA.	Coding	chr17	18601311 - 18639432	+	303.94	287.98	191.72	324.85	359.3	384.79	320.56	391	367.3	313.9	336.61	289.46	292.17	297.43	306.91	330.05	264.78	253.31	251.89	313.85	245.34	266.74	287.69	225.29	268.31	242.22	249.22	241.83	261.46	227.07	231.76	205.15	218.49	241.15	233.23	211.72	211.88	204.47	196.3
TC07003396.hg.1	TRRAP	transformation/transcription domain-associated protein	NM_003496	NM_003496	RefSeq	Homo sapiens transformation/transcription domain-associated protein (TRRAP), transcript variant 2, mRNA.	Coding	chr7	98475556 - 98610866	+	802.82	775.43	767.14	837.82	754.14	860.05	817.97	818.62	814.94	753.21	813.16	752.73	717.12	788.64	764.18	639.79	620.65	786.22	809.83	701.96	786.55	640.83	647.69	826.29	795.71	847.74	829.68	830.96	856.25	843.59	770.93	748.9	731.95	705.64	695.55	685.19	664.64	597.1	656.87
TC17000854.hg.1	TSEN54	tRNA splicing endonuclease 54 homolog (S. cerevisiae)	NM_207346	NM_207346	RefSeq	Homo sapiens tRNA splicing endonuclease 54 homolog (S. cerevisiae) (TSEN54), mRNA.	Coding	chr17	73511788 - 73520820	+	308.81	298.3	324.56	427.74	380.24	320.92	473.62	316.56	353.27	511.07	367.63	396.71	361.69	359.13	346.5	288	288.48	305.44	383.42	323.3	322.92	332.19	268.12	330.08	283.83	346.63	473.05	395.14	335.28	305.36	371.68	307.77	335.18	267.61	247	275.34	232.86	257.38	265.04
TC03000963.hg.1	TTC14	tetratricopeptide repeat domain 14	NM_001042601	NM_001042601	RefSeq	Homo sapiens tetratricopeptide repeat domain 14 (TTC14), transcript variant 2, mRNA.	Coding	chr3	180319918 - 180335616	+	409.34	387.71	395.18	241.35	261.49	268.64	226.46	271.27	250.78	184.98	234.93	227.17	207.97	232.35	200.88	342.46	344.75	260.56	172.25	295.87	286.58	233.82	300.12	223.55	184.06	169.53	214.1	199.2	207	222.54	285.72	224.38	210.51	296.48	318.18	280.88	252.54	171.31	233.71
TC03002159.hg.1	UBXN7	UBX domain protein 7	NM_015562	NM_015562	RefSeq	Homo sapiens UBX domain protein 7 (UBXN7), mRNA.	Coding	chr3	196074533 - 196159345	-	1340.57	1287.78	987.63	814.15	812.16	783.05	739.37	756.25	792.29	734.02	754.75	830.41	802.11	913.52	814.99	909.72	924.84	822.31	741.28	828.1	768.7	703.65	890.85	792.79	806.4	720.45	706.62	657.43	767.67	819.82	735.33	717.06	712.69	710.37	755.3	704.9	688.63	549.04	667.73
TC06000819.hg.1	UFL1	UFM1-specific ligase 1	NM_015323	NM_015323	RefSeq	Homo sapiens UFM1-specific ligase 1 (UFL1), mRNA.	Coding	chr6	96969471 - 97003152	+	679.24	617.77	539.01	628.55	639.39	721.71	624.6	743.32	688.27	646.64	577.66	751.46	620.17	765.55	666.33	730.89	783.05	959.9	683.35	866.51	968.12	812.55	874.3	662.69	661.87	566.61	690.23	640.38	648.4	763.69	1128.57	868.59	736.51	929.67	938	937.22	790.19	516.87	728.08
TC15002754.hg.1	ULK4P1	unc-51-like kinase 4 (C. elegans) pseudogene 1	NR_026858	NR_026858	RefSeq	Homo sapiens unc-51-like kinase 4 (C. elegans) pseudogene 1 (ULK4P1), non-coding RNA.	Coding	chr15	30864758 - 30892918	+	957.2	832.38	388.09	444.51	483.36	476.77	287.95	417.87	356.35	392.74	347.94	327.07	387.12	424.81	340.27	437.5	474.59	354.81	256.17	357.61	374.44	259.94	331.09	329.58	288.99	268.29	286.68	262.29	273.92	320.08	304.62	297.41	332.76	315.4	182.95	225.99	231.88	218.38	242.21
TC01002800.hg.1	USP33	ubiquitin specific peptidase 33	NM_015017	NM_015017	RefSeq	Homo sapiens ubiquitin specific peptidase 33 (USP33), transcript variant 1, mRNA.	Coding	chr1	78161672 - 78225537	-	374.86	397.59	264.1	288.78	329.2	341.55	267.58	336.06	290.52	242.99	252.15	291.12	254.88	299.4	258.45	397.21	430.94	278.82	243.32	304.19	296.02	294.38	356.8	299.32	235.25	232.75	247.81	268.18	254.83	254.57	254.84	250.69	211.2	287.12	307.09	269.8	273.9	201.32	260.84
TC15002817.hg.1	USP3-AS1	USP3 antisense RNA 1	NR_034080	NR_034080	RefSeq	Homo sapiens uncharacterized LOC100130855 (LOC100130855), non-coding RNA.	Coding	chr15	63879909 - 63893788	-	57.64	58.35	65.61	78.66	78.21	77.27	70.54	77.18	73.42	75.83	71.51	73.6	81.81	73.78	72.94	76.46	78.05	71.07	73.25	84.28	76.31	71.94	80.94	77.24	73.08	65.35	63.19	65.24	71.95	73.74	70.81	68.2	64.19	73.7	73.36	70.59	71.2	81.85	71.05
TC15002816.hg.1	USP3-AS1	USP3 antisense RNA 1	ENST00000559357	ENST00000559357	ENSEMBL	cdna:known chromosome:GRCh37:15:63836446:63881254:-1 gene:ENSG00000259248 gene_biotype:antisense transcript_biotype:antisense	Coding	chr15	63836446 - 63886903	-	38.62	36.09	38.99	39.58	36.31	33.43	32.84	34.37	34.16	29.87	32.03	33.7	35.38	38.08	34.38	38.35	41.84	31.77	34.81	37.69	38.95	36.27	42.24	34.55	35.03	32.55	29.65	34.41	35.84	30.33	33.08	32.87	33.17	36.04	36.19	30.68	35.09	34.5	31.39
TC03000197.hg.1	WDR48	WD repeat domain 48	NM_020839	NM_020839	RefSeq	Homo sapiens WD repeat domain 48 (WDR48), mRNA.	Coding	chr3	39093489 - 39138155	+	660.36	624.19	479.26	289.18	354.77	333.39	250.87	319.55	237.62	278.3	231.61	328.86	325.35	308.99	268.9	459.3	444.12	305.33	248.86	346.91	351.22	333.39	392.85	311.55	244.61	224.57	281.35	281.72	280.1	309.78	370.27	313.63	264.12	341.26	313.28	343.92	320.1	240.1	316.4
TC06001750.hg.1	YIPF3	Yip1 domain family, member 3	NM_015388	NM_015388	RefSeq	Homo sapiens Yip1 domain family, member 3 (YIPF3), mRNA.	Coding	chr6	43479565 - 43484728	-	834.21	801.14	556.67	581.83	565.6	603.74	706.64	687.95	620.32	750.44	742.12	588.19	581.21	588.02	602.93	556.37	484.76	755.56	592.91	902.42	918.74	698.45	717.48	599.4	555.66	598	733.79	767.36	713.42	721.32	920.43	765.19	770.04	869.34	781.68	859.32	785.14	751.4	775.52
TC07001910.hg.1	ZC3HAV1	zinc finger CCCH-type, antiviral 1	NM_024625	NM_024625	RefSeq	Homo sapiens zinc finger CCCH-type, antiviral 1 (ZC3HAV1), transcript variant 2, mRNA.	Coding	chr7	138728266 - 138794465	-	963.85	877	856.12	838.62	842.53	795.14	784.21	785.2	838.51	654.66	772.81	724.9	707.96	845.19	859.69	825.27	846.84	593.82	770.39	573.98	660.08	738.21	613.69	782.91	599.21	721.52	761.97	787.1	821.61	771.41	711.17	755.67	690.31	730.29	711.35	677.23	745.84	608.72	730.06
TC01000352.hg.1	ZDHHC18	zinc finger, DHHC-type containing 18	NM_032283	NM_032283	RefSeq	Homo sapiens zinc finger, DHHC-type containing 18 (ZDHHC18), mRNA.	Coding	chr1	27153201 - 27183406	+	331.76	334.31	327.49	341.35	292.19	308.24	396.18	303.99	336.12	347.73	340.01	268.01	277.07	303.24	290.42	240.63	230	287.4	295.44	276.22	283.93	228.38	242.67	293.33	294.33	296.26	319.72	302.03	363.44	295.05	339.86	329.91	311.54	297.03	266.92	289.21	239.13	273.13	259.33
TC03000585.hg.1	ZDHHC23	zinc finger, DHHC-type containing 23	NM_173570	NM_173570	RefSeq	Homo sapiens zinc finger, DHHC-type containing 23 (ZDHHC23), mRNA.	Coding	chr3	113666748 - 113684248	+	132.94	140.41	177.19	156.12	167.66	161.9	133.1	133.81	123.61	131.13	130.08	110.25	112.06	117.39	98.23	99.15	114.38	90.5	93.99	97.76	82.12	95.76	95.92	95.98	90.84	96.19	112.54	103.57	99.44	89.28	116.43	102.02	115.8	87.53	93.16	100.97	94.37	102.63	113.44
TC15000745.hg.1	ZFAND6	zinc finger, AN1-type domain 6	NM_019006	NM_019006	RefSeq	Homo sapiens zinc finger, AN1-type domain 6 (ZFAND6), transcript variant 1, mRNA.	Coding	chr15	80351910 - 80430735	+	816.55	933.95	700.04	537.94	622.29	625.07	463.69	642.05	552.86	566.48	497.42	566.24	601.99	603.38	495.16	631.93	710.97	555.02	488.49	596.06	591.14	533.74	622.49	599.84	436.49	459.14	546.12	492.26	504.37	557.49	625.59	583.33	521.21	561.18	568.36	521.22	532.76	387.21	500.82
TC0Y000017.hg.1	ZFY	zinc finger protein, Y-linked	NM_001145275	NM_001145275	RefSeq	Homo sapiens zinc finger protein, Y-linked (ZFY), transcript variant 2, mRNA.	Coding	chrY	2803112 - 2850547	+	218.75	214.03	150.21	203.35	222.45	273.91	201.78	254.52	215.2	227.48	198.67	210	189.08	201.86	210.93	285.47	280.69	225.31	224.81	192.59	259.26	235.79	253.96	259.1	180.44	205.89	228.16	256.21	229.33	251.64	221.45	219.38	77.3	244.34	246.27	254.47	276.52	235.51	285.46
TC09001775.hg.1	ZMYND19	zinc finger, MYND-type containing 19	NM_138462	NM_138462	RefSeq	Homo sapiens zinc finger, MYND-type containing 19 (ZMYND19), mRNA.	Coding	chr9	140476531 - 140484942	-	191.25	180.8	244.96	423.34	494.36	431.5	457.08	420.62	419.71	435.9	434.36	365.36	369.96	352.18	353.91	365.36	328.03	308.88	404.45	308.04	320.95	331.21	319.35	401.65	352.63	402.27	496.71	498.42	395.36	337.05	342.44	332.48	323.52	328.11	302.29	316.73	292.58	294.19	312.54
TC12003267.hg.1	ZNF10	zinc finger protein 10	NM_015394	NM_015394	RefSeq	Homo sapiens zinc finger protein 10 (ZNF10), mRNA.	Coding	chr12	133707178 - 133736051	+	252.99	219.51	131.52	115.04	114.54	143.69	100.56	137.84	96.26	105.93	93.63	110.25	104.67	107.55	106.44	132.07	143.01	110.44	95.25	107.44	139.21	105.02	127.98	118.85	90.22	74.92	95.35	109.43	105.8	89.64	97.63	99.29	88.44	96.78	93.1	108.28	117.04	97.57	106.49
TC19001606.hg.1	ZNF229	zinc finger protein 229	NM_014518	NM_014518	RefSeq	Homo sapiens zinc finger protein 229 (ZNF229), mRNA.	Coding	chr19	44930426 - 44952766	-	55.33	58.35	45.95	81.45	79.22	90.68	88.38	98.42	73.67	82.38	78.55	92.19	100.93	97.51	88.96	144.83	134.87	115.24	85.47	139.45	102.2	106.09	146.36	100.17	84.05	82.72	102.87	116.15	101.27	100.69	78.52	93.05	84.91	85.39	81.25	91.72	76.38	63.52	76.07
TC05001008.hg.1	ZNF346	zinc finger protein 346	NM_012279	NM_012279	RefSeq	Homo sapiens zinc finger protein 346 (ZNF346), mRNA.	Coding	chr5	176449697 - 176508190	+	293.13	291.68	217.38	359.77	336.61	361.02	347.46	365.23	329.36	291.06	338.86	328.38	320.8	381.76	389.26	337.91	355.79	357.89	297.38	284.92	387.07	346.08	407.7	355.02	327.38	251.44	339.21	338.92	412.08	292.6	294.19	276.45	244.76	339.92	320.38	316.67	380.98	335.27	333.97
TC19000405.hg.1	ZNF726	zinc finger protein 726	NM_001244038	NM_001244038	RefSeq	Homo sapiens zinc finger protein 726 (ZNF726), mRNA.	Coding	chr19	24097678 - 24127961	+	167.69	168.28	121.64	128.08	151.74	155.56	112.81	131.37	121.08	105.26	124.11	105.34	94.12	109.91	114.97	128.12	141.67	110.07	107.45	106.56	141.44	136.89	136.52	126.63	121.12	101.34	89.56	103.48	106.49	101.3	93.06	109.18	115.01	108.57	105.52	101.48	105.44	79.93	100.14
TC02001095.hg.1	ZNF804A	zinc finger protein 804A	NM_194250	NM_194250	RefSeq	Homo sapiens zinc finger protein 804A (ZNF804A), mRNA.	Coding	chr2	185463093 - 185804219	+	130.16	135.71	63.94	121.16	105.57	127.18	76.1	108.13	100.29	87.03	77.98	70.53	68.35	80.26	61.09	54.11	52.27	51.1	57.64	56.82	39.52	46.88	36.95	52.4	46.55	58.09	55.4	49.74	50.62	62.23	92.43	69.95	64.88	48.29	37.8	46.22	35.95	38.24	36.38
TC19001802.hg.1	ZNF83	zinc finger protein 83	NM_001105549	NM_001105549	RefSeq	Homo sapiens zinc finger protein 83 (ZNF83), transcript variant 1, mRNA.	Coding	chr19	53115618 - 53193886	-	781.28	689.96	611.18	413.68	430.92	473.8	395.13	431.63	371.88	348.62	408.49	434.47	417.63	486.67	459.73	565.71	619.03	527.26	435.92	515.84	560.71	498.87	785.84	487	468.11	328.89	368.35	390.93	447.23	385.06	418.19	464.82	443.6	496.89	552.87	474.7	486.68	437.03	472.34
TC10001418.hg.1	ZSWIM8-AS1	ZSWIM8 antisense RNA 1	NR_038357	NR_038357	RefSeq	Homo sapiens ZSWIM8 antisense RNA 1 (ZSWIM8-AS1), non-coding RNA.	Coding	chr10	75556272 - 75561157	-	120.85	97.94	114.15	55.34	51.3	69.54	65.23	61.28	53.29	63.88	55.16	62.18	53.19	61.87	56.51	50.92	48.19	53.37	62.14	52.25	79.29	59.61	61.77	60.39	57.11	57.85	55.22	65.26	59.88	53.98	54.26	51.07	52.57	61.52	62.22	61.47	69.67	69.07	62.78
TC0X001164.hg.1	ABCB7	ATP-binding cassette, sub-family B (MDR/TAP), member 7	NM_004299	NM_004299	RefSeq	Homo sapiens ATP-binding cassette, sub-family B (MDR/TAP), member 7 (ABCB7), nuclear gene encoding mitochondrial protein, transcript variant 1, mRNA.	Coding	chrX	74273105 - 74376132	-	835.31	928.45	519.65	655.27	684.55	783.42	622.8	767.1	672.03	711.82	693.13	670.47	727.88	761.7	696.65	1112.96	1085.53	950.15	747.29	1051.92	1111.95	964.82	1262.51	810.98	739.82	708.89	711.85	733.87	778.66	872.62	1012.24	990.43	903.17	1074.49	1079.33	1102.6	934.72	690.63	1061.95
TC20000890.hg.1	ACOT8	acyl-CoA thioesterase 8	NM_005469	NM_005469	RefSeq	Homo sapiens acyl-CoA thioesterase 8 (ACOT8), mRNA.	Coding	chr20	44470360 - 44486048	-	210.09	217.42	216.48	203.13	202.7	233.74	223.95	199.32	196.53	219.58	233.7	236.3	244.13	238.96	222.98	214.91	209.62	274.82	236.56	285.99	302.24	265.29	311.95	236.1	238.51	233.87	241.64	273.84	254.43	213.54	226.17	222.49	210.38	259.64	262.84	290.94	289.48	275.59	270.59
TC04001809.hg.1	ACSL1	acyl-CoA synthetase long-chain family member 1	NM_001995	NM_001995	RefSeq	Homo sapiens acyl-CoA synthetase long-chain family member 1 (ACSL1), mRNA.	Coding	chr4	185676749 - 185747972	-	395.84	676.26	349.17	336.06	425.94	371.79	312.96	411.6	411.45	406.39	468.65	223.13	342.14	305.96	277.82	482.17	470.13	596.47	302.64	666.74	983.04	563.65	1395.14	611.79	642.7	402.98	619.38	551.42	619.07	637.74	696.27	738.26	619.51	575.65	644.13	739.8	464.76	424.63	519.32
TC16000929.hg.1	ACSM1	acyl-CoA synthetase medium-chain family member 1	NM_052956	NM_052956	RefSeq	Homo sapiens acyl-CoA synthetase medium-chain family member 1 (ACSM1), mRNA.	Coding	chr16	20634559 - 20710212	-	52.52	49.87	48.83	43.08	40.97	45.6	45.04	44.47	43.74	48.56	45.51	46.44	54.82	47.56	54.51	51.82	54.17	62.46	49.53	61.26	71.29	55.67	70.63	54.02	70.62	58.6	55.72	55.07	52.13	58.88	56.95	60.99	59.62	66.6	60.66	69.81	67.98	67.96	69.58
TC15001201.hg.1	ACTC1	actin, alpha, cardiac muscle 1	NM_005159	NM_005159	RefSeq	Homo sapiens actin, alpha, cardiac muscle 1 (ACTC1), mRNA.	Coding	chr15	35080296 - 35088340	-	106.37	116.51	124.18	130.5	135.17	106.47	122.43	117.51	132.07	133.34	134.91	133.6	127.08	123.01	126.97	118.68	114.39	125.97	139.74	128.55	95.81	116.17	99.74	108.95	135.57	143.74	123.81	122.92	112.49	126.2	123.96	131.1	139.55	110.11	128.48	112.96	111.46	128.2	120.3
TC02000923.hg.1	ACVR2A	activin A receptor, type IIA	NM_001616	NM_001616	RefSeq	Homo sapiens activin A receptor, type IIA (ACVR2A), mRNA.	Coding	chr2	148602086 - 148688393	+	79.97	78.58	65.47	43.68	46.62	44.91	38.49	41.2	39.12	39.17	39.29	43	38.92	40.73	39.84	48.19	42.6	31.78	39.57	35.53	28.75	31.04	33.3	37.13	33.75	34.63	43.34	39.35	38.28	34.96	39.19	33.51	32.79	30.63	30.49	32.36	27.72	29.68	30.42
TC14001316.hg.1	ACYP1	acylphosphatase 1, erythrocyte (common) type	NM_001107	NM_001107	RefSeq	Homo sapiens acylphosphatase 1, erythrocyte (common) type (ACYP1), transcript variant 1, mRNA.	Coding	chr14	75519924 - 75536186	-	183.27	167.96	105.4	331.92	327.86	458.72	322.79	404.46	311.96	317.24	323.11	312.7	359.59	325.59	308.55	368.36	362.32	323.29	303.69	339.42	350.81	349.4	386.11	399.72	284.8	251.18	247.03	267.07	339.7	304.38	282.26	276.97	270.39	483.74	472.17	366.34	471.83	380.94	364.86
TC10001744.hg.1	ADAM12	ADAM metallopeptidase domain 12	NM_003474	NM_003474	RefSeq	Homo sapiens ADAM metallopeptidase domain 12 (ADAM12), transcript variant 1, mRNA.	Coding	chr10	127700950 - 128077127	-	54.4	42.44	55.94	38.62	42.19	40.52	42.38	39.49	39.83	49.54	43.09	43.77	45.68	38.06	43.82	37.02	39.5	43.26	44.44	41.26	38.41	46.1	39.78	42.92	47.77	48.4	43.16	39.77	40.6	43.19	39.04	41.54	46.48	42.86	41.93	40.02	45.73	53.31	48.94
TC01006331.hg.1	ADAM15	ADAM metallopeptidase domain 15	NM_003815	NM_003815	RefSeq	Homo sapiens ADAM metallopeptidase domain 15 (ADAM15), transcript variant 2, mRNA.	Coding	chr1	155023422 - 155035252	+	283.32	307.19	384.83	470.89	393.61	371.18	404.44	405	418.21	441.33	437.13	434.71	522.28	426.33	409.88	373.44	338.46	377.28	430.97	422.3	407.7	415.98	369.76	378.47	443.91	460.74	454.74	464.95	432.24	396.63	429.79	403.81	413.39	439.42	365.45	431.51	412.37	440.18	454.07
TC21000345.hg.1	ADAMTS1	ADAM metallopeptidase with thrombospondin type 1 motif, 1	NM_006988	NM_006988	RefSeq	Homo sapiens ADAM metallopeptidase with thrombospondin type 1 motif, 1 (ADAMTS1), mRNA.	Coding	chr21	28208606 - 28217728	-	35.47	45.42	45.48	40.22	47.47	45.61	42.29	47.04	38.31	53.25	42	37.44	54.63	37.02	38.2	36.14	33.11	34.06	41.18	42.78	34.01	36.03	32.07	37.51	41.16	40.69	42.18	37.51	35.09	41.47	39.33	41.15	47.19	36.36	36.43	36.39	42.58	50.88	41.96
TC05001243.hg.1	ADAMTS12	ADAM metallopeptidase with thrombospondin type 1 motif, 12	NM_030955	NM_030955	RefSeq	Homo sapiens ADAM metallopeptidase with thrombospondin type 1 motif, 12 (ADAMTS12), mRNA.	Coding	chr5	33523640 - 33892297	-	33.9	35.47	45.7	35.46	36.58	35.45	36.84	35.32	37.14	40.63	36	40.47	40.82	33.7	37.83	33.59	36.9	35.51	38.94	36.02	34.33	38.1	35.42	34.32	42.75	41.52	37.7	37.34	36.36	36.82	35.36	36.41	41.01	36.71	35.56	37.63	40.51	50.29	44.27
TC05000617.hg.1	ADAMTS19	ADAM metallopeptidase with thrombospondin type 1 motif, 19	NM_133638	NM_133638	RefSeq	Homo sapiens ADAM metallopeptidase with thrombospondin type 1 motif, 19 (ADAMTS19), mRNA.	Coding	chr5	128795958 - 129074376	+	13.07	13.62	16.09	14.23	14.17	14.04	14.46	13.37	13.64	15.32	14.48	14.25	14.85	13.93	14.46	13.94	14.35	15.27	16.08	14.16	14.23	15.06	13.45	14.05	16.39	15.56	14.58	15.05	14.18	14.94	13.48	13.6	14.58	13.94	13.57	15.09	15.59	18.78	15.7
TC14002316.hg.1	ADCY4	adenylate cyclase 4	NM_139247	NM_139247	RefSeq	Homo sapiens adenylate cyclase 4 (ADCY4), transcript variant 2, mRNA.	Coding	chr14	24787555 - 24804277	-	137.68	144.04	176.16	108.24	107.42	102.54	110.45	101.47	109.21	129.76	113.75	117.48	125.94	103.87	117.94	98.78	101.21	108.81	116.46	118.28	101.72	116.98	100.93	109.14	129.51	125.97	118.79	108.6	111.08	111.38	108.78	108.02	136.14	115.22	105.87	113.53	122.37	152.6	146.71
TC12001457.hg.1	ADCY6	adenylate cyclase 6	NM_020983	NM_020983	RefSeq	Homo sapiens adenylate cyclase 6 (ADCY6), transcript variant 2, mRNA.	Coding	chr12	49159975 - 49182820	-	189.4	206.85	222.92	180.62	161.75	179.46	155.44	195.57	197.19	221.76	168.37	139.73	125.38	130.56	127.88	103.19	109.2	119.54	128.35	144.92	100.78	108.61	99.11	112.33	118.48	126.35	119.6	110.33	112.77	118.63	105.02	132.71	148.21	98.74	103.36	108.84	109.66	136.61	129.18
TC04001014.hg.1	AFAP1	actin filament associated protein 1	NM_001134647	NM_001134647	RefSeq	Homo sapiens actin filament associated protein 1 (AFAP1), transcript variant A, mRNA.	Coding	chr4	7760440 - 7941653	-	71.46	68.85	78.81	56.88	59.17	56.57	56.92	55.04	55.86	69.41	58.64	63.35	63.54	55.63	59.55	54.94	54.68	55.6	63.07	59.19	56.1	61.71	52.81	57.23	63.09	65.73	61.66	57.49	56.51	58.46	57.69	56.48	67.42	59.85	55.54	61.93	64.93	77.33	76.52
TC05000817.hg.1	AFAP1L1	actin filament associated protein 1-like 1	NM_001146337	NM_001146337	RefSeq	Homo sapiens actin filament associated protein 1-like 1 (AFAP1L1), transcript variant 2, mRNA.	Coding	chr5	148651401 - 148721367	+	82.7	79.03	109.28	84.74	90.15	86.14	104.91	93.29	88.4	103.35	96.3	98.31	111.77	92.38	93.4	88.42	91.34	95.13	99.75	93.77	81.77	91.39	84.14	92.37	98.5	112.16	107.64	94.41	86.04	99.16	91.8	99.13	110.57	89.09	85	90.96	90.07	117.66	108.48
TC04000404.hg.1	AFP	alpha-fetoprotein	NM_001134	NM_001134	RefSeq	Homo sapiens alpha-fetoprotein (AFP), mRNA.	Coding	chr4	74296855 - 74321891	+	7.27	6.94	7.07	7.32	7.98	7.75	7.82	7.82	7.86	8.29	7.82	7.48	7.18	7.69	7.15	7.6	7.7	7.55	8.13	7.69	7.68	7.51	7.93	7.71	7.84	7.98	7.98	8.26	7.56	8.31	7.79	7.92	7.57	8.16	7.35	8.09	8.15	8.51	8.23
TC04001769.hg.1	AGA	aspartylglucosaminidase	NM_000027	NM_000027	RefSeq	Homo sapiens aspartylglucosaminidase (AGA), transcript variant 1, mRNA.	Coding	chr4	178351924 - 178363657	-	325.54	309.71	226.55	313.46	437.22	490.1	332.99	288.16	231.9	293.3	313.65	262.82	280.13	321.64	226.93	348.8	356.82	363.11	258.12	314.86	381.53	289.96	462.09	356.57	347.69	295.62	358.87	312.03	322.01	275.95	439.19	326.05	344.31	457.72	496.76	418.62	358.62	309.22	388.24
TC02001430.hg.1	AGAP1	ArfGAP with GTPase domain, ankyrin repeat and PH domain 1	NM_001244888	NM_001244888	RefSeq	Homo sapiens ArfGAP with GTPase domain, ankyrin repeat and PH domain 1 (AGAP1), transcript variant 3, mRNA.	Coding	chr2	236402733 - 237040444	+	125.01	123.88	141.53	125.35	157.26	155.98	181.68	146.99	122.93	156.58	139.36	198.11	256.27	187.98	208.38	299.72	213.97	236	235.04	247.19	211.39	210.6	218.87	191.35	132.88	276.81	256.6	237.39	208.53	286.71	128.88	272.58	201.4	141.22	136.73	181.71	137.79	165.94	206.88
TC02001363.hg.1	AGFG1	ArfGAP with FG repeats 1	NM_001135187	NM_001135187	RefSeq	Homo sapiens ArfGAP with FG repeats 1 (AGFG1), transcript variant 1, mRNA.	Coding	chr2	228336868 - 228425938	+	1381.4	1272.02	1348.39	1515.6	1478.31	1790.52	1726.3	1767.98	1705	1518.98	1684.25	1408.05	1274.72	1477.47	1473.34	1379.14	1395.09	1744.51	1691.22	1425.58	1935.12	1807.29	1553.89	1807.95	1536.03	1680.13	1576.64	1666.67	1827.53	1703.19	1867.28	1807.14	1632.77	1809.68	1779.62	1688.46	1827.68	1569.26	1812.81
TC21000215.hg.1	AGPAT3	1-acylglycerol-3-phosphate O-acyltransferase 3	NM_001037553	NM_001037553	RefSeq	Homo sapiens 1-acylglycerol-3-phosphate O-acyltransferase 3 (AGPAT3), transcript variant 2, mRNA.	Coding	chr21	45285067 - 45407475	+	247.32	243.11	300.37	365.9	339.78	380.79	417.72	383.71	358.57	359.33	383.34	348.14	378.55	369.17	373.83	358.65	338.06	340.75	377.75	349.46	351.78	355.16	351.91	385.45	372.08	386.07	390.43	407.62	396.47	368.32	376.79	361.33	377.37	424.38	388.04	409.23	431.89	445.48	427.38
TC04000460.hg.1	AGPAT9	1-acylglycerol-3-phosphate O-acyltransferase 9	NM_001256421	NM_001256421	RefSeq	Homo sapiens 1-acylglycerol-3-phosphate O-acyltransferase 9 (AGPAT9), transcript variant 2, mRNA.	Coding	chr4	84457067 - 84527028	+	110.35	91.33	89.22	93.44	132.25	114.15	97.18	99.33	118.85	120.08	117.67	66.05	66.31	65.56	61.54	59.49	58.25	72.55	69.72	72.02	80.53	75.77	79.53	63.26	73.82	76.66	74.37	79.84	66.57	67.19	112.8	74.83	74.55	83.16	66.92	81.84	96.92	80.79	93.37
TC01000024.hg.1	AGRN	agrin	NM_198576	NM_198576	RefSeq	Homo sapiens agrin (AGRN), mRNA.	Coding	chr1	955503 - 991499	+	206.44	200.4	286.58	247.24	228.31	222.25	277.03	212.63	236.61	260.9	261.79	278.18	289.94	247.07	264.91	228.19	219.91	246.55	296.3	243.31	253.68	280.53	243.38	265.17	277.87	317.19	302.55	298.44	274.57	265.53	245.76	250.3	292.39	255.38	256.01	276.86	292.05	366.81	335.55
TC01006281.hg.1	AGT	angiotensinogen (serpin peptidase inhibitor, clade A, member 8)	NM_000029	NM_000029	RefSeq	Homo sapiens angiotensinogen (serpin peptidase inhibitor, clade A, member 8) (AGT), mRNA.	Coding	chr1	230838269 - 230850336	-	65.1	62.03	86.7	67.12	71.64	68.33	70.47	65.13	71.85	77.53	77.22	75.19	77.01	69.87	75.93	68.02	65	72.17	80.57	74.68	68.45	76.58	65.77	74.03	80.54	80.04	79.04	75.12	70.62	70.37	67.53	73.59	80.26	71.83	70.75	74.31	83.07	99.7	87.88
TC03001020.hg.1	AHSG	alpha-2-HS-glycoprotein	NM_001622	NM_001622	RefSeq	Homo sapiens alpha-2-HS-glycoprotein (AHSG), mRNA.	Coding	chr3	186330712 - 186339107	+	32.33	32.41	46.3	35.88	36.8	33.22	35.87	36	35.81	38.17	37.12	37.09	43.15	36.82	35.69	34.73	37.76	38.57	36.31	34.8	34.63	39.78	38.05	34.85	47.5	39.37	37.63	34.38	36.96	36.73	32.48	40.3	40.2	38.47	37.2	36.34	43	57.75	44
TC14000943.hg.1	AJUBA	ajuba LIM protein	NM_032876	NM_032876	RefSeq	Homo sapiens ajuba LIM protein (AJUBA), transcript variant 1, mRNA.	Coding	chr14	23440383 - 23451851	-	38.71	43.05	43.66	38.25	40.74	41.97	45.12	44.44	46.58	45.77	46	43.36	41.13	35.91	35.01	35.85	33.93	40.22	44.93	45.49	33.21	40.14	36.18	42.84	40.66	44.92	49.74	42.46	47.3	40.17	46.97	42.44	49.1	43.21	39.33	39.76	39.41	43.39	44.75
TC17001252.hg.1	AKAP10	A kinase (PRKA) anchor protein 10	NM_007202	NM_007202	RefSeq	Homo sapiens A kinase (PRKA) anchor protein 10 (AKAP10), nuclear gene encoding mitochondrial protein, mRNA.	Coding	chr17	19807788 - 19881150	-	232.03	260.23	203.59	337.84	359.52	387.37	333.75	372.45	362.62	300.94	339.7	348.92	331.49	352.51	336.52	476.78	458.17	317.3	325.21	405.3	378.62	407.55	447.35	386.38	306.06	299.84	313	323.67	368.33	370.61	358.13	333.56	303.9	372.85	359.89	346.15	348.95	289.39	295.92
TC06001100.hg.1	AKAP12	A kinase (PRKA) anchor protein 12	NM_005100	NM_005100	RefSeq	Homo sapiens A kinase (PRKA) anchor protein 12 (AKAP12), transcript variant 1, mRNA.	Coding	chr6	151561134 - 151679694	+	59.08	55.57	85.68	69.84	92.64	84.26	84.41	86.92	94.42	141.02	100.56	66.96	72.31	73.49	71.22	62.5	73.4	67.59	68.97	82.1	67.3	75.05	69.12	64.17	71.29	81.86	87.85	75.58	65.09	84.14	105.5	91.71	110.03	70.67	81.37	72.83	76.5	87.15	81.73
TC09000550.hg.1	AKAP2	A kinase (PRKA) anchor protein 2	NM_001004065	NM_001004065	RefSeq	Homo sapiens A kinase (PRKA) anchor protein 2 (AKAP2), transcript variant 1, mRNA.	Coding	chr9	112403068 - 112934792	+	109.93	116.1	128.41	147.92	150.02	145.74	146.15	134.65	147.84	141.08	143.63	156.36	171.73	151.88	117	124.04	114.13	147.13	160.33	141.02	100.27	102.36	94.24	143.44	134.81	149.23	143.25	141.6	140.18	160.46	149.07	148.93	153.99	112.46	99.77	90.6	98.96	120.33	102.49
TC06001929.hg.1	AKIRIN2	akirin 2	NM_018064	NM_018064	RefSeq	Homo sapiens akirin 2 (AKIRIN2), mRNA.	Coding	chr6	88384578 - 88411985	-	671.29	644.53	528.83	353.65	409.98	423.88	483.38	403.78	449.88	437.53	463.79	382.64	391.17	404.85	364.88	474.56	481.11	398.2	357.24	459.13	434.69	397.89	422.06	465.18	371.31	437.81	401.53	424.44	442.13	401.56	462.26	419.25	353.66	445.34	443.16	418.23	385.99	352.64	392.05
TC10002924.hg.1	AKR1C1	aldo-keto reductase family 1, member C1	NM_001353	NM_001353	RefSeq	Homo sapiens aldo-keto reductase family 1, member C1 (AKR1C1), mRNA.	Coding	chr10	4934796 - 5022159	+	81.36	100.14	59.42	101.31	210.12	115.82	64.86	135.06	57.16	106.8	63	296.56	174.72	293.11	182.13	245.24	313.3	121.38	274.44	425.49	122.08	162.4	297.6	107.56	160.89	272.23	97.52	135.59	98.28	429.08	212.82	265.16	335.83	140.26	103.87	132.78	111.07	90.26	117
TC10000986.hg.1	AKR1C2	aldo-keto reductase family 1, member C2	NM_001135241	NM_001135241	RefSeq	Homo sapiens aldo-keto reductase family 1, member C2 (AKR1C2), transcript variant 3, mRNA.	Coding	chr10	5029967 - 5060225	-	74.26	58.48	46.07	85.36	156.3	91.51	55.96	114.07	51.7	90.84	55.45	221.8	140.01	245.26	162.61	193.66	258.45	95.12	213.49	281.94	81.31	139.8	218.05	75.77	136.84	243.47	82.65	101.55	78.72	299.2	187.15	188.38	182.15	109.7	81.27	108.15	82.13	71.3	96.68
TC10002925.hg.1	AKR1C3	aldo-keto reductase family 1, member C3	NM_001253908	NM_001253908	RefSeq	Homo sapiens aldo-keto reductase family 1, member C3 (AKR1C3), transcript variant 2, mRNA.	Coding	chr10	5077549 - 5149878	+	122.12	150.94	89.01	130.16	164.14	107.59	81.62	108.34	68.51	81.54	71.62	212.56	210.27	210.64	194.58	323.25	252.46	109.54	174.97	253.04	132.82	187.23	247.44	104.24	120.64	156.25	120.56	125.87	96.17	163.14	141.09	128.12	106.65	146.51	149.35	177.67	156.03	133.08	156.42
TC05001742.hg.1	ALDH7A1	aldehyde dehydrogenase 7 family, member A1	NM_001182	NM_001182	RefSeq	Homo sapiens aldehyde dehydrogenase 7 family, member A1 (ALDH7A1), nuclear gene encoding mitochondrial protein, transcript variant 1, mRNA.	Coding	chr5	125877533 - 125931110	-	50.82	70.82	53.59	67.88	93.34	69.65	67.73	71.03	72.67	81.2	87.27	47.83	50.82	52.24	44.01	43.58	43.05	53.84	42.44	45.88	42.76	37.01	35.59	46.09	44.41	40.5	48.53	40.57	42.7	42.2	42.69	42.37	43.41	36.15	34.79	35.51	37.37	45.08	41.09
TC19002697.hg.1	ALKBH6	alkB, alkylation repair homolog 6 (E. coli)	NM_032878	NM_032878	RefSeq	Homo sapiens alkB, alkylation repair homolog 6 (E. coli) (ALKBH6), transcript variant 2, mRNA.	Coding	chr19	36500022 - 36505145	-	299.99	250.65	306.82	275.49	247.21	283.29	328.3	253.35	263.51	305.31	305.01	322.6	352.17	331.24	309.37	300.41	289.23	378.39	336.55	404.36	381.83	344.07	354.61	352.81	382.41	385.49	312.91	351.03	345.94	369.81	345.04	332.99	388.53	435.65	382.53	421.83	392.29	385.41	390.5
TC15000822.hg.1	ALPK3	alpha-kinase 3	NM_020778	NM_020778	RefSeq	Homo sapiens alpha-kinase 3 (ALPK3), mRNA.	Coding	chr15	85359911 - 85416713	+	65.24	61.96	76.07	54.73	59.59	59.13	60.74	56.45	56.86	68.9	60.52	60.21	70.11	57.26	62.39	52.64	52.89	67.48	67.38	64.24	63.76	64.8	57.35	64.51	64.1	71.1	65.7	64.18	61.52	59.58	58.59	65.91	69.78	62.56	61.07	57.04	65.2	79.52	78.15
TC01000272.hg.1	ALPL	alkaline phosphatase, liver/bone/kidney	NM_000478	NM_000478	RefSeq	Homo sapiens alkaline phosphatase, liver/bone/kidney (ALPL), transcript variant 1, mRNA.	Coding	chr1	21835858 - 21904905	+	94.75	89.39	125.33	107.97	102.81	90.74	99.74	92.87	97.46	111.66	109.16	108.05	150.09	111.12	128.17	165.31	138.52	114.16	126.97	116.24	208.66	161.98	170.58	160.96	152.15	177.3	145.42	149.86	152.28	152.16	119.42	131.96	140.52	134.73	148.72	122.39	149.04	189.8	143.01
TC12001430.hg.1	AMIGO2	adhesion molecule with Ig-like domain 2	NM_001143668	NM_001143668	RefSeq	Homo sapiens adhesion molecule with Ig-like domain 2 (AMIGO2), transcript variant 1, mRNA.	Coding	chr12	47469490 - 47473734	-	43.13	46.6	50.29	39.72	40.27	36.07	43.82	36.84	33.62	42.22	39.44	46.59	40.96	41.33	49.71	51.75	50.95	49.3	54.7	54.9	52.68	50.08	53.26	46.29	46.54	55.8	50.01	47.99	47.41	55.64	51.77	42.04	47.53	83.61	83.9	66.41	60.26	49.96	61.74
TC10000443.hg.1	ANAPC16	anaphase promoting complex subunit 16	NM_001242546	NM_001242546	RefSeq	Homo sapiens anaphase promoting complex subunit 16 (ANAPC16), transcript variant 1, mRNA.	Coding	chr10	73621147 - 73995618	+	395.63	404.76	309.02	413.32	531.5	510.15	420.04	453.27	373.13	438.23	411.92	466.38	454.37	435.75	361.05	589.66	522.21	435.08	404.72	545.07	463.92	500	608.71	404.24	329.82	384.69	379.43	384.48	393.97	380.59	428.15	399.46	351.84	463.18	500.36	455.94	402.89	377.14	435.69
TC09001088.hg.1	ANKRD18A	ankyrin repeat domain 18A	NM_147195	NM_147195	RefSeq	Homo sapiens ankyrin repeat domain 18A (ANKRD18A), mRNA.	Coding	chr9	38540566 - 38620657	-	59.67	46.19	69.44	39.99	40.38	40.64	36.27	44.9	36.96	45.13	52.63	47.17	45.32	71.08	54.17	56.02	77.29	47.25	42.34	41.3	54.72	48.62	57.64	46.4	60.7	53.57	52.24	47.84	47.34	58.14	58.12	50.71	49.2	60.09	75.39	74.86	76.54	69.23	78.94
TC09000143.hg.1	ANKRD18B	ankyrin repeat domain 18B	NM_001244752	NM_001244752	RefSeq	Homo sapiens ankyrin repeat domain 18B (ANKRD18B), mRNA.	Coding	chr9	33524392 - 33573007	+	21.74	17.95	24.64	19.55	16.58	28.6	17.77	36.75	17.98	27.89	44.29	34.82	29.07	87.09	42.22	52.95	152.49	39.13	23.02	21.21	54.92	34.07	72.32	33.36	55.97	47.08	41.01	34.19	38.24	69.38	62.88	47.8	34.22	83.45	99.46	106.92	133.44	75.94	125.06
TC21000281.hg.1	ANKRD20A11P	ankyrin repeat domain 20 family, member A11, pseudogene	NR_027270	NR_027270	RefSeq	Homo sapiens ankyrin repeat domain 20 family, member A11, pseudogene (ANKRD20A11P), non-coding RNA.	Coding	chr21	15316090 - 15352765	-	180.13	86.69	130	108.26	111.36	176.93	138.61	123.77	108.04	102.68	164.7	148.39	114.99	237.91	206.15	143.48	319.54	208.81	110.4	88.67	225.08	127.55	194.98	188.31	251.48	124	144.22	112.1	192.28	137.32	136.65	115.64	126.26	125.09	157.17	207.99	140.9	134.33	196.52
TC09001113.hg.1	ANKRD20A3	ankyrin repeat domain 20 family, member A3	NM_001012419	NM_001012419	RefSeq	Homo sapiens ankyrin repeat domain 20 family, member A3 (ANKRD20A3), mRNA.	Coding	chr9	43089972 - 43133544	-	59.36	52.93	59.03	98.55	93.7	83.98	52.82	60.47	57.86	90.56	87.37	96.76	65.43	112.18	126.13	83.62	147.58	101.51	77.19	48.66	145.72	90.3	87.43	134.09	155.48	85.19	80.04	82.53	119.41	99.68	124.05	54.35	77.26	61.42	130.13	154.28	65.85	122.49	148.08
TC19001388.hg.1	ANKRD27	ankyrin repeat domain 27 (VPS9 domain)	NM_032139	NM_032139	RefSeq	Homo sapiens ankyrin repeat domain 27 (VPS9 domain) (ANKRD27), mRNA.	Coding	chr19	33087907 - 33166102	-	421.13	418.14	252.86	1088.62	1148.78	996.42	987.39	1062.42	900.42	906.74	801.33	995.23	1115.4	1236.86	937.1	1056.48	1035.52	1114.69	785.44	910.73	799.09	674.07	868.16	873.97	842.67	674.4	812.92	772	842.2	778.23	874.57	717.15	653.39	747.95	671.43	715.29	621.2	506.71	635.01
TC11000919.hg.1	ANKRD49	ankyrin repeat domain 49	NM_017704	NM_017704	RefSeq	Homo sapiens ankyrin repeat domain 49 (ANKRD49), mRNA.	Coding	chr11	94226795 - 94232749	+	280.1	243.65	230.19	190.99	180.6	214.17	176.81	210.32	183.71	149.41	159.05	183.01	129.55	196.22	168.4	227.77	239.87	213.71	158.89	202.23	210.64	194.79	237.48	167.04	139.01	148.53	156.95	164.34	152.56	178.62	273.04	200.76	159.86	246.32	280.65	238.94	239.89	142.59	204.63
TC02001320.hg.1	ANKZF1	ankyrin repeat and zinc finger domain containing 1	NM_018089	NM_018089	RefSeq	Homo sapiens ankyrin repeat and zinc finger domain containing 1 (ANKZF1), transcript variant 1, mRNA.	Coding	chr2	220094479 - 220101391	+	222.96	207.29	278.45	170.01	166.19	192.09	179.11	178.89	173.97	204.97	181.3	203.78	206.95	183.35	191.73	212.28	190.21	186.19	190.49	269.56	240.41	260.06	258.4	240.09	214.64	200.78	181.63	213.86	200.5	244.64	187.94	189.33	193.86	281.57	262.05	258.23	219.05	199.01	199.55
TC11000721.hg.1	ANO1	anoctamin 1, calcium activated chloride channel	NM_018043	NM_018043	RefSeq	Homo sapiens anoctamin 1, calcium activated chloride channel (ANO1), transcript variant 1, mRNA.	Coding	chr11	69924408 - 70035652	+	43.21	44.03	55.7	47.86	49.52	46.6	50.87	43.65	47.23	54.42	50.27	50.1	55.08	44.86	52.51	47.51	46.8	52.98	56.6	49.31	57.72	64.2	50.51	48.68	50.41	59.72	49.24	52.09	45.76	49.61	49.91	51.43	54.62	53.48	49.22	59.85	70.15	69.51	81.96
TC09000495.hg.1	ANP32B	acidic (leucine-rich) nuclear phosphoprotein 32 family, member B	NM_006401	NM_006401	RefSeq	Homo sapiens acidic (leucine-rich) nuclear phosphoprotein 32 family, member B (ANP32B), mRNA.	Coding	chr9	100745489 - 100778225	+	1833.65	1837.86	1376.87	2112.08	2163.36	2227.32	2266.78	2409.67	2279.07	1999.47	2189.17	1982.18	2155.68	2072.15	2121.53	2322.08	2412.03	2369.24	2175.56	2400.17	2437.81	2586.04	2510.68	2310.66	2123.22	2079.97	2255.94	2244.3	2247.77	1943.53	2356.4	2274.16	2078.24	2501.82	2651.84	2378.26	2477.17	2134.24	2430.35
TC02000403.hg.1	ANTXR1	anthrax toxin receptor 1	NM_018153	NM_018153	RefSeq	Homo sapiens anthrax toxin receptor 1 (ANTXR1), transcript variant 3, mRNA.	Coding	chr2	69240276 - 69476459	+	21.67	22.59	26.31	25.19	26.52	24.41	25.49	25.07	24.59	30.01	25.24	26.67	25.7	23.02	23.82	23.59	22.14	24.89	27.44	27.32	23.36	25.49	23.58	26.16	26.3	26.44	25.59	25.99	22.92	25.03	24.41	24.64	24.98	24.82	22.23	26.1	25.78	32.01	28.83
TC05001313.hg.1	ANXA2R	annexin A2 receptor	NM_001014279	NM_001014279	RefSeq	Homo sapiens annexin A2 receptor (ANXA2R), mRNA.	Coding	chr5	43039182 - 43043272	-	190.36	161.65	124.44	176.99	166.3	171.67	162.81	179.97	149.62	113.92	159	192.9	232.23	304.7	241.42	293.46	346.1	165.56	128.73	158.16	237.12	198.86	366.82	190.91	149.22	99.63	134.82	141.79	190.64	118.65	134.26	154.25	117.47	179.59	250.42	187.97	273.9	210.36	224.97
TC04000437.hg.1	ANXA3	annexin A3	NM_005139	NM_005139	RefSeq	Homo sapiens annexin A3 (ANXA3), mRNA.	Coding	chr4	79472673 - 79531605	+	50.96	54.27	46.55	44.28	46.68	49.48	43.99	57.34	57.12	89.72	67.81	40.67	45.03	44.21	42.2	42.34	39.38	44.18	47.3	63.71	37.49	40.8	43.13	39.96	43.89	41.11	47.99	42.53	40.22	40.18	58.14	65.87	59.2	51.61	46.2	48.2	38.47	41.37	40.3
TC14000197.hg.1	AP4S1	adaptor-related protein complex 4, sigma 1 subunit	NM_001128126	NM_001128126	RefSeq	Homo sapiens adaptor-related protein complex 4, sigma 1 subunit (AP4S1), transcript variant 2, mRNA.	Coding	chr14	31494312 - 31565656	+	127.76	120.53	81.83	68.13	77.02	72.45	64.61	75.13	65.54	71.94	61.79	82.12	66.69	68.59	68.55	91.49	84.64	83.49	78.53	124.76	86.86	79.76	100.65	76.65	64.01	69.63	67.64	79.5	72.76	79.45	73.03	79.56	76.1	84.62	82.64	74.07	92.11	91.83	84.17
TC14000340.hg.1	AP5M1	adaptor-related protein complex 5, mu 1 subunit	NM_018229	NM_018229	RefSeq	Homo sapiens adaptor-related protein complex 5, mu 1 subunit (AP5M1), transcript variant 1, mRNA.	Coding	chr14	57735606 - 57756797	+	444.1	400.09	234.09	537.66	518.84	532.63	495.08	538.91	527.11	402.08	480.35	465.95	378.95	467.75	461.56	584.6	562.61	379.2	465.36	393.84	405.7	478.17	419.76	456.99	342.25	418.26	421.5	403.74	498.69	462.9	605.34	436.52	407.32	537.98	548.14	547.7	532.48	351.98	529.91
TC01003422.hg.1	APOA2	apolipoprotein A-II	NM_001643	NM_001643	RefSeq	Homo sapiens apolipoprotein A-II (APOA2), mRNA.	Coding	chr1	161192082 - 161193421	-	104.3	113.91	147.61	101.91	95.69	110.8	104.75	100.19	112.72	116.63	113.46	110.49	118.91	98.91	100.19	91.78	103.45	101.99	109.95	100	89.39	108.3	99.68	108.1	117.56	116.85	102.75	94.32	106.52	112.31	85.52	109.52	113.31	103.29	105.2	96.54	117.44	137.24	114.52
TC02001628.hg.1	APOB	apolipoprotein B	NM_000384	NM_000384	RefSeq	Homo sapiens apolipoprotein B (including Ag(x) antigen) (APOB), mRNA.	Coding	chr2	21224301 - 21266945	-	26	25.68	31.65	27.06	28.15	26.65	28.3	25.63	27.74	32.69	27.7	30.15	28.72	27.8	29.52	26.42	27.33	28.61	29.76	28.9	28.64	30.37	27.13	28.49	30.44	32.02	29.57	29.21	27.33	27.51	27.86	27.74	31.4	29.18	27.15	28.95	29.01	36.98	35.3
TC22001467.hg.1	APOBEC3F	apolipoprotein B mRNA editing enzyme, catalytic polypeptide-like 3F	NM_001006666	NM_001006666	RefSeq	Homo sapiens apolipoprotein B mRNA editing enzyme, catalytic polypeptide-like 3F (APOBEC3F), transcript variant 2, mRNA.	Coding	chr22	39436609 - 39451975	+	536.16	557.62	556.45	526.83	475.14	507.14	499.27	463.52	520.77	491.17	501.23	489.23	462.78	528.99	502.36	468.18	453.02	509.71	544.34	471.77	471.84	499.28	491.09	428.73	509.98	511.35	431.87	445.94	466.69	466.57	444.21	437.48	495.65	537.48	558.18	533.37	524.87	506.33	471.55
TC22001468.hg.1	APOBEC3G	apolipoprotein B mRNA editing enzyme, catalytic polypeptide-like 3G	NM_021822	NM_021822	RefSeq	Homo sapiens apolipoprotein B mRNA editing enzyme, catalytic polypeptide-like 3G (APOBEC3G), mRNA.	Coding	chr22	39473010 - 39483748	+	223.77	233.56	242.89	193.91	206.51	214.54	199.7	213.15	213.24	211.33	205.2	209.37	213.29	206.93	209.13	198.09	172.66	220.33	238.03	221.87	233.43	230.96	219.78	212.11	184.55	219.31	220.43	220.06	215.37	191.58	239.02	238.22	236.21	300.94	270.12	271.21	253.79	242.24	243.71
TC22000311.hg.1	APOBEC3H	apolipoprotein B mRNA editing enzyme, catalytic polypeptide-like 3H	NM_001166002	NM_001166002	RefSeq	Homo sapiens apolipoprotein B mRNA editing enzyme, catalytic polypeptide-like 3H (APOBEC3H), transcript variant 3, mRNA.	Coding	chr22	39493229 - 39500072	+	46.1	46.3	54.85	51.4	45.4	46.9	46.93	46.03	51.07	44.38	49.92	58.08	63.96	72.9	64.37	74.61	76.15	68.36	58.6	63.55	48.43	59.59	56.74	50.64	53.82	61.81	59.37	57.04	51.77	59.74	65.69	62.81	52.85	66.46	75.9	61.05	70.45	77.44	68.34
TC6_cox_hap2000072.hg.1	APOM	apolipoprotein M	NM_001256169	NM_001256169	RefSeq	Homo sapiens apolipoprotein M (APOM), transcript variant 2, mRNA.	Coding	chr6_cox_hap2	3129806 - 3135605	+	87.71	84.45	97.24	87.8	98.14	113.53	114.29	108.63	91.88	104.53	95.47	100.78	116.82	100.99	104.53	101.09	93.08	125.23	123.57	109.39	144.8	123.68	110.04	126.17	121.08	120.96	107.91	126.3	122.22	109.34	129.29	110.99	118.05	137.77	135.67	132.11	126.78	124.45	120.01
TC6_dbb_hap3000063.hg.1	APOM	apolipoprotein M	NM_001256169	NM_001256169	RefSeq	Homo sapiens apolipoprotein M (APOM), transcript variant 2, mRNA.	Coding	chr6_dbb_hap3	2905766 - 2911566	+	87.71	84.45	97.24	87.8	98.14	113.53	114.29	108.63	91.88	104.53	95.47	100.78	116.82	100.99	104.53	101.09	93.08	125.23	123.57	109.39	144.8	123.68	110.04	126.17	121.08	120.96	107.91	126.3	122.22	109.34	129.29	110.99	118.05	137.77	135.67	132.11	126.78	124.45	120.01
TC6_mann_hap4000063.hg.1	APOM	apolipoprotein M	NM_001256169	NM_001256169	RefSeq	Homo sapiens apolipoprotein M (APOM), transcript variant 2, mRNA.	Coding	chr6_mann_hap4	2963076 - 2968876	+	87.71	84.45	97.24	87.8	98.14	113.53	114.29	108.63	91.88	104.53	95.47	100.78	116.82	100.99	104.53	101.09	93.08	125.23	123.57	109.39	144.8	123.68	110.04	126.17	121.08	120.96	107.91	126.3	122.22	109.34	129.29	110.99	118.05	137.77	135.67	132.11	126.78	124.45	120.01
TC6_mcf_hap5000058.hg.1	APOM	apolipoprotein M	NM_001256169	NM_001256169	RefSeq	Homo sapiens apolipoprotein M (APOM), transcript variant 2, mRNA.	Coding	chr6_mcf_hap5	2999867 - 3005667	+	87.71	84.45	97.24	87.8	98.14	113.53	114.29	108.63	91.88	104.53	95.47	100.78	116.82	100.99	104.53	101.09	93.08	125.23	123.57	109.39	144.8	123.68	110.04	126.17	121.08	120.96	107.91	126.3	122.22	109.34	129.29	110.99	118.05	137.77	135.67	132.11	126.78	124.45	120.01
TC6_qbl_hap6000063.hg.1	APOM	apolipoprotein M	NM_001256169	NM_001256169	RefSeq	Homo sapiens apolipoprotein M (APOM), transcript variant 2, mRNA.	Coding	chr6_qbl_hap6	2913825 - 2919624	+	87.71	84.45	97.24	87.8	98.14	113.53	114.29	108.63	91.88	104.53	95.47	100.78	116.82	100.99	104.53	101.09	93.08	125.23	123.57	109.39	144.8	123.68	110.04	126.17	121.08	120.96	107.91	126.3	122.22	109.34	129.29	110.99	118.05	137.77	135.67	132.11	126.78	124.45	120.01
TC6_ssto_hap7000059.hg.1	APOM	apolipoprotein M	NM_001256169	NM_001256169	RefSeq	Homo sapiens apolipoprotein M (APOM), transcript variant 2, mRNA.	Coding	chr6_ssto_hap7	2950986 - 2956785	+	83.86	80.84	92.21	84.3	93.98	108.3	108.31	103.54	87.73	100.5	92.04	97	111.57	96.42	100.55	97.54	89.82	119.95	119.47	105.91	138.36	118.27	106.76	121.99	113.94	118.28	102.84	122.58	117.26	103.85	122.68	107.46	113.01	130.93	129.79	127.56	122	119.87	112.45
TC06000377.hg.1	APOM	apolipoprotein M	NM_001256169	NM_001256169	RefSeq	Homo sapiens apolipoprotein M (APOM), transcript variant 2, mRNA.	Coding	chr6	31620187 - 31625987	+	76.99	73.28	92.42	76	84.96	98.6	98.42	95.75	79.69	89.67	84.63	87.54	99.67	85.26	91.35	87.18	83.4	107.92	108.63	94.07	122.98	105.18	93.85	108.93	100.68	108.05	92.92	117.54	105.03	90.89	110.38	93.47	102.8	117.99	118.68	114.83	108.26	108.56	100.89
TC05001872.hg.1	ARAP3	ArfGAP with RhoGAP domain, ankyrin repeat and PH domain 3	NM_022481	NM_022481	RefSeq	Homo sapiens ArfGAP with RhoGAP domain, ankyrin repeat and PH domain 3 (ARAP3), mRNA.	Coding	chr5	141013251 - 141061800	-	93.28	94.35	117.82	80.12	79.39	72.62	82.18	72.94	79.14	87.78	87	82.7	92.29	77.37	83.37	71.49	71.37	76.23	83.79	77.92	74.79	84.21	74.1	79.45	86.79	91.33	83.48	81.44	75.87	78.94	75.59	80.53	93.49	77.29	75.57	77.63	85.68	109.25	92.75
TC20000382.hg.1	ARFGEF2	ADP-ribosylation factor guanine nucleotide-exchange factor 2 (brefeldin A-inhibited)	NM_006420	NM_006420	RefSeq	Homo sapiens ADP-ribosylation factor guanine nucleotide-exchange factor 2 (brefeldin A-inhibited) (ARFGEF2), mRNA.	Coding	chr20	47538275 - 47653230	+	485.47	488.68	407.53	567.8	555.52	663.85	581.74	672.58	587.21	526.26	568.14	564.46	533.36	578.86	575	575.96	571.97	679.11	595.73	585.19	728.43	576.13	618.42	656.08	585.03	623.5	645.62	712.69	686.08	698.71	635.77	582.23	517.52	646.8	605.06	630.69	576.77	490.6	580.5
TC04000733.hg.1	ARHGAP10	Rho GTPase activating protein 10	NM_024605	NM_024605	RefSeq	Homo sapiens Rho GTPase activating protein 10 (ARHGAP10), mRNA.	Coding	chr4	148653214 - 148993931	+	111.4	108.03	72.27	97.8	87.78	118.58	81.38	113.08	107.91	85.51	92.56	87.67	87.62	119.71	90.63	101.51	123.09	60.28	74.1	68.61	87.46	85.25	117.22	101.7	79.18	66.31	101.48	107.53	106.6	85.38	103.01	97.39	91.9	54.64	66.25	50.16	43.23	56.9	48.88
TC18000033.hg.1	ARHGAP28	Rho GTPase activating protein 28	NM_001010000	NM_001010000	RefSeq	Homo sapiens Rho GTPase activating protein 28 (ARHGAP28), mRNA.	Coding	chr18	6729821 - 6915715	+	13.09	12.7	14.8	13.87	14.47	12.82	14.64	12.98	12.98	14.6	13.93	13.82	14.99	13.24	14.66	13.24	13.18	13.61	14.82	13.55	13.08	15.01	13.73	13.56	15.49	14.84	13.54	15.62	13.8	14.92	13.51	14.42	13.75	13.77	13.5	14.18	13.98	16.91	15.69
TC01002884.hg.1	ARHGAP29	Rho GTPase activating protein 29	NM_004815	NM_004815	RefSeq	Homo sapiens Rho GTPase activating protein 29 (ARHGAP29), mRNA.	Coding	chr1	94615403 - 94740624	-	9.45	9.63	10.71	8.99	8.96	9.4	9.32	9.03	9.19	9.92	9.15	9.28	9.86	9.07	8.79	8.93	9.34	8.59	9.41	9.16	9.14	9.99	9.43	8.73	9.74	9.18	9.69	10.12	8.88	9.31	9.37	9.41	9.37	9.48	9.3	9.49	9.49	10.45	10.03
TC03000607.hg.1	ARHGAP31	Rho GTPase activating protein 31	NM_020754	NM_020754	RefSeq	Homo sapiens Rho GTPase activating protein 31 (ARHGAP31), mRNA.	Coding	chr3	119013220 - 119139561	+	96.93	114.29	91.15	101.33	123.74	88.99	82.79	89.94	74.59	89.89	79.79	85.94	86.61	78.34	76.8	75.75	66.98	64.05	69.38	69	56.06	57.87	55.19	70.83	85.63	75.64	71.7	61.92	66.35	66.94	83.7	67.01	70.44	61.64	51.39	64.41	57.59	64.38	63.72
TC17000138.hg.1	ARHGEF15	Rho guanine nucleotide exchange factor (GEF) 15	NM_025014	NM_025014	RefSeq	Homo sapiens Rho guanine nucleotide exchange factor (GEF) 15 (ARHGEF15), transcript variant 2, mRNA.	Coding	chr17	8213556 - 8225834	+	105.99	105.78	147.67	104.76	107.51	108.36	118.67	105.23	110.51	129.33	116.69	123.51	130.04	107.38	120.53	99.4	103.09	108.99	119.39	113.31	102.87	124.86	107.99	109.35	129.77	127.37	115.78	111.74	108.01	117.99	107.61	113.56	132.35	116.26	109.44	113.73	123.52	168.76	138.32
TC11000774.hg.1	ARHGEF17	Rho guanine nucleotide exchange factor (GEF) 17	NM_014786	NM_014786	RefSeq	Homo sapiens Rho guanine nucleotide exchange factor (GEF) 17 (ARHGEF17), mRNA.	Coding	chr11	73019329 - 73080425	+	162.27	172.04	193.72	98.03	97.47	91.91	101.28	93.45	100.31	113.95	105.43	98.31	106.52	93.85	102.85	85.48	89.71	98.05	109.95	99.13	93.72	103.17	88.63	96.23	104.11	119.84	109.9	98.31	94.85	99.74	96.89	98.9	113.09	99.67	100.22	102.22	106.86	124.25	114.13
TC19000023.hg.1	ARID3A	AT rich interactive domain 3A (BRIGHT-like)	NM_005224	NM_005224	RefSeq	Homo sapiens AT rich interactive domain 3A (BRIGHT-like) (ARID3A), mRNA.	Coding	chr19	926037 - 972803	+	263.79	285.34	275.51	236.19	230.02	229.62	249.32	220.58	241.18	288.31	248.37	255.27	202.88	202.38	245.71	181	171.53	241.94	316.31	312.2	257.43	281.97	216.03	216.27	214.28	284.79	258.18	283.79	206.08	300.5	250.22	280.75	356.12	262.61	240.72	269.59	247.22	253.36	287.14
TC03001391.hg.1	ARIH2OS	ariadne homolog 2 opposite strand	NM_001123040	NM_001123040	RefSeq	Homo sapiens ariadne homolog 2 opposite strand (ARIH2OS), mRNA.	Coding	chr3	48955221 - 48956818	-	231.17	153.98	119.82	83.86	90.04	83.52	104.85	93.81	82.18	111.53	100.99	112.76	136.73	109.52	101.67	106.47	97.19	141.11	114.44	117.74	118.16	116.84	128.56	115.34	93.29	110.67	108.16	103.29	86.08	83.02	89.43	82.83	114.04	107.58	94.53	93.72	105.22	97.4	100.68
TC16000485.hg.1	ARL2BP	ADP-ribosylation factor-like 2 binding protein	NM_012106	NM_012106	RefSeq	Homo sapiens ADP-ribosylation factor-like 2 binding protein (ARL2BP), mRNA.	Coding	chr16	57279010 - 57287547	+	1148.33	1154.11	784.06	1162.42	1029.38	1177.87	1203.08	1238.3	1140.89	1314.98	1501.36	1127.67	1135.17	1042.12	1247.33	1334.71	1034.34	1332.82	1103.22	1322.86	1672.72	1580.23	1168.22	1201.58	905.94	957.04	1202.27	1222.98	1263.33	1070.11	1715	1589.77	1294.17	1445.81	1371.97	1532.5	1632.39	1447.94	1761.65
TC03000016.hg.1	ARL8B	ADP-ribosylation factor-like 8B	NM_018184	NM_018184	RefSeq	Homo sapiens ADP-ribosylation factor-like 8B (ARL8B), mRNA.	Coding	chr3	5163905 - 5222601	+	875.89	819.72	570.44	889.15	1086.08	1184.68	1043.47	1163.87	1138.26	1006.12	1132.89	1325.94	788.19	822.06	914.54	1091.13	1066.87	1403.71	1248.92	1476.17	1048.62	1052.99	1210.92	1078.76	825.44	1104.52	1148	1069.83	1041.31	1188.24	1434.11	1190.07	1287.87	942.6	983.91	939.55	866.22	547.7	847.06
TC0X000806.hg.1	ARSE	arylsulfatase E (chondrodysplasia punctata 1)	NM_000047	NM_000047	RefSeq	Homo sapiens arylsulfatase E (chondrodysplasia punctata 1) (ARSE), mRNA.	Coding	chrX	2852673 - 2886286	-	49.89	50.85	54.19	43.25	46.18	41.54	45.79	40.83	45.32	50.47	44.72	49.35	51.28	45.05	48.44	47.14	42.82	43.71	48.91	46.48	45.91	50.24	45.53	48.26	51.22	50.87	49.08	50.82	42.57	43.01	43.07	46.38	49.57	49.26	43.59	45.61	49.03	61.99	57.98
TC12001445.hg.1	ASB8	ankyrin repeat and SOCS box containing 8	NM_024095	NM_024095	RefSeq	Homo sapiens ankyrin repeat and SOCS box containing 8 (ASB8), mRNA.	Coding	chr12	48541571 - 48551378	-	676.96	785.59	622.39	823.67	730.9	678.95	657.93	799.91	618.61	727.44	601.5	718.66	727.27	798.01	808.69	864.8	736.83	930.36	686.02	793.24	917.61	793.1	844.07	766.67	588.95	549.58	678.34	644.31	644.1	668.02	626.1	577.56	545.79	731.31	682.4	729.91	721.71	678.78	766.46
TC08000283.hg.1	ASH2L	ash2 (absent, small, or homeotic)-like (Drosophila)	NM_001105214	NM_001105214	RefSeq	Homo sapiens ash2 (absent, small, or homeotic)-like (Drosophila) (ASH2L), transcript variant 2, mRNA.	Coding	chr8	37962760 - 38001594	+	694.97	750.96	501.59	1006.03	1069.07	1077.95	1037.65	1104.3	1028.67	971.89	984.41	1020.99	1000.19	1072.39	1055.64	1276.29	1334.22	1264.63	979.87	1158.67	1309.31	1176.32	1465.75	1102.21	1040.21	982.07	1113.82	1144.4	1158.76	1061.1	1167.35	1088.88	972.53	1123.26	1056.34	1154.09	1172.29	1003.28	1113.99
TC02001330.hg.1	ASIC4	acid-sensing (proton-gated) ion channel family member 4	NM_018674	NM_018674	RefSeq	[retired] Homo sapiens amiloride-sensitive cation channel 4, pituitary (ACCN4), transcript variant 1, mRNA.	Coding	chr2	220378892 - 220403494	+	84.97	89.47	111.86	86.43	82.69	77.83	92.97	80.82	84.46	100.8	92.32	97.52	99.42	81.72	91.18	83.12	85.12	84.77	103.57	86.6	78.54	95.3	82.77	85.87	95.15	102.08	96.04	85.33	87.94	87.44	79.01	81.63	103.59	95.36	88.25	94.27	99.93	124.08	116.04
TC18000140.hg.1	ASXL3	additional sex combs like 3 (Drosophila)	NM_030632	NM_030632	RefSeq	Homo sapiens additional sex combs like 3 (Drosophila) (ASXL3), mRNA.	Coding	chr18	31158541 - 31327399	+	17.9	23.21	17.67	13.8	13.81	13.42	15.28	13.88	13.31	14.97	14.64	13.43	14.39	14.57	15.36	14.59	14.71	14.93	14.97	15.04	13.92	16.56	14.39	15.96	17.26	16.48	15.1	14.79	14.39	14.54	15.71	15.54	15.55	15.4	16.06	15.22	15.36	17.88	17.26
TC19000751.hg.1	ATF5	activating transcription factor 5	NM_001193646	NM_001193646	RefSeq	Homo sapiens activating transcription factor 5 (ATF5), transcript variant 2, mRNA.	Coding	chr19	50431959 - 50437193	+	185.76	197.64	227.95	283.87	240.94	253.73	356.46	281.11	295.85	263.58	285.76	240.64	241.5	225.33	252.7	194.68	196.15	294.27	292.96	243.04	285.66	295.34	248.23	273.73	307.86	298.78	304.2	318.04	308.5	246.08	241.18	225.1	251.79	276.78	270.02	268.91	264.44	341.46	283.61
TC01003024.hg.1	ATP1A1OS	ATP1A1 opposite strand	NR_027645	NR_027645	RefSeq	Homo sapiens ATP1A1 opposite strand (ATP1A1OS), transcript variant 2, non-coding RNA.	Coding	chr1	116935487 - 116961244	-	83.14	81.22	96.66	90.55	91.45	89.56	89.27	92.99	89.27	106.31	101.51	108.77	129.34	104.86	105.44	116.02	117.03	123.81	114.98	139.58	138.88	121.02	143.05	107.25	119.96	109.8	99.22	108.35	104.19	114.89	110.17	92.05	105.59	110.78	107.45	108.66	112.16	106.32	101.75
TC01001688.hg.1	ATP2B4	ATPase, Ca++ transporting, plasma membrane 4	NM_001001396	NM_001001396	RefSeq	Homo sapiens ATPase, Ca++ transporting, plasma membrane 4 (ATP2B4), transcript variant 1, mRNA.	Coding	chr1	203595689 - 203713209	+	984.24	993.63	743.04	635.64	476.59	648.25	598.87	558.65	523.1	485.45	401.03	535.67	772.86	820.93	809.34	838.49	863.76	891.57	581.12	706.03	1294.46	971.11	1236	1052.29	831.47	760.52	916.42	870.3	952.77	978.79	855.72	900.6	659.11	1252.3	1170.94	1110.38	1275.36	1095.07	1135.43
TC17001869.hg.1	ATP5H	ATP synthase, H+ transporting, mitochondrial Fo complex, subunit d	NM_006356	NM_006356	RefSeq	Homo sapiens ATP synthase, H+ transporting, mitochondrial Fo complex, subunit d (ATP5H), nuclear gene encoding mitochondrial protein, transcript variant 1, mRNA.	Coding	chr17	73032145 - 73043080	-	1345.12	1410.01	1001.85	2436.93	2786.95	2599.25	2306.68	2376.07	2152.35	2346.59	2208.71	2304.1	2521.98	2490.88	2532.61	3660.49	3490.07	2476.63	2387.94	2310.52	2494.46	2676.87	2807.71	2485.74	2068.3	2225.59	2263.91	2307.28	2339.38	2276.69	2523.1	2337.03	2137.25	2630.13	2518.8	2413.06	2315.82	2303.53	2333.27
TC11001063.hg.1	ATP5L	ATP synthase, H+ transporting, mitochondrial Fo complex, subunit G	NM_006476	NM_006476	RefSeq	Homo sapiens ATP synthase, H+ transporting, mitochondrial Fo complex, subunit G (ATP5L), nuclear gene encoding mitochondrial protein, transcript variant 1, mRNA.	Coding	chr11	118271869 - 118302211	+	140.83	129.96	96.57	143.17	194.97	153.29	146.51	153.31	127.98	124.07	130.28	159.68	141.67	126.95	125.1	192.72	178.13	109.41	134.82	133.58	136.7	168.72	157.84	134.65	106.97	128.97	140.55	136.92	143.45	111.99	141.92	124.75	115.87	134.97	134.18	126.47	124.95	97.81	123.55
TC14000283.hg.1	ATP5S	ATP synthase, H+ transporting, mitochondrial Fo complex, subunit s (factor B)	NM_001003805	NM_001003805	RefSeq	Homo sapiens ATP synthase, H+ transporting, mitochondrial Fo complex, subunit s (factor B) (ATP5S), nuclear gene encoding mitochondrial protein, transcript variant 2, mRNA.	Coding	chr14	50779044 - 50802276	+	281.77	247.83	226.31	304.52	290.22	305.4	290.44	300.67	303.04	264.24	280.57	283.66	252.02	292.84	288.29	328.16	341.49	279.55	243.54	277.3	305.61	298.19	327.82	272.44	258.04	198.6	251.36	263.16	284.07	222.53	247.87	263.87	252.14	298.48	328.4	316.87	346.48	315.98	323.27
TC0X000190.hg.1	ATP6AP2	ATPase, H+ transporting, lysosomal accessory protein 2	NM_005765	NM_005765	RefSeq	Homo sapiens ATPase, H+ transporting, lysosomal accessory protein 2 (ATP6AP2), mRNA.	Coding	chrX	40440146 - 40465889	+	487.53	453.75	355.87	544.29	578.91	527.4	496.91	535.49	534.33	518.64	487.65	544.83	439.42	536.89	498.75	779.27	836.61	502.63	482.52	485.2	505.01	588.85	586.12	439.56	356.1	454.64	491.83	454.44	443.46	406.74	530.74	453.37	410.83	521.84	514.04	485.21	504.79	396.22	515.57
TC01000555.hg.1	ATP6V0B	ATPase, H+ transporting, lysosomal 21kDa, V0 subunit b	NM_001039457	NM_001039457	RefSeq	Homo sapiens ATPase, H+ transporting, lysosomal 21kDa, V0 subunit b (ATP6V0B), transcript variant 2, mRNA.	Coding	chr1	44440320 - 44443972	+	378.11	372.79	515.86	469.65	457.55	456.44	518.65	444.92	480.77	480.83	544.71	397.15	377	354.87	364.48	356.79	308.09	383.35	370.4	361.52	447.51	424.15	401.3	389.69	307.84	375.4	514.79	502.49	449.69	405.75	419.92	329.68	334.01	454.17	433.49	463.91	466.7	423.58	460.84
TC05000956.hg.1	ATP6V0E1	ATPase, H+ transporting, lysosomal 9kDa, V0 subunit e1	NM_003945	NM_003945	RefSeq	Homo sapiens ATPase, H+ transporting, lysosomal 9kDa, V0 subunit e1 (ATP6V0E1), mRNA.	Coding	chr5	172410760 - 172462448	+	1472.34	1402.74	948.75	2370.36	2670.33	2707.51	2836.31	2576.99	2449.74	2848.61	2642.28	2820.39	2433.22	2533.02	2006.92	2479.72	2160.94	2182.01	2331.67	2916.96	2076.78	2445.53	2582.24	2496.34	1926.99	2412.59	2462.14	2376.54	2486.05	2269.83	2884.15	2624.31	2436.42	2790.79	2641.61	2583.82	2682.64	2429.8	2588.62
TC03000583.hg.1	ATP6V1A	ATPase, H+ transporting, lysosomal 70kDa, V1 subunit A	NM_001690	NM_001690	RefSeq	Homo sapiens ATPase, H+ transporting, lysosomal 70kDa, V1 subunit A (ATP6V1A), mRNA.	Coding	chr3	113465664 - 113530905	+	363.05	418.46	237.81	430.01	487.55	479.17	485.3	504.02	463.34	435.77	461.51	460.16	380.28	467.72	451.35	623.88	657.97	492.38	390.42	485.27	614.71	583.75	643.67	529.63	339.24	353.51	530.19	557.91	511.28	493.02	578.95	556.57	463.17	728.59	736.02	710.66	861.06	723.56	846.57
TC08001215.hg.1	ATP6V1H	ATPase, H+ transporting, lysosomal 50/57kDa, V1 subunit H	NM_015941	NM_015941	RefSeq	Homo sapiens ATPase, H+ transporting, lysosomal 50/57kDa, V1 subunit H (ATP6V1H), transcript variant 1, mRNA.	Coding	chr8	54628115 - 54756118	-	146.27	146.59	110.21	124.26	138.62	148.81	121.45	125.51	124.83	115.69	116.14	144.46	118.52	143.15	132.04	168.85	181.36	153.45	124.41	129.25	161.81	122.21	147.07	149.45	112.37	121.31	127.55	133.98	139.78	142.2	144.53	127.47	111.86	133.91	149.44	138.57	135.21	121.81	136.43
TC18000538.hg.1	ATP8B1	ATPase, aminophospholipid transporter, class I, type 8B, member 1	NM_005603	NM_005603	RefSeq	Homo sapiens ATPase, aminophospholipid transporter, class I, type 8B, member 1 (ATP8B1), mRNA.	Coding	chr18	55313658 - 55470327	-	43.91	30.38	26.56	39.84	32.86	115.93	63.22	133.81	57.16	54.67	100.87	49.87	31.52	32.87	35.23	27.75	30.64	94.72	201.85	333.35	57.6	91.94	122.16	83.66	158.13	135.65	81.54	68.46	71.42	170.81	56.29	112.07	80.23	41.09	36.69	40.37	30.46	31.07	41.18
TC11000015.hg.1	B4GALNT4	beta-1,4-N-acetyl-galactosaminyl transferase 4	NM_178537	NM_178537	RefSeq	Homo sapiens beta-1,4-N-acetyl-galactosaminyl transferase 4 (B4GALNT4), mRNA.	Coding	chr11	369795 - 382117	+	121.84	115.01	145.24	118.73	112.63	104.93	116.95	107.62	112.66	128.22	116.86	115.89	125.52	114.51	121.42	100.01	101.01	117.54	127.17	118.19	103.72	121.08	100.79	112.81	114.37	140.86	123.19	115.12	109.43	113.57	110.75	113.33	130.78	114.15	112.1	115.17	118.65	129.22	135.85
TC12001753.hg.1	BBS10	Bardet-Biedl syndrome 10	NM_024685	NM_024685	RefSeq	Homo sapiens Bardet-Biedl syndrome 10 (BBS10), mRNA.	Coding	chr12	76738254 - 76742222	-	97.97	102.42	106.75	142.28	137.01	154.84	159.94	142.87	155.28	166.57	134.52	142.72	126.25	134.13	134.92	140.85	145.07	154.78	113.9	178.67	195.27	159.24	188.3	149.13	121.53	109.75	144.76	121.22	125.24	126.64	190.24	161.01	151.15	171.07	159.33	174.7	150.57	123.26	186.59
TC12001484.hg.1	BCDIN3D	BCDIN3 domain containing	NM_181708	NM_181708	RefSeq	Homo sapiens BCDIN3 domain containing (BCDIN3D), mRNA.	Coding	chr12	50229826 - 50236912	-	86.45	86.51	82.82	138.24	156.68	140.45	119.69	130.93	113.64	149.29	127.23	139.21	150.75	120	125.61	149.05	120.86	120.5	135.86	146.02	128.07	137.55	163.43	146.59	121.85	120.49	126.38	119.15	126.53	129.27	122.53	118.39	124.44	138.55	127.38	122.28	120.81	141.31	134.38
TC22000025.hg.1	BCL2L13	BCL2-like 13 (apoptosis facilitator)	NM_015367	NM_015367	RefSeq	Homo sapiens BCL2-like 13 (apoptosis facilitator) (BCL2L13), nuclear gene encoding mitochondrial protein, transcript variant 1, mRNA.	Coding	chr22	18111621 - 18213388	+	235.69	232.13	156.6	310.08	302.54	336.72	281.7	344.75	282.24	305.29	278.96	309.69	283.04	305.22	288.3	306.63	284.61	354.94	301.06	331.92	365.21	322.13	329.91	291.88	264.73	221.94	261.61	277.59	267.39	285.37	300.71	290.64	263.71	313.99	283.73	301.86	283.46	249.47	276.65
TC17000083.hg.1	BCL6B	B-cell CLL/lymphoma 6, member B	NM_181844	NM_181844	RefSeq	Homo sapiens B-cell CLL/lymphoma 6, member B (BCL6B), mRNA.	Coding	chr17	6926369 - 6933219	+	99.93	101.92	124.12	99.75	104.98	104.05	109.64	96.59	103.27	128.28	108.95	106	123.63	100.49	112.11	97.96	99.56	99.37	103.12	118.16	103.73	114.39	93.85	104.24	115.49	121.63	115.93	107.25	101.56	109.98	98.31	113.87	113.36	110.65	102.24	110.59	116.49	141.06	119.71
TC17001545.hg.1	BECN1	beclin 1, autophagy related	NM_003766	NM_003766	RefSeq	Homo sapiens beclin 1, autophagy related (BECN1), mRNA.	Coding	chr17	40962150 - 40976310	-	395.76	394.78	347.68	438.82	467.45	468.1	500.46	508.7	445.12	466.3	473.13	387.5	374.58	353.39	392.44	567.55	532.78	503.93	430.34	606.82	628.42	598.81	692.73	392.13	320.01	334.42	465.32	527.61	484.85	425.17	550.54	444.36	424.86	510.76	427.63	480.45	468.02	342.21	467.89
TC0X000750.hg.1	BGN	biglycan	NM_001711	NM_001711	RefSeq	Homo sapiens biglycan (BGN), mRNA.	Coding	chrX	152760347 - 152775012	+	158.95	159.89	199.23	159.81	171.69	150.13	166.77	152.84	154.89	203.61	164.04	196.64	210.93	159.82	179.18	155.64	156.11	171.7	184.7	184.13	170.54	189.47	159.65	165.95	171.18	203.63	188.6	175.49	165.6	167.71	164.27	172.56	194.53	174.41	162.98	178.05	191.62	235.95	218.27
TC02002276.hg.1	BIN1	bridging integrator 1	NM_004305	NM_004305	RefSeq	Homo sapiens bridging integrator 1 (BIN1), transcript variant 8, mRNA.	Coding	chr2	127805599 - 127864931	-	288.67	305.02	410.84	187.6	203.27	180.58	190.96	176.43	180.81	212.16	201.87	209.5	210.76	178.64	202.51	163.1	170.71	199.25	241.35	217.87	172.93	217.73	187.95	172.96	201.1	261.99	193.87	200.16	169.08	213.59	187.47	209.98	262.78	174.62	169.74	177.73	182.53	217.67	214.4
TC10001590.hg.1	BLOC1S2	biogenesis of lysosomal organelles complex-1, subunit 2	NM_173809	NM_173809	RefSeq	Homo sapiens biogenesis of lysosomal organelles complex-1, subunit 2 (BLOC1S2), transcript variant 1, mRNA.	Coding	chr10	102033713 - 102046439	-	342.64	286.63	252.06	270.58	275.24	326.65	257.27	289.47	242.96	287.01	253.81	328.52	297.64	313.01	299.64	417.61	433.95	301.93	312.1	283.19	349.18	334.42	347.37	397.09	200.67	257.93	264.09	293.09	305.99	321.85	318.97	265.1	205.37	432.8	312.17	311.68	443.9	251.4	328.85
TC02001192.hg.1	BMPR2	bone morphogenetic protein receptor, type II (serine/threonine kinase)	NM_001204	NM_001204	RefSeq	Homo sapiens bone morphogenetic protein receptor, type II (serine/threonine kinase) (BMPR2), mRNA.	Coding	chr2	203241050 - 203432474	+	480.22	517.77	378.19	477.27	419.89	480.18	510.86	428.89	498.67	373.46	531.59	595.06	562.68	601.56	590.88	602.96	606.24	1061.62	688.99	874.72	1087.11	772.9	1134.78	860.03	969.21	811.35	654.72	863.8	868.96	866.7	713.35	814.88	699.74	888.9	880	926.19	896.73	621.01	910.34
TC02001481.hg.1	BOK	BCL2-related ovarian killer	NM_032515	NM_032515	RefSeq	Homo sapiens BCL2-related ovarian killer (BOK), mRNA.	Coding	chr2	242498136 - 242513553	+	154.57	163.8	231.12	185.6	167.76	154.42	192.55	173.16	182.95	195.72	185.35	198.13	225.64	190.08	191.34	168.71	174.48	181.13	207.44	198.4	174.91	202.95	171.61	181.53	210.19	220.48	207.06	191.38	190.68	178.3	176.75	196.86	214.03	185.57	184.24	189.09	195.22	237.81	227.28
TC12001974.hg.1	BRAP	BRCA1 associated protein	NM_006768	NM_006768	RefSeq	Homo sapiens BRCA1 associated protein (BRAP), mRNA.	Coding	chr12	112079950 - 112123790	-	476.27	415.29	300.02	455.97	499.97	570.37	519.59	531.89	510.35	460.54	483.65	462.57	406.89	474.18	464.56	559.37	564.38	484.47	445.2	424.12	525.93	519.87	543.69	539.2	433.32	478.65	534.84	562.17	528.38	500.14	560.83	493.28	409.48	547.21	534.43	528.16	563.98	434.35	532.94
TC02001696.hg.1	BRE-AS1	BRE antisense RNA 1	NR_028308	NR_028308	RefSeq	Homo sapiens BRE antisense RNA 1 (BRE-AS1), non-coding RNA.	Coding	chr2	28112323 - 28113981	-	221.92	109.72	101.31	54.53	41.56	56.42	56.95	54.83	47.9	57.45	60.41	40.73	54.81	61.81	47.1	62.82	64.9	57.58	49.12	76.05	76.12	54.09	62.92	61.38	52.78	56.86	55.22	52.43	58.32	74.18	72.39	50.4	49.38	72.1	57.16	64.59	52.38	47.99	66.27
TC06001976.hg.1	BVES	blood vessel epicardial substance	NM_001199563	NM_001199563	RefSeq	Homo sapiens blood vessel epicardial substance (BVES), transcript variant C, mRNA.	Coding	chr6	105544697 - 105585049	-	15	14.87	16.97	15.08	14.84	14.25	15.08	14.07	13.31	15.9	14.82	16.82	16.47	14.52	14.58	14.16	14.18	14.54	16.57	14.63	15.81	15.37	14.2	15.2	16.54	15.98	15.49	15.71	15.13	14.78	14.41	15.73	16.44	15.09	13.25	14.76	15.5	19.18	17.58
TC11001278.hg.1	C11orf21	chromosome 11 open reading frame 21	NM_001142946	NM_001142946	RefSeq	Homo sapiens chromosome 11 open reading frame 21 (C11orf21), transcript variant 1, mRNA.	Coding	chr11	2316875 - 2324279	-	310.07	322.93	369.21	251.01	225.02	219.83	233.49	216.42	230.91	216.86	207.6	260.36	325.92	265.79	227.85	269.62	222.64	316.51	259.19	346.42	281.32	226.42	248.9	227.46	294.31	261.87	230.02	254.27	236.34	225.97	214.41	199.06	222.82	260.58	229.06	276.75	401.48	362.33	370.56
TC11000911.hg.1	C11orf54	chromosome 11 open reading frame 54	NM_014039	NM_014039	RefSeq	Homo sapiens chromosome 11 open reading frame 54 (C11orf54), mRNA.	Coding	chr11	93474757 - 93497915	+	301.62	292.03	224.07	274.17	343.5	236.06	198.31	180.75	216.03	203	199.14	328.47	200.19	222.21	280.53	305.56	306.93	196.25	232.66	243.31	202.93	251.05	279.64	184.55	157.29	134.13	157.85	201.93	160.47	163.22	172.29	243.85	211.5	220.3	262.1	214.83	196.02	175.97	204.23
TC11002311.hg.1	C11orf71	chromosome 11 open reading frame 71	NM_019021	NM_019021	RefSeq	Homo sapiens chromosome 11 open reading frame 71 (C11orf71), transcript variant 2, mRNA.	Coding	chr11	114262165 - 114271139	-	247.52	219.12	153.62	152.8	160.84	152.52	168.9	177.6	145.24	198.88	168.8	139.72	152.44	141.54	147.22	149.69	135.32	214.36	152.14	220.46	240.42	185.47	201.53	152.74	139.32	117.73	175.68	149.55	150.95	144.96	233.3	190.19	175.48	275.21	220.59	237.8	192.38	175.33	214.37
TC15001763.hg.1	C15orf40	chromosome 15 open reading frame 40	NM_144597	NM_144597	RefSeq	Homo sapiens chromosome 15 open reading frame 40 (C15orf40), transcript variant 1, mRNA.	Coding	chr15	83657253 - 83680393	-	131.41	132.96	118.14	179.11	180.57	211.17	182.93	190.48	187.86	175.14	182.23	179.51	169.31	177.9	171.34	202.3	171.78	186.05	173.51	179.98	201.39	193.27	187.59	182.54	166.95	143.35	152.1	170.58	169.03	157.24	165.7	158.61	155.83	204.97	190.72	188.75	188.9	174.55	177.27
TC18000167.hg.1	C18orf25	chromosome 18 open reading frame 25	NM_001008239	NM_001008239	RefSeq	Homo sapiens chromosome 18 open reading frame 25 (C18orf25), transcript variant 2, mRNA.	Coding	chr18	43753988 - 43846955	+	500.79	487.74	403.1	370.2	366.89	472.31	411.86	503.27	417.21	487.54	441.7	445.82	363.12	394.86	447.76	477.1	502.65	457.3	555.37	533.28	597.38	611.73	597.69	543.14	426.81	430.89	511.18	536.19	537.61	569.47	597.97	600.49	593.51	519.42	595.55	549.85	576.7	612.58	557.1
TC19000168.hg.1	C19orf66	chromosome 19 open reading frame 66	NM_018381	NM_018381	RefSeq	Homo sapiens chromosome 19 open reading frame 66 (C19orf66), mRNA.	Coding	chr19	10196806 - 10203928	+	445.81	425.87	457.5	351.67	318.23	310.3	331.94	313.69	296.47	344.74	328.79	349.19	391.55	379.63	342.09	344.33	337.08	378.03	351.05	385.1	410.88	337.63	383.91	354.47	331.62	345.87	357.85	367.16	355.4	339.34	374.34	363.23	381.25	389.5	323.75	399	390.72	380.36	406.56
TC01003290.hg.1	C1orf43	chromosome 1 open reading frame 43	NM_001098616	NM_001098616	RefSeq	Homo sapiens chromosome 1 open reading frame 43 (C1orf43), transcript variant 3, mRNA.	Coding	chr1	154179183 - 154193273	-	605.03	585.89	392.56	1049.68	1022.14	1062.55	1067.91	1120.81	1104.83	1139.85	1115.64	955.53	883.31	974.29	994.81	1075.83	965.76	1188.03	972.04	1173.11	1132.64	1069.51	1230.13	864.09	848.54	847.98	943.94	936.84	1054.55	828.96	1137.7	1051.15	991.83	1073.04	1113.16	1091.02	925.93	811.84	906.89
TC01002827.hg.1	C1orf52	chromosome 1 open reading frame 52	NM_198077	NM_198077	RefSeq	Homo sapiens chromosome 1 open reading frame 52 (C1orf52), transcript variant 1, mRNA.	Coding	chr1	85715637 - 85725355	-	532.38	473.01	445.29	381.22	377.37	430.84	391.27	384.37	342.2	393.08	394.13	364.12	382.43	392.18	347	411.84	434.92	356.43	372.02	392.23	371.9	394.2	424.23	389.46	312.6	353.5	323.96	348.42	345.15	362.69	421.81	365.88	317.91	437.59	404.02	425.79	383.52	313.47	439.42
TC20000060.hg.1	C20orf196	chromosome 20 open reading frame 196	NM_152504	NM_152504	RefSeq	Homo sapiens chromosome 20 open reading frame 196 (C20orf196), mRNA.	Coding	chr20	5731039 - 5845020	+	288.42	274.81	323.85	343.86	304.06	291.86	332.45	302.03	322.71	284.63	329.22	338.83	319.75	329.7	312.98	345.5	325.56	345.83	344.3	375.87	342.66	333.41	374.5	328.16	319.88	306.22	302.6	324.92	316.52	297	297.7	315.28	305.57	348.17	371.08	348.84	395.62	360.49	372.26
TC02004924.hg.1	C2orf42	chromosome 2 open reading frame 42	NM_017880	NM_017880	RefSeq	Homo sapiens chromosome 2 open reading frame 42 (C2orf42), mRNA.	Coding	chr2	70377012 - 70418203	-	209.53	191.6	172.62	261.27	257.36	305.02	246.59	312.52	247.28	292.29	257.39	264.75	258.86	269.32	260.47	314.88	287.74	291.28	299.53	344.82	299.2	290.65	325.48	269.99	225.57	238.83	240.18	257.33	241.46	299.91	280.89	262.9	262.76	306.66	274.09	307.35	280.99	258.68	291.86
TC02000646.hg.1	C2orf49	chromosome 2 open reading frame 49	NM_024093	NM_024093	RefSeq	Homo sapiens chromosome 2 open reading frame 49 (C2orf49), mRNA.	Coding	chr2	105953816 - 105965668	+	377.07	348.93	216.12	431.32	377.28	487.87	436.48	445.2	431.38	372.04	402.76	411.98	359.04	446.26	429.93	412.78	425.33	492.51	378.33	410.25	567.34	496.36	528.38	489.43	388.91	344.42	405.55	386.29	476.75	469.7	512.79	535.35	445.21	564.38	595.12	602.03	604.53	476.38	573.69
TC02002045.hg.1	C2orf68	chromosome 2 open reading frame 68	NM_001013649	NM_001013649	RefSeq	Homo sapiens chromosome 2 open reading frame 68 (C2orf68), mRNA.	Coding	chr2	85832376 - 85839189	-	640.79	671.71	558.18	529.17	547.95	610.18	539.93	589.85	494.69	583.66	499.64	514.54	520.95	525.11	447.51	499.16	463.56	642.4	540.89	654.14	649.97	534.95	594.6	535.81	503.33	468	548.7	559.05	524.36	541.11	587.27	551.03	558.9	615.46	607.95	590.29	503.66	499.65	545.94
TC03000466.hg.1	C3orf38	chromosome 3 open reading frame 38	NM_173824	NM_173824	RefSeq	Homo sapiens chromosome 3 open reading frame 38 (C3orf38), mRNA.	Coding	chr3	88198893 - 88217879	+	391.76	356.06	265.4	260.21	288.89	321.11	241.43	291.07	253.81	264.27	213.79	273.76	228.77	268.49	255.41	353.74	336.82	249.57	242.16	283.74	283.87	294.41	298.74	271.78	192.58	218.72	257.78	244.29	229.67	270.69	324.89	288.88	248.67	325.63	300.85	295.76	311.51	240.44	292.77
TC04000647.hg.1	C4orf29	chromosome 4 open reading frame 29	NM_001039717	NM_001039717	RefSeq	Homo sapiens chromosome 4 open reading frame 29 (C4orf29), mRNA.	Coding	chr4	128886435 - 128960866	+	390.29	390.38	275.88	402.12	441.04	508.84	396.7	446.32	400.9	443.09	378.3	510.47	442.97	484.71	444.6	522.12	528.44	431.55	414.41	456.84	519.08	484.82	511.46	461.46	352.09	336.5	405.28	373.26	382.51	408.12	478.9	457.83	414.02	538.61	564.05	512.28	521.37	420.83	502.97
TC05000134.hg.1	C5orf22	chromosome 5 open reading frame 22	NM_018356	NM_018356	RefSeq	Homo sapiens chromosome 5 open reading frame 22 (C5orf22), mRNA.	Coding	chr5	31532373 - 31555165	+	261.29	261.53	141.78	580.36	553.3	725	595.69	684.73	559.09	458.54	501.82	469.4	402.63	506.55	502.65	614.97	554.06	552.47	506.61	474.65	645.73	572.58	487.21	521.1	409.9	388.17	443.56	471.39	529.13	466.51	624.63	522.92	397.72	630.79	638.7	584.79	624.92	365.28	551.76
TC05001747.hg.1	C5orf63	chromosome 5 open reading frame 63	NM_001164478	NM_001164478	RefSeq	Homo sapiens chromosome 5 open reading frame 63 (C5orf63), transcript variant 2, mRNA.	Coding	chr5	126378250 - 126409184	-	196.65	218.96	194.36	316.75	303.91	307.01	290.82	270.71	251.37	240.99	318.48	312.48	311.75	380.36	342.21	386.98	379.32	355.05	309.27	301.78	347.86	289.4	370.95	350.69	297.69	257.59	277.21	281.32	330.27	299.75	313.61	313.87	270.15	411.76	410.6	372.16	307.43	278.95	287.93
TC06001659.hg.1	C6orf106	chromosome 6 open reading frame 106	NM_022758	NM_022758	RefSeq	Homo sapiens chromosome 6 open reading frame 106 (C6orf106), transcript variant 2, mRNA.	Coding	chr6	34555065 - 34664636	-	1262.69	1260.76	945.29	1272.55	1168.92	1289.17	1176.55	1320.11	1274.69	1243.58	1143.09	1141.35	1119.96	1212.25	1176.85	1143.04	1209.55	1250.09	1027.11	1194.06	1409.53	1132.1	1279.52	1223.68	1032.53	951.58	1192.98	1133.2	1120.21	1398.07	1434.24	1197.29	1175	1575.21	1459.36	1451.16	1409.07	1192.37	1219.04
TC06001533.hg.1	C6orf47	chromosome 6 open reading frame 47	NM_021184	NM_021184	RefSeq	Homo sapiens chromosome 6 open reading frame 47 (C6orf47), mRNA.	Coding	chr6	31626075 - 31628549	-	116.25	116.37	151.54	162.56	150.81	173.35	176.05	169.41	179.64	153.61	181.21	150.59	152.22	147.33	139.11	116.29	133.12	147.77	139.87	133.43	163.23	137.93	132.17	142.48	172.2	161.56	182.67	208.65	179.83	165.37	193.72	134.38	138.98	150.37	133.7	143.78	150.28	126.96	164.61
TC6_dbb_hap3000151.hg.1	C6orf47	chromosome 6 open reading frame 47	NM_021184	NM_021184	RefSeq	Homo sapiens chromosome 6 open reading frame 47 (C6orf47), mRNA.	Coding	chr6_dbb_hap3	2911654 - 2914128	-	74.12	100.11	100.1	133.6	93.03	119.56	116.56	113.95	116.65	99	129.09	98.42	96.45	104.67	102.68	85.01	73.88	114.74	105.05	97.4	121.99	85.38	79.48	98.71	99.36	98.86	121.65	142.64	119.34	100.8	128.69	89.15	81.04	94.44	85.51	90.22	95.5	77.91	105.37
TC6_mann_hap4000139.hg.1	C6orf47	chromosome 6 open reading frame 47	NM_021184	NM_021184	RefSeq	Homo sapiens chromosome 6 open reading frame 47 (C6orf47), mRNA.	Coding	chr6_mann_hap4	2968964 - 2971439	-	107.06	115.64	128.16	153.28	118.43	135.5	137.06	133.29	117.38	110.83	136.06	111.94	118.3	121.82	119.98	90.13	90.86	123.53	125.28	106.18	124.47	99.03	98.98	121.45	123.74	111.19	132.66	150.94	132.58	126.58	144.26	105.83	108.69	113.51	91.53	93.57	108.18	98.33	112.12
TC6_mcf_hap5000139.hg.1	C6orf47	chromosome 6 open reading frame 47	NM_021184	NM_021184	RefSeq	Homo sapiens chromosome 6 open reading frame 47 (C6orf47), mRNA.	Coding	chr6_mcf_hap5	3005755 - 3008229	-	74.51	94.82	95.68	127.02	89.55	115.37	109.11	111.16	109.16	92.91	122.88	93.01	92.6	98.97	97.37	81.18	70.88	110.24	101.66	92.52	114.87	82.35	77.59	95.77	96.84	95.08	112.68	135.32	111.7	98.67	123.37	85.28	77.6	91.31	84.2	87.78	89.79	75.71	101.88
TC6_qbl_hap6000154.hg.1	C6orf47	chromosome 6 open reading frame 47	NM_021184	NM_021184	RefSeq	Homo sapiens chromosome 6 open reading frame 47 (C6orf47), mRNA.	Coding	chr6_qbl_hap6	2919712 - 2922186	-	74.51	94.82	95.68	127.02	89.55	115.37	109.11	111.16	109.16	92.91	122.88	93.01	92.6	98.97	97.37	81.18	70.88	110.24	101.66	92.52	114.87	82.35	77.59	95.77	96.84	95.08	112.68	135.32	111.7	98.67	123.37	85.28	77.6	91.31	84.2	87.78	89.79	75.71	101.88
TC6_ssto_hap7000134.hg.1	C6orf47	chromosome 6 open reading frame 47	NM_021184	NM_021184	RefSeq	Homo sapiens chromosome 6 open reading frame 47 (C6orf47), mRNA.	Coding	chr6_ssto_hap7	2956873 - 2959347	-	74.51	94.82	95.68	127.02	89.55	115.37	109.11	111.16	109.16	92.91	122.88	93.01	92.6	98.97	97.37	81.18	70.88	110.24	101.66	92.52	114.87	82.35	77.59	95.77	96.84	95.08	112.68	135.32	111.7	98.67	123.37	85.28	77.6	91.31	84.2	87.78	89.79	75.71	101.88
TC6_cox_hap2000162.hg.1	C6orf47	chromosome 6 open reading frame 47	NM_021184	NM_021184	RefSeq	Homo sapiens chromosome 6 open reading frame 47 (C6orf47), mRNA.	Coding	chr6_cox_hap2	3135693 - 3138168	-	86.5	97.07	98.57	126.58	100.58	114.83	111.26	110.03	94.59	96.24	106.25	89.46	92.34	97.27	97.28	75.87	70.88	96.71	100.57	85.78	101.69	78.86	80.36	94.68	100.86	88.64	107.02	116.15	107.1	101.49	116.24	85.82	88.58	91.01	69.95	79.7	87.1	78.26	91.41
[truncated: 17,174 more rows]
[truncated: 38 more columns]
