# Supplementary material for: Distinct gene expression program dynamics during erythropoiesis from human induced pluripotent stem cells compared with adult and cord blood progenitors
Source: BMC Genomics. 2016 Oct 21;17:817. doi: 10.1186/s12864-016-3134-z (PMC5073849; doi:10.1186/s12864-016-3134-z)
Supplement: Additional file 5: Tables S3A and S3B. — Both relate to Fig. 2. (XLSX 6267 kb) [file 12864_2016_3134_MOESM5_ESM.xlsx]

## Sheet: Legend Table S3A
Supplementary Table 3A, relating to Figure 2. Annotations, linear expression values, statistical parameters and fold changes of genes DE (B value at least 2.945, p-value below 0.01, fold change at least 2, and expression levels in all replicates at any population at least 100) between different populations during maturation of Adult and Neonatal Erythroblasts (AB-EBs and CB-EBs) in SEM-F, culture…
Key to populations:
AB_d0	Adult progenitors isolated at d0 using CD34-specific magnetic beads.
AB_d7_++-	AB-EBs cultured for 7 days in SEM-F and then isolated by flow cytometry (CD36+, CD71+, CD235a-).
AB_d7_+++	AB-EBs cultured for 7 days in SEM-F and then isolated by flow cytometry (CD36+, CD71+, CD235a+).
AB_d14	AB-EBs cultured for 14 days in SEM-F and then isolated by flow cytometry (CD71+, CD235a+).
CB_d0	Neonatal progenitors isolated at d0 using CD34-specific magnetic beads.
CB_d7_++-	CB-EBs cultured for 7 days in SEM-F and then isolated by flow cytometry (CD36+, CD71+, CD235a-).
CB_d7_+++	CB-EBs cultured for 7 days in SEM-F and then isolated by flow cytometry (CD36+, CD71+, CD235a+).
CB_d14	CB-EBs cultured for 14 days in SEM-F and then isolated by flow cytometry (CD71+, CD235a+).

## Sheet: S3A
Original Data																																	B Values												Log(FC)
Probe Set ID	Gene Symbol	Gene Description	Gene Accession	mRNA Accession	mRNA Source	mRna - Description	Coding/Noncoding	Chromosome	Genomic Position	Strand	AB23_d0_CD34+	AB24_d0_CD34+	AB42_d0_CD34+	AB7_d7_SEM-F_CD36+, CD71+, CD235a-	AB18_d7_SEM-F_CD36+, CD71+, CD235a-	AB19_d7_SEM-F_CD36+, CD71+, CD235a-	AB7_d7_SEM-F_CD36+, CD71+, CD235a+	AB18_d7_SEM-F_CD36+, CD71+, CD235a+	AB20_d7_SEM-F_CD36+, CD71+, CD235a+	AB15_d14_SEM-F_CD71+, CD235a+	AB19_d14_SEM-F_CD71+, CD235a+	AB20_d14_SEM-F_CD71+, CD235a+	CB10_d0_CD34+	CB11_d0_CD34+	CB12_d0_CD34+	CB1_d7_SEM-F_CD36+, CD71+, CD235a-	CB2_d7_SEM-F_CD36+, CD71+, CD235a-	CB13_d7_SEM-F_CD36+, CD71+, CD235a-	CB2_d7_SEM-F_CD36+, CD71+, CD235a+	CB13_d7_SEM-F_CD36+, CD71+, CD235a+	CB8_d14_SEM-F_CD71+, CD235a+	CB9_d14_SEM-F_CD71+, CD235a+	AB_d0_vs_AB_d7++-_Bvalues	AB_d0_vs_AB_d7+++_Bvalues	AB_d0_vs_AB_d14_Bvalues	AB_d7++-_vs_ AB_d7+++_Bvalues	AB_d7++-_vs_ AB_d14_Bvalues	AB_d7+++_vs_AB_d14_Bvalues	CB_d0_vs_CB_d7++-_Bvalues	CB_d0_vs_CB_d7+++_Bvalues	CB_d0_vs_CB_d14_Bvalues	CB_d7++-_vs_ CB_d7+++_Bvalues	CB_d7++-_vs_ CB_d14_Bvalues	CB_d7+++_vs_CB_d14_Bvalues	AB_d0_vs_AB_d7++-_LogFCs	AB_d0_vs_AB_d7+++_LogFCs	AB_d0_vs_AB_d14_LogFCs	AB_d7++-_vs_AB _d7+++_LogFCs	AB_d7++-_vs_AB _d14_LogFCs
TC12000139.hg.1	A2M-AS1	A2M antisense RNA 1	NR_026971	NR_026971	RefSeq	Homo sapiens A2M antisense RNA 1 (A2M-AS1), non-coding RNA.	Coding	chr12	9217773 - 9220651	+	250.86	324.7	310.12	68.1	59.62	62.46	67.04	65.72	67.25	66.55	64.64	64.31	198.35	180.6	186.15	62.45	59.65	76.1	57.89	82.42	96.53	78.91	8.45325	8.3473	8.41398	-6.08996	-7.46334	-7.38235	5.80037	2.0764	2.40097	-5.63232	-4.64488	-5.98003	-2.21274	-2.1379	-2.1709	0.0748351	0.0418417
TC12001547.hg.1	AAAS	achalasia, adrenocortical insufficiency, alacrimia	NM_001173466	NM_001173466	RefSeq	Homo sapiens achalasia, adrenocortical insufficiency, alacrimia (AAAS), transcript variant 2, mRNA.	Coding	chr12	53701240 - 53718542	-	624.97	575.41	482.49	1396.91	1286.03	1211.57	1627.15	1431.15	1311.64	1079.67	1084.59	1156.36	710.29	824.26	803.05	1432.43	1352.42	1141.07	1401.74	1407.44	1081.94	1218.26	3.42501	3.87527	1.66291	-5.40825	-5.03588	-2.9868	0.273518	1.18927	-2.0867	-5.32576	-6.55337	-4.93807	1.21632	1.37927	0.98808	0.162951	-0.228237
TC12001003.hg.1	AACS	acetoacetyl-CoA synthetase	NM_023928	NM_023928	RefSeq	Homo sapiens acetoacetyl-CoA synthetase (AACS), mRNA.	Coding	chr12	125549925 - 125627873	+	164.43	179.88	180.52	406.86	318.55	371.51	465.86	319.64	481.24	257.79	224.23	217.63	171.13	164.11	167.85	283.67	351.43	338.49	341.19	368.95	189.81	206.87	2.58484	1.69721	-3.85652	-5.83445	-0.893815	-1.09268	2.79689	3.52764	-5.58341	-5.15206	-1.00099	0.244727	1.0576	1.24881	0.412129	0.191216	-0.645467
TC04001730.hg.1	AADAT	aminoadipate aminotransferase	NM_016228	NM_016228	RefSeq	Homo sapiens aminoadipate aminotransferase (AADAT), transcript variant 1, mRNA.	Coding	chr4	170981373 - 171012850	-	212.75	250.39	155.13	85.11	96.31	79.96	82.01	101.21	73.54	58.22	62.29	65.61	396.33	377.55	430.85	151.41	149.68	227.03	162.49	255.4	79.56	89.85	1.14604	0.557702	3.81356	-6.42576	-1.69932	-3.34986	1.15086	-1.63575	8.39885	-5.31503	-1.32002	-1.02279	-1.21877	-1.253	-1.70606	-0.0342279	-0.487287
TC09001377.hg.1	AAED1	AhpC/TSA antioxidant enzyme domain containing 1	NM_153698	NM_153698	RefSeq	Homo sapiens AhpC/TSA antioxidant enzyme domain containing 1 (AAED1), mRNA.	Coding	chr9	99401859 - 99417599	-	956.19	937.12	504.71	276.86	224.51	306.65	202.95	170.31	261.25	63.67	67.99	71.01	516.15	507.59	486.17	339.43	325.3	244.15	259.95	174.57	54.25	62.8	0.507535	1.52313	7.73055	-4.65031	7.15939	4.43327	-0.734562	0.601157	11.0821	-3.9071	5.42758	1.66994	-1.52282	-1.88209	-3.5076	-0.35927	-1.98479
TC16001234.hg.1	AARS	alanyl-tRNA synthetase	NM_001605	NM_001605	RefSeq	Homo sapiens alanyl-tRNA synthetase (AARS), mRNA.	Coding	chr16	70286288 - 70323412	-	317.13	378.45	359.47	2320.97	1820.22	2025.85	2724.83	2549.52	3021.12	3360.8	2766.32	2838.91	608.3	769.27	701.54	1800.75	1920.19	1950.98	2096.29	2317.93	2861.73	3562.39	9.64716	11.384	11.4468	-2.25726	-2.22222	-6.97429	5.83027	4.51234	6.42831	-3.80985	-0.445799	-3.3565	2.54403	2.9754	3.08562	0.431369	0.541581
TC11000970.hg.1	AASDHPPT	aminoadipate-semialdehyde dehydrogenase-phosphopantetheinyl transferase	NM_015423	NM_015423	RefSeq	Homo sapiens aminoadipate-semialdehyde dehydrogenase-phosphopantetheinyl transferase (AASDHPPT), mRNA.	Coding	chr11	105948216 - 105969437	+	396.86	333.05	244.53	815.52	696.65	705.91	777.08	784.83	745.22	335.35	400.46	341.21	492.3	600.8	613.48	1009.14	921.38	852.28	974.06	843.4	459.2	435.15	1.11366	1.56751	-7.33558	-6.25032	3.24531	4.77136	-0.219676	-1.75765	-5.12158	-5.67617	2.43758	1.04081	1.21109	1.27124	0.167868	0.0601571	-1.04322
TC07001811.hg.1	AASS	aminoadipate-semialdehyde synthase	NM_005763	NM_005763	RefSeq	Homo sapiens aminoadipate-semialdehyde synthase (AASS), nuclear gene encoding mitochondrial protein, mRNA.	Coding	chr7	121713598 - 121784344	-	359.77	282.63	197.08	155.22	143.55	265.85	146.52	167.54	299.03	161.78	228.62	197.78	193.23	218.92	237.12	40.02	67.77	51.69	72.82	38.26	68.13	44.2	-5.45765	-6.33305	-5.73397	-6.39971	-7.48844	-7.47433	4.28259	1.11431	3.55707	-5.70688	-7.42591	-7.27591	-0.586097	-0.482959	-0.48463	0.103138	0.101467
TC16000148.hg.1	ABAT	4-aminobutyrate aminotransferase	NM_000663	NM_000663	RefSeq	Homo sapiens 4-aminobutyrate aminotransferase (ABAT), nuclear gene encoding mitochondrial protein, transcript variant 2, mRNA.	Coding	chr16	8768422 - 8878432	+	218.29	239.89	218.87	114.22	123.53	130.35	109.05	119.98	108.2	170.39	156.49	123.22	227.29	224.31	219.35	134.56	125.6	120.15	130.52	121.28	156.38	190.23	1.96079	3.06876	-2.68639	-5.59019	-5.6451	-4.00426	3.22621	1.7801	-4.34335	-5.70459	-3.42002	-3.80725	-0.879875	-1.00574	-0.600849	-0.125861	0.279027
TC09001434.hg.1	ABCA1	ATP-binding cassette, sub-family A (ABC1), member 1	NM_005502	NM_005502	RefSeq	Homo sapiens ATP-binding cassette, sub-family A (ABC1), member 1 (ABCA1), mRNA.	Coding	chr9	107543283 - 107690527	-	412.09	250.05	321.48	361.43	325.47	423.5	149.18	126.92	196.25	58.37	60.41	66.25	300.49	196.36	210.59	317.2	329.98	286.33	197.13	129.46	71.98	75.23	-6.90274	-1.413	6.55239	1.9617	9.72899	2.65415	-4.93847	-5.48833	2.45043	-1.26759	7.40159	-1.30135	0.196233	-1.05208	-2.38258	-1.24831	-2.57882
TC01003949.hg.1	ABCB10	ATP-binding cassette, sub-family B (MDR/TAP), member 10	NM_012089	NM_012089	RefSeq	Homo sapiens ATP-binding cassette, sub-family B (MDR/TAP), member 10 (ABCB10), nuclear gene encoding mitochondrial protein, mRNA.	Coding	chr1	229652329 - 229694442	-	286.17	308.26	210.32	917.19	830.93	661.44	2060.12	1797.11	1621.47	3728.55	3743.24	3879.41	331.57	374.24	355.77	723.03	791.34	830.38	1478.54	1560.96	3537.42	3718.54	3.25998	8.40862	11.8938	2.72734	8.09632	3.84589	4.92603	7.56949	11.908	0.555937	7.86162	2.94706	1.58798	2.7793	3.83697	1.19131	2.24899
TC02005056.hg.1	ABCB6	ATP-binding cassette, sub-family B (MDR/TAP), member 6	NM_005689	NM_005689	RefSeq	Homo sapiens ATP-binding cassette, sub-family B (MDR/TAP), member 6 (ABCB6), nuclear gene encoding mitochondrial protein, mRNA.	Coding	chr2	220074488 - 220083712	-	117.5	110.14	139.95	201.41	263.57	271.92	444.37	518.07	425.73	1768.27	1670.21	1102.2	145.19	132.78	132.47	228.07	243.06	222.32	306.34	380.28	1304.88	1765.08	0.668866	6.91359	9.58072	1.31304	5.77623	3.34585	2.38345	3.10578	9.93738	-1.57624	7.23904	3.07146	0.998198	1.91931	3.60388	0.921114	2.60568
TC16000193.hg.1	ABCC1	ATP-binding cassette, sub-family C (CFTR/MRP), member 1	NM_004996	NM_004996	RefSeq	Homo sapiens ATP-binding cassette, sub-family C (CFTR/MRP), member 1 (ABCC1), mRNA.	Coding	chr16	16043434 - 16236931	+	1386.73	1313.51	1059.76	976.5	1049.61	918.48	641.72	556.76	565.37	245.93	158.42	205.72	1306.98	1504.67	1465.02	1221.39	1037.09	1013.73	727.81	698.34	198.6	222.57	-4.92716	2.08247	7.34189	2.0785	6.55339	3.74339	-3.43147	2.28468	9.87548	-1.09466	7.34909	4.57514	-0.345329	-1.08548	-2.63732	-0.740152	-2.29199
TC13000799.hg.1	ABCC4	ATP-binding cassette, sub-family C (CFTR/MRP), member 4	NM_001105515	NM_001105515	RefSeq	Homo sapiens ATP-binding cassette, sub-family C (CFTR/MRP), member 4 (ABCC4), transcript variant 2, mRNA.	Coding	chr13	95672083 - 95953687	-	896.88	740.49	245.23	1107.92	1226.97	1496.23	1048.35	1110.81	1150.15	2575.08	2722.87	1773.15	415.84	432.5	373.09	1115.23	1158.87	1038.45	1086.74	946.13	1286.47	1489.93	-4.20405	-5.09986	-1.54635	-5.21061	-1.73616	0.812587	6.67333	3.54982	6.15388	-5.10491	-4.48317	-3.8032	1.21418	1.01327	2.08477	-0.20091	0.870591
TC03002064.hg.1	ABCC5	ATP-binding cassette, sub-family C (CFTR/MRP), member 5	NM_001023587	NM_001023587	RefSeq	Homo sapiens ATP-binding cassette, sub-family C (CFTR/MRP), member 5 (ABCC5), transcript variant 2, mRNA.	Coding	chr3	183637722 - 183735803	-	255.82	248.44	176.28	438.86	414.45	430.96	849.61	788.59	926.22	1082.05	1140.11	1161.63	227.85	237.5	229.91	377.33	371.16	555.27	490.45	866.16	894.03	1172.41	0.12069	5.58422	7.43818	4.33737	7.79842	-2.26842	-0.724713	0.0437456	6.82981	-4.06151	-0.434771	-5.14711	0.935539	1.93051	2.33299	0.994973	1.39745
TC04000709.hg.1	ABCE1	ATP-binding cassette, sub-family E (OABP), member 1	NM_001040876	NM_001040876	RefSeq	Homo sapiens ATP-binding cassette, sub-family E (OABP), member 1 (ABCE1), transcript variant 2, mRNA.	Coding	chr4	146019084 - 146050676	+	597.07	584.6	353.58	779.74	888.32	790.15	955.69	1033.15	889.08	217.6	294	293.55	571.63	690.69	706.21	1091.18	994.5	1186.35	1005.39	1081.25	427.15	378.82	-3.22076	-1.72496	-2.68885	-4.30642	5.02444	6.35368	0.0968717	-1.3412	-1.35963	-5.55198	4.17206	2.952	0.716271	0.943482	-0.905429	0.227212	-1.6217
TC06000341.hg.1	ABCF1	ATP-binding cassette, sub-family F (GCN20), member 1	NM_001025091	NM_001025091	RefSeq	Homo sapiens ATP-binding cassette, sub-family F (GCN20), member 1 (ABCF1), transcript variant 1, mRNA.	Coding	chr6	30539153 - 30564956	+	496.89	442.37	485.4	714.4	940.71	725.89	804.54	951.79	773.59	772.94	882.72	704.74	519.7	499.7	563.74	1042.2	1121.44	1031.57	1045.12	954.63	693.65	834.29	-0.879344	0.628922	-0.592714	-6.21412	-7.58636	-7.1161	4.44905	1.78651	-2.68677	-5.26807	-2.78766	-4.38447	0.73096	0.824341	0.724016	0.0933812	-0.00694322
TC6_cox_hap2000039.hg.1	ABCF1	ATP-binding cassette, sub-family F (GCN20), member 1	NM_001025091	NM_001025091	RefSeq	Homo sapiens ATP-binding cassette, sub-family F (GCN20), member 1 (ABCF1), transcript variant 1, mRNA.	Coding	chr6_cox_hap2	2051204 - 2077009	+	467.33	415.26	445.03	666.03	872.8	666.55	737.64	878.93	713.3	714.38	816.98	652.94	480.36	458.35	515.32	961	1035.71	950.06	956.44	871.97	643.61	781.05	-0.977359	0.450583	-0.672955	-6.25814	-7.58591	-7.16673	4.52443	1.77099	-2.50173	-5.15902	-3.04682	-4.72103	0.721864	0.806938	0.713861	0.0850743	-0.00800283
TC6_dbb_hap3000032.hg.1	ABCF1	ATP-binding cassette, sub-family F (GCN20), member 1	NM_001025091	NM_001025091	RefSeq	Homo sapiens ATP-binding cassette, sub-family F (GCN20), member 1 (ABCF1), transcript variant 1, mRNA.	Coding	chr6_dbb_hap3	1832788 - 1858594	+	467.33	415.26	445.03	666.03	872.8	666.55	737.64	878.93	713.3	714.38	816.98	652.94	480.36	458.35	515.32	961	1035.71	950.06	956.44	871.97	643.61	781.05	-0.977359	0.450583	-0.672955	-6.25814	-7.58591	-7.16673	4.52443	1.77099	-2.50173	-5.15902	-3.04682	-4.72103	0.721864	0.806938	0.713861	0.0850743	-0.00800283
TC6_mann_hap4000034.hg.1	ABCF1	ATP-binding cassette, sub-family F (GCN20), member 1	NM_001025091	NM_001025091	RefSeq	Homo sapiens ATP-binding cassette, sub-family F (GCN20), member 1 (ABCF1), transcript variant 1, mRNA.	Coding	chr6_mann_hap4	1887225 - 1913029	+	467.33	415.26	445.03	666.03	872.8	666.55	737.64	878.93	713.3	714.38	816.98	652.94	480.36	458.35	515.32	961	1035.71	950.06	956.44	871.97	643.61	781.05	-0.977359	0.450583	-0.672955	-6.25814	-7.58591	-7.16673	4.52443	1.77099	-2.50173	-5.15902	-3.04682	-4.72103	0.721864	0.806938	0.713861	0.0850743	-0.00800283
TC6_mcf_hap5000026.hg.1	ABCF1	ATP-binding cassette, sub-family F (GCN20), member 1	NM_001025091	NM_001025091	RefSeq	Homo sapiens ATP-binding cassette, sub-family F (GCN20), member 1 (ABCF1), transcript variant 1, mRNA.	Coding	chr6_mcf_hap5	1921007 - 1946811	+	467.33	415.26	445.03	666.03	872.8	666.55	737.64	878.93	713.3	714.38	816.98	652.94	480.36	458.35	515.32	961	1035.71	950.06	956.44	871.97	643.61	781.05	-0.977359	0.450583	-0.672955	-6.25814	-7.58591	-7.16673	4.52443	1.77099	-2.50173	-5.15902	-3.04682	-4.72103	0.721864	0.806938	0.713861	0.0850743	-0.00800283
TC6_qbl_hap6000032.hg.1	ABCF1	ATP-binding cassette, sub-family F (GCN20), member 1	NM_001025091	NM_001025091	RefSeq	Homo sapiens ATP-binding cassette, sub-family F (GCN20), member 1 (ABCF1), transcript variant 1, mRNA.	Coding	chr6_qbl_hap6	1832059 - 1857863	+	467.33	415.26	445.03	666.03	872.8	666.55	737.64	878.93	713.3	714.38	816.98	652.94	480.36	458.35	515.32	961	1035.71	950.06	956.44	871.97	643.61	781.05	-0.977359	0.450583	-0.672955	-6.25814	-7.58591	-7.16673	4.52443	1.77099	-2.50173	-5.15902	-3.04682	-4.72103	0.721864	0.806938	0.713861	0.0850743	-0.00800283
TC6_ssto_hap7000032.hg.1	ABCF1	ATP-binding cassette, sub-family F (GCN20), member 1	NM_001025091	NM_001025091	RefSeq	Homo sapiens ATP-binding cassette, sub-family F (GCN20), member 1 (ABCF1), transcript variant 1, mRNA.	Coding	chr6_ssto_hap7	1871431 - 1897235	+	467.33	415.26	445.03	666.03	872.8	666.55	737.64	878.93	713.3	714.38	816.98	652.94	480.36	458.35	515.32	961	1035.71	950.06	956.44	871.97	643.61	781.05	-0.977359	0.450583	-0.672955	-6.25814	-7.58591	-7.16673	4.52443	1.77099	-2.50173	-5.15902	-3.04682	-4.72103	0.721864	0.806938	0.713861	0.0850743	-0.00800283
TC07002034.hg.1	ABCF2	ATP-binding cassette, sub-family F (GCN20), member 2	NM_005692	NM_005692	RefSeq	Homo sapiens ATP-binding cassette, sub-family F (GCN20), member 2 (ABCF2), nuclear gene encoding mitochondrial protein, transcript variant 2, mRNA.	Coding	chr7	150904923 - 150924317	-	288.63	316.13	234.37	724.57	788.56	556.66	776.07	769.2	638.08	386.91	362.1	419.09	360.79	435.32	400.48	910.12	1043.74	912.15	986.36	958.03	461.56	406.9	2.11956	3.50631	-3.82473	-6.27756	-0.397307	2.27243	4.82374	3.60283	-7.34127	-5.67036	2.70522	2.07365	1.2982	1.38492	0.485706	0.0867136	-0.812499
TC21000198.hg.1	ABCG1	ATP-binding cassette, sub-family G (WHITE), member 1	NM_207629	NM_207629	RefSeq	Homo sapiens ATP-binding cassette, sub-family G (WHITE), member 1 (ABCG1), transcript variant 7, mRNA.	Coding	chr21	43619799 - 43720714	+	375.86	262.05	309.09	83.63	79.64	86.83	84.62	80.58	87.33	83.6	82.24	88.05	180.88	168.05	188.43	72.62	76.5	72.29	86.22	78.83	98.71	90.88	6.47912	6.25163	6.15933	-6.44568	-7.55	-7.46961	6.51068	3.16662	1.91203	-4.46729	-3.48971	-5.98431	-1.90605	-1.89198	-1.88406	0.0140635	0.0219863
TC04001370.hg.1	ABCG2	ATP-binding cassette, sub-family G (WHITE), member 2	NM_004827	NM_004827	RefSeq	Homo sapiens ATP-binding cassette, sub-family G (WHITE), member 2 (ABCG2), transcript variant 1, mRNA.	Coding	chr4	89011416 - 89152474	-	41.07	66.84	51.99	72.75	79.04	42.57	196.31	184.24	147.04	1401.49	1162.07	875.02	36.32	52.16	50.36	50.08	66.05	53.45	139.19	124.96	1057.17	1418.08	-6.91274	3.3117	10.2892	1.10534	7.41409	6.97156	-6.14775	1.8756	10.1353	0.294181	9.26564	5.95757	0.259445	1.73989	4.42853	1.48045	4.16908
TC18000402.hg.1	ABHD3	abhydrolase domain containing 3	NM_138340	NM_138340	RefSeq	Homo sapiens abhydrolase domain containing 3 (ABHD3), mRNA.	Coding	chr18	19230858 - 19284766	-	274.73	299.28	259.29	109.92	140.99	122.22	107.76	136.03	128.82	139.06	129.46	126.09	223.7	246.21	267.32	174.28	148.6	161.96	136.49	145.38	161.27	161.05	3.18314	3.10485	3.3047	-6.46	-7.26216	-7.13585	-0.57211	0.392417	-1.4148	-4.33416	-7.47767	-5.89432	-1.16418	-1.16566	-1.07714	-0.00147464	0.0870469
TC14000130.hg.1	ABHD4	abhydrolase domain containing 4	NM_022060	NM_022060	RefSeq	Homo sapiens abhydrolase domain containing 4 (ABHD4), mRNA.	Coding	chr14	23067146 - 23082121	+	406.75	423.15	327.56	497.47	327.83	503.66	284.34	233.82	289.36	1046.07	1123.86	652.02	301.11	302.24	254.09	166.72	196.2	162.29	211.52	190.08	579.68	899.91	-6.97433	-3.46813	-0.156087	-1.89325	-2.14867	2.85536	-0.0901277	-2.77821	0.62393	-4.55542	3.31353	1.32256	0.180979	-0.517063	1.25505	-0.698042	1.07407
TC03000231.hg.1	ABHD5	abhydrolase domain containing 5	NM_016006	NM_016006	RefSeq	Homo sapiens abhydrolase domain containing 5 (ABHD5), mRNA.	Coding	chr3	43731605 - 43775863	+	187.28	187.29	151.65	538.33	474.38	435.04	932.3	738.34	784.2	1629.45	1464.78	1324.43	221.54	219.9	196.22	462.23	568.49	510.16	623.69	635.88	1352.21	1503.23	4.72088	7.93131	10.9685	0.834002	6.09385	1.09388	4.83602	5.58594	10.0275	-3.46286	4.13461	2.33047	1.46149	2.2217	3.07167	0.760206	1.61018
TC01003566.hg.1	ABL2	v-abl Abelson murine leukemia viral oncogene homolog 2	NM_001136001	NM_001136001	RefSeq	Homo sapiens v-abl Abelson murine leukemia viral oncogene homolog 2 (ABL2), transcript variant e, mRNA.	Coding	chr1	179068462 - 179198819	-	224.51	232.39	155.98	194.29	190.51	167.9	160.64	139.07	184.9	58.98	60.27	83.27	245.74	264	253.66	222.72	207.82	194.4	184.48	169.8	70.97	89.23	-7.13388	-6.13523	2.35587	-5.28269	3.63982	2.02886	-3.98466	-1.42578	5.37319	-3.84725	3.2514	0.789713	-0.129669	-0.3261	-1.59367	-0.196431	-1.464
TC10001676.hg.1	ABLIM1	actin binding LIM protein 1	NM_001003407	NM_001003407	RefSeq	Homo sapiens actin binding LIM protein 1 (ABLIM1), transcript variant 2, mRNA.	Coding	chr10	116190869 - 116528019	-	566.11	611.62	386.01	258.78	277.28	393.96	116.06	129.98	132.14	607.77	531.33	328.19	456.88	531.06	531.36	210.65	144.74	142.58	112.51	97.17	153.02	144.11	-3.35227	5.22816	-7.66448	2.5276	-4.94844	3.17773	3.57664	6.94821	6.49473	-2.77037	-7.1831	-2.89021	-0.747079	-2.02238	-0.111564	-1.2753	0.635515
TC09001683.hg.1	ABO	ABO blood group (transferase A, alpha 1-3-N-acetylgalactosaminyltransferase; transferase B, alpha 1-3-galactosyltransferase)	NM_020469	NM_020469	RefSeq	Homo sapiens ABO blood group (transferase A, alpha 1-3-N-acetylgalactosaminyltransferase; transferase B, alpha 1-3-galactosyltransferase) (ABO), mRNA.	Coding	chr9	136130563 - 136150630	-	416.32	308.02	346.11	763.55	343.05	419.15	378.3	199.63	297.87	92.99	120.18	109.03	224.84	239.75	215.83	239.12	243.89	219.71	250.6	188.34	111.18	103.04	-6.20914	-6.60745	5.05633	-4.14827	1.91324	0.504639	-7.4674	-7.47301	3.28494	-5.43253	3.41916	-0.504378	0.435554	-0.326802	-1.72896	-0.762355	-2.16451
TC17000970.hg.1	ABR	active BCR-related	NM_001159746	NM_001159746	RefSeq	Homo sapiens active BCR-related (ABR), transcript variant 3, mRNA.	Coding	chr17	906758 - 1090616	-	426.92	475.73	449.16	194.92	213.07	220.99	154.13	138.55	114.9	129.66	125.72	131.76	484.97	419.62	449.25	263.54	221.63	202.71	183.38	149.08	141.4	132.5	3.85927	6.13307	8.22315	-0.321144	1.93262	-7.31683	2.04775	3.5605	6.57938	-3.02476	-1.08998	-5.64247	-1.10438	-1.7388	-1.80283	-0.634419	-0.698444
TC06001034.hg.1	ABRACL	ABRA C-terminal like	NM_021243	NM_021243	RefSeq	Homo sapiens ABRA C-terminal like (ABRACL), mRNA.	Coding	chr6	139349819 - 139364439	+	330.98	388.77	163.72	347.88	489.87	572.54	206.94	273.34	290.17	80.72	66.65	75.98	336.49	312.2	372.2	612.94	353.45	253.36	297.1	203.68	113.54	94.08	-5.11623	-7.5222	0.764883	-1.38743	6.60662	5.5826	-7.43221	-4.87403	5.31555	-4.57318	-0.88743	-0.660691	0.737158	-0.120028	-1.89584	-0.857186	-2.633
TC17001406.hg.1	ACACA	acetyl-CoA carboxylase alpha	NM_198834	NM_198834	RefSeq	Homo sapiens acetyl-CoA carboxylase alpha (ACACA), transcript variant 1, mRNA.	Coding	chr17	35441923 - 35766902	-	259.23	264.74	184.26	578.2	532.44	501.76	719.56	537.8	696.93	141.24	139.86	158.81	278.31	316.28	334.79	565.94	615.65	774.12	602.04	714.98	119.1	106.88	1.96366	2.50825	-2.63247	-4.61247	8.70912	7.91095	1.64645	1.57706	4.54483	-5.69984	6.41581	5.81982	1.20354	1.47155	-0.670373	0.268004	-1.87392
TC03003341.hg.1	ACAD11	acyl-CoA dehydrogenase family, member 11	NM_032169	NM_032169	RefSeq	Homo sapiens acyl-CoA dehydrogenase family, member 11 (ACAD11), mRNA.	Coding	chr3	132276982 - 132379567	-	275.25	298.99	188.02	146.63	103	176.07	146.43	126.18	180.88	65.5	61.49	56.73	198.42	257.84	245.45	128.23	95.05	115.51	82.22	100.59	52.28	54.66	-3.06679	-3.26439	5.15149	-6.31122	0.267612	3.33297	1.07855	1.90942	6.64588	-4.33338	0.939734	-1.16329	-0.846917	-0.737	-2.02718	0.109918	-1.18027
TC03000684.hg.1	ACAD9	acyl-CoA dehydrogenase family, member 9	NM_014049	NM_014049	RefSeq	Homo sapiens acyl-CoA dehydrogenase family, member 9 (ACAD9), nuclear gene encoding mitochondrial protein, transcript variant 1, mRNA.	Coding	chr3	128598333 - 128634910	+	508.52	498.37	398.16	883.25	882.29	869.5	1025.19	1011.21	1027.12	685.5	639.4	637.17	509.91	530.71	551.2	925.26	836.75	917.09	831.64	929.44	630.3	736.28	1.3896	2.98686	-3.38721	-3.60887	-1.07139	1.93771	2.35727	0.414579	-4.32816	-5.68713	-3.77205	-4.53159	0.915797	1.13316	0.489561	0.217367	-0.426236
TC10000896.hg.1	ACADSB	acyl-CoA dehydrogenase, short/branched chain	NM_001609	NM_001609	RefSeq	Homo sapiens acyl-CoA dehydrogenase, short/branched chain (ACADSB), nuclear gene encoding mitochondrial protein, mRNA.	Coding	chr10	124768429 - 124817827	+	238.19	228.69	135.7	352.91	282.9	290.06	368.56	352.73	452.4	140.38	128.52	125.78	194.75	226.43	234.57	415.71	331.87	330.66	346.15	319.4	133.43	145.38	-4.04577	-1.88889	-4.87095	-3.85077	4.39556	6.28902	-0.597438	-1.59257	-1.37591	-5.41068	2.99141	2.62276	0.656672	0.997379	-0.567898	0.340706	-1.22457
TC17000089.hg.1	ACAP1	ArfGAP with coiled-coil, ankyrin repeat and PH domains 1	NM_014716	NM_014716	RefSeq	Homo sapiens ArfGAP with coiled-coil, ankyrin repeat and PH domains 1 (ACAP1), mRNA.	Coding	chr17	7239848 - 7254797	+	1106.36	939.16	1218.71	450.17	438.84	618.44	432.08	416.78	549.12	274.81	196.18	202.04	991.17	982.45	1085.14	277.07	308	326.64	287.32	221.77	191.94	162.62	1.08489	2.27077	6.85292	-6.25455	0.474349	0.702356	8.00499	5.43304	9.08234	-4.3563	-0.262076	-4.08152	-1.12453	-1.22623	-2.28705	-0.101698	-1.16252
TC03002142.hg.1	ACAP2-IT1	ACAP2 intronic transcript 1 (non-protein coding)	ENST00000419899	ENST00000419899	ENSEMBL	havana:sense_intronic chromosome:GRCh37:3:195001452:195003470:-1 gene:ENSG00000229325 gene_biotype:sense_intronic transcript_biotype:sense_intronic	Coding	chr3	195001452 - 195003470	-	292.24	350.56	216.47	143.4	129.6	132.1	172.83	126.9	187.7	414.31	354.33	382.44	552.3	518.08	532.13	100.02	88.29	155.63	57.14	149.17	105.73	182.78	0.282938	-2.88834	-5.23476	-5.15697	7.18473	2.443	4.66649	0.456111	2.61801	-5.52353	-6.88521	-6.50377	-1.05841	-0.809836	0.446685	0.248578	1.5051
TC11000979.hg.1	ACAT1	acetyl-CoA acetyltransferase 1	NM_000019	NM_000019	RefSeq	Homo sapiens acetyl-CoA acetyltransferase 1 (ACAT1), nuclear gene encoding mitochondrial protein, mRNA.	Coding	chr11	107992243 - 108018891	+	116.13	108.09	98.74	654.44	521.93	564.55	779.95	858.94	1053.69	492.69	532.2	500.58	214.09	219.74	177.16	557.41	493.3	550.13	614.06	691.71	421.75	490.83	9.48849	10.5623	9.64586	-1.06462	-6.16352	0.739992	5.2145	4.45975	2.05339	-3.35193	-5.83331	-3.07137	2.42718	3.05121	2.24219	0.624033	-0.18499
TC06001147.hg.1	ACAT2	acetyl-CoA acetyltransferase 2	NM_005891	NM_005891	RefSeq	Homo sapiens acetyl-CoA acetyltransferase 2 (ACAT2), mRNA.	Coding	chr6	160181360 - 160200144	+	197.71	175.24	157.01	730.37	509.9	876.1	1095.83	660.48	838.71	334.11	340.4	285.34	158.84	235.14	201.36	605.22	605.03	597.67	600.46	660.69	277.18	263.44	4.34866	5.73862	0.292579	-5.65694	-0.372094	2.10567	4.58051	2.61685	-4.89823	-5.45889	4.23804	2.53453	1.96879	2.26735	0.858887	0.298567	-1.1099
TC07001680.hg.1	ACHE	acetylcholinesterase	NM_000665	NM_000665	RefSeq	Homo sapiens acetylcholinesterase (ACHE), transcript variant E4-E6, mRNA.	Coding	chr7	100487615 - 100494594	-	211.06	196.46	289.28	230.45	223.71	222.56	280.63	284.6	241.95	523.8	554.98	611.23	214.5	181.52	183.65	200.38	238.27	226.41	260.4	285.68	488.55	481.96	-7.42742	-6.66869	2.15521	-3.79301	6.56016	4.00315	-6.09435	-2.65419	4.26442	-3.37742	2.96036	0.357811	-0.0213592	0.229319	1.29627	0.250679	1.31763
TC17001520.hg.1	ACLY	ATP citrate lyase	NM_001096	NM_001096	RefSeq	Homo sapiens ATP citrate lyase (ACLY), transcript variant 1, mRNA.	Coding	chr17	40023161 - 40075272	-	1066.69	1113.53	736.55	2917.16	2208.07	2338.84	3379.4	2217.83	2610.59	978.25	1050.65	1034.25	1110.62	1227.97	1171.48	2532.42	2813.23	2851.13	2884.47	3049.82	1042.49	1182.94	1.88596	1.59661	-7.60441	-6.17723	4.18844	3.4214	5.75319	4.76871	-7.62325	-5.02057	3.86297	3.15738	1.36867	1.49439	0.0936685	0.125716	-1.275
TC07000578.hg.1	ACN9	ACN9 homolog (S. cerevisiae)	NM_020186	NM_020186	RefSeq	Homo sapiens ACN9 homolog (S. cerevisiae) (ACN9), mRNA.	Coding	chr7	96745902 - 96811075	+	47.29	47.03	30.47	112.21	147.27	97.5	130.54	159.88	116.67	31.44	37.21	46.89	65.8	73.97	76.57	159.5	184.97	179.2	180.57	147.8	51.29	52.37	1.66608	2.99719	-7.64448	-5.80627	2.46143	4.48077	5.24296	2.14921	-2.77272	-5.44602	6.20351	3.42354	1.52381	1.7224	-0.101645	0.198592	-1.62545
TC09000128.hg.1	ACO1	aconitase 1, soluble	NM_002197	NM_002197	RefSeq	Homo sapiens aconitase 1, soluble (ACO1), mRNA.	Coding	chr9	32384601 - 32450834	+	399.18	414.9	243.19	718.79	524.95	772.96	773.21	688.88	887.58	235.69	311.58	311.71	372.39	421.65	318.57	642.67	675.49	732.86	747.54	814.1	309.64	381.77	-2.28589	-0.420018	-6.99879	-5.47649	0.977898	4.00518	1.20753	1.05196	-7.63086	-4.29586	1.16618	1.13446	0.952086	1.18437	-0.27173	0.232282	-1.22382
TC0X000921.hg.1	ACOT9	acyl-CoA thioesterase 9	NM_001033583	NM_001033583	RefSeq	Homo sapiens acyl-CoA thioesterase 9 (ACOT9), nuclear gene encoding mitochondrial protein, transcript variant 2, mRNA.	Coding	chrX	23720370 - 23784592	-	217.39	219.82	187.8	279.68	277.16	264.49	246.76	231.76	286.33	75.87	94.77	72.57	206.19	207.04	202.82	333.41	300.52	290.83	292.44	282.19	118.66	111.48	-3.60297	-5.54823	3.74665	-5.90155	6.90012	5.7448	0.404368	-1.45677	1.83484	-5.23405	4.78881	3.25792	0.397301	0.289205	-1.36809	-0.108097	-1.76539
TC02000002.hg.1	ACP1	acid phosphatase 1, soluble	NM_001040649	NM_001040649	RefSeq	Homo sapiens acid phosphatase 1, soluble (ACP1), transcript variant 4, mRNA.	Coding	chr2	264140 - 278283	+	457.09	424.61	341.6	364.12	327.72	390.6	435.29	440.89	471.71	853.34	924.31	761.74	289.62	404.48	366.71	382.48	356.4	369.11	380.38	404.7	746.66	625.73	-6.76226	-7.01528	1.36148	-2.83408	4.51685	3.1143	-7.42813	-6.99295	-0.625886	-5.24794	1.14478	-0.715887	-0.169452	0.14979	1.05996	0.319242	1.22941
TC01003128.hg.1	ACP6	acid phosphatase 6, lysophosphatidic	NM_016361	NM_016361	RefSeq	Homo sapiens acid phosphatase 6, lysophosphatidic (ACP6), mRNA.	Coding	chr1	147119168 - 147142634	-	159.6	206	119.64	95.46	65.19	87.86	86.97	66.53	87.53	51.68	57.6	55.14	190.72	207.83	191.64	75.08	82.61	83.21	77.42	78.26	53.85	56	-1.97029	-1.55271	2.32745	-6.43446	-2.83346	-2.1671	6.37576	4.90389	7.6563	-5.59858	-1.29134	-2.17878	-0.948945	-0.985763	-1.5276	-0.0368177	-0.57866
TC02001350.hg.1	ACSL3	acyl-CoA synthetase long-chain family member 3	NM_004457	NM_004457	RefSeq	Homo sapiens acyl-CoA synthetase long-chain family member 3 (ACSL3), transcript variant 1, mRNA.	Coding	chr2	223725652 - 223809357	+	257.7	250.02	242.11	736.82	653.17	712.78	829.67	789.67	849.27	526.97	558.59	582.16	200.19	257.78	253.7	690.01	760.07	750.74	783.14	688.83	452.89	396.21	6.6108	8.0449	4.31305	-3.83436	-3.24265	0.601787	5.99186	3.6435	-0.680764	-5.70897	0.59429	-0.744743	1.48628	1.71887	1.15251	0.232594	-0.333767
TC0X002337.hg.1	ACSL4	acyl-CoA synthetase long-chain family member 4	NM_004458	NM_004458	RefSeq	Homo sapiens acyl-CoA synthetase long-chain family member 4 (ACSL4), transcript variant 1, mRNA.	Coding	chrX	108872579 - 108976632	-	384.39	437.76	187.4	1287.72	1281.12	1995.88	1000.05	877.33	1256.91	417.72	281.89	339.22	255.05	320.19	294.57	1992.33	950.76	1029.53	749.17	806.94	252.6	239.55	1.68365	-0.225733	-7.69138	-3.78394	3.84248	3.14894	1.83148	3.62761	-6.32696	-4.03866	1.2433	4.46696	2.2354	1.70937	0.113686	-0.526035	-2.12171
TC10000813.hg.1	ACSL5	acyl-CoA synthetase long-chain family member 5	NM_016234	NM_016234	RefSeq	Homo sapiens acyl-CoA synthetase long-chain family member 5 (ACSL5), transcript variant 1, mRNA.	Coding	chr10	114133776 - 114188138	+	776.77	783.73	601.65	1551.61	1057.3	1274.98	842.39	761.82	1159.28	443.02	375.8	424.28	795.57	881.73	969.58	1133.71	1166.81	788.71	809.98	463.62	391.66	578.35	-1.30604	-6.03948	-0.746836	-3.77169	4.44274	1.28636	-6.81291	-5.44957	-1.74358	-3.52874	-1.82347	-6.55653	0.83788	0.340776	-0.791472	-0.497105	-1.62935
TC05001761.hg.1	ACSL6	acyl-CoA synthetase long-chain family member 6	NM_001009185	NM_001009185	RefSeq	Homo sapiens acyl-CoA synthetase long-chain family member 6 (ACSL6), transcript variant 2, mRNA.	Coding	chr5	131142683 - 131347936	-	40.73	38.1	52.68	40.43	43.81	40.73	47.23	47.22	42.07	259.37	263.97	176.15	38.82	37.31	35.79	40.67	44.5	40.65	45.85	44.82	159.38	176.46	-7.34748	-7.50249	6.0356	-5.54184	7.06219	6.89876	-5.92665	-4.46816	8.68568	-5.00653	7.22938	5.09645	-0.06012	0.0662517	2.40161	0.126372	2.46173
TC16000222.hg.1	ACSM3	acyl-CoA synthetase medium-chain family member 3	ENST00000501740	ENST00000501740	ENSEMBL	cdna:known chromosome:GRCh37:16:20685832:20766930:1 gene:ENSG00000005187 gene_biotype:protein_coding transcript_biotype:processed_transcript	Coding	chr16	20685853 - 20693496	+	764.38	727.28	328.92	484.88	286.17	362.28	655.47	439.73	641.11	170.89	75.97	144.94	463.72	369.47	345.16	82.35	104.4	74.34	255.55	239.57	357.33	504.6	-5.75868	-7.60898	-0.1807	-3.42855	-1.27981	1.67256	5.93696	-2.33945	-7.61504	0.555091	4.06581	-2.5427	-0.620977	0.00506065	-2.20084	0.626038	-1.57986
TC20000727.hg.1	ACSS1	acyl-CoA synthetase short-chain family member 1	NM_001252675	NM_001252675	RefSeq	Homo sapiens acyl-CoA synthetase short-chain family member 1 (ACSS1), nuclear gene encoding mitochondrial protein, transcript variant 2, mRNA.	Coding	chr20	24986866 - 25039616	-	243.13	260.05	284.29	476.67	373.36	424.57	575.18	546.59	698.71	380	355.46	345.56	298.06	254.72	279.11	296.91	382.21	406.57	396.45	509.8	252.05	302.92	-0.907718	3.16211	-3.10387	-1.90027	-5.64479	0.685887	-4.66512	-1.74329	-7.85818	-4.38755	-5.30209	-2.69358	0.69056	1.20376	0.458914	0.513202	-0.231646
TC17001952.hg.1	ACTG1	actin, gamma 1	NM_001199954	NM_001199954	RefSeq	Homo sapiens actin, gamma 1 (ACTG1), transcript variant 1, mRNA.	Coding	chr17	79476997 - 79479892	-	6527.75	6933.37	6406.63	4867.04	5110.29	6885.09	4067.45	4915.08	3574.56	1583.64	1207.46	1179.92	7341.56	7449.1	7457.21	5291.35	4375.22	5043.43	3900.73	4081.63	1729.05	1406.35	-6.14469	-1.57378	8.39147	-3.9094	5.3468	4.42678	-0.061983	2.49853	8.0858	-3.4929	4.20377	2.11815	-0.253261	-0.673534	-2.33527	-0.420273	-2.08201
TC03000955.hg.1	ACTL6A	actin-like 6A	NM_004301	NM_004301	RefSeq	Homo sapiens actin-like 6A (ACTL6A), transcript variant 1, mRNA.	Coding	chr3	179280668 - 179306196	+	194.49	189.14	163.47	581.25	506.64	552.9	668.18	607.88	558	387.69	378.25	374.58	265.45	371.01	363.47	672.4	588.7	583.08	630.58	577.93	352.62	361.25	6.37306	6.7904	3.08325	-5.34087	-0.252163	1.28274	-0.017587	-1.4172	-7.58319	-5.68555	0.611761	-0.156236	1.58632	1.74537	1.06378	0.15905	-0.52254
TC14001255.hg.1	ACTN1	actinin, alpha 1	NM_001102	NM_001102	RefSeq	Homo sapiens actinin, alpha 1 (ACTN1), transcript variant 2, mRNA.	Coding	chr14	69340840 - 69446157	-	827.54	1085.98	730.71	830.47	867.27	819.57	623.88	530.34	532.15	251.22	263.11	290.93	791.1	839.72	690.8	1063.39	951.66	942.79	780.38	652.7	343.55	311.23	-7.38054	-2.93374	4.53034	0.636342	8.27032	3.97935	-3.82639	-7.19303	3.24198	-2.15407	5.45071	1.09273	-0.0512591	-0.633012	-1.69792	-0.581752	-1.64666
TC02000378.hg.1	ACTR2	ARP2 actin-related protein 2 homolog (yeast)	NM_001005386	NM_001005386	RefSeq	Homo sapiens ARP2 actin-related protein 2 homolog (yeast) (ACTR2), transcript variant 1, mRNA.	Coding	chr2	65454829 - 65498390	+	1636.03	1688.19	1459.35	1923.29	1714.68	1663.94	1483.39	1567.45	1416.8	827.49	795.46	821.43	1649.67	1882.22	1855.1	2234.77	1898.11	1824.43	1729.84	1467.59	853.19	771.1	-6.72372	-7.2584	2.52774	-3.87296	5.27583	4.05096	-6.77406	-6.5941	3.2107	-3.75668	3.09921	0.356815	0.148372	-0.0970163	-0.966039	-0.245389	-1.11441
TC07001031.hg.1	ACTR3B	ARP3 actin-related protein 3 homolog B (yeast)	NM_001040135	NM_001040135	RefSeq	Homo sapiens ARP3 actin-related protein 3 homolog B (yeast) (ACTR3B), transcript variant 2, mRNA.	Coding	chr7	152456834 - 152552463	+	225.93	230.6	169.66	225.98	256.29	246.74	247.21	233.34	296.66	80.27	79.32	87.66	226.86	222.49	237.34	356.82	288.75	268.66	265.2	248.41	87.82	82.76	-6.2928	-5.85227	3.22786	-6.15993	7.74818	6.93196	-3.7451	-6.21737	5.78448	-4.54826	4.72817	4.23923	0.231016	0.317689	-1.32841	0.0866724	-1.55943
TC07002014.hg.1	ACTR3C	ARP3 actin-related protein 3 homolog C (yeast)	NM_001164458	NM_001164458	RefSeq	Homo sapiens ARP3 actin-related protein 3 homolog C (yeast) (ACTR3C), transcript variant 1, mRNA.	Coding	chr7	149941005 - 150020814	-	212.76	226.66	150.37	171.33	142.07	178	131.75	132.22	146.7	81.63	78.69	69.01	211.11	194.71	230.98	192.61	159.57	161.21	153.75	140.72	72.53	67.67	-6.48908	-4.26939	2.07832	-4.32252	3.08272	2.48376	-4.65413	-2.22489	5.69769	-4.43378	3.27337	1.71163	-0.247672	-0.501554	-1.34399	-0.253882	-1.09632
TC20000868.hg.1	ADA	adenosine deaminase	NM_000022	NM_000022	RefSeq	Homo sapiens adenosine deaminase (ADA), mRNA.	Coding	chr20	43248163 - 43280383	-	464.94	485.71	278.95	172.89	157.12	183.59	231.01	222.41	347.99	142.15	162.1	166.7	601.93	570.48	726.45	195.96	197.74	194.27	247.09	183.73	170.44	174.13	0.106538	-5.13805	0.490682	-2.39536	-6.84117	-2.23436	6.91838	2.30477	6.02806	-5.34936	-5.79003	-5.73389	-1.21965	-0.605641	-1.3452	0.614005	-0.125552
TC15000327.hg.1	ADAL	adenosine deaminase-like	NM_001012969	NM_001012969	RefSeq	Homo sapiens adenosine deaminase-like (ADAL), transcript variant 2, mRNA.	Coding	chr15	43622872 - 43646096	+	158.17	146.67	70.57	328.08	290.31	256.43	377.83	320.19	335.18	411.46	383.53	455.09	139.6	174.63	173.83	355.2	339.89	294.36	349.31	332.28	440.02	458.67	-1.5599	-0.467423	0.672394	-4.62332	-2.22985	-4.80119	2.07393	1.43082	4.11128	-5.60374	-3.12735	-3.41201	1.29968	1.54347	1.81836	0.243798	0.518679
TC15001484.hg.1	ADAM10	ADAM metallopeptidase domain 10	NM_001110	NM_001110	RefSeq	Homo sapiens ADAM metallopeptidase domain 10 (ADAM10), mRNA.	Coding	chr15	58887403 - 59042177	-	664.87	688.98	601.06	637.93	584.38	731.77	509.55	554.19	700.51	381.7	373.48	324.7	640.59	693.88	705.94	698.22	656.41	634.09	526.33	470.06	242.6	288.99	-7.4366	-7.01336	0.994917	-5.8596	1.35958	-1.01129	-7.51652	-2.69199	4.21632	-1.9643	3.76734	-0.209341	-0.0044494	-0.159011	-0.857489	-0.154562	-0.853039
TC05001986.hg.1	ADAM19	ADAM metallopeptidase domain 19	NM_033274	NM_033274	RefSeq	Homo sapiens ADAM metallopeptidase domain 19 (ADAM19), mRNA.	Coding	chr5	156822542 - 157002783	-	264.18	207.41	529.35	66.83	75.27	65.41	70.75	73.22	65.55	75.53	77.89	82.88	162.22	148.15	203.73	64.93	74.57	70.56	83.49	85.26	90.42	90.91	1.81099	1.53355	0.785715	-6.4467	-5.772	-5.79303	3.30058	0.145496	-0.391239	-3.29875	-3.53638	-6.80776	-2.15398	-2.13882	-1.96483	0.0151605	0.189143
TC07000525.hg.1	ADAM22	ADAM metallopeptidase domain 22	NM_004194	NM_004194	RefSeq	Homo sapiens ADAM metallopeptidase domain 22 (ADAM22), transcript variant 4, mRNA.	Coding	chr7	87563458 - 87832204	+	135.53	145.86	72.23	41.85	43.84	38.62	37.03	34.83	39.07	30.15	27.88	28.18	116.82	139.75	132.29	50.18	43.11	46.18	37.49	36.82	30.65	28.29	0.180754	0.787699	2.36459	-5.06171	-0.314194	-2.55677	6.15175	5.94393	7.76515	-2.85528	-0.643442	-4.23596	-1.44428	-1.60819	-1.9712	-0.163912	-0.526921
TC08000190.hg.1	ADAM28	ADAM metallopeptidase domain 28	NM_014265	NM_014265	RefSeq	Homo sapiens ADAM metallopeptidase domain 28 (ADAM28), transcript variant 1, mRNA.	Coding	chr8	24151553 - 24216531	+	895.89	929.81	723.17	24.24	31.24	34.48	22.76	28.7	31.79	26.3	24.73	24.94	576.56	804	761.61	27.65	25.36	24.38	28.26	21.87	25.53	24.09	13.1575	13.4399	15.403	-6.22977	-6.22465	-7.03301	12.6716	9.18177	11.8275	-5.63748	-7.33455	-7.29097	-4.83128	-4.94142	-5.0602	-0.11014	-0.228919
TC04001277.hg.1	ADAMTS3	ADAM metallopeptidase with thrombospondin type 1 motif, 3	NM_014243	NM_014243	RefSeq	Homo sapiens ADAM metallopeptidase with thrombospondin type 1 motif, 3 (ADAMTS3), mRNA.	Coding	chr4	73146686 - 73434516	-	47.59	49.78	34.16	331.3	496.26	462.89	296.78	346.67	373.77	138.43	188.2	189.47	56.71	65.43	49.97	440.24	337.03	372.85	295.12	337.58	143.99	156.75	8.73786	8.92769	4.6091	-4.72124	1.08049	0.771351	8.80277	6.54149	3.393	-4.26671	2.81708	1.27976	3.29239	2.96412	1.97688	-0.328265	-1.3155
TC16001283.hg.1	ADAT1	adenosine deaminase, tRNA-specific 1	NM_012091	NM_012091	RefSeq	Homo sapiens adenosine deaminase, tRNA-specific 1 (ADAT1), transcript variant 1, mRNA.	Coding	chr16	75632247 - 75657221	-	265.59	234.19	234.46	426.17	465.07	298.94	399.4	382.97	325.95	852.92	826.72	771.16	334.53	324.88	339.48	419.97	372.05	420.2	312.4	432.08	578.82	765.01	-2.72763	-1.82905	7.46201	-6.33382	0.470908	4.59199	-4.15404	-7.09264	0.874012	-5.35537	-1.62666	-2.7486	0.67417	0.591165	1.74021	-0.0830055	1.06604
TC06002186.hg.1	ADAT2	adenosine deaminase, tRNA-specific 2	NM_182503	NM_182503	RefSeq	Homo sapiens adenosine deaminase, tRNA-specific 2 (ADAT2), mRNA.	Coding	chr6	143743969 - 143771841	-	341.46	332.41	235.6	401.68	420.12	391.32	421.87	412.81	490.79	182.15	184.2	143.28	409.89	408.59	490.96	437.23	293.97	463.13	304.94	438.36	131.12	101.97	-4.53669	-3.70039	-1.86811	-5.67992	4.25546	4.57197	-7.21365	-6.58202	5.21976	-5.63514	1.51279	0.795027	0.434726	0.558787	-0.825261	0.124062	-1.25999
TC16000439.hg.1	ADCY7	adenylate cyclase 7	NM_001114	NM_001114	RefSeq	Homo sapiens adenylate cyclase 7 (ADCY7), mRNA.	Coding	chr16	50300462 - 50352046	+	654.99	651.08	765.36	641.89	696.02	740.3	773.08	723.04	731.63	293.32	261.03	269.11	775.58	769.54	749.6	792.9	961.25	1044.28	889.47	1031.72	342.54	420.71	-7.43584	-7.18617	4.71244	-5.83811	6.28541	7.69491	-5.23093	-4.29478	1.88231	-5.65513	1.68698	1.54891	0.00637289	0.108454	-1.32852	0.102081	-1.33489
TC04000039.hg.1	ADD1	adducin 1 (alpha)	NM_001119	NM_001119	RefSeq	Homo sapiens adducin 1 (alpha) (ADD1), transcript variant 1, mRNA.	Coding	chr4	2845584 - 2931803	+	490.92	553.03	560.73	539.56	459.06	491.59	642.47	583.35	645.58	1080.45	1005.65	940.4	495.19	512.76	557.69	483.7	451.99	477.93	510.14	564.87	804.6	947.74	-7.05154	-6.00365	1.73527	-2.68502	3.82246	1.45501	-6.31939	-7.48733	-0.285176	-4.18318	1.29194	-1.50922	-0.10741	0.222812	0.91558	0.330222	1.02299
TC02001965.hg.1	ADD2	adducin 2 (beta)	NM_001185054	NM_001185054	RefSeq	Homo sapiens adducin 2 (beta) (ADD2), transcript variant 5, mRNA.	Coding	chr2	70834750 - 70995375	-	113.02	115.94	148.94	1257.35	776.58	914.94	1933.3	1543.58	1650.27	1678.75	1606.14	1876.49	130.99	109.31	113.32	767.47	774.29	1025.84	1345.4	1744.15	1847.26	2093.02	7.99245	11.8951	12.4526	-0.956005	-1.60455	-7.46726	9.09591	8.86279	12.2043	-1.50681	1.24069	-5.23745	2.94615	3.76705	3.78004	0.820902	0.833893
TC04001405.hg.1	ADH5	alcohol dehydrogenase 5 (class III), chi polypeptide	NM_000671	NM_000671	RefSeq	Homo sapiens alcohol dehydrogenase 5 (class III), chi polypeptide (ADH5), mRNA.	Coding	chr4	99992130 - 100009952	-	298.51	325.75	185.48	293.53	248.97	350.3	330.11	334.47	380.62	79.14	97.81	50.66	210.08	268.86	340.29	392.36	319.46	316.39	274.7	267.64	64.76	77.93	-7.13797	-5.86635	0.793975	-5.05304	2.35476	4.1925	-5.91675	-7.56932	2.89239	-3.42001	6.14154	4.47383	0.168421	0.406789	-1.84112	0.238368	-2.00954
TC06001847.hg.1	ADH5P4	alcohol dehydrogenase 5 (class III), chi polypeptide, pseudogene 4	ENST00000444694	ENST00000444694	ENSEMBL	cdna:pseudogene chromosome:GRCh37:6:66546844:66547947:-1 gene:ENSG00000233859 gene_biotype:pseudogene transcript_biotype:processed_pseudogene	Coding	chr6	66546844 - 66547947	-	195.85	196.96	125.88	235.43	160.76	233.22	211.76	241.99	261.6	71.98	80.01	77.8	149.02	159.96	195.58	270.67	281.67	235.46	226.4	206.55	75.17	85.55	-6.57477	-4.93772	0.306854	-5.70663	3.06576	7.35831	-1.37213	-4.86744	0.946779	-3.70223	5.18778	3.01398	0.287399	0.488346	-1.14598	0.200947	-1.43338
TC08002604.hg.1	ADHFE1	alcohol dehydrogenase, iron containing, 1	NM_144650	NM_144650	RefSeq	Homo sapiens alcohol dehydrogenase, iron containing, 1 (ADHFE1), nuclear gene encoding mitochondrial protein, mRNA.	Coding	chr8	67344718 - 67381142	+	549.8	396.79	338.54	264.69	131.17	270.81	213.79	140.6	329.78	114.35	112.71	121.18	403.47	432.21	390.82	122.43	80.4	120.99	89.57	137.1	113.33	138.62	-3.41318	-3.87167	4.5418	-6.45733	-3.7626	-3.56764	4.76538	3.00045	5.68326	-5.67774	-6.77967	-6.95147	-0.991195	-0.965771	-1.85446	0.0254241	-0.863266
TC02001524.hg.1	ADI1	acireductone dioxygenase 1	NM_018269	NM_018269	RefSeq	Homo sapiens acireductone dioxygenase 1 (ADI1), mRNA.	Coding	chr2	3501690 - 3523507	-	380.53	393.87	283.29	595.07	661.61	412.6	435.36	546.41	340.1	199.7	203.57	211.24	366.81	419.92	372.67	880.72	806.21	617.75	682.45	503.12	232.38	245.08	-3.80028	-6.45032	-1.15841	-5.32738	2.33718	0.838519	0.729855	-3.02698	-0.279337	-4.32893	3.19713	0.731732	0.645258	0.310047	-0.768589	-0.335211	-1.41385
TC01003711.hg.1	ADIPOR1	adiponectin receptor 1	NM_001127687	NM_001127687	RefSeq	[retired] Homo sapiens adiponectin receptor 1 (ADIPOR1), transcript variant 2, mRNA.	Coding	chr1	202909951 - 202927700	-	993.64	891.26	820.81	1166.36	1065.67	1086.64	1424.78	1257.23	1166.61	2609.45	2914.86	2218.44	893.34	845.56	878.72	1046.03	1089.72	1016.2	1211.32	1225.61	1947.33	2618.94	-5.03604	-2.93945	4.61681	-4.64538	4.0006	2.05485	-3.91951	-1.55467	3.00375	-3.61253	1.19987	-1.29001	0.297938	0.507825	1.51229	0.209887	1.21436
TC12000018.hg.1	ADIPOR2	adiponectin receptor 2	NM_024551	NM_024551	RefSeq	Homo sapiens adiponectin receptor 2 (ADIPOR2), mRNA.	Coding	chr12	1800193 - 1897845	+	237.96	324.83	221.89	1088.81	1007.51	1087.73	1168.34	1127.26	1202.6	1347.42	1302.13	1354.32	500.51	488.03	457.84	1000.01	1185.11	1178.5	1321.85	1301.13	1227.17	1374.07	6.57586	6.98995	7.72504	-5.26352	-2.75793	-5.13463	4.99375	5.46697	5.29111	-4.07205	-6.06178	-7.283	2.04013	2.17632	2.37139	0.13619	0.331258
TC10000479.hg.1	ADK	adenosine kinase	NM_001123	NM_001123	RefSeq	Homo sapiens adenosine kinase (ADK), transcript variant 1, mRNA.	Coding	chr10	75910943 - 76469061	+	821.9	854.97	709.22	1147.83	977.06	942.56	1059.95	993.46	1102.02	400.04	403.47	456.96	587.85	680.28	705.82	1010.96	975.06	957.12	1026.77	971.1	486.35	441.53	-4.60479	-3.80372	1.34961	-6.36182	4.91609	6.52392	-0.347555	-1.4896	-2.95189	-5.66393	3.34818	1.92494	0.3616	0.406465	-0.918799	0.0448653	-1.2804
TC18000268.hg.1	ADNP2	ADNP homeobox 2	NM_014913	NM_014913	RefSeq	Homo sapiens ADNP homeobox 2 (ADNP2), mRNA.	Coding	chr18	77866915 - 77898234	+	652.7	543.95	351.78	767.36	709.65	759.18	791.77	675.66	887.13	637.29	591.21	624.63	319.3	367.66	371.54	795.16	815.42	784.84	762.97	754.94	574.36	628.84	-4.48917	-4.43855	-6.74361	-6.28443	-3.95311	-4.25514	5.35702	2.83195	0.10731	-5.33502	-2.78956	-4.2631	0.575629	0.641986	0.304685	0.0663571	-0.270944
TC17000180.hg.1	ADORA2B	adenosine A2b receptor	NM_000676	NM_000676	RefSeq	Homo sapiens adenosine A2b receptor (ADORA2B), mRNA.	Coding	chr17	15848231 - 15879210	+	617.65	622.96	808.94	1093.31	1274.73	1481.15	956.12	1234.44	1066.49	807.4	917.3	916.53	639.38	671.44	568.47	1531.29	1368.05	1205.92	1197.89	1127.03	1097.61	980.59	-0.214658	-2.1916	-5.05415	-5.14447	-2.46504	-4.88275	3.20525	1.23289	-0.416355	-4.36507	-4.33436	-6.38158	0.909811	0.671938	0.374966	-0.237874	-0.534846
TC15001630.hg.1	ADPGK	ADP-dependent glucokinase	NM_031284	NM_031284	RefSeq	Homo sapiens ADP-dependent glucokinase (ADPGK), transcript variant 1, mRNA.	Coding	chr15	73043708 - 73076126	-	874.57	807.27	748.26	593.14	618.64	677.42	548.97	590.16	582.91	295.15	298.64	290.78	814.15	806	800.4	714.16	613.53	619.57	517.19	552.23	269.04	268.09	-4.16989	-2.36039	6.05265	-5.45395	5.38458	5.10179	-3.68748	-0.319121	6.96456	-3.51389	3.84704	1.59181	-0.362547	-0.494686	-1.45513	-0.132139	-1.09258
TC17000151.hg.1	ADPRM	ADP-ribose/CDP-alcohol diphosphatase, manganese-dependent	NM_020233	NM_020233	RefSeq	Homo sapiens ADP-ribose/CDP-alcohol diphosphatase, manganese-dependent (ADPRM), mRNA.	Coding	chr17	10600927 - 10614875	+	151.89	209.21	151.62	97.74	57.25	75.88	92.13	58.11	125.58	89.69	76.14	65.69	171.24	257.22	268.19	87.99	68.11	55.94	66.67	53.3	62.87	58.67	-0.338259	-3.34721	0.677203	-6.15238	-7.57811	-7.1707	1.78112	2.02632	3.04405	-5.19119	-6.92537	-7.27194	-1.16809	-0.947077	-1.14165	0.221016	0.0264437
TC11000682.hg.1	ADRBK1	adrenergic, beta, receptor kinase 1	NM_001619	NM_001619	RefSeq	Homo sapiens adrenergic, beta, receptor kinase 1 (ADRBK1), mRNA.	Coding	chr11	67033881 - 67054029	+	1555.52	1518.47	1527.2	636.49	679.35	722.34	662.53	639.19	677.67	525.22	495.75	502.63	1413.36	1483.7	1642.29	801.44	811.14	703.3	715.79	582.94	459.96	466.66	4.68273	5.23851	7.41761	-6.34788	-1.70649	-1.84383	3.17227	2.3814	6.57028	-4.20246	0.218999	-3.54751	-1.17657	-1.21729	-1.59489	-0.0407191	-0.418313
TC22000165.hg.1	ADRBK2	adrenergic, beta, receptor kinase 2	NM_005160	NM_005160	RefSeq	Homo sapiens adrenergic, beta, receptor kinase 2 (ADRBK2), mRNA.	Coding	chr22	25960816 - 26125258	+	602.43	617.79	492.62	234.77	170.63	241.1	205.13	159.56	249.74	57.2	40.65	42.6	660.66	577.53	678.28	307.58	276.66	325.83	243.41	268.93	50.29	72.23	3.01416	2.68522	10.9787	-6.36542	5.35221	4.87697	3.66574	3.63088	8.74548	-3.94731	5.19865	2.84077	-1.41554	-1.49577	-3.61802	-0.0802289	-2.20247
TC20000487.hg.1	ADRM1	adhesion regulating molecule 1	NM_007002	NM_007002	RefSeq	Homo sapiens adhesion regulating molecule 1 (ADRM1), transcript variant 1, mRNA.	Coding	chr20	60877149 - 60883918	+	473.42	426.41	477.35	809.36	951.69	894.75	1162.35	1169.41	879.13	996.9	942.6	881.61	501.37	503.7	479.14	1079.51	1179.05	963	1187.29	1070.52	818.94	855.22	2.2596	2.70567	2.96723	-4.72748	-7.16094	-6.55448	4.37189	3.90817	1.09039	-5.51179	-4.32266	-3.32348	0.946116	1.21078	1.03461	0.264667	0.0884924
TC22001472.hg.1	ADSL	adenylosuccinate lyase	NM_000026	NM_000026	RefSeq	Homo sapiens adenylosuccinate lyase (ADSL), transcript variant 1, mRNA.	Coding	chr22	40742504 - 40786467	+	300.56	278.57	225.12	560.74	542.9	579.82	666.28	656.34	701.22	277.89	263.51	242.84	347.25	380.11	381.72	630.78	671.65	520.37	712.89	567.27	246.49	270.36	2.34356	4.01922	-7.74786	-2.97021	5.30251	7.16992	-0.0851986	-0.517248	-2.08004	-5.59662	2.20734	1.47206	1.07575	1.34135	-0.0280031	0.265605	-1.10375
TC01004046.hg.1	ADSS	adenylosuccinate synthase	NM_001126	NM_001126	RefSeq	Homo sapiens adenylosuccinate synthase (ADSS), mRNA.	Coding	chr1	244571794 - 244615436	-	510.2	498.22	437.19	486.4	445.26	492.44	461.15	448.38	502.89	158.97	161.22	131.2	448.72	465.72	502.02	573.83	514.55	560.71	427.18	434.91	113.77	127.97	-7.42303	-7.5715	6.10556	-6.45062	6.98976	7.15538	-5.23809	-6.73283	7.5683	-2.30558	7.61244	4.83017	-0.019789	-0.0319684	-1.68218	-0.0121794	-1.6624
TC12000222.hg.1	AEBP2	AE binding protein 2	NM_001114176	NM_001114176	RefSeq	Homo sapiens AE binding protein 2 (AEBP2), transcript variant 2, mRNA.	Coding	chr12	19557000 - 19675173	+	446.39	443.9	371.38	425.14	414.94	448.3	388.62	411.76	492.34	174.21	151.89	146.26	447.31	522.87	539.78	466.46	493.3	445.76	461.61	391.15	139.26	153.47	-7.39615	-7.57955	4.66389	-6.45992	6.748	5.41602	-7.11949	-6.04407	6.05373	-4.98613	6.10606	3.09261	0.0346232	0.0327944	-1.41635	-0.00182882	-1.45097
TC15000840.hg.1	AEN	apoptosis enhancing nuclease	NM_022767	NM_022767	RefSeq	Homo sapiens apoptosis enhancing nuclease (AEN), mRNA.	Coding	chr15	89164527 - 89175513	+	150.87	104.9	207.89	229.19	301.55	162.93	333.71	360.29	285.8	586.62	681.59	524.18	174.31	163.77	173.36	346.31	398.65	365	445.99	443.08	509.43	563.11	-5.47902	-1.37455	2.8611	-3.886	0.465201	0.793749	5.12579	5.35618	6.66075	-3.35355	-1.90079	-5.11482	0.591684	1.12821	1.99775	0.536522	1.40607
TC0X000708.hg.1	AFF2	AF4/FMR2 family, member 2	NM_001170628	NM_001170628	RefSeq	Homo sapiens AF4/FMR2 family, member 2 (AFF2), transcript variant 6, mRNA.	Coding	chrX	147582139 - 148082193	+	224.91	229.38	125.34	77.96	60.48	67.88	55.16	57.46	56.58	64.38	68.12	67.7	366.29	344.12	339.44	85.05	78.17	70.11	74.35	62.36	73.14	72.37	0.592571	2.14014	0.80856	-3.90424	-7.52815	-4.2275	9.48827	7.61881	9.42346	-4.7937	-7.14909	-7.00049	-1.44551	-1.72408	-1.48162	-0.278569	-0.0361107
TC02002136.hg.1	AFF3	AF4/FMR2 family, member 3	NM_001025108	NM_001025108	RefSeq	Homo sapiens AF4/FMR2 family, member 3 (AFF3), transcript variant 2, mRNA.	Coding	chr2	100163716 - 100759201	-	245.91	390.83	440.61	64.57	58.35	56.37	46.76	52.6	48.54	57.43	57.94	60.86	443.88	315.79	468.6	66.82	69	75.35	60.4	58.83	65.3	59.11	6.19966	6.88934	6.12915	-3.39252	-7.55191	-4.35763	7.32703	5.71811	6.47439	-3.59848	-6.24332	-7.14496	-2.54648	-2.82348	-2.56937	-0.277004	-0.0228886
TC18000373.hg.1	AFG3L2	AFG3 ATPase family member 3-like 2 (S. cerevisiae)	NM_006796	NM_006796	RefSeq	Homo sapiens AFG3 ATPase family member 3-like 2 (S. cerevisiae) (AFG3L2), nuclear gene encoding mitochondrial protein, mRNA.	Coding	chr18	12328943 - 12377275	-	334.39	309.87	219.62	906.14	580.98	600.54	924.38	667.33	816.22	568.06	519.94	452.44	226.41	290.67	314.89	704.23	673.63	649.67	649.96	605.75	466.21	526.8	0.116163	2.21315	-1.66932	-5.77954	-5.35486	-1.91366	3.45073	0.961242	-1.23354	-5.08422	-2.68134	-4.4968	1.26543	1.48921	0.851304	0.223787	-0.414123
TC17000898.hg.1	AFMID	arylformamidase	NM_001010982	NM_001010982	RefSeq	Homo sapiens arylformamidase (AFMID), transcript variant 2, mRNA.	Coding	chr17	76183398 - 76216902	+	197.01	206.49	166	278.06	280.4	334.12	327.37	314.45	371.42	160.01	166.54	159.57	221.09	245.72	222.05	340.58	291.94	327.78	290.97	375.97	177.78	180.13	-1.49952	0.371372	-6.33658	-5.1981	2.59698	4.74322	-1.62683	-3.15646	-4.00964	-5.6449	1.0668	-0.886629	0.649242	0.83376	-0.222435	0.184518	-0.871676
TC12001632.hg.1	AGAP2	ArfGAP with GTPase domain, ankyrin repeat and PH domain 2	NM_001122772	NM_001122772	RefSeq	Homo sapiens ArfGAP with GTPase domain, ankyrin repeat and PH domain 2 (AGAP2), transcript variant 1, mRNA.	Coding	chr12	58117572 - 58135944	-	448.37	461.79	408.67	294.35	303.62	308.54	239.74	226.26	249.75	138.51	146.3	165.21	455.72	612.97	534.95	293.7	271.7	242.35	218.81	188.65	175.7	165.7	-1.48537	1.94995	6.06187	-1.76979	4.1449	0.888393	1.34403	2.2182	4.35242	-2.80363	-0.995725	-5.57397	-0.539202	-0.880975	-1.55321	-0.341773	-1.01401
TC07000625.hg.1	AGFG2	ArfGAP with FG repeats 2	NM_006076	NM_006076	RefSeq	Homo sapiens ArfGAP with FG repeats 2 (AGFG2), mRNA.	Coding	chr7	100136834 - 100165843	+	176.49	188.42	210.22	1559.5	992.32	1004.29	1639.68	1130.85	1500.48	407.34	369	455.6	196.3	198.31	218.29	671.01	803.77	1160.76	918.52	1724.81	380.92	420.82	7.25732	9.20421	2.52812	-5.55625	2.12098	5.19227	4.27944	3.16505	2.22813	-4.54724	-1.65164	-0.952371	2.59883	2.87886	1.09739	0.280036	-1.50143
TC07000889.hg.1	AGK	acylglycerol kinase	NM_018238	NM_018238	RefSeq	Homo sapiens acylglycerol kinase (AGK), nuclear gene encoding mitochondrial protein, mRNA.	Coding	chr7	141250989 - 141355044	+	330.17	309.39	240.78	446.44	410.09	454.38	406.22	407.87	485.46	175.68	158.97	155.92	314.1	365.79	347.01	529.04	447.41	430.73	405.09	405.17	169.89	188.11	-2.50156	-3.12435	-0.485754	-6.44697	7.02327	6.1443	-2.76595	-5.38003	1.57568	-4.45431	3.5724	2.38384	0.585985	0.569791	-0.832614	-0.0161944	-1.4186
TC01000895.hg.1	AGL	amylo-alpha-1, 6-glucosidase, 4-alpha-glucanotransferase	NM_000028	NM_000028	RefSeq	Homo sapiens amylo-alpha-1, 6-glucosidase, 4-alpha-glucanotransferase (AGL), transcript variant 4, mRNA.	Coding	chr1	100315640 - 100389579	+	327.7	330.79	214.57	489.76	381.44	459.77	419.96	349.34	421.22	126.31	136.6	131.77	319.6	356.13	361.12	387	395.37	369.67	385.08	351.9	133.27	150.27	-3.60013	-5.00583	0.354593	-5.68757	7.12646	7.30581	-6.23838	-7.17844	4.07514	-5.49633	5.07307	2.87961	0.628235	0.469906	-1.11826	-0.158329	-1.7465
TC01002246.hg.1	AGMAT	agmatine ureohydrolase (agmatinase)	NM_024758	NM_024758	RefSeq	Homo sapiens agmatine ureohydrolase (agmatinase) (AGMAT), mRNA.	Coding	chr1	15898194 - 15911605	-	58.72	52.2	62.56	161.99	158.33	164.7	116.82	123.95	104.86	50.93	53.37	50.62	71.24	88.31	99.02	263.61	281.39	240.11	178.69	161.92	55.91	57.56	6.23254	2.14408	-6.90772	-0.195485	9.24465	5.46701	4.88713	-0.1902	-3.1829	-0.885904	7.68655	4.11384	1.48711	0.995051	-0.15963	-0.492057	-1.64674
TC01000463.hg.1	AGO1	argonaute RISC catalytic component 1	NM_012199	NM_012199	RefSeq	Homo sapiens argonaute RISC catalytic component 1 (AGO1), mRNA.	Coding	chr1	36335409 - 36389900	+	1030.77	1102.8	812.41	691.79	665.02	628.38	499.9	387.55	426.51	180.52	172.67	179.94	1084.05	885.22	907.55	681.43	722.21	720.77	560.17	534.99	124.07	126.11	-2.67122	1.69558	8.96999	-0.0747952	9.94597	5.18609	-2.60455	-0.033492	9.92601	-1.87776	9.24826	6.05907	-0.55853	-1.16079	-2.45442	-0.602256	-1.89589
TC08001684.hg.1	AGO2	argonaute RISC catalytic component 2	NM_001164623	NM_001164623	RefSeq	Homo sapiens argonaute RISC catalytic component 2 (AGO2), transcript variant 2, mRNA.	Coding	chr8	141541264 - 141645718	-	548.89	509.14	575.53	720.19	797.31	719.43	936.2	884.52	859.91	1784.06	1793.04	1574.65	523.56	548.19	512.89	712.32	785.06	811.35	829.38	927.83	1354.81	1561.42	-2.77958	0.389718	6.89845	-3.35488	5.45051	3.95203	-0.211579	0.490223	5.33075	-4.39903	1.31357	-1.17679	0.453634	0.715476	1.65631	0.261842	1.20267
TC01000465.hg.1	AGO3	argonaute RISC catalytic component 3	NM_024852	NM_024852	RefSeq	Homo sapiens argonaute RISC catalytic component 3 (AGO3), transcript variant 1, mRNA.	Coding	chr1	36396319 - 36522063	+	609.71	684.11	473.33	390.48	429.35	417.29	398.15	333.8	421.78	221.74	193.35	187.81	668.16	664.14	698.86	416.48	355.23	487.25	339.75	410.1	147.48	168.65	-3.69161	-3.21566	3.85637	-5.9826	4.11279	2.04149	-0.616644	0.777023	8.28911	-5.26543	2.33812	1.37728	-0.498915	-0.60547	-1.53861	-0.106555	-1.0397
TC01000462.hg.1	AGO4	argonaute RISC catalytic component 4	NM_017629	NM_017629	RefSeq	Homo sapiens argonaute RISC catalytic component 4 (AGO4), mRNA.	Coding	chr1	36273773 - 36323491	+	467.35	536.21	333.93	155.48	121.28	150.8	196.24	140.84	208.92	96.07	74.84	72.87	346.96	395.15	400.95	155.2	126.92	120.73	114.98	116.36	69.87	83.54	3.13978	0.207661	6.13475	-4.66436	-0.587462	0.829684	5.2521	5.93527	7.89577	-4.64996	-1.05442	-2.22833	-1.62638	-1.28574	-2.4398	0.34064	-0.813424
TC06001561.hg.1	AGPAT1	1-acylglycerol-3-phosphate O-acyltransferase 1	NM_006411	NM_006411	RefSeq	Homo sapiens 1-acylglycerol-3-phosphate O-acyltransferase 1 (AGPAT1), transcript variant 1, mRNA.	Coding	chr6	32135983 - 32145888	-	280.74	324.01	223.49	588.83	539.69	488.12	491.05	424.55	457.05	420	392.25	525.13	248.33	267.29	274.19	531.65	662.24	487.09	576.27	547.65	462.76	561.36	0.444046	-1.54639	-2.81184	-4.38462	-5.60732	-7.40122	2.33216	3.37032	1.33082	-5.70332	-7.16082	-6.73761	0.977245	0.742891	0.696451	-0.234354	-0.280794
TC6_apd_hap1000094.hg.1	AGPAT1	1-acylglycerol-3-phosphate O-acyltransferase 1	NM_006411	NM_006411	RefSeq	Homo sapiens 1-acylglycerol-3-phosphate O-acyltransferase 1 (AGPAT1), transcript variant 1, mRNA.	Coding	chr6_apd_hap1	3450724 - 3460629	-	258.97	306.54	206.8	542.12	496.22	448.38	452.87	392.51	423.2	387.75	377.39	476.5	231.3	242.92	255.29	484.48	584.95	447.57	529.53	498.03	419.87	513.89	0.114803	-1.80693	-2.71785	-4.48812	-5.56977	-7.42085	2.69834	3.26152	1.10554	-5.68143	-7.18498	-6.72809	0.959073	0.732023	0.695521	-0.227049	-0.263552
TC6_cox_hap2000186.hg.1	AGPAT1	1-acylglycerol-3-phosphate O-acyltransferase 1	NM_006411	NM_006411	RefSeq	Homo sapiens 1-acylglycerol-3-phosphate O-acyltransferase 1 (AGPAT1), transcript variant 1, mRNA.	Coding	chr6_cox_hap2	3606664 - 3616569	-	260.97	307.74	210.16	541.27	495.26	449.69	451.68	391.93	425.15	385.85	378.38	477.57	231.97	243.27	253.34	486.11	583.99	449.61	529.05	499.74	420.3	513.8	0.133847	-1.8228	-2.77035	-4.47156	-5.57227	-7.42059	2.87189	3.39301	1.19012	-5.68263	-7.16654	-6.7147	0.94546	0.718928	0.682168	-0.226532	-0.263292
TC6_mann_hap4000151.hg.1	AGPAT1	1-acylglycerol-3-phosphate O-acyltransferase 1	NM_006411	NM_006411	RefSeq	Homo sapiens 1-acylglycerol-3-phosphate O-acyltransferase 1 (AGPAT1), transcript variant 1, mRNA.	Coding	chr6_mann_hap4	3478807 - 3488712	-	246.89	289.6	200.12	507.26	466.13	423.23	424.2	370.54	401.17	363.54	357.39	450.91	219.15	230.11	241.44	457.51	548.27	425.2	497.61	470.36	395.46	483.53	0.173451	-1.75804	-2.73591	-4.49176	-5.63275	-7.4241	2.85763	3.25699	1.06077	-5.68453	-7.15341	-6.71584	0.935368	0.713264	0.677886	-0.222104	-0.257482
TC6_mcf_hap5000161.hg.1	AGPAT1	1-acylglycerol-3-phosphate O-acyltransferase 1	NM_006411	NM_006411	RefSeq	Homo sapiens 1-acylglycerol-3-phosphate O-acyltransferase 1 (AGPAT1), transcript variant 1, mRNA.	Coding	chr6_mcf_hap5	3515812 - 3525717	-	260.97	307.74	210.16	541.27	495.26	449.69	451.68	391.93	425.15	385.85	378.38	477.57	231.97	243.27	253.34	486.11	583.99	449.61	529.05	499.74	420.3	513.8	0.133847	-1.8228	-2.77035	-4.47156	-5.57227	-7.42059	2.87189	3.39301	1.19012	-5.68263	-7.16654	-6.7147	0.94546	0.718928	0.682168	-0.226532	-0.263292
TC6_qbl_hap6000175.hg.1	AGPAT1	1-acylglycerol-3-phosphate O-acyltransferase 1	NM_006411	NM_006411	RefSeq	Homo sapiens 1-acylglycerol-3-phosphate O-acyltransferase 1 (AGPAT1), transcript variant 1, mRNA.	Coding	chr6_qbl_hap6	3397003 - 3406908	-	260.97	307.74	210.16	541.27	495.26	449.69	451.68	391.93	425.15	385.85	378.38	477.57	231.97	243.27	253.34	486.11	583.99	449.61	529.05	499.74	420.3	513.8	0.133847	-1.8228	-2.77035	-4.47156	-5.57227	-7.42059	2.87189	3.39301	1.19012	-5.68263	-7.16654	-6.7147	0.94546	0.718928	0.682168	-0.226532	-0.263292
TC6_ssto_hap7000155.hg.1	AGPAT1	1-acylglycerol-3-phosphate O-acyltransferase 1	NM_006411	NM_006411	RefSeq	Homo sapiens 1-acylglycerol-3-phosphate O-acyltransferase 1 (AGPAT1), transcript variant 1, mRNA.	Coding	chr6_ssto_hap7	3483711 - 3493616	-	258.97	306.54	206.8	542.12	496.22	448.38	452.87	392.51	423.2	387.75	377.39	476.5	231.3	242.92	255.29	484.48	584.95	447.57	529.53	498.03	419.87	513.89	0.114803	-1.80693	-2.71785	-4.48812	-5.56977	-7.42085	2.69834	3.26152	1.10554	-5.68143	-7.18498	-6.72809	0.959073	0.732023	0.695521	-0.227049	-0.263552
TC06002284.hg.1	AGPAT4	1-acylglycerol-3-phosphate O-acyltransferase 4	NM_020133	NM_020133	RefSeq	Homo sapiens 1-acylglycerol-3-phosphate O-acyltransferase 4 (AGPAT4), mRNA.	Coding	chr6	161551011 - 161695107	-	289.05	336.12	249.74	99.77	116.2	102.67	161.52	162.83	147.92	1125.26	763.37	522.44	280.8	279.48	232.03	82.72	71.51	68.08	96.5	66.49	523.86	643.68	4.50282	0.514712	-0.675926	0.510748	4.78957	3.50964	6.93737	2.44524	1.64258	-5.50159	8.1502	4.17338	-1.44981	-0.880275	1.40304	0.569531	2.85284
TC06002285.hg.1	AGPAT4-IT1	AGPAT4 intronic transcript 1 (non-protein coding)	NR_024277	NR_024277	RefSeq	Homo sapiens AGPAT4 intronic transcript 1 (non-protein coding) (AGPAT4-IT1), non-coding RNA.	Coding	chr6	161581137 - 161583014	-	79.07	100.73	86.43	34.1	45.38	47.09	75.71	77.98	75.5	516.92	346.26	242.37	111.8	131.87	83.49	27.61	46.66	40.24	37.49	36.9	237.27	285.52	1.11113	-6.33613	2.29089	1.34215	4.9145	3.36827	0.550482	1.29502	0.11081	-5.70928	4.58912	6.50366	-1.07995	-0.209006	1.99257	0.870939	3.07251
TC08000022.hg.1	AGPAT5	1-acylglycerol-3-phosphate O-acyltransferase 5	NM_018361	NM_018361	RefSeq	Homo sapiens 1-acylglycerol-3-phosphate O-acyltransferase 5 (AGPAT5), mRNA.	Coding	chr8	6565878 - 6619021	+	300.13	354.1	231.23	1247.12	1320.04	1631.93	1041.87	1235.41	1380.43	315.85	344.8	279.71	525.69	581.99	668.07	1521.73	1312.79	1416.72	1140.18	1158.1	333.21	401.03	6.3667	5.35827	-7.57826	-5.50985	7.55564	7.14569	4.2809	0.967591	-1.93309	-3.03938	6.0004	3.57686	2.25749	2.05866	0.103286	-0.198826	-2.1542
TC08000319.hg.1	AGPAT6	1-acylglycerol-3-phosphate O-acyltransferase 6	NM_178819	NM_178819	RefSeq	Homo sapiens 1-acylglycerol-3-phosphate O-acyltransferase 6 (AGPAT6), mRNA.	Coding	chr8	41434706 - 41482520	+	205.16	204.99	250.97	265.21	265.96	264.69	264.1	282.5	347.33	176.4	161.69	173.62	231.09	222.52	213.6	323.02	341.57	345.47	286.32	301.36	150.31	167.68	-5.40491	-4.41611	-4.70233	-5.54988	1.73728	0.857965	0.996446	-2.80911	-2.40974	-3.9211	3.17581	0.529338	0.274277	0.431941	-0.363935	0.157665	-0.638211
TC01000147.hg.1	AGTRAP	angiotensin II receptor-associated protein	NM_001040194	NM_001040194	RefSeq	Homo sapiens angiotensin II receptor-associated protein (AGTRAP), transcript variant 2, mRNA.	Coding	chr1	11796141 - 11814859	+	216.27	262.79	287.39	616.95	549.37	512.36	636.77	511.5	571.94	271.14	255.27	286.51	285.31	268.08	243.39	483.32	458.5	455.35	442.36	421.84	264.32	254.62	2.388	2.27016	-7.53188	-6.41426	3.8752	3.94008	2.48689	-0.155645	-7.81704	-5.01279	1.91523	-0.152383	1.13678	1.17054	0.0932979	0.0337603	-1.04348
TC20000780.hg.1	AHCY	adenosylhomocysteinase	NM_000687	NM_000687	RefSeq	Homo sapiens adenosylhomocysteinase (AHCY), transcript variant 1, mRNA.	Coding	chr20	32822646 - 32899608	-	240.3	238.08	206.26	678.45	598.49	550.79	713.73	595.32	521.11	117.17	148.25	134.87	324.22	364.67	332.68	800.84	932.82	727.71	934.4	787.34	191.78	204.37	5.01091	3.86762	-0.378298	-6.45939	8.21403	7.45002	4.32035	3.5668	0.751208	-5.58038	6.0415	5.02838	1.41477	1.40996	-0.777514	-0.00481343	-2.19229
TC01000956.hg.1	AHCYL1	adenosylhomocysteinase-like 1	NM_001242673	NM_001242673	RefSeq	Homo sapiens adenosylhomocysteinase-like 1 (AHCYL1), transcript variant 2, mRNA.	Coding	chr1	110527308 - 110566364	+	1186.42	1303.56	940.27	2447.95	2175.6	2264.38	1837.11	1842.81	2202.38	925.3	958.09	909.24	1351.83	1260.35	1373.63	2075.87	1973.54	1914.18	1839.12	1601.8	809.49	926.56	1.37831	-1.09502	-6.03373	-4.44161	6.83756	4.36736	0.620863	-3.80067	-1.13857	-4.10123	3.58052	0.431432	1.01729	0.786063	-0.283753	-0.231232	-1.30105
TC07000796.hg.1	AHCYL2	adenosylhomocysteinase-like 2	NM_001130720	NM_001130720	RefSeq	Homo sapiens adenosylhomocysteinase-like 2 (AHCYL2), transcript variant 2, mRNA.	Coding	chr7	128864855 - 129070052	+	333.99	365.34	228.11	188.28	136.55	145.59	153.3	97.35	142.79	61.95	71.61	64.58	382.19	439.32	460.83	178.93	141.52	165.93	122.37	127.84	61.07	62.5	-1.31869	-0.535703	5.79676	-5.49846	2.96495	-0.338529	4.69084	5.64226	9.8575	-3.08963	3.57817	1.81824	-0.964851	-1.23576	-2.20074	-0.270905	-1.23588
TC06002136.hg.1	AHI1	Abelson helper integration site 1	NM_001134830	NM_001134830	RefSeq	Homo sapiens Abelson helper integration site 1 (AHI1), transcript variant 3, mRNA.	Coding	chr6	135604670 - 135830219	-	129.6	166.5	65.31	170.33	169.03	166.55	156.38	138.7	176.7	31.99	32.64	42.79	108.81	164.24	169.02	202.09	123.85	213.83	94.64	151.9	43.22	47.84	-5.6285	-6.39597	-0.793534	-5.93834	8.27365	7.13838	-6.96812	-7.01933	2.00064	-4.41452	1.6857	-0.613336	0.588868	0.481121	-1.65974	-0.107747	-2.24861
TC11001867.hg.1	AHNAK	AHNAK nucleoprotein	NM_001620	NM_001620	RefSeq	Homo sapiens AHNAK nucleoprotein (AHNAK), transcript variant 1, mRNA.	Coding	chr11	62201016 - 62314332	-	1211.34	1581.59	1003.31	253.13	258.89	292.16	158.02	171.73	175.71	175.04	175.29	201.7	763.92	741.01	678.28	396.31	283.26	315.87	214.4	191.95	226.35	199.55	6.5531	8.73122	8.1845	1.58735	-0.991299	-6.65574	2.34708	6.32953	6.62027	-1.80551	-2.95626	-7.14021	-2.21652	-2.88503	-2.75963	-0.66851	-0.543112
TC07000112.hg.1	AHR	aryl hydrocarbon receptor	NM_001621	NM_001621	RefSeq	Homo sapiens aryl hydrocarbon receptor (AHR), mRNA.	Coding	chr7	17338246 - 17385776	+	1614.54	1728.91	1322.37	493.5	500.17	502.7	304.77	261.95	215.15	120.74	228.61	155.92	1624.92	1674.32	1330.93	494.57	415.67	291.73	335.11	171.63	105.36	92.06	6.14387	8.05391	7.38172	1.97771	1.76407	-4.28801	3.66604	2.65653	11.3614	-4.07714	2.38117	-2.61728	-1.63158	-2.58251	-3.2481	-0.950937	-1.61652
TC14000491.hg.1	AHSA1	AHA1, activator of heat shock 90kDa protein ATPase homolog 1 (yeast)	NM_012111	NM_012111	RefSeq	Homo sapiens AHA1, activator of heat shock 90kDa protein ATPase homolog 1 (yeast) (AHSA1), mRNA.	Coding	chr14	77924373 - 77935817	+	195.16	266.23	178.4	625.97	699.57	578.32	603.19	783.32	632.07	548.05	597.58	453.73	418.06	494.07	469.83	833.28	902.14	793	855.4	779.64	387.44	469.78	3.95086	3.69663	1.70928	-6.25347	-5.78446	-5.10277	2.43525	0.566738	-7.50361	-5.61692	1.29368	-0.0993313	1.59066	1.66995	1.33428	0.0792896	-0.256385
TC02000353.hg.1	AHSA2	AHA1, activator of heat shock 90kDa protein ATPase homolog 2 (yeast)	NM_152392	NM_152392	RefSeq	Homo sapiens AHA1, activator of heat shock 90kDa protein ATPase homolog 2 (yeast) (AHSA2), mRNA.	Coding	chr2	61404553 - 61415611	+	608.75	815.58	528.22	447.97	432.56	595.16	382.08	446.63	571.48	419.18	394.7	365.68	708.7	721.48	710.54	294.12	201.76	365.1	200.52	330.49	212.11	269.72	-5.5614	-5.24967	-2.57867	-6.34807	-5.38309	-6.32222	0.772696	0.650369	4.88151	-5.6391	-7.05567	-7.19444	-0.395078	-0.475719	-0.705302	-0.0806407	-0.310224
TC16000380.hg.1	AHSP	alpha hemoglobin stabilizing protein	NM_016633	NM_016633	RefSeq	Homo sapiens alpha hemoglobin stabilizing protein (AHSP), mRNA.	Coding	chr16	31539185 - 31540124	+	14.83	24.04	29.7	1826	1053.9	1270.83	3845.14	3250.78	2635.01	6796.89	5955.97	5963.94	50.26	27.58	24.26	398.97	1027.95	1193.52	2796.66	3706.8	6229.32	6525.62	10.9187	12.9999	14.8637	0.51361	4.85155	0.809324	4.0257	7.86405	10.9086	-1.85745	0.567783	-0.598198	5.93912	7.18959	8.14754	1.25048	2.20843
TC01003868.hg.1	AIDA	axin interactor, dorsalization associated	NM_022831	NM_022831	RefSeq	Homo sapiens axin interactor, dorsalization associated (AIDA), mRNA.	Coding	chr1	222833829 - 222886552	-	494.94	549.57	479.02	810.35	789.25	780.93	914.46	983.76	928.2	1541.06	1536.71	1505.8	504.37	520.11	552.22	783.78	760.71	706.36	914.73	828.59	1230.91	1184.41	-0.276405	2.05212	6.93601	-3.25065	5.11815	2.58912	-0.463141	0.419469	4.36903	-3.96437	0.236965	-2.83709	0.646193	0.89334	1.59148	0.247147	0.945287
TC06000373.hg.1	AIF1	allograft inflammatory factor 1	NM_001623	NM_001623	RefSeq	Homo sapiens allograft inflammatory factor 1 (AIF1), transcript variant 3, mRNA.	Coding	chr6	31582961 - 31584798	+	237.2	205.45	205.67	84.28	93.41	127.46	73.83	73.54	82.28	77.82	82.34	94.65	289.97	280.77	299.67	153.45	154.62	127.27	140.66	92.78	101.62	108.38	0.988613	5.98215	4.43175	-3.93115	-6.4936	-6.51924	3.29173	0.922166	5.99253	-4.50262	-3.26818	-7.09649	-1.10676	-1.49591	-1.34889	-0.389154	-0.242134
TC6_cox_hap2000069.hg.1	AIF1	allograft inflammatory factor 1	NM_001623	NM_001623	RefSeq	Homo sapiens allograft inflammatory factor 1 (AIF1), transcript variant 3, mRNA.	Coding	chr6_cox_hap2	3092579 - 3094416	+	237.2	205.45	205.67	84.28	93.41	127.46	73.83	73.54	82.28	77.82	82.34	94.65	289.97	280.77	299.67	153.45	154.62	127.27	140.66	92.78	101.62	108.38	0.988613	5.98215	4.43175	-3.93115	-6.4936	-6.51924	3.29173	0.922166	5.99253	-4.50262	-3.26818	-7.09649	-1.10676	-1.49591	-1.34889	-0.389154	-0.242134
TC6_dbb_hap3000060.hg.1	AIF1	allograft inflammatory factor 1	NM_001623	NM_001623	RefSeq	Homo sapiens allograft inflammatory factor 1 (AIF1), transcript variant 3, mRNA.	Coding	chr6_dbb_hap3	2868536 - 2870373	+	203.46	193.88	194.11	83.39	92.31	125.58	74.49	74.46	81.83	77.27	82.23	93.11	255.77	272.55	245.34	150.54	150.42	125.3	138.32	90.76	102.36	107.76	0.476802	5.87721	4.26262	-4.12558	-6.51417	-6.68785	2.04872	0.0363501	4.79563	-4.51551	-3.50722	-7.17799	-0.995224	-1.35881	-1.23135	-0.363585	-0.236129
TC6_mcf_hap5000055.hg.1	AIF1	allograft inflammatory factor 1	NM_001623	NM_001623	RefSeq	Homo sapiens allograft inflammatory factor 1 (AIF1), transcript variant 3, mRNA.	Coding	chr6_mcf_hap5	2962655 - 2964492	+	181.72	181.53	185.67	84.35	93.83	124.94	77.33	78.29	82.54	77.89	83.62	97.42	203.86	233.35	194.67	149.89	149.02	124.56	137.49	89.99	106.98	108.98	-0.25478	5.11421	2.92293	-4.31803	-6.69091	-6.86833	-1.41662	-1.9348	1.72817	-4.51557	-4.03193	-7.26703	-0.87695	-1.20517	-1.09032	-0.328217	-0.213366
TC6_qbl_hap6000060.hg.1	AIF1	allograft inflammatory factor 1	NM_001623	NM_001623	RefSeq	Homo sapiens allograft inflammatory factor 1 (AIF1), transcript variant 3, mRNA.	Coding	chr6_qbl_hap6	2876602 - 2878439	+	237.2	205.45	205.67	84.28	93.41	127.46	73.83	73.54	82.28	77.82	82.34	94.65	289.97	280.77	299.67	153.45	154.62	127.27	140.66	92.78	101.62	108.38	0.988613	5.98215	4.43175	-3.93115	-6.4936	-6.51924	3.29173	0.922166	5.99253	-4.50262	-3.26818	-7.09649	-1.10676	-1.49591	-1.34889	-0.389154	-0.242134
TC6_ssto_hap7000056.hg.1	AIF1	allograft inflammatory factor 1	NM_001623	NM_001623	RefSeq	Homo sapiens allograft inflammatory factor 1 (AIF1), transcript variant 3, mRNA.	Coding	chr6_ssto_hap7	2913768 - 2915605	+	237.2	205.45	205.67	84.28	93.41	127.46	73.83	73.54	82.28	77.82	82.34	94.65	289.97	280.77	299.67	153.45	154.62	127.27	140.66	92.78	101.62	108.38	0.988613	5.98215	4.43175	-3.93115	-6.4936	-6.51924	3.29173	0.922166	5.99253	-4.50262	-3.26818	-7.09649	-1.10676	-1.49591	-1.34889	-0.389154	-0.242134
TC0X001358.hg.1	AIFM1	apoptosis-inducing factor, mitochondrion-associated, 1	NM_001130846	NM_001130846	RefSeq	Homo sapiens apoptosis-inducing factor, mitochondrion-associated, 1 (AIFM1), transcript variant 4, mRNA.	Coding	chrX	129263337 - 129299861	-	224.52	209.45	186.66	468.8	414.31	461.05	529.57	492.7	766.52	305.01	349.77	295.71	203.47	236.11	254.9	491.01	577.75	480.54	547.18	471.77	268.91	324.67	3.419	2.76382	-1.75625	-4.21057	-1.50288	-0.869978	3.27613	1.6721	-5.24883	-5.69815	-0.571846	-1.40343	1.11691	1.50333	0.615194	0.386416	-0.50172
TC10001359.hg.1	AIFM2	apoptosis-inducing factor, mitochondrion-associated, 2	NM_001198696	NM_001198696	RefSeq	Homo sapiens apoptosis-inducing factor, mitochondrion-associated, 2 (AIFM2), transcript variant 1, mRNA.	Coding	chr10	71857979 - 71892690	-	101.85	102.33	148.27	175.67	193.26	175.14	194.73	205.72	170.79	306.94	366.8	328.41	110.86	113.29	110.59	193.99	208.36	218.6	221.64	263.03	312.6	303.75	-2.62578	-2.38969	3.2389	-6.2305	2.67371	1.52359	3.81078	2.81873	6.28794	-4.22468	-0.990152	-4.58096	0.648006	0.715493	1.52685	0.0674871	0.878843
TC06001050.hg.1	AIG1	androgen-induced 1	NM_016108	NM_016108	RefSeq	Homo sapiens androgen-induced 1 (AIG1), mRNA.	Coding	chr6	143380500 - 143661441	+	90.66	103.46	55.48	470.72	177.68	401.72	331.8	182.71	328.41	44.19	42.19	51.18	75.79	94.63	93.11	183.72	130.29	179.29	120.34	143.12	53.47	49.63	-0.302119	0.204742	-3.31571	-6.22344	2.50666	5.03091	-0.604786	-2.80397	-0.744557	-4.51144	2.92713	2.34356	2.00423	1.75257	-0.815745	-0.251658	-2.81997
TC06000846.hg.1	AIM1	absent in melanoma 1	NM_001624	NM_001624	RefSeq	Homo sapiens absent in melanoma 1 (AIM1), mRNA.	Coding	chr6	106808784 - 107018335	+	300.84	150.92	353.77	18	24.56	19.2	24.16	65.68	287.15	19.44	19.93	22.87	274.31	352.2	382.41	20.51	21.16	18.03	27.58	20.18	20.72	19.92	6.35689	-5.41692	6.34786	-3.85768	-7.57481	-4.81478	11.5659	7.44946	10.6884	-4.66572	-7.42982	-6.48186	-3.62865	-1.71319	-3.60798	1.91546	0.0206708
TC07000059.hg.1	AIMP2	aminoacyl tRNA synthetase complex-interacting multifunctional protein 2	NM_006303	NM_006303	RefSeq	Homo sapiens aminoacyl tRNA synthetase complex-interacting multifunctional protein 2 (AIMP2), mRNA.	Coding	chr7	6048876 - 6063465	+	284.69	288.1	199.73	917.68	942.05	975.89	990.72	1115.23	930.18	645	491.97	541.93	417.17	426.24	453.68	1071.41	1159.76	947.96	1009.57	1016.54	540.63	512.6	5.88646	5.72407	0.459676	-5.97414	0.634242	1.01877	5.35061	4.41668	-4.96571	-5.56634	1.73919	1.35386	1.8955	1.99041	1.13065	0.0949144	-0.764846
TC01002479.hg.1	AK2	adenylate kinase 2	NM_001199199	NM_001199199	RefSeq	Homo sapiens adenylate kinase 2 (AK2), nuclear gene encoding mitochondrial protein, transcript variant 3, mRNA.	Coding	chr1	33473541 - 33502593	-	1099.18	1086.61	763.84	1418.72	1592.6	1532.48	1342.92	1603.01	1442.1	386.95	430.17	459.36	1239.23	1260.42	1407.4	1792.19	1578.06	1899.43	1474.09	1781.12	462.54	532.44	-2.57122	-3.38451	1.38519	-6.31553	8.42066	7.91434	-2.68007	-5.00835	4.46183	-5.35394	5.52797	3.21629	0.641413	0.588908	-1.19224	-0.0525047	-1.83365
TC14000604.hg.1	AK7	adenylate kinase 7	NM_152327	NM_152327	RefSeq	Homo sapiens adenylate kinase 7 (AK7), mRNA.	Coding	chr14	96858448 - 96955764	+	32.24	36.22	28.09	58.26	57.45	46.92	107.41	129.2	159.39	216.94	226.88	191.99	28.47	29.6	27.97	65.28	64.33	80.54	81.16	90.64	177.3	254.93	-0.838323	5.70971	10.0667	2.60486	7.67009	-1.66189	4.74818	5.77266	7.91508	-3.88563	2.12536	0.0309501	0.753107	2.02513	2.72345	1.27202	1.97034
TC17000704.hg.1	AKAP1	A kinase (PRKA) anchor protein 1	NM_001242902	NM_001242902	RefSeq	Homo sapiens A kinase (PRKA) anchor protein 1 (AKAP1), transcript variant 2, mRNA.	Coding	chr17	55162551 - 55198710	+	242.52	216.7	245.48	384.71	485.23	388.31	445.11	493.53	393.32	122.17	131.86	126.31	323.14	317.16	316.81	557.56	653.83	713.85	580.73	666.18	158.59	161.88	0.39033	1.31187	1.84529	-6.23412	6.96637	8.13119	2.94437	2.2373	3.29458	-5.67023	5.96486	5.01449	0.83008	0.914532	-0.888181	0.0844514	-1.71826
TC15000827.hg.1	AKAP13	A kinase (PRKA) anchor protein 13	NM_144767	NM_144767	RefSeq	[retired] Homo sapiens A kinase (PRKA) anchor protein 13 (AKAP13), transcript variant 3, mRNA.	Coding	chr15	85777817 - 86292586	+	995.41	1021.47	1005.42	223.41	216.61	241.18	180.98	130.89	159.54	290.92	316.54	232.9	918.67	809.13	867.4	293.78	188.37	206.18	154.39	147.69	181.14	236.36	9.89404	9.74095	6.603	-1.47935	-5.33006	-0.735893	4.78008	8.6752	6.25345	-3.15451	-7.29961	-4.29407	-2.1509	-2.69316	-1.85829	-0.542267	0.292606
TC19001254.hg.1	AKAP8L	A kinase (PRKA) anchor protein 8-like	NM_014371	NM_014371	RefSeq	Homo sapiens A kinase (PRKA) anchor protein 8-like (AKAP8L), mRNA.	Coding	chr19	15490859 - 15529833	-	930.24	963.95	778.25	820.25	789.27	863.08	1130.97	1112.29	1499.05	1990.62	2041.85	1615.01	747.46	714.51	747.64	727.57	686.64	845.26	747.05	1001.22	1392.75	1600.68	-7.07755	-4.17085	1.65589	-1.06377	4.0797	-2.51722	-7.57312	-6.28776	2.64483	-4.97823	1.09088	-2.22937	-0.106906	0.478044	1.07788	0.58495	1.18478
TC11000165.hg.1	AKIP1	A kinase (PRKA) interacting protein 1	NM_001206646	NM_001206646	RefSeq	Homo sapiens A kinase (PRKA) interacting protein 1 (AKIP1), transcript variant 2, mRNA.	Coding	chr11	8932686 - 8941631	+	128.8	132.25	145.66	302.64	264.59	298.63	288.82	244.63	292.5	230.53	228.03	226.57	136.09	166.55	170.85	268.29	228.55	239.74	248.85	260.62	210.6	201.81	3.51161	2.46218	0.71567	-6.23515	-3.11919	-4.6371	-0.93761	-1.25612	-4.54203	-5.56471	-5.40904	-4.53291	1.08957	1.0194	0.754377	-0.0701706	-0.335195
TC09001508.hg.1	AKNA	AT-hook transcription factor	NM_030767	NM_030767	RefSeq	Homo sapiens AT-hook transcription factor (AKNA), mRNA.	Coding	chr9	117096433 - 117160783	-	436.1	434.1	663.42	151.86	165.15	151.36	138.7	153.07	137.57	154.16	159.62	173.04	435.49	379.2	419.44	164.32	167.56	157.37	163.72	157.98	187.37	177.8	4.04908	4.40029	3.41193	-5.53051	-7.3831	-5.76912	6.51898	4.46028	3.65614	-5.68274	-6.21094	-6.03015	-1.6827	-1.80876	-1.62748	-0.126059	0.0552242
TC01000574.hg.1	AKR1A1	aldo-keto reductase family 1, member A1 (aldehyde reductase)	NM_001202413	NM_001202413	RefSeq	Homo sapiens aldo-keto reductase family 1, member A1 (aldehyde reductase) (AKR1A1), transcript variant 4, mRNA.	Coding	chr1	46016215 - 46035723	+	366.8	420.84	352.55	439.57	397.5	505.74	459.84	451.5	609.32	192.95	204.42	221.11	549.72	548.92	543.39	419.63	477.32	412.43	446.63	392.58	220.75	174.06	-6.10234	-4.78552	1.15934	-5.75529	3.5184	3.67762	-3.39034	-3.28906	4.43636	-5.58258	1.71416	0.179747	0.233117	0.405655	-0.880522	0.172538	-1.11364
TC07001883.hg.1	AKR1B1	aldo-keto reductase family 1, member B1 (aldose reductase)	NM_001628	NM_001628	RefSeq	Homo sapiens aldo-keto reductase family 1, member B1 (aldose reductase) (AKR1B1), mRNA.	Coding	chr7	134127107 - 134144036	-	290.69	335.79	354.63	391.76	446.8	406.04	362.47	415.72	338.8	196.98	169.69	144.57	385.28	381.17	368.73	418.56	445.55	474.36	419.64	489.79	214.85	208.14	-4.58075	-6.66687	0.350957	-5.41512	3.78903	2.54728	-4.76703	-5.21634	1.91548	-5.68356	3.1376	1.45225	0.345955	0.186851	-0.946879	-0.159105	-1.29283
TC01002298.hg.1	AKR7A2	aldo-keto reductase family 7, member A2 (aflatoxin aldehyde reductase)	NM_003689	NM_003689	RefSeq	Homo sapiens aldo-keto reductase family 7, member A2 (aflatoxin aldehyde reductase) (AKR7A2), mRNA.	Coding	chr1	19629202 - 19638640	-	421.84	418.68	336.49	641.4	645.71	782.68	630.5	743.17	669.78	218.32	206.8	249.41	414.29	443.5	398.4	677.84	699.12	612.71	671.83	608.05	341.04	356.43	-0.171801	-0.112232	-0.438293	-6.45002	6.13572	6.98289	0.931602	-0.834613	-5.3547	-5.58817	1.93547	0.537913	0.815809	0.800256	-0.799969	-0.0155525	-1.61578
TC01004040.hg.1	AKT3	v-akt murine thymoma viral oncogene homolog 3 (protein kinase B, gamma)	NM_001206729	NM_001206729	RefSeq	Homo sapiens v-akt murine thymoma viral oncogene homolog 3 (protein kinase B, gamma) (AKT3), transcript variant 3, mRNA.	Coding	chr1	243651535 - 244013430	-	580.45	611.42	423.12	54.74	55.55	83.24	32.99	35.68	32.46	30.3	30.4	32.74	384.24	528.94	482.09	90.67	77.33	55.15	49.53	34.19	31.14	29.05	7.91145	12.0342	12.4331	0.194208	0.125769	-6.64496	5.85962	6.54008	10.6616	-2.80318	-0.188056	-5.04143	-3.07084	-3.98013	-4.09391	-0.909284	-1.02307
TC09001502.hg.1	ALAD	aminolevulinate dehydratase	NM_000031	NM_000031	RefSeq	Homo sapiens aminolevulinate dehydratase (ALAD), mRNA.	Coding	chr9	116148592 - 116163618	-	294.21	299.01	259.34	685	420.29	429.25	1544.12	1328.3	1361.09	2359.29	2132.56	2287.71	280.07	306.33	300.22	429.01	405.11	461.62	763.71	973.88	2016.07	2462.08	-2.21194	9.54558	12.0723	2.56539	4.94764	1.17181	-0.261532	3.91156	9.8909	-0.0580453	7.27508	0.999462	0.812474	2.31168	2.99291	1.4992	2.18044
TC03000329.hg.1	ALAS1	aminolevulinate, delta-, synthase 1	NM_000688	NM_000688	RefSeq	Homo sapiens aminolevulinate, delta-, synthase 1 (ALAS1), nuclear gene encoding mitochondrial protein, transcript variant 1, mRNA.	Coding	chr3	52232099 - 52248343	+	206.13	214.5	172.08	718.07	1146.09	1351.49	692.44	860.22	695.29	243.4	223.75	224.17	273.71	284.74	295.3	883.69	620.89	752.19	680.04	822.69	241.28	339.17	5.06019	6.70999	-6.33734	-4.49168	3.81373	7.26735	3.85394	3.95062	-7.85675	-5.70866	0.545852	0.254581	2.39721	1.92213	0.2274	-0.475081	-2.16981
TC0X001077.hg.1	ALAS2	aminolevulinate, delta-, synthase 2	NM_000032	NM_000032	RefSeq	Homo sapiens aminolevulinate, delta-, synthase 2 (ALAS2), nuclear gene encoding mitochondrial protein, transcript variant 1, mRNA.	Coding	chrX	55035488 - 55057497	-	55.9	66.54	81.59	1177.35	889.57	1945.03	3952.58	3633.57	3377.45	9052.68	9428.61	8631.71	250.01	127.51	107.7	459.43	417.96	290.91	1826.53	2358.25	8162.75	8824.02	8.33963	14.7955	16.7756	0.765682	4.61471	6.4433	-2.4339	3.39134	7.9303	0.801466	8.54094	3.88543	4.23754	5.76207	7.07038	1.52453	2.83284
TC03000534.hg.1	ALCAM	activated leukocyte cell adhesion molecule	NM_001243280	NM_001243280	RefSeq	Homo sapiens activated leukocyte cell adhesion molecule (ALCAM), transcript variant 2, mRNA.	Coding	chr3	105085557 - 105295757	+	360.95	362.26	195.46	49.13	42.08	56.43	35.57	32.9	40.72	31.05	32.01	29.18	290.38	325.81	332.74	80.15	67.61	70.72	44.2	38.61	31.6	31.89	5.07343	6.36925	7.26123	-2.87492	-0.672447	-5.27875	9.03343	8.90291	11.666	-0.286155	3.34333	-4.0227	-2.59176	-3.02233	-3.26113	-0.430572	-0.669368
TC10001551.hg.1	ALDH18A1	aldehyde dehydrogenase 18 family, member A1	NM_001017423	NM_001017423	RefSeq	Homo sapiens aldehyde dehydrogenase 18 family, member A1 (ALDH18A1), nuclear gene encoding mitochondrial protein, transcript variant 2, mRNA.	Coding	chr10	97365686 - 97416567	-	408.05	395.83	253.12	564.63	532.46	540.55	836.64	753.4	831.96	173.64	203.26	232.25	465.65	553.15	558.99	774.46	732.88	709.19	776.23	764.98	237.65	228.53	-3.16559	0.751394	-3.11074	1.08966	5.21007	7.87173	-1.6953	-2.04727	2.98452	-5.46943	6.44534	4.94195	0.663653	1.22703	-0.772781	0.563377	-1.43643
TC09001211.hg.1	ALDH1A1	aldehyde dehydrogenase 1 family, member A1	NM_000689	NM_000689	RefSeq	Homo sapiens aldehyde dehydrogenase 1 family, member A1 (ALDH1A1), mRNA.	Coding	chr9	75515578 - 75695358	-	982.03	758.17	267.03	174.98	156.02	194.28	302.94	349.27	506.96	42.8	46.26	52.88	407.2	469.28	433.93	96.88	88.57	74.27	173.85	51.88	50.47	47.48	-2.05032	-6.57012	3.1923	0.630414	7.20815	7.72179	8.68006	-1.81855	11.2348	-5.66458	-0.482838	-5.74993	-1.74274	-0.630015	-3.63033	1.11273	-1.88758
TC09000222.hg.1	ALDH1B1	aldehyde dehydrogenase 1 family, member B1	NM_000692	NM_000692	RefSeq	Homo sapiens aldehyde dehydrogenase 1 family, member B1 (ALDH1B1), nuclear gene encoding mitochondrial protein, mRNA.	Coding	chr9	38392661 - 38398662	+	221.01	256.18	238.28	422.58	471.63	388.57	427.83	510.94	409.8	230.75	187.96	221.72	302.75	344.11	313.81	629.77	612.9	531.2	575.83	547.39	229.25	233.03	0.975009	1.16743	-6.99731	-6.27708	2.51078	2.8708	2.37054	1.06221	-2.61664	-5.50003	4.1196	3.17176	0.840376	0.910395	-0.162811	0.070019	-1.00319
TC12003212.hg.1	ALDH2	aldehyde dehydrogenase 2 family (mitochondrial)	NM_000690	NM_000690	RefSeq	Homo sapiens aldehyde dehydrogenase 2 family (mitochondrial) (ALDH2), nuclear gene encoding mitochondrial protein, transcript variant 1, mRNA.	Coding	chr12	112204691 - 112247789	+	573.79	625.55	439.19	152.59	159.63	156.37	156.9	171.64	169.09	151.4	151.34	172.41	676.98	511.38	563.69	162.88	180.19	166.69	201.48	174.47	177.46	162.34	5.94082	5.23182	5.28543	-5.938	-7.56683	-7.19787	6.58269	3.49083	5.02725	-4.90336	-7.47771	-6.65297	-1.79038	-1.70449	-1.77283	0.0858888	0.0175487
TC17000246.hg.1	ALDH3A2	aldehyde dehydrogenase 3 family, member A2	NM_000382	NM_000382	RefSeq	Homo sapiens aldehyde dehydrogenase 3 family, member A2 (ALDH3A2), transcript variant 2, mRNA.	Coding	chr17	19551459 - 19580909	+	197.72	228.21	162.93	282.45	282.7	270.74	244.69	254.48	261.25	55.83	57.36	52.31	257.04	271.44	307.17	343.93	298.77	258.97	289.69	243.52	60.29	57.4	-3.15088	-4.81904	6.04057	-5.1845	11.4433	11.1491	-7.25772	-7.43439	8.27598	-5.13086	6.59761	5.20492	0.518701	0.381955	-1.81856	-0.136746	-2.33726
TC16000139.hg.1	ALG1	ALG1, chitobiosyldiphosphodolichol beta-mannosyltransferase	NM_019109	NM_019109	RefSeq	Homo sapiens ALG1, chitobiosyldiphosphodolichol beta-mannosyltransferase (ALG1), mRNA.	Coding	chr16	5083703 - 5137380	+	194.84	213.4	169.59	454.82	462.14	432.92	519.73	475.28	437.57	205.64	229.16	218.21	276.65	313.04	319.54	624.78	651.82	523.73	630.53	538.18	220.76	226.82	4.11947	4.0454	-6.81305	-6.07375	5.18989	4.96732	2.3883	1.08387	-3.24642	-5.6717	3.82532	2.77781	1.22994	1.31272	0.181431	0.0827759	-1.04851
TC13000220.hg.1	ALG11	ALG11, alpha-1,2-mannosyltransferase	NM_001004127	NM_001004127	RefSeq	Homo sapiens ALG11, alpha-1,2-mannosyltransferase (ALG11), transcript variant A, mRNA.	Coding	chr13	52586523 - 52607736	+	124.33	129.77	96.74	373.05	332.52	390.16	457	421.39	458.84	391.68	404.22	354.02	157.48	228.78	244.28	352.02	313.63	313.51	304.28	310.74	319.95	312.57	5.403	6.90832	5.61947	-3.24025	-7.322	-5.16897	-2.89845	-4.40272	-4.15656	-5.34462	-7.38598	-7.21381	1.65152	1.94101	1.72211	0.289488	0.0705903
TC0X000546.hg.1	ALG13	ALG13, UDP-N-acetylglucosaminyltransferase subunit	NM_001039210	NM_001039210	RefSeq	Homo sapiens ALG13, UDP-N-acetylglucosaminyltransferase subunit (ALG13), transcript variant 3, mRNA.	Coding	chrX	110909043 - 111003877	+	337.77	361.34	259.8	187.32	182.39	203.75	214.99	174.21	243.19	243.2	200.1	185.89	392.84	378.21	430.69	158.64	129.56	187.48	141.01	198.39	162.63	195.26	-1.2081	-3.52969	-3.38224	-5.96396	-7.00123	-7.47409	3.20303	1.13055	2.74336	-5.60826	-6.89419	-7.16766	-0.729156	-0.599873	-0.603162	0.129283	0.125994
TC01002892.hg.1	ALG14	ALG14, UDP-N-acetylglucosaminyltransferase subunit	NM_144988	NM_144988	RefSeq	Homo sapiens ALG14, UDP-N-acetylglucosaminyltransferase subunit (ALG14), mRNA.	Coding	chr1	95448279 - 95538507	-	96.55	98.32	100.48	276.14	275.31	260.76	395.52	343.53	387.04	288.53	286.81	278.91	139.21	162.9	156.01	311.49	323.53	265.68	439.8	347.56	332.04	304.26	6.81024	8.6182	7.10497	-0.393847	-7.14966	-2.15505	2.53784	2.69194	2.53999	-3.43195	-7.21076	-5.57222	1.45912	1.92829	1.53227	0.469163	0.0731456
TC03002067.hg.1	ALG3	ALG3, alpha-1,3- mannosyltransferase	NM_001006941	NM_001006941	RefSeq	Homo sapiens ALG3, alpha-1,3- mannosyltransferase (ALG3), transcript variant 4, mRNA.	Coding	chr3	183960089 - 183967336	-	264.66	278.04	215.49	541.62	621.04	515.39	550.33	506.93	437.13	206.62	199.9	226.97	383.68	390.92	390.24	620.7	626.95	644.38	585.85	682.89	233.75	244.11	2.62883	0.930744	-6.21425	-5.48565	5.9873	4.71818	2.64258	-0.0213065	0.620368	-5.70845	5.53307	2.89671	1.15019	0.981031	-0.252765	-0.169162	-1.40296
TC11002133.hg.1	ALG8	ALG8, alpha-1,3-glucosyltransferase	NM_001007027	NM_001007027	RefSeq	Homo sapiens ALG8, alpha-1,3-glucosyltransferase (ALG8), transcript variant 2, mRNA.	Coding	chr11	77811988 - 77850706	-	746.16	777.33	460.93	1868.47	2019.24	1802.31	1614.58	1859.39	1730.36	487.49	440.26	616.51	1228.93	1508.83	1299.93	2380.78	2112.24	2493.75	1961.13	2303.72	713.14	596.81	2.42821	1.45284	-6.62026	-5.56431	6.39396	6.04945	0.899886	-1.69574	1.23257	-5.185	5.4375	3.15706	1.55625	1.42676	-0.338236	-0.129485	-1.89448
TC14001349.hg.1	ALKBH1	alkB, alkylation repair homolog 1 (E. coli)	NM_006020	NM_006020	RefSeq	Homo sapiens alkB, alkylation repair homolog 1 (E. coli) (ALKBH1), mRNA.	Coding	chr14	78138747 - 78174363	-	120.65	121.16	96.31	353.65	355.51	414.68	471.55	449.71	438.77	352.74	345.03	296.43	185.22	196.08	235.53	479.09	488.14	469.93	439.77	490.95	248.99	279.01	6.25699	7.88334	5.00887	-3.44178	-6.34404	-1.77694	4.48058	1.90937	-5.01897	-5.59655	1.69744	-0.30093	1.7369	2.01546	1.55984	0.278553	-0.177064
TC12001947.hg.1	ALKBH2	alkB, alkylation repair homolog 2 (E. coli)	NM_001145374	NM_001145374	RefSeq	Homo sapiens alkB, alkylation repair homolog 2 (E. coli) (ALKBH2), transcript variant 1, mRNA.	Coding	chr12	109525993 - 109531293	-	144.11	147.63	136.37	265.15	222.89	288.03	278.13	290.53	398.8	86.09	101.07	110.62	139.99	179.38	188.71	312.29	287.55	278.41	221.03	237.88	123.09	115.65	0.794355	1.77758	-2.7829	-4.82238	3.92101	4.42232	0.0312353	-4.347	-4.04628	-2.45464	4.37501	1.08213	0.850892	1.15781	-0.530599	0.306917	-1.38149
TC11000368.hg.1	ALKBH3	alkB, alkylation repair homolog 3 (E. coli)	NM_139178	NM_139178	RefSeq	Homo sapiens alkB, alkylation repair homolog 3 (E. coli) (ALKBH3), mRNA.	Coding	chr11	43902357 - 43941825	+	232.56	223.75	150.48	346.23	351.17	351.76	366.56	404.94	413.65	131.92	120.18	142.4	224.5	216.01	229.64	395.52	428.54	319.13	463.34	348.86	161.52	201.64	-1.44062	-0.405828	-3.88532	-4.73422	6.97071	7.51909	0.0671977	-0.491174	-5.401	-5.58646	0.0987827	-0.490171	0.816476	0.990369	-0.598084	0.173892	-1.41456
TC11002260.hg.1	ALKBH8	alkB, alkylation repair homolog 8 (E. coli)	NM_138775	NM_138775	RefSeq	Homo sapiens alkB, alkylation repair homolog 8 (E. coli) (ALKBH8), mRNA.	Coding	chr11	107373452 - 107436472	-	104.43	115.26	76	108.09	98.38	101.03	122.62	112.14	139.75	49.21	53.23	57.95	93.53	115.79	129.2	146.58	126.89	131.63	132.34	120.15	64.82	61.28	-7.32048	-5.74993	-1.22956	-3.77529	3.51495	4.52743	-5.80077	-6.91728	-1.06357	-5.31687	2.94117	1.31623	0.0773181	0.356948	-0.863761	0.27963	-0.941079
TC02000444.hg.1	ALMS1-IT1	ALMS1 intronic transcript 1 (non-protein coding)	ENST00000441587	ENST00000441587	ENSEMBL	havana:sense_intronic chromosome:GRCh37:2:73683891:73686611:1 gene:ENSG00000230002 gene_biotype:sense_intronic transcript_biotype:sense_intronic	Coding	chr2	73684230 - 73686609	+	76.6	66.73	41.04	43.93	41.23	48.53	65.93	52.94	64.25	200.05	139.99	149.91	70.84	55.88	66.23	51.33	34.95	58.07	45.03	57.27	93	115.19	-5.77333	-7.59799	0.0258675	-1.95909	5.56796	3.24423	-5.35434	-5.55792	-2.11609	-5.60011	-1.45848	-0.756159	-0.418311	0.032093	1.44095	0.450404	1.85926
TC10000293.hg.1	ALOX5	arachidonate 5-lipoxygenase	NM_000698	NM_000698	RefSeq	Homo sapiens arachidonate 5-lipoxygenase (ALOX5), transcript variant 1, mRNA.	Coding	chr10	45869624 - 45941567	+	817.68	807.91	1547.32	349.53	273.77	333.3	270.13	232.33	306.35	202.22	181.68	199.65	922.43	694.37	927.8	474.36	391.57	434.85	335.6	360.12	217.98	220.84	1.25879	2.05738	4.15607	-5.01604	0.0283763	-2.76329	0.783574	1.56386	5.27825	-3.29293	1.77252	-0.799736	-1.66741	-1.91081	-2.37421	-0.243397	-0.706801
TC13000100.hg.1	ALOX5AP	arachidonate 5-lipoxygenase-activating protein	NM_001204406	NM_001204406	RefSeq	Homo sapiens arachidonate 5-lipoxygenase-activating protein (ALOX5AP), transcript variant 2, mRNA.	Coding	chr13	31287615 - 31338565	+	223.37	246.04	242.6	100.21	141.99	288.54	90.94	98.07	148.31	87.35	92.15	93.34	306.26	459.03	315.39	208.44	147.47	99.97	221.53	74.22	93.06	86.14	-6.00071	0.0937442	5.8466	-5.37951	-5.10181	-6.30855	-1.7854	-3.83798	3.84626	-5.64507	-4.9643	-6.66091	-0.56644	-1.11114	-1.38313	-0.5447	-0.816695
TC04000581.hg.1	ALPK1	alpha-kinase 1	NM_001102406	NM_001102406	RefSeq	Homo sapiens alpha-kinase 1 (ALPK1), transcript variant 2, mRNA.	Coding	chr4	113206665 - 113363776	+	171.92	196.94	109.29	102.06	76.93	128.52	74.07	59.14	103.54	34.65	35.88	36.55	189.81	199.16	192.75	81.87	68.51	73.97	56.14	51.49	37.89	37.73	-4.87378	-2.83993	4.43885	-5.23727	2.52592	0.0485107	6.38624	7.06169	9.90762	-1.89227	1.9486	-2.34243	-0.624875	-1.00943	-2.11584	-0.384558	-1.49097
TC02002673.hg.1	ALS2CR12	amyotrophic lateral sclerosis 2 (juvenile) chromosome region, candidate 12	NM_139163	NM_139163	RefSeq	Homo sapiens amyotrophic lateral sclerosis 2 (juvenile) chromosome region, candidate 12 (ALS2CR12), transcript variant 1, mRNA.	Coding	chr2	202152994 - 202222121	-	81.2	66.88	74.91	88.46	57.58	66.56	139.48	85.35	102.51	1163.54	1327.36	882.16	77.05	57.95	58.1	40.29	43.47	84.13	61.83	129.92	965.9	1485.71	-7.29934	-4.47379	11.4659	-3.32255	9.15069	7.83668	-7.09537	-6.34475	8.7672	-4.42873	5.00778	2.29792	-0.0876548	0.528286	3.90318	0.615941	3.99084
TC17001962.hg.1	ALYREF	Aly/REF export factor	NM_005782	NM_005782	RefSeq	Homo sapiens Aly/REF export factor (ALYREF), mRNA.	Coding	chr17	79845711 - 79849462	-	693.37	704.38	675.62	1699.38	1924.25	1950.19	2180.03	2658.69	2918.44	1554.44	1450.28	1452.17	849.07	803.8	835.47	2130.53	2428.95	1948.92	2510.48	2031.81	1042.59	994.95	6.11092	7.03777	4.09679	-2.17159	-3.5652	0.690184	5.7758	4.01112	-4.67302	-5.60751	2.06497	1.07241	1.42417	1.89328	1.10351	0.469114	-0.320661
TC05003422.hg.1	AMACR	alpha-methylacyl-CoA racemase	NM_001167595	NM_001167595	RefSeq	Homo sapiens alpha-methylacyl-CoA racemase (AMACR), nuclear gene encoding mitochondrial protein, transcript variant 3, mRNA.	Coding	chr5	33986283 - 34008220	-	110.66	114.99	92.14	116.81	79.2	85	95.46	70.55	83.19	53.21	50.85	49.82	139.86	140.37	177.76	106.08	119.67	97.37	98.28	76.53	55.9	54.66	-6.80645	-5.31131	2.37347	-5.98967	-0.437341	-0.357744	-3.01998	-1.74231	3.80382	-4.10022	1.43028	-2.50168	-0.19209	-0.355124	-1.04022	-0.163034	-0.848128
TC0X001095.hg.1	AMER1	APC membrane recruitment protein 1	NM_152424	NM_152424	RefSeq	Homo sapiens APC membrane recruitment protein 1 (AMER1), mRNA.	Coding	chrX	63404997 - 63425624	-	110.54	118.72	98.18	114.9	124.65	96.65	136.31	125.65	127.25	53.01	54.3	57.8	127.83	153.89	142.17	176.01	171.84	174.43	191.89	176.03	80.81	66.45	-7.4051	-5.7163	2.24161	-4.80255	2.87861	6.6925	-4.03431	-3.9843	0.609322	-5.33167	3.40304	1.96289	0.0344902	0.252778	-0.984377	0.218288	-1.01887
TC12000438.hg.1	AMHR2	anti-Mullerian hormone receptor, type II	NM_020547	NM_020547	RefSeq	Homo sapiens anti-Mullerian hormone receptor, type II (AMHR2), transcript variant 1, mRNA.	Coding	chr12	53817639 - 53825318	+	175.63	192.67	198.1	474.3	332.44	533.68	464.68	281.76	477.07	186.71	160.55	192.64	206.06	188.45	175.3	459.62	415.84	531.9	331.5	422.3	199.66	238.2	1.2662	-0.787063	-7.59717	-6.27124	1.27564	-0.285736	4.29925	0.436003	-6.64577	-4.1211	1.16338	-2.0453	1.21666	1.07334	-0.0717237	-0.143321	-1.28838
TC11002344.hg.1	AMICA1	adhesion molecule, interacts with CXADR antigen 1	NM_001098526	NM_001098526	RefSeq	Homo sapiens adhesion molecule, interacts with CXADR antigen 1 (AMICA1), transcript variant 1, mRNA.	Coding	chr11	118064442 - 118095809	-	78.36	119.48	107.2	30.44	32.52	34.25	29.27	34.88	29.24	36.21	36.51	36.85	216.88	180.22	173.46	31.19	32.76	31.66	35.37	33.22	40.35	38.03	4.2372	4.02825	3.13942	-6.27924	-5.72291	-5.12403	10.2286	7.2296	7.66183	-5.0417	-4.24182	-5.96601	-1.62922	-1.69043	-1.4549	-0.0612112	0.174315
TC0X001273.hg.1	AMMECR1	Alport syndrome, mental retardation, midface hypoplasia and elliptocytosis chromosomal region gene 1	NM_001025580	NM_001025580	RefSeq	Homo sapiens Alport syndrome, mental retardation, midface hypoplasia and elliptocytosis chromosomal region gene 1 (AMMECR1), transcript variant 2, mRNA.	Coding	chrX	109437414 - 109683461	-	334.31	382.27	396.58	1226.35	1190.4	1336.7	1523.06	1500.93	1570.11	2125.67	2207.2	2142.06	398.58	351.51	339.62	1104.95	1096.36	1010.13	1189.19	1227.55	1641.35	1528.71	7.39624	8.89027	10.7175	-2.70929	2.98441	0.1467	7.2028	5.8726	7.95727	-4.25167	-1.07938	-3.5658	1.75563	2.0487	2.54384	0.293067	0.788214
TC0X001286.hg.1	AMOT	angiomotin	NM_001113490	NM_001113490	RefSeq	Homo sapiens angiomotin (AMOT), transcript variant 1, mRNA.	Coding	chrX	112017731 - 112084043	-	83.06	81.01	81.78	47.97	53.66	53.45	49.68	51.52	47.97	52.46	54.75	59.05	101.28	111.56	109.4	47.6	51.46	49.45	50.53	53.31	64.92	58.06	0.069102	0.873495	-1.38248	-6.26316	-6.98446	-6.05605	5.5084	3.06625	0.85767	-5.41631	-4.37179	-5.52228	-0.666611	-0.721357	-0.565996	-0.0547464	0.100615
TC11000924.hg.1	AMOTL1	angiomotin like 1	NM_130847	NM_130847	RefSeq	Homo sapiens angiomotin like 1 (AMOTL1), mRNA.	Coding	chr11	94501508 - 94609918	+	247.37	275.7	187.61	224.67	267.12	233.05	274.34	294.39	291.56	102.27	108.28	130.46	292.81	277.16	291.81	281.42	279.71	248.32	300.28	267.98	167.11	173.57	-7.40029	-6.00086	0.143507	-3.89116	2.84239	5.42124	-7.06923	-7.55711	1.02988	-5.469	-0.32291	-0.55456	0.0428095	0.293327	-1.04892	0.250517	-1.09173
TC01000950.hg.1	AMPD2	adenosine monophosphate deaminase 2	NM_004037	NM_004037	RefSeq	Homo sapiens adenosine monophosphate deaminase 2 (AMPD2), transcript variant 1, mRNA.	Coding	chr1	110162126 - 110174677	+	690.38	695.96	716.65	488.61	468.03	446.7	508.53	461.02	459.14	265.99	289.33	281.71	678.38	671.79	620.05	466.04	508.28	490.3	509.8	475.33	290.22	280.78	-0.735336	-1.23553	5.69079	-6.41775	2.58626	2.71984	-1.57619	-2.84784	4.33327	-5.69936	1.19083	0.140038	-0.584358	-0.559189	-1.32979	0.0251686	-0.745431
TC11000184.hg.1	AMPD3	adenosine monophosphate deaminase 3	NM_001172431	NM_001172431	RefSeq	Homo sapiens adenosine monophosphate deaminase 3 (AMPD3), transcript variant 5, mRNA.	Coding	chr11	10471868 - 10529126	+	302.95	334.48	307.82	213.61	234.94	242.28	275.61	298.87	266.81	931.74	946.41	955.47	472.47	498.75	502.94	221.55	227.01	224.11	215.4	223.86	522.14	452.2	-2.77614	-6.57665	7.14848	-3.1983	10.2005	9.45691	6.1733	4.10279	-7.84754	-5.64299	3.22032	1.78525	-0.453047	-0.168376	1.58517	0.284671	2.03822
TC02002211.hg.1	ANAPC1	anaphase promoting complex subunit 1	NM_022662	NM_022662	RefSeq	Homo sapiens anaphase promoting complex subunit 1 (ANAPC1), mRNA.	Coding	chr2	112523848 - 112642267	-	605.36	630.09	401.42	916.37	1047.95	895.16	972.84	1052.67	1012.98	357.11	415.75	388.21	741.9	818.4	838.2	1104.46	1143.4	1165.47	1081.77	1044.54	386.46	418.31	-1.70929	-0.99536	-5.0838	-6.00694	5.47135	7.04316	-0.486697	-2.98011	2.38456	-5.10198	5.75065	3.52008	0.829703	0.920085	-0.469847	0.0903813	-1.29955
TC17000938.hg.1	ANAPC11	anaphase promoting complex subunit 11	NM_016476	NM_016476	RefSeq	Homo sapiens anaphase promoting complex subunit 11 (ANAPC11), transcript variant 2, mRNA.	Coding	chr17	79849599 - 79858363	+	243.17	196.57	289.07	369.69	398.02	349.83	424.49	421.26	382.78	428.14	416.24	425.75	239.84	263.19	235.36	458.23	409.83	375.94	475.11	411.52	554.81	568.02	-2.47855	-1.31655	-0.894834	-5.43933	-5.57477	-7.29781	1.06333	0.801743	4.10949	-5.40854	-3.21882	-4.48135	0.632461	0.76951	0.819026	0.137049	0.186565
TC02000527.hg.1	ANAPC1P1	anaphase promoting complex subunit 1 pseudogene 1	NR_037931	NR_037931	RefSeq	Homo sapiens anaphase promoting complex subunit 1 pseudogene 1 (ANAPC1P1), non-coding RNA.	Coding	chr2	87088948 - 87122165	+	502.88	507.18	364.19	859.21	956.11	703.24	809.36	827.68	763.1	285.24	288.78	332.83	540.51	639.32	617.39	970.82	871.92	967.42	841.63	830.81	321.55	324.86	-0.996048	-0.713737	-3.31053	-6.33873	4.50775	6.87653	0.229439	-2.52317	1.27645	-4.49647	5.66644	3.68571	0.878934	0.820108	-0.586824	-0.0588259	-1.46576
TC04000176.hg.1	ANAPC4	anaphase promoting complex subunit 4	NM_013367	NM_013367	RefSeq	Homo sapiens anaphase promoting complex subunit 4 (ANAPC4), mRNA.	Coding	chr4	25378835 - 25420120	+	352.9	350.31	302.76	487.82	422.48	406.18	468.31	428.8	446.25	216.82	197.53	245.44	342.77	391.69	430.87	440.95	440.35	443.46	428.04	395.59	169.56	154.68	-4.13927	-3.45497	-1.96822	-6.40292	2.47964	3.77236	-6.05459	-7.30169	3.03689	-5.07937	5.53455	3.00422	0.387095	0.419852	-0.610709	0.0327566	-0.997804
TC14001334.hg.1	ANGEL1	angel homolog 1 (Drosophila)	NM_015305	NM_015305	RefSeq	Homo sapiens angel homolog 1 (Drosophila) (ANGEL1), mRNA.	Coding	chr14	77253586 - 77279283	-	438	420.77	360.51	424.27	414.02	388.22	422.84	384.42	424.31	202.53	221.77	217.83	438.89	474.82	494.53	435.66	426.46	439.75	410.32	432.53	195.2	188.29	-7.43184	-7.59798	1.55802	-6.45806	4.22477	4.2342	-6.77161	-6.48419	4.68364	-5.58167	4.38854	2.40663	0.0125185	0.0179706	-0.9212	0.00545212	-0.933718
TC08001521.hg.1	ANGPT1	angiopoietin 1	NM_001146	NM_001146	RefSeq	Homo sapiens angiopoietin 1 (ANGPT1), transcript variant 1, mRNA.	Coding	chr8	108261710 - 108510283	-	498.08	553.49	210.14	49.29	50.92	93.83	23.51	23.6	25.89	21.72	23.25	24.56	622.42	753.06	850.33	222.27	82.65	97.67	48.01	27.14	23.67	25.09	1.54952	6.11725	6.25353	0.516718	-0.0666597	-7.16612	1.50073	6.49941	12.4394	-2.3186	-0.446264	-5.3311	-2.6475	-3.99254	-4.06317	-1.34504	-1.41567
TC08000902.hg.1	ANGPT2	angiopoietin 2	NM_001118887	NM_001118887	RefSeq	Homo sapiens angiopoietin 2 (ANGPT2), transcript variant 2, mRNA.	Coding	chr8	6357172 - 6420930	-	24.93	32.75	29.97	23.98	24.55	31.41	26.25	26.3	25.8	28.49	30.65	27.19	130.61	153.16	129.33	25.56	25.65	26.59	24.88	28.01	27.4	25.76	-7.0579	-6.93796	-7.76281	-6.44752	-7.0908	-6.26551	10.4219	7.29352	8.58083	-5.67109	-7.40788	-7.28803	-0.134706	-0.152715	-0.0144927	-0.0180091	0.120213
TC08001171.hg.1	ANK1	ankyrin 1, erythrocytic	NM_000037	NM_000037	RefSeq	Homo sapiens ankyrin 1, erythrocytic (ANK1), transcript variant 3, mRNA.	Coding	chr8	41510739 - 41754280	-	262.65	256.17	169.82	2446.58	2135.34	1696.49	2681.79	2005.23	1932.78	4479.87	4552.55	4488.69	275.37	245.77	212.52	1735.58	1940.48	2065.65	2137.65	2459.45	3907.66	4681.91	8.32571	8.37047	12.0092	-6.35245	2.24268	2.11594	10.309	8.36178	11.2647	-3.91607	2.21643	-0.497232	3.19977	3.27639	4.32265	0.0766187	1.12288
TC05001172.hg.1	ANKH	ankylosis, progressive homolog (mouse)	NM_054027	NM_054027	RefSeq	Homo sapiens ankylosis, progressive homolog (mouse) (ANKH), mRNA.	Coding	chr5	14704909 - 14871887	-	225.47	226.16	263.43	560.23	463.14	419.37	892.62	797.48	939.18	2083.13	2118.33	1917.23	209.79	223.37	162.41	296.42	399.5	244.32	531.47	457.85	1539.43	1586.51	1.42324	7.58319	12.1856	1.55173	7.90931	5.64075	-3.88934	1.45465	8.55026	-2.85293	4.13958	3.96373	1.006	1.87907	3.0996	0.873068	2.0936
TC07000547.hg.1	ANKIB1	ankyrin repeat and IBR domain containing 1	NM_019004	NM_019004	RefSeq	Homo sapiens ankyrin repeat and IBR domain containing 1 (ANKIB1), mRNA.	Coding	chr7	91875548 - 92030698	+	626.01	656.45	526.61	653.69	584.77	576.78	676.25	521.12	657.57	446.13	433.08	412.26	724.08	806.28	773.09	532.89	450.5	580.9	467.6	533.14	290.18	345.25	-7.43473	-7.58267	-3.22375	-6.43931	-0.876526	-2.10751	-1.54296	-1.00344	3.71302	-5.62906	-1.70096	-2.10921	0.00896377	0.0329037	-0.480651	0.0239399	-0.489615
TC19002627.hg.1	ANKLE1	ankyrin repeat and LEM domain containing 1	NM_152363	NM_152363	RefSeq	Homo sapiens ankyrin repeat and LEM domain containing 1 (ANKLE1), mRNA.	Coding	chr19	17392454 - 17398455	+	244.55	254.56	305.64	434.82	563.06	451.27	573.33	625.09	591.22	1355.9	1275.92	1307.05	302.38	274.22	282.77	473.56	503.67	561.98	552.4	685.01	1233.53	1388.85	-0.138431	3.36905	9.25064	-3.70353	5.46399	6.22748	2.34394	1.92583	8.5101	-4.19271	3.81211	0.428421	0.84591	1.15905	2.29764	0.313142	1.45173
TC13000878.hg.1	ANKRD10	ankyrin repeat domain 10	NM_017664	NM_017664	RefSeq	Homo sapiens ankyrin repeat domain 10 (ANKRD10), mRNA.	Coding	chr13	111530887 - 111567416	-	879.43	868.18	755.66	450.18	427.63	560.19	427.37	417.29	577.27	265.04	257.86	281.11	888.7	964.64	1026.39	514.4	442.93	512.94	365.59	437.43	187.69	207.8	-0.165235	-0.752994	6.81116	-6.44911	0.965582	0.0129566	3.11616	2.922	8.55709	-3.81256	3.7033	0.470789	-0.806506	-0.828839	-1.63612	-0.022333	-0.829616
TC13000879.hg.1	ANKRD10-IT1	ANKRD10 intronic transcript 1 (non-protein coding)	ENST00000426991	ENST00000426991	ENSEMBL	havana:sense_intronic chromosome:GRCh37:13:111547406:111551519:-1 gene:ENSG00000229152 gene_biotype:sense_intronic transcript_biotype:sense_intronic	Coding	chr13	111547406 - 111551519	-	339.68	394.87	248.67	194.29	178.72	310.55	192.77	208.47	301.07	109.46	100.17	102.82	330.53	417.05	496.43	218.88	122.56	258.86	94.99	208.56	49.29	62.57	-5.23422	-5.45006	3.64363	-6.43076	-0.704024	1.17605	-2.85261	-2.15024	6.5753	-5.22359	-0.615214	-3.21081	-0.543016	-0.487656	-1.62894	0.0553603	-1.08592
TC10001004.hg.1	ANKRD16	ankyrin repeat domain 16	NM_001009941	NM_001009941	RefSeq	Homo sapiens ankyrin repeat domain 16 (ANKRD16), transcript variant 2, mRNA.	Coding	chr10	5903689 - 5931869	-	141.29	142.45	151.91	195.6	204.07	212.09	230.55	235.75	287.85	110.11	105.98	112.02	198.39	217.23	240.07	241.24	255.88	258.18	248.18	260.48	135.02	112.71	-2.00869	0.210794	-3.35933	-3.67391	4.30625	4.70687	-5.6812	-5.91143	-0.288135	-5.69482	2.08548	0.828654	0.489772	0.785108	-0.408613	0.295336	-0.898384
TC18000077.hg.1	ANKRD20A5P	ankyrin repeat domain 20 family, member A5, pseudogene	NR_040113	NR_040113	RefSeq	Homo sapiens ankyrin repeat domain 20 family, member A5, pseudogene (ANKRD20A5P), non-coding RNA.	Coding	chr18	14179096 - 14227049	+	107.86	80.3	104.57	88.02	60.09	55.6	102.93	64.21	70.77	61.07	51.98	59.49	126.48	109.07	119.39	43.17	45.79	56.75	49.61	60.72	34.92	91.58	-4.49788	-6.39292	-1.3021	-5.93807	-6.82538	-4.91325	3.83256	1.75047	-4.43676	-5.06519	-7.26585	-7.28541	-0.540948	-0.317786	-0.753939	0.223162	-0.212991
TC10001124.hg.1	ANKRD26	ankyrin repeat domain 26	NM_001256053	NM_001256053	RefSeq	Homo sapiens ankyrin repeat domain 26 (ANKRD26), transcript variant 2, mRNA.	Coding	chr10	27280843 - 27389427	-	79.05	81.23	63.88	139.82	112.29	106.32	133.95	118.95	146.53	38.1	44.69	44.93	91.32	117.19	150.22	141.54	116.6	157.76	99.86	121.85	42.35	41.95	-1.93715	-0.0783609	-0.386085	-5.71299	4.7514	6.81224	-6.87	-7.48169	1.14186	-4.21415	4.18244	2.39674	0.674952	0.836296	-0.807573	0.161344	-1.48253
TC03001213.hg.1	ANKRD28	ankyrin repeat domain 28	NM_001195098	NM_001195098	RefSeq	Homo sapiens ankyrin repeat domain 28 (ANKRD28), transcript variant 2, mRNA.	Coding	chr3	15708743 - 15901278	-	1780.34	2077.96	1344.15	1121.42	739.41	1059.77	486.94	409.49	589.95	225.86	192.43	195.14	1620.84	1662.92	1635.57	767.41	598.76	581.55	446.42	349.35	122.17	125	-2.47709	3.60735	9.20965	-0.306847	6.04896	2.95301	4.43063	6.03008	13.2082	-1.97228	6.48702	2.98877	-0.833497	-1.80054	-3.06518	-0.967048	-2.23168
TC05000453.hg.1	ANKRD32	ankyrin repeat domain 32	NM_032290	NM_032290	RefSeq	Homo sapiens ankyrin repeat domain 32 (ANKRD32), mRNA.	Coding	chr5	93954052 - 94075141	+	128.4	147.46	94.6	265.71	284.97	283.37	331.42	375.35	395.48	306.55	283.81	291.86	122.92	178.26	166.77	287.17	237.66	285.72	240.07	281.39	199.66	201.37	1.59509	3.46227	1.80262	-1.67904	-7.09896	-3.77747	-1.2523	-2.68014	-5.6468	-5.63367	-3.56036	-4.2434	1.19416	1.59321	1.27515	0.399051	0.0809916
TC02000589.hg.1	ANKRD36	ankyrin repeat domain 36	NM_001164315	NM_001164315	RefSeq	Homo sapiens ankyrin repeat domain 36 (ANKRD36), mRNA.	Coding	chr2	97779233 - 97930258	+	1979.5	1946.26	1490.67	862.9	764	890.02	796.81	742.19	1110.25	345.37	363.98	449.78	1911.95	1812.37	1899.71	731.55	503.73	973.84	497.92	806.76	302.04	266.59	1.98621	-0.359549	6.97629	-6.39574	2.93288	1.09407	0.383056	1.206	10.3288	-5.57801	-1.36927	-1.78495	-1.09699	-1.04292	-2.22212	0.0540777	-1.12513
TC02002120.hg.1	ANKRD36B	ankyrin repeat domain 36B	NM_025190	NM_025190	RefSeq	Homo sapiens ankyrin repeat domain 36B (ANKRD36B), mRNA.	Coding	chr2	98108235 - 98206428	-	1483.42	1566.76	1174.53	684.76	509.51	608.27	631.85	509.23	761.89	242.99	246.99	296.29	1318.26	1250.36	1369.15	512.2	360.44	688.14	347.43	569.87	207.83	184.19	2.17303	0.711096	8.25887	-6.36774	2.70596	2.24638	0.396128	1.00528	10.2499	-5.55924	-1.08741	-1.75735	-1.22839	-1.15903	-2.42074	0.0693538	-1.19235
TC02000547.hg.1	ANKRD36BP2	ankyrin repeat domain 36B pseudogene 2	NR_015424	NR_015424	RefSeq	Homo sapiens ankyrin repeat domain 36B pseudogene 2 (ANKRD36BP2), non-coding RNA.	Coding	chr2	89065324 - 89106126	+	463.92	541.77	306.95	352.98	223.42	273.39	369.15	292.69	522.9	333.32	302.71	327.51	552.18	442.06	405.74	208.16	166.7	275.18	177.64	260.29	147.31	125.17	-4.70888	-7.42809	-5.91395	-4.7167	-6.75957	-6.5702	-0.487052	-1.14027	4.22559	-5.70641	-4.14761	-3.84136	-0.613085	-0.149815	-0.407726	0.46327	0.205359
TC02002645.hg.1	ANKRD44	ankyrin repeat domain 44	NM_001195144	NM_001195144	RefSeq	Homo sapiens ankyrin repeat domain 44 (ANKRD44), transcript variant A, mRNA.	Coding	chr2	197831741 - 198175897	-	688.8	689.06	1138.03	44.08	59.23	57.75	38.1	44.82	43.01	35.13	32.36	33.21	635.16	582.74	655.23	71.78	62.88	55.17	58.65	40.75	35.15	34.1	9.56424	10.6541	11.5474	-3.8542	-1.08627	-3.66655	11.3737	8.1083	13.4264	-4.27913	0.0340654	-4.63386	-3.93556	-4.28145	-4.60148	-0.345889	-0.665913
TC02002646.hg.1	ANKRD44-IT1	ANKRD44 intronic transcript 1 (non-protein coding)	ENST00000428191	ENST00000428191	ENSEMBL	havana:sense_intronic chromosome:GRCh37:2:198115582:198167243:-1 gene:ENSG00000236977 gene_biotype:sense_intronic transcript_biotype:sense_intronic	Coding	chr2	198115582 - 198167243	-	571.07	878.77	596.5	39.54	47.26	50.12	38.46	43.44	46.25	36.65	48.31	54.73	506.46	268.09	359.06	47.33	40.76	54.17	43.56	42.34	51.05	45.62	10.7033	10.9839	9.624	-6.15244	-7.58213	-7.20806	5.71854	4.31099	4.76876	-5.25561	-7.44484	-6.30377	-3.88071	-3.97321	-3.86433	-0.0924942	0.0163827
TC08001479.hg.1	ANKRD46	ankyrin repeat domain 46	NM_198401	NM_198401	RefSeq	Homo sapiens ankyrin repeat domain 46 (ANKRD46), transcript variant 2, mRNA.	Coding	chr8	101521980 - 101572012	-	187.59	189.26	163.92	174.5	175.84	178.49	168.42	156.38	164.06	122.26	119.37	119.92	242.56	270.38	275.22	216.25	191.33	194.98	181.95	174.54	116.42	120.86	-7.40409	-6.86762	-1.47734	-5.52797	1.00023	-0.884405	-2.79272	-1.3533	3.60379	-4.45965	0.660058	-1.40794	-0.0292036	-0.1432	-0.577826	-0.113997	-0.548623
TC04001530.hg.1	ANKRD50	ankyrin repeat domain 50	NM_001167882	NM_001167882	RefSeq	Homo sapiens ankyrin repeat domain 50 (ANKRD50), transcript variant 2, mRNA.	Coding	chr4	125585204 - 125633887	-	214.68	328.32	156.08	172.71	164.61	155.5	127.81	126.43	172.86	21.46	24.12	20.29	292.6	419.7	465.47	268.18	248.71	256.21	173.82	155.32	22.67	29.43	-5.87423	-4.94175	7.0149	-5.20456	11.793	9.01306	-3.59356	-0.510475	8.00627	-0.373886	9.02319	5.24982	-0.438419	-0.659211	-3.34424	-0.220792	-2.90582
TC14001531.hg.1	ANKRD9	ankyrin repeat domain 9	NM_152326	NM_152326	RefSeq	Homo sapiens ankyrin repeat domain 9 (ANKRD9), mRNA.	Coding	chr14	102973179 - 102976136	-	191.32	196.79	236.55	291.52	290.21	320.65	458.41	355.59	361.09	1443.55	1364.13	960.98	203.67	182.69	179.59	247.35	310.21	260.54	347.18	323.71	822.74	978.23	-2.33052	0.24147	7.4507	-3.06004	5.74075	3.6334	-1.90162	1.08595	7.92652	-3.67375	4.42083	2.6712	0.535634	0.908141	2.57706	0.372507	2.04142
TC07000235.hg.1	ANLN	anillin, actin binding protein	NM_018685	NM_018685	RefSeq	Homo sapiens anillin, actin binding protein (ANLN), mRNA.	Coding	chr7	36429415 - 36493400	+	66.08	76.52	35.29	774.44	777.59	834.96	1086.7	1121.16	1065.31	1947.03	1939.25	2168.11	99.71	132.32	144.21	786	740.26	743.59	825.89	812.75	1399.73	1518.63	7.88796	8.61947	10.2337	0.0291262	6.81056	3.90211	8.29718	6.1361	9.16386	-4.90366	2.47858	0.433289	3.82011	4.27616	5.16182	0.456044	1.34171
TC12000329.hg.1	ANO6	anoctamin 6	NM_001142680	NM_001142680	RefSeq	[retired] Homo sapiens anoctamin 6 (ANO6), transcript variant 4, mRNA.	Coding	chr12	45609770 - 45834187	+	642.65	855.83	450.34	554.37	460.21	552.8	462.34	336.74	466.78	52.16	50.49	51.26	590.07	523.64	532.69	475.52	480.05	470.44	404.18	363.13	70.73	69.47	-6.67112	-5.04273	8.87086	-4.50112	12.5757	10.2058	-5.28948	-2.06352	11.029	-2.64998	9.97095	6.45446	-0.270824	-0.58968	-3.61379	-0.318856	-3.34297
TC15001594.hg.1	ANP32A	acidic (leucine-rich) nuclear phosphoprotein 32 family, member A	NM_006305	NM_006305	RefSeq	Homo sapiens acidic (leucine-rich) nuclear phosphoprotein 32 family, member A (ANP32A), mRNA.	Coding	chr15	69039580 - 69113261	-	891.07	965.21	647.01	1126.93	1110.85	942.58	1142.03	1120.14	1142.45	538.12	500.42	588.81	973.82	990.69	1096.59	1398.36	1259.03	1219.27	1326.75	1242.14	657.05	644.13	-5.46328	-4.4198	-3.43448	-5.90475	2.72991	5.0422	-3.52956	-4.11735	-0.492065	-5.70696	2.38526	1.50081	0.361455	0.464342	-0.603767	0.102887	-0.965221
TC15001596.hg.1	ANP32A-IT1	ANP32A intronic transcript 1 (non-protein coding)	NR_026808	NR_026808	RefSeq	Homo sapiens ANP32A intronic transcript 1 (non-protein coding) (ANP32A-IT1), non-coding RNA.	Coding	chr15	69096160 - 69099440	-	637.95	705.13	546.76	172.88	193.1	191.3	220.48	178.62	280.02	180.77	151.37	186.62	487.18	452.5	541.7	195.34	145.5	268.12	128.35	256.71	119.91	132.75	6.72052	2.62175	6.36408	-5.17994	-7.07686	-5.37235	0.233436	-1.40864	7.03242	-5.65661	-4.71456	-5.97051	-1.75576	-1.49306	-1.8633	0.262705	-0.107539
TC01003200.hg.1	ANP32E	acidic (leucine-rich) nuclear phosphoprotein 32 family, member E	NM_030920	NM_030920	RefSeq	Homo sapiens acidic (leucine-rich) nuclear phosphoprotein 32 family, member E (ANP32E), transcript variant 1, mRNA.	Coding	chr1	150190717 - 150208504	-	426.06	387.08	209.28	703.47	742.88	754.99	709.48	746.4	683.32	1283.08	1348.96	1395.08	233.28	341	373.04	894.16	689.22	711.7	648.57	672.59	1118.86	1218.42	-1.27165	-1.74314	2.67235	-6.33472	3.92628	4.30544	0.720495	-1.23375	3.01828	-4.76275	-2.34654	0.299411	1.17165	1.13005	2.04282	-0.0416011	0.871172
TC15001837.hg.1	ANPEP	alanyl (membrane) aminopeptidase	NM_001150	NM_001150	RefSeq	Homo sapiens alanyl (membrane) aminopeptidase (ANPEP), mRNA.	Coding	chr15	90328120 - 90358094	-	639.44	622.15	438.45	90.84	96.05	95.66	84.08	98.65	84.78	87.48	103.8	113.48	745.89	759.21	701.46	99.29	98.24	90.28	106.98	92.52	121.04	104.06	8.4312	8.1572	7.07463	-6.08374	-7.15545	-6.38629	12.485	9.15966	9.92675	-5.58062	-5.74575	-6.50194	-2.56908	-2.65149	-2.46774	-0.0824078	0.101342
TC04001328.hg.1	ANTXR2	anthrax toxin receptor 2	NM_001145794	NM_001145794	RefSeq	Homo sapiens anthrax toxin receptor 2 (ANTXR2), transcript variant 2, mRNA.	Coding	chr4	80822303 - 81046608	-	976.86	1243.6	794.91	407.34	516.67	579.12	110.99	140.69	136.31	56.61	61.65	62.22	1368.79	1328.38	1374.13	798.58	321.87	217.81	184.1	105.97	69.74	64.8	-0.847576	8.39745	11.761	5.42323	9.87402	3.64859	-2.14872	5.53241	13.9678	-3.48811	-1.32224	-2.73789	-0.995352	-2.94185	-4.03955	-1.9465	-3.0442
TC09000335.hg.1	ANXA1	annexin A1	NM_000700	NM_000700	RefSeq	Homo sapiens annexin A1 (ANXA1), mRNA.	Coding	chr9	75766673 - 75785309	+	2655.76	2588.16	1716.52	1486.2	1508.81	1417.84	328.19	525.77	364.69	54.38	41.22	47.78	1306.39	1379.9	1020.64	1832.57	841.23	1376.76	440.68	401.3	39.18	39.67	-3.14574	5.23373	13.3773	4.71639	14.0993	7.95998	-7.5749	2.91567	12.4774	-1.23509	6.70254	8.0588	-0.630601	-2.5169	-5.58309	-1.88629	-4.95249
TC10001461.hg.1	ANXA11	annexin A11	NM_001157	NM_001157	RefSeq	Homo sapiens annexin A11 (ANXA11), transcript variant a, mRNA.	Coding	chr10	81910645 - 81965433	-	392.92	426.87	408.85	322.1	308.74	346.64	264.06	253.38	280.36	179.75	166.39	177.4	394.19	329.45	334.66	364.02	359.71	318.06	318.54	274.15	191.46	183.29	-4.31403	-0.51225	4.88626	-2.91198	3.8061	1.05004	-7.59144	-5.86466	1.15244	-4.17606	1.53429	-1.51005	-0.330755	-0.623385	-1.23068	-0.29263	-0.899924
TC15001505.hg.1	ANXA2	annexin A2	NM_001002857	NM_001002857	RefSeq	Homo sapiens annexin A2 (ANXA2), transcript variant 2, mRNA.	Coding	chr15	60639333 - 60690242	-	325.67	872.66	455.22	1198.91	1282.19	1294.22	775.13	781.75	437.33	162.01	117.51	113.05	578.51	598.1	370.48	1730.28	1222.31	1074.95	718	699.73	144.16	110.38	-1.96309	-7.12548	0.140632	-1.02787	10.0379	3.62097	-0.263585	-5.36921	2.34828	-1.81177	5.99788	5.0351	1.31427	0.344824	-1.96986	-0.969444	-3.28412
TC04001655.hg.1	ANXA2P1	annexin A2 pseudogene 1	NR_001562	NR_001562	RefSeq	Homo sapiens annexin A2 pseudogene 1 (ANXA2P1), non-coding RNA.	Coding	chr4	154228621 - 154229963	-	41.8	73.85	53.52	142.24	144.49	118.93	71.08	71.12	50.72	46.62	30.46	39.73	57.66	52.93	42.12	170.37	121.05	124.98	91.08	76.9	41.93	42.62	0.798368	-7.14234	-5.57611	1.74991	4.47224	-2.81065	2.36295	-2.26366	-6.45213	-2.09278	3.24814	0.669808	1.29567	0.211358	-0.516695	-1.08431	-1.81237
TC09000149.hg.1	ANXA2P2	annexin A2 pseudogene 2	NR_003573	NR_003573	RefSeq	Homo sapiens annexin A2 pseudogene 2 (ANXA2P2), non-coding RNA.	Coding	chr9	33624223 - 33625532	+	478.46	1411.11	599.65	2018.42	1927.89	1983.57	1174.18	1106.93	662.46	191.58	106.02	77.75	798	963.19	608.72	2913.1	2472.03	1646.07	1273.15	1001.34	87.99	89.54	-2.1973	-7.14536	0.322313	-0.198976	6.47436	3.1197	0.389297	-4.94633	7.35103	-2.12999	7.89755	7.29481	1.41762	0.362877	-2.66736	-1.05474	-4.08498
TC02000407.hg.1	ANXA4	annexin A4	NM_001153	NM_001153	RefSeq	Homo sapiens annexin A4 (ANXA4), mRNA.	Coding	chr2	69871557 - 70053596	+	325.23	349.41	272.86	389.36	295.53	422.69	319.99	300.78	421.87	99.69	97.78	96.73	303.77	356.77	390.48	374.94	295.82	339.89	292.35	321.09	105.71	128.31	-6.60454	-7.28084	6.38957	-6.32419	6.23387	6.40894	-7.51169	-6.61742	3.8539	-5.21699	3.39415	2.24953	0.216489	0.129664	-1.67979	-0.0868251	-1.89628
TC04001514.hg.1	ANXA5	annexin A5	NM_001154	NM_001154	RefSeq	Homo sapiens annexin A5 (ANXA5), mRNA.	Coding	chr4	122589110 - 122618268	-	805.54	888.38	484.82	226.86	230.73	243.07	144.56	171.98	139.26	314.63	392.38	151.29	888.03	860.32	837.21	689.98	530.49	328.01	409.14	218.29	219.87	750.26	2.02361	4.22462	-2.83502	0.620503	-7.39349	-4.75331	-3.77457	-0.353349	-5.2671	-4.31466	-7.31695	-6.98015	-1.58973	-2.21563	-1.40512	-0.625897	0.184615
TC05001947.hg.1	ANXA6	annexin A6	NM_001155	NM_001155	RefSeq	Homo sapiens annexin A6 (ANXA6), transcript variant 1, mRNA.	Coding	chr5	150480267 - 150537443	-	907.86	1235.36	971.8	143.03	167.84	150.3	85.78	95.94	86.97	84.97	88.69	100.54	1477.07	1556.56	1676.42	295.85	359.18	176.12	193.21	106.55	110.37	102.31	9.66285	11.7528	11.5469	2.41474	1.08668	-7.43403	4.13309	5.33558	12.7525	-3.7303	-1.88769	-6.09283	-2.74625	-3.52416	-3.49678	-0.777914	-0.750537
TC07001285.hg.1	AOAH	acyloxyacyl hydrolase (neutrophil)	NM_001177506	NM_001177506	RefSeq	Homo sapiens acyloxyacyl hydrolase (neutrophil) (AOAH), transcript variant 2, mRNA.	Coding	chr7	36552456 - 36764154	-	508.2	588.48	488.91	32.44	33.82	33.99	28	29.35	30.5	31.43	30.64	33.54	457.27	285.49	263.39	32.74	31.37	30.68	33.37	29.59	33.83	31.63	13.9692	14.2897	14.268	-4.31732	-7.2229	-6.51625	7.72119	5.18561	6.23743	-5.70639	-7.33955	-7.16625	-3.97899	-4.17005	-4.0481	-0.191055	-0.0691065
TC04000579.hg.1	AP1AR	adaptor-related protein complex 1 associated regulatory protein	NM_001128426	NM_001128426	RefSeq	Homo sapiens adaptor-related protein complex 1 associated regulatory protein (AP1AR), transcript variant 2, mRNA.	Coding	chr4	113152893 - 113191211	+	95.04	108.28	80.91	140	135.69	123.86	119.97	113.04	121.21	64.98	45.59	45.33	119.73	146.96	157.31	194.93	145.3	147.04	143.76	118.32	60.57	61.99	-3.19581	-5.21221	-1.47799	-4.83129	2.9783	2.39912	-6.77895	-7.31363	2.17623	-4.41074	2.42545	0.987025	0.499563	0.327084	-0.877456	-0.172479	-1.37702
TC14002205.hg.1	AP1G2	adaptor-related protein complex 1, gamma 2 subunit	NM_003917	NM_003917	RefSeq	Homo sapiens adaptor-related protein complex 1, gamma 2 subunit (AP1G2), mRNA.	Coding	chr14	24028774 - 24037279	-	1028.03	955.57	1246.85	680.26	525.6	696.82	572.57	367.65	517.33	323.11	311.8	280.89	1173.91	1172.18	1279.21	595.4	531.51	561.71	462.33	462.85	228.9	231.81	-1.30487	0.421037	6.45942	-4.4485	2.06313	-2.6717	5.12197	5.11576	9.68676	-3.00673	4.53619	1.84884	-0.76585	-1.16384	-1.81191	-0.397989	-1.04606
TC07000644.hg.1	AP1S1	adaptor-related protein complex 1, sigma 1 subunit	NM_001283	NM_001283	RefSeq	Homo sapiens adaptor-related protein complex 1, sigma 1 subunit (AP1S1), mRNA.	Coding	chr7	100797678 - 100804877	+	129.51	147.8	147.45	246.9	269.08	267.25	221.11	208.23	191.56	150.26	137.86	152.36	139.69	123.11	134.26	279.6	344.24	267.6	251.12	209.25	159.63	146.4	1.9398	-1.94041	-7.66159	-2.36621	3.17114	-0.981274	3.37972	-0.0734935	-6.2407	-3.65351	0.459778	-2.56333	0.884405	0.547934	0.0537378	-0.336471	-0.830668
TC0X000882.hg.1	AP1S2	adaptor-related protein complex 1, sigma 2 subunit	NM_003916	NM_003916	RefSeq	Homo sapiens adaptor-related protein complex 1, sigma 2 subunit (AP1S2), transcript variant 2, mRNA.	Coding	chrX	15843929 - 15873100	-	326.66	350.47	252.15	183.89	197.74	213.86	147.35	147.37	141.41	129.58	117.78	120.87	359.66	420.99	376.63	248.85	191.68	193.06	155.78	146.21	105.86	122.19	-2.26125	1.75024	3.18627	-0.625704	1.31081	-4.35872	0.718265	4.13187	6.05718	-2.71119	-0.591727	-3.86864	-0.63075	-1.0776	-1.32266	-0.446847	-0.691907
TC19000747.hg.1	AP2A1	adaptor-related protein complex 2, alpha 1 subunit	NM_130787	NM_130787	RefSeq	Homo sapiens adaptor-related protein complex 2, alpha 1 subunit (AP2A1), transcript variant 2, mRNA.	Coding	chr19	50270180 - 50310369	+	579.3	563.03	553.83	970.01	773.08	731.4	1311.93	955.28	887.74	1969.99	1931.48	1931.13	553.15	476.29	438.64	768.24	918.53	785.28	1063.28	1002.72	1712.11	1883.42	-2.69229	-0.546234	8.44091	-4.7076	4.0717	0.317908	0.0848002	1.73546	6.09421	-3.1334	2.45488	-0.0190118	0.534104	0.874238	1.78205	0.340134	1.24795
TC03000994.hg.1	AP2M1	adaptor-related protein complex 2, mu 1 subunit	NM_001025205	NM_001025205	RefSeq	Homo sapiens adaptor-related protein complex 2, mu 1 subunit (AP2M1), transcript variant 2, mRNA.	Coding	chr3	183892477 - 183901879	+	696.33	766.73	674.85	1000.75	833.99	847.59	1272.15	1034.49	1010.95	1590.14	1437.69	1526.02	611.78	698.45	737.61	1055.29	870.17	895.44	908.82	1035.94	1311.16	1288.94	-4.8253	-1.65132	3.49407	-4.03942	1.44725	-2.45695	-2.81633	-2.80395	1.47909	-5.62523	-2.94968	-3.54273	0.32445	0.628209	1.0918	0.303759	0.767353
TC19001658.hg.1	AP2S1	adaptor-related protein complex 2, sigma 1 subunit	NM_004069	NM_004069	RefSeq	Homo sapiens adaptor-related protein complex 2, sigma 1 subunit (AP2S1), transcript variant AP17, mRNA.	Coding	chr19	47341423 - 47354203	-	395.11	344.1	349.26	990.96	939.69	994.75	1279.4	1069.26	933.76	1338.4	1180.21	1154.45	453.58	411.26	356.35	943.57	1090.99	902.42	1135.95	1017.47	1089.88	1231.08	6.0831	4.9481	7.13886	-5.684	-3.487	-6.61645	3.84746	3.1928	4.1692	-5.07583	-5.75823	-6.9117	1.42865	1.5832	1.75439	0.154547	0.325732
TC05000548.hg.1	AP3S1	adaptor-related protein complex 3, sigma 1 subunit	NM_001284	NM_001284	RefSeq	Homo sapiens adaptor-related protein complex 3, sigma 1 subunit (AP3S1), mRNA.	Coding	chr5	115177178 - 115274332	+	247.78	260.79	184.27	296.79	289.47	278.06	264.64	260.97	238.74	101.66	131.75	130.68	277.42	280.97	283.66	303.89	249.69	276.03	251.56	283.57	129.31	144.24	-5.34874	-7.07556	-0.87084	-4.65995	4.09814	2.96831	-7.57228	-7.30289	3.15242	-5.63591	1.61539	0.644446	0.334828	0.156529	-0.922059	-0.178299	-1.25689
TC12000765.hg.1	APAF1	apoptotic peptidase activating factor 1	NM_001160	NM_001160	RefSeq	Homo sapiens apoptotic peptidase activating factor 1 (APAF1), transcript variant 2, mRNA.	Coding	chr12	99038919 - 99129211	+	179.92	220.35	169.31	160.53	167.75	213.51	163.49	184.72	195.37	96.21	98.31	87.32	190.06	214.92	227.21	149.18	133.22	132.55	113.36	109.49	65.5	73.24	-7.31942	-7.50613	1.53624	-6.45521	1.38578	3.28705	-0.381498	1.33261	5.35215	-2.85865	2.11082	-0.93229	-0.0744534	-0.0620227	-1.00759	0.0124307	-0.933135
TC10000181.hg.1	APBB1IP	amyloid beta (A4) precursor protein-binding, family B, member 1 interacting protein	NM_019043	NM_019043	RefSeq	Homo sapiens amyloid beta (A4) precursor protein-binding, family B, member 1 interacting protein (APBB1IP), mRNA.	Coding	chr10	26726706 - 26856732	+	699.58	753.86	563	252.28	247.01	230.25	324.72	364.87	542.06	95.13	87.5	98.48	813.13	968.29	1016.34	158.19	169.52	140.19	225.18	159.29	104.76	94.26	4.76468	-3.29538	10.1994	-1.73745	6.97754	5.14155	9.42393	4.58648	10.1821	-4.57259	-1.26278	-1.71702	-1.45704	-0.736296	-2.83356	0.720745	-1.37652
TC03000297.hg.1	APEH	acylaminoacyl-peptide hydrolase	BC001499	BC001499	GenBank	Homo sapiens N-acylaminoacyl-peptide hydrolase, mRNA (cDNA clone MGC:2178 IMAGE:2964527), complete cds.	Coding	chr3	49711435 - 49721396	+	509.4	518.85	426.78	1115.71	968.21	1090.29	1268.35	1071.5	1258.12	1109.29	1115.53	981.24	614.51	600.97	605.58	1109.22	972.61	1068.03	1011.92	1136.33	994.75	999.04	3.16897	4.01921	3.02328	-5.15103	-7.57572	-6.30936	2.71632	1.38226	0.84902	-5.66119	-7.22589	-6.87028	1.12808	1.30734	1.14274	0.179263	0.0146593
TC14000055.hg.1	APEX1	APEX nuclease (multifunctional DNA repair enzyme) 1	NM_001244249	NM_001244249	RefSeq	Homo sapiens APEX nuclease (multifunctional DNA repair enzyme) 1 (APEX1), transcript variant 4, mRNA.	Coding	chr14	20923290 - 20925933	+	4615.3	4665.32	3386.06	4207.54	3543.43	4174.01	4795.95	4741.41	5088.06	1644.76	1765.05	1910.28	4439	4827.4	5322.69	4686.58	4409.41	4676.49	4207.59	4669.65	2055.89	2327.68	-7.31392	-6.5421	2.27949	-3.24538	4.34917	7.4841	-7.25376	-6.95209	2.70674	-5.56823	2.96113	0.950384	-0.0761501	0.22208	-1.23888	0.29823	-1.16273
TC0X000326.hg.1	APEX2	APEX nuclease (apurinic/apyrimidinic endonuclease) 2	NM_014481	NM_014481	RefSeq	Homo sapiens APEX nuclease (apurinic/apyrimidinic endonuclease) 2 (APEX2), nuclear gene encoding mitochondrial protein, transcript variant 1, mRNA.	Coding	chrX	55026780 - 55035490	+	135.35	141.2	131.08	719.92	607.73	584	776.14	579.4	581.49	642.17	612.3	591.82	206.22	248.1	230.85	619.37	527.66	532.75	571.51	655.62	632.21	703.77	9.22532	7.98178	9.92583	-6.45675	-7.48655	-7.37078	4.81291	3.75213	5.08897	-5.13229	-5.52911	-6.81235	2.22412	2.23525	2.17916	0.0111318	-0.044961
TC15000582.hg.1	APH1B	APH1B gamma secretase subunit	NM_001145646	NM_001145646	RefSeq	Homo sapiens anterior pharynx defective 1 homolog B (C. elegans) (APH1B), transcript variant 2, mRNA.	Coding	chr15	63569749 - 63601325	+	332.95	333.33	200.53	214.89	180.71	228.73	165.96	170.39	173.77	73.78	64.12	63.29	346.67	411.95	412.96	237.25	179.86	177.5	150.53	135.9	76.97	74.83	-5.46982	-3.17595	4.34653	-3.75399	6.19909	6.72377	0.971124	3.92191	8.50889	-3.10042	2.37772	0.826326	-0.441718	-0.726407	-2.07196	-0.284688	-1.63024
TC01001323.hg.1	APOA1BP	apolipoprotein A-I binding protein	NM_144772	NM_144772	RefSeq	Homo sapiens apolipoprotein A-I binding protein (APOA1BP), mRNA.	Coding	chr1	156561542 - 156566601	+	222.81	224.78	194.84	446.9	369.39	351.8	449.31	354.28	355.02	175.07	179.88	170.85	313.99	303.31	280.61	487.96	527.74	502.73	543.04	499.92	156.52	165.54	0.615734	0.188224	-5.32907	-6.45495	4.02561	3.88095	2.39551	0.970198	1.8524	-5.60201	6.39986	4.52221	0.857745	0.844628	-0.286307	-0.0131169	-1.14405
TC22001425.hg.1	APOBEC3B	apolipoprotein B mRNA editing enzyme, catalytic polypeptide-like 3B	NM_004900	NM_004900	RefSeq	Homo sapiens apolipoprotein B mRNA editing enzyme, catalytic polypeptide-like 3B (APOBEC3B), transcript variant 1, mRNA.	Coding	chr22	39378352 - 39394225	+	374.3	340.73	386.94	1703.52	1751.91	1486.18	1685.37	1762.53	1692.71	1296.79	1384.38	1580.89	625.86	540.94	439.61	1782.2	1903.05	1568.25	1994.69	1700.7	1126.66	1288.73	9.129	9.94385	7.85082	-6.24884	-5.89635	-4.53721	4.89552	3.27005	0.911877	-5.52252	-2.57118	-2.3912	2.1633	2.22363	1.94859	0.0603305	-0.214712
TC19000634.hg.1	APOC1	apolipoprotein C-I	NM_001645	NM_001645	RefSeq	Homo sapiens apolipoprotein C-I (APOC1), mRNA.	Coding	chr19	45417577 - 45422606	+	134.04	172.1	159.02	1239.12	1079.58	1365.21	1182.05	1003.14	1049.33	136.1	160.53	198.55	159.24	160.64	118.03	1462.9	1315.24	1380.5	1169.49	1287.73	271.62	325.73	10.506	10.3008	-7.64526	-5.27677	8.58696	8.87611	10.2668	7.22792	-0.199257	-4.43719	7.18482	4.5987	2.98652	2.80198	0.0806311	-0.184542	-2.90589
TC19000635.hg.1	APOC1P1	apolipoprotein C-I pseudogene 1	NR_028413	NR_028413	RefSeq	Homo sapiens apolipoprotein C-I pseudogene 1 (APOC1P1), transcript variant 2, non-coding RNA.	Coding	chr19	45430060 - 45434643	+	108.26	107.19	118.6	200.43	208.2	253.84	227.04	202.48	186.83	138.26	119.53	150.91	97.48	82.27	87.65	221.92	209.16	204.2	217.42	208.07	165.37	157.37	1.8957	1.39763	-5.69639	-6.10993	-0.895262	-1.27653	5.54672	3.60695	1.03664	-5.70603	-3.03365	-3.41988	0.981404	0.880559	0.28589	-0.100845	-0.695514
TC22000700.hg.1	APOL3	apolipoprotein L, 3	NM_145640	NM_145640	RefSeq	Homo sapiens apolipoprotein L, 3 (APOL3), transcript variant alpha/d, mRNA.	Coding	chr22	36536371 - 36562225	-	221.47	161.94	217.59	107.79	111.3	129.14	166.17	174.05	228.18	422.49	538.28	308.11	157.73	162.08	203.71	74.56	82.04	71.12	100.76	83.17	182.66	195.02	-1.06441	-7.49504	-1.4827	-0.500417	3.2595	-0.63135	3.33883	-0.575213	-7.44233	-3.92829	4.22078	0.658923	-0.777523	-0.0806163	1.05551	0.696907	1.83304
TC22000701.hg.1	APOL4	apolipoprotein L, 4	NM_030643	NM_030643	RefSeq	Homo sapiens apolipoprotein L, 4 (APOL4), transcript variant a, mRNA.	Coding	chr22	36585172 - 36600886	-	109.59	94.4	124.79	231.07	154.38	155.62	269.06	243.9	316.36	158.35	166.71	227.46	107.5	103.09	98.08	125.35	135.18	115.82	189.94	171.91	143.16	162.75	-2.85341	3.14645	-2.42213	-2.30542	-7.56734	-3.01283	-4.30286	1.1385	-1.60085	-1.37987	-5.12157	-5.67674	0.701455	1.33577	0.739198	0.634314	0.0377424
TC22000262.hg.1	APOL6	apolipoprotein L, 6	NM_030641	NM_030641	RefSeq	Homo sapiens apolipoprotein L, 6 (APOL6), mRNA.	Coding	chr22	36044424 - 36064456	+	323.16	291.31	245.46	175.91	160.9	190.75	200.18	192.15	313.46	371.91	220.08	238.55	205.23	228.85	274.55	103.37	104.45	81.8	144.02	103.29	300.07	411.68	-1.13134	-6.46405	-7.68672	-4.58286	-3.94596	-6.9998	2.70891	-1.57027	-4.08651	-4.31955	3.42876	0.130068	-0.699202	-0.312827	-0.0810062	0.386376	0.618196
TC0X000923.hg.1	APOO	apolipoprotein O	NM_024122	NM_024122	RefSeq	Homo sapiens apolipoprotein O (APOO), transcript variant 1, mRNA.	Coding	chrX	23851465 - 23926057	-	350.38	389.76	183.51	951.71	923.44	1018.33	1097.51	1177.55	1107.7	771.47	874	704.52	418.9	519.2	452.27	1058.18	1090.07	968	1161.75	1043.43	677.44	701.94	1.2302	1.99266	-0.764915	-3.83755	-4.42576	-1.09389	4.15197	2.72135	-2.12752	-5.37109	-0.890989	-0.990009	1.71944	1.94534	1.41484	0.2259	-0.304597
TC0X000439.hg.1	APOOL	apolipoprotein O-like	NM_198450	NM_198450	RefSeq	Homo sapiens apolipoprotein O-like (APOOL), mRNA.	Coding	chrX	84258832 - 84348323	+	371.32	449.12	193.32	741.19	579.19	491.98	757.62	661.05	586.99	222.54	172.98	197.2	353.94	375.81	406.19	499.62	461.9	449.94	485.6	494.66	341.3	282.76	-3.95851	-3.0176	-5.23445	-5.97333	3.47186	6.22097	-3.78518	-3.52489	-5.70813	-5.49443	-1.7137	-1.8236	0.903908	1.06294	-0.695475	0.15903	-1.59938
TC21000340.hg.1	APP	amyloid beta (A4) precursor protein	NM_000484	NM_000484	RefSeq	Homo sapiens amyloid beta (A4) precursor protein (APP), transcript variant 1, mRNA.	Coding	chr21	27252861 - 27543446	-	791.06	955.07	619.26	226.28	221.86	358.19	216.45	219.87	423.38	117.15	115.7	128.89	1230.68	1162.17	1180.13	302.59	301.07	294.93	385.2	289.05	196.47	160.18	1.54529	-0.426371	8.34867	-6.4404	-0.00323449	-1.38099	10.4579	4.6482	9.54476	-5.11241	-0.117669	-1.73391	-1.56715	-1.51243	-2.68835	0.054718	-1.1212
TC03000365.hg.1	APPL1	adaptor protein, phosphotyrosine interaction, PH domain and leucine zipper containing 1	NM_012096	NM_012096	RefSeq	Homo sapiens adaptor protein, phosphotyrosine interaction, PH domain and leucine zipper containing 1 (APPL1), mRNA.	Coding	chr3	57261765 - 57312980	+	733.63	749.64	526.18	161.71	110.4	163.81	91.42	78.6	106.45	45.48	42.71	43.4	520.66	607.87	667.6	213.65	194.45	309.9	163.51	229.49	55.08	69.03	5.31511	8.32705	12.1235	-2.30126	4.35864	2.90802	1.21668	2.16969	9.25588	-5.11653	2.28146	1.11024	-2.20954	-2.85448	-3.91503	-0.644938	-1.70549
TC12001913.hg.1	APPL2	adaptor protein, phosphotyrosine interaction, PH domain and leucine zipper containing 2	NM_001251904	NM_001251904	RefSeq	Homo sapiens adaptor protein, phosphotyrosine interaction, PH domain and leucine zipper containing 2 (APPL2), transcript variant 2, mRNA.	Coding	chr12	105567074 - 105630016	-	356.91	423.92	345.49	271.02	224.47	244.71	394.03	266.72	364.55	684.33	657.06	555.75	292.32	312.42	350.15	232.27	248.73	251.99	232.75	274.16	339.74	451.54	-1.81713	-7.20594	-0.79987	-3.329	4.8691	-0.346811	-3.05597	-4.95073	-6.05676	-5.60528	-1.80928	-3.34764	-0.604	-0.149416	0.752386	0.454584	1.35639
TC16001344.hg.1	APRT	adenine phosphoribosyltransferase	NM_000485	NM_000485	RefSeq	Homo sapiens adenine phosphoribosyltransferase (APRT), transcript variant 1, mRNA.	Coding	chr16	88875877 - 88878342	-	482.63	448.9	435.97	648.85	640.79	800.43	823	819.03	752.59	276.2	290.9	321.07	494.26	556.29	506.13	948.81	955.62	689.15	871.68	788.1	465.79	393.24	-1.64726	1.38212	-1.08579	-4.97304	4.06278	7.12648	-1.31756	-0.334472	-5.66713	-5.67344	-0.700782	0.18826	0.605657	0.808377	-0.624139	0.20272	-1.2298
TC09001012.hg.1	AQP3	aquaporin 3 (Gill blood group)	NM_004925	NM_004925	RefSeq	Homo sapiens aquaporin 3 (Gill blood group) (AQP3), mRNA.	Coding	chr9	33441152 - 33447631	-	202.9	161.82	219.71	229.35	414.06	453.34	277.4	381.54	280.16	660.88	867.08	853.21	160.95	141.38	139.92	201.64	231.3	186.21	266.12	215.03	374.43	381.13	-3.38608	-2.78718	5.98785	-6.19979	-1.85922	2.58217	-2.38861	-1.35005	4.77563	-4.70452	0.704767	-2.05858	0.859075	0.679765	2.02756	-0.17931	1.16849
TC04002955.hg.1	ARAP2	ArfGAP with RhoGAP domain, ankyrin repeat and PH domain 2	NM_015230	NM_015230	RefSeq	Homo sapiens ArfGAP with RhoGAP domain, ankyrin repeat and PH domain 2 (ARAP2), mRNA.	Coding	chr4	36067620 - 36246131	-	342.52	331.35	401.76	31.04	36.77	28.4	42.88	39.98	59.07	41.32	33.73	35.67	272.3	286.84	348.73	40.36	36.63	26.54	41.2	29.29	38.44	42.93	11.8714	8.95633	11.8059	-2.74552	-6.32603	-5.43948	8.21434	6.52008	9.01857	-5.69934	-6.53153	-6.53172	-3.48604	-2.93822	-3.28036	0.54782	0.205678
TC14001310.hg.1	AREL1	apoptosis resistant E3 ubiquitin protein ligase 1	NM_001039479	NM_001039479	RefSeq	Homo sapiens apoptosis resistant E3 ubiquitin protein ligase 1 (AREL1), mRNA.	Coding	chr14	75119880 - 75179818	-	624.32	633.5	565.07	1206.21	1073.99	939.72	1404.89	1208.84	1104.43	1401.24	1355.74	1446.47	721.26	824.32	796.48	1143.74	1264.04	1203.57	1353.53	1312.35	1217.71	1384.41	0.416472	2.13717	4.55899	-5.25057	-3.37631	-6.11971	0.577153	0.735922	-0.191467	-4.59895	-6.9624	-7.2368	0.815163	1.02304	1.20668	0.207873	0.391519
TC12003225.hg.1	ARF3	ADP-ribosylation factor 3	NM_001659	NM_001659	RefSeq	Homo sapiens ADP-ribosylation factor 3 (ARF3), mRNA.	Coding	chr12	49297286 - 49351334	-	966.87	1036.01	747.22	1147.28	1195.36	1083.81	688.43	735.31	670.68	184.3	168.96	179.38	989.14	977.26	980.53	1302.92	1341.92	1096.27	1056.52	840.54	221.02	228.17	-5.30046	-4.90829	8.26076	2.55811	12.1168	10.2306	-3.80871	-7.44267	9.19103	-3.3471	7.75893	4.39306	0.329913	-0.380178	-2.35535	-0.710091	-2.68527
TC03001495.hg.1	ARF4	ADP-ribosylation factor 4	NM_001660	NM_001660	RefSeq	Homo sapiens ADP-ribosylation factor 4 (ARF4), mRNA.	Coding	chr3	57557090 - 57583947	-	1190.75	1170.7	780.06	1293.76	1462.78	1391.11	1616.44	1672.89	1501.24	2796.76	3038.18	2287.66	1065.56	1213.55	1197.84	1632.6	1532.92	1427.03	1528.39	1437.58	2382.15	2710.31	-5.01182	-3.27258	1.47187	-4.35279	1.82355	0.293632	-2.65159	-3.8866	2.95439	-5.60812	-0.0895457	-0.443728	0.425207	0.633473	1.38665	0.208266	0.961439
TC08001293.hg.1	ARFGEF1	ADP-ribosylation factor guanine nucleotide-exchange factor 1 (brefeldin A-inhibited)	NM_006421	NM_006421	RefSeq	Homo sapiens ADP-ribosylation factor guanine nucleotide-exchange factor 1 (brefeldin A-inhibited) (ARFGEF1), mRNA.	Coding	chr8	68085747 - 68255912	-	693.65	789.28	624.7	647.2	539.91	593.58	564.12	477.55	582.47	458.03	356.21	324.66	708.96	751.08	759.88	542.8	515.34	499.57	474.53	420.81	250.3	289.15	-6.00085	-4.74584	-0.597619	-5.76869	-1.90466	-3.23311	-0.180605	0.33484	5.26102	-3.97106	1.85635	-1.22595	-0.240512	-0.37469	-0.896936	-0.134178	-0.656424
TC06000983.hg.1	ARG1	arginase, liver	NM_000045	NM_000045	RefSeq	Homo sapiens arginase, liver (ARG1), transcript variant 2, mRNA.	Coding	chr6	131894284 - 131905472	+	27.58	28.56	32.71	32.35	32.3	32.12	37.76	35.62	41.39	843.48	1328.15	563.53	37.74	84.34	56.18	25.87	27.25	26.85	26.97	26.61	613.92	681.43	-6.8638	-4.33529	9.33295	-3.69633	8.09326	8.02606	-2.46536	-3.60183	4.70875	-5.70531	12.0642	9.07406	0.127141	0.370493	4.86021	0.243352	4.73307
TC14000409.hg.1	ARG2	arginase 2	NM_001172	NM_001172	RefSeq	Homo sapiens arginase, type II (ARG2), nuclear gene encoding mitochondrial protein, mRNA.	Coding	chr14	68086515 - 68118437	+	205.53	203.43	104.05	270.36	427.81	385.12	406.16	591.63	584.94	1345.38	858.57	562.54	94.57	134.55	81.55	397.93	320.19	283.04	294.4	348.01	1319.07	2169.13	-2.47639	0.252663	1.13509	-3.68294	-2.49446	-4.94345	2.28192	1.03348	6.67621	-5.67133	3.05153	2.19821	1.11867	1.67129	2.40756	0.552624	1.28889
TC13000861.hg.1	ARGLU1	arginine and glutamate rich 1	NM_018011	NM_018011	RefSeq	Homo sapiens arginine and glutamate rich 1 (ARGLU1), mRNA.	Coding	chr13	107194021 - 107220514	-	1557.51	1512.5	1708.71	918.28	775.91	893.32	941.9	872.5	1106.34	960.6	860.08	854.02	1702.29	1724.52	1942.38	847.55	758.75	916.93	670.95	828.89	699.49	767.18	1.60804	-0.633165	1.16693	-5.45966	-7.45884	-6.87803	3.78509	2.56874	4.16339	-5.00717	-6.24422	-7.27331	-0.886956	-0.715472	-0.837397	0.171484	0.0495587
TC11001723.hg.1	ARHGAP1	Rho GTPase activating protein 1	NM_004308	NM_004308	RefSeq	Homo sapiens Rho GTPase activating protein 1 (ARHGAP1), mRNA.	Coding	chr11	46698630 - 46722162	-	1096.21	1117.92	907.46	1131.01	1208.01	1097.14	871.4	786.61	661.77	415.17	431.79	408.4	1105.55	1143.29	1099.25	1163.87	1200.4	1032.7	983.35	925.18	306.56	375.34	-6.81274	-4.37765	4.40621	-0.596389	7.8878	1.81404	-7.59001	-5.26694	5.99465	-3.78409	4.93333	2.69029	0.143582	-0.431239	-1.30834	-0.574821	-1.45192
TC15000223.hg.1	ARHGAP11A	Rho GTPase activating protein 11A	NM_014783	NM_014783	RefSeq	Homo sapiens Rho GTPase activating protein 11A (ARHGAP11A), transcript variant 1, mRNA.	Coding	chr15	32907345 - 32932150	+	211.72	264.96	115.93	1156.16	1198.98	1284.57	1303.75	1464.63	1665.36	2077.55	1976.13	1922.66	233.55	301.58	303.66	1213.27	1055.84	1218.53	1042.46	1190.14	1451.82	1599.57	4.62728	4.97133	6.38892	-3.96846	2.18044	-2.63458	7.21583	4.80317	7.35588	-5.57721	-3.70394	-3.4702	2.69901	2.97788	3.41509	0.278868	0.716077
TC15002760.hg.1	ARHGAP11B	Rho GTPase activating protein 11B	NM_001039841	NM_001039841	RefSeq	Homo sapiens Rho GTPase activating protein 11B (ARHGAP11B), mRNA.	Coding	chr15	30916697 - 30931023	+	276.38	323.95	150.59	1093.49	1117.56	1209.3	1151.72	1236.28	1514.51	1952.17	1884.17	1887.54	284.69	352.78	361.3	983.34	1045.38	1141.31	1002.17	1118.83	1293.61	1412.59	3.50546	3.5501	5.68548	-5.35511	2.69563	-1.41152	6.15376	4.14763	6.37379	-5.70796	-4.01928	-4.36389	2.25873	2.44046	3.00275	0.181727	0.744017
TC10001159.hg.1	ARHGAP12	Rho GTPase activating protein 12	NM_018287	NM_018287	RefSeq	Homo sapiens Rho GTPase activating protein 12 (ARHGAP12), transcript variant 1, mRNA.	Coding	chr10	32094365 - 32217770	-	157.23	170.51	151.24	226.89	170.15	197.44	163.87	150.16	192.21	94.02	85.94	85	166.94	193.04	222.62	208.38	143.08	183.32	127.6	129.53	46.87	55.14	-5.38675	-7.44231	1.46744	-5.16289	3.36382	2.39278	-7.26971	-2.66761	5.23422	-3.36875	3.17859	2.5685	0.303547	0.0740544	-0.853866	-0.229493	-1.15741
TC02000905.hg.1	ARHGAP15	Rho GTPase activating protein 15	ENST00000473426	ENST00000473426	ENSEMBL	cdna:known chromosome:GRCh37:2:144359086:144366328:1 gene:ENSG00000075884 gene_biotype:protein_coding transcript_biotype:processed_transcript	Coding	chr2	144359086 - 144366328	+	251.06	239.52	297.07	18.39	17.78	21.95	17.54	14.64	31.97	16.29	20.37	16.41	86.24	90.04	83.87	18.57	21.66	23.07	15.69	15.45	18.32	16.2	12.5751	7.1617	12.743	-6.42713	-7.02473	-7.17504	8.68951	9.0846	9.11352	-2.39912	-5.44292	-6.53852	-3.76046	-3.69583	-3.89325	0.0646284	-0.132797
TC02000904.hg.1	ARHGAP15	Rho GTPase activating protein 15	NM_018460	NM_018460	RefSeq	Homo sapiens Rho GTPase activating protein 15 (ARHGAP15), mRNA.	Coding	chr2	143848931 - 144525921	+	830.29	886.01	734.36	262.05	212.7	347	233.79	221.34	314.31	125.46	115.84	95.01	648.83	625.81	613.77	280.25	233.14	255.35	175.94	184.04	103.95	121.79	3.32124	4.66261	10.1203	-6.36561	0.742991	1.59872	5.83416	7.11569	9.31418	-1.57967	2.4555	-1.42674	-1.60128	-1.68459	-2.87064	-0.0833107	-1.26936
TC06004137.hg.1	ARHGAP18	Rho GTPase activating protein 18	NM_033515	NM_033515	RefSeq	Homo sapiens Rho GTPase activating protein 18 (ARHGAP18), mRNA.	Coding	chr6	129897277 - 130031370	-	243.43	321.75	93.76	561.99	403.93	627.94	532.85	429.01	567.82	104.77	97.16	136.87	254.9	223.04	231.68	429.55	335.06	386.54	307.83	305.49	132.67	189.84	-3.1646	-3.38668	-5.92439	-6.42575	4.8636	6.50085	-0.229747	-3.48221	-3.77981	-3.58606	0.555836	-1.56751	1.42626	1.38123	-0.799342	-0.045034	-2.2256
TC10002952.hg.1	ARHGAP19	Rho GTPase activating protein 19	NM_001204300	NM_001204300	RefSeq	Homo sapiens Rho GTPase activating protein 19 (ARHGAP19), transcript variant 2, mRNA.	Coding	chr10	98978996 - 99052430	-	234.4	229.44	180.29	909.35	775.53	838.77	1318	1243.21	1403.45	1395.3	1414.23	1334.48	270.63	300.9	283.6	610.6	614.41	688.2	780.98	875.75	1064.17	1136.92	7.22126	9.67323	10.0838	1.32225	1.72325	-7.18643	5.24956	5.23376	7.91358	-2.49276	0.793389	-3.65768	1.97696	2.62992	2.69508	0.652963	0.71812
TC10001264.hg.1	ARHGAP22-IT1	ARHGAP22 intronic transcript 1 (non-protein coding)	ENST00000505718	ENST00000505718	ENSEMBL	havana:sense_intronic chromosome:GRCh37:10:49718568:49719632:-1 gene:ENSG00000248682 gene_biotype:sense_intronic transcript_biotype:sense_intronic	Coding	chr10	49717904 - 49719721	-	73.58	84.31	64.2	38.77	64.33	39.63	46.06	63.94	55.81	39.39	43.46	51.27	157.76	157.63	141.53	51.52	55.33	64.65	61.32	78.91	57.4	57.59	-3.72558	-4.82602	-1.67429	-5.77985	-7.54434	-5.61689	5.45538	1.49227	5.35704	-4.32147	-7.46994	-5.79097	-0.670188	-0.425611	-0.727319	0.244577	-0.057131
TC17000461.hg.1	ARHGAP23	Rho GTPase activating protein 23	NM_001199417	NM_001199417	RefSeq	Homo sapiens Rho GTPase activating protein 23 (ARHGAP23), mRNA.	Coding	chr17	36584720 - 36668628	+	121.51	135.04	138.64	144.13	140.08	122.2	286.04	237.26	225.47	458.26	504.06	542.33	152.5	167.7	176.39	130.47	138.42	120.83	193.8	205.41	422.78	444.03	-7.38526	1.11835	7.97709	1.96939	8.13568	2.65136	-3.47712	-5.05261	4.96181	-0.586783	6.30361	2.24543	0.0390202	0.916605	1.92771	0.877585	1.88869
TC02000400.hg.1	ARHGAP25	Rho GTPase activating protein 25	NM_001007231	NM_001007231	RefSeq	Homo sapiens Rho GTPase activating protein 25 (ARHGAP25), transcript variant 1, mRNA.	Coding	chr2	68906733 - 69053965	+	305.46	332.46	441.65	104.27	109.04	133.04	68.02	71.34	80.12	61.59	67.52	74.8	353.53	395.2	477.99	108.06	85.4	79.74	77.23	65.43	70.69	66.55	4.11796	7.2839	7.519	0.0330212	0.00782566	-6.9742	6.22107	6.07723	7.73643	-3.99708	-4.75086	-7.204	-1.63001	-2.28334	-2.3906	-0.653331	-0.760592
TC05000782.hg.1	ARHGAP26	Rho GTPase activating protein 26	NM_001135608	NM_001135608	RefSeq	Homo sapiens Rho GTPase activating protein 26 (ARHGAP26), transcript variant 2, mRNA.	Coding	chr5	142149949 - 142608576	+	298.61	360.71	325.25	112.84	124.71	141.89	98.39	87.76	88.04	98.28	96.41	106.47	377.24	327.08	314.38	107.28	81.23	86.31	83.39	76.88	73.76	66.79	4.50611	7.56213	6.92851	-1.51282	-4.20777	-6.43331	6.43685	6.61175	8.04605	-4.95709	-4.86863	-6.1129	-1.37767	-1.84207	-1.70599	-0.464393	-0.328319
TC17_ctg5_hap1000011.hg.1	ARHGAP27	Rho GTPase activating protein 27	NM_199282	NM_199282	RefSeq	Homo sapiens Rho GTPase activating protein 27 (ARHGAP27), transcript variant 1, mRNA.	Coding	chr17_ctg5_hap1	86404 - 118136	-	297.59	297.75	346.88	138.53	154.2	149.73	129.45	137.95	125.32	192.16	248.35	190.49	297.98	305.96	300.3	150.56	157.85	154.91	158.67	146.02	189.83	205.96	3.39658	4.58026	-2.81511	-4.84186	-2.65552	-0.555233	5.05776	2.90399	-0.583565	-5.68187	-3.48338	-3.9295	-1.08817	-1.2599	-0.585822	-0.171736	0.502345
TC01003414.hg.1	ARHGAP30	Rho GTPase activating protein 30	NM_001025598	NM_001025598	RefSeq	Homo sapiens Rho GTPase activating protein 30 (ARHGAP30), transcript variant 1, mRNA.	Coding	chr1	161016732 - 161039760	-	250.97	310.45	329.68	139.26	164.88	185.8	101.35	120.32	112.95	112.78	118.85	131.77	301.12	291.18	316.78	167.91	141.8	130.07	124.45	112.52	137.62	132.9	-0.373913	4.11875	3.3185	-1.3903	-3.68115	-6.81195	3.02497	4.65516	4.18478	-3.90131	-7.12369	-6.02035	-0.863331	-1.40701	-1.28742	-0.54368	-0.424091
TC11002446.hg.1	ARHGAP32	Rho GTPase activating protein 32	NM_001142685	NM_001142685	RefSeq	Homo sapiens Rho GTPase activating protein 32 (ARHGAP32), transcript variant 1, mRNA.	Coding	chr11	128834955 - 129062093	-	350.4	346.9	212.5	137.11	118.52	104.84	83.15	74.67	86.89	38.2	40.87	46.69	367.66	340.72	402.84	191.61	154.71	182.99	107.92	133.56	57.29	81.52	0.67671	3.68413	7.07841	-1.00198	5.03644	2.91914	3.04096	4.09765	6.28604	-2.25439	1.25081	-2.87599	-1.30744	-1.86044	-2.82301	-0.553001	-1.51557
TC11000944.hg.1	ARHGAP42	Rho GTPase activating protein 42	NM_152432	NM_152432	RefSeq	Homo sapiens Rho GTPase activating protein 42 (ARHGAP42), mRNA.	Coding	chr11	100558384 - 100861656	+	49.15	79.52	48.32	86.54	61.2	61.25	68.93	41.53	58.17	218.54	409.97	243.46	71.6	87.32	94.07	122.32	53.2	89.33	41.05	58.4	164.56	138.45	-6.74738	-7.57499	2.7503	-5.32986	2.15037	3.07933	-7.61125	-2.76421	-0.860073	-4.00863	-4.70959	1.16521	0.26016	-0.0605228	2.28392	-0.320682	2.02376
TC0X000858.hg.1	ARHGAP6	Rho GTPase activating protein 6	NM_006125	NM_006125	RefSeq	Homo sapiens Rho GTPase activating protein 6 (ARHGAP6), transcript variant 3, mRNA.	Coding	chrX	11136239 - 11683821	-	95.51	111.43	86.45	212.22	184.72	218.85	169.69	132.9	157.19	77.46	85.13	80.37	79.43	60.95	60.11	178.56	171.07	136.67	154.65	129.9	78.18	84.01	2.26281	-2.05918	-5.98101	-2.43701	6.06421	2.36445	2.36933	0.316821	-6.1048	-5.04228	0.572312	-0.690814	1.07368	0.648651	-0.265269	-0.42503	-1.33895
TC12001624.hg.1	ARHGAP9	Rho GTPase activating protein 9	NM_032496	NM_032496	RefSeq	Homo sapiens Rho GTPase activating protein 9 (ARHGAP9), transcript variant 1, mRNA.	Coding	chr12	57866038 - 57882597	-	336.35	326.17	347.4	144.93	151.74	162.69	120.31	132.75	125.12	127.18	134.73	147.03	283.76	295.2	310.88	140.89	153.65	131.13	135.97	128.67	151.33	144.62	4.37518	6.27101	5.10475	-3.09879	-6.12461	-6.76997	4.42379	3.86912	2.95763	-5.28144	-7.30213	-6.28058	-1.1377	-1.4178	-1.30638	-0.280101	-0.168677
TC12001278.hg.1	ARHGDIB	Rho GDP dissociation inhibitor (GDI) beta	NM_001175	NM_001175	RefSeq	Homo sapiens Rho GDP dissociation inhibitor (GDI) beta (ARHGDIB), mRNA.	Coding	chr12	15094949 - 15114603	-	2916.76	2787.62	2440.67	1493.02	1665.3	1087.11	832.97	862.3	831.76	147.75	117.33	137.51	3323.97	3047.88	3197.9	1749.64	1362.73	1436.89	1175.66	1005.02	298.87	418.59	-0.284445	7.1813	14.0357	-0.785343	9.04665	11.0251	3.14766	5.01341	8.88699	-2.74403	4.10832	1.37274	-0.958721	-1.68461	-4.34107	-0.725892	-3.38234
TC19000589.hg.1	ARHGEF1	Rho guanine nucleotide exchange factor (GEF) 1	NM_004706	NM_004706	RefSeq	Homo sapiens Rho guanine nucleotide exchange factor (GEF) 1 (ARHGEF1), transcript variant 2, mRNA.	Coding	chr19	42387267 - 42434296	+	637.05	593.96	912.06	255.12	263.29	250.07	236.68	234.47	212.46	195.53	208.03	218.89	430.59	398.66	438.07	254.54	282.29	256.16	255.53	250.7	233.77	226.61	3.1794	3.77004	4.37367	-4.7947	-3.41359	-6.4385	1.37136	0.823299	1.90131	-5.49606	-5.85137	-6.49715	-1.45358	-1.62379	-1.75884	-0.170209	-0.305258
TC11001102.hg.1	ARHGEF12	Rho guanine nucleotide exchange factor (GEF) 12	NM_001198665	NM_001198665	RefSeq	Homo sapiens Rho guanine nucleotide exchange factor (GEF) 12 (ARHGEF12), transcript variant 2, mRNA.	Coding	chr11	120207618 - 120360645	+	433.28	493.43	162.44	831.71	824.04	912.17	830.58	830.67	916.42	3004.52	3283.68	2278.14	235.72	184.97	171.07	776.63	694.75	622.48	724.59	614.64	2125.67	2533.26	-2.68693	-2.88637	2.60876	-6.45817	5.18295	5.48737	5.44999	3.37961	9.40727	-5.61062	4.62389	3.46861	1.39002	1.39545	3.11268	0.00543529	1.72266
TC05000822.hg.1	ARHGEF37	Rho guanine nucleotide exchange factor (GEF) 37	NM_001001669	NM_001001669	RefSeq	Homo sapiens Rho guanine nucleotide exchange factor (GEF) 37 (ARHGEF37), mRNA.	Coding	chr5	148931510 - 149014531	+	85.23	93.88	106.31	133.69	114.15	103.52	199.21	159.05	177.16	431.08	300.71	268.89	91.56	85.86	83.34	97.48	113.01	107.99	135.22	125.71	242.87	251.15	-5.56097	0.74559	3.78528	-0.767275	2.05242	-1.30527	-4.25553	-0.830152	6.12609	-3.18373	3.74503	1.06146	0.297711	0.907408	1.78558	0.609697	1.48787
TC09001057.hg.1	ARHGEF39	Rho guanine nucleotide exchange factor (GEF) 39	NM_032818	NM_032818	RefSeq	Homo sapiens Rho guanine nucleotide exchange factor (GEF) 39 (ARHGEF39), mRNA.	Coding	chr9	35658872 - 35675863	-	102.13	99.33	111.69	289.26	309.96	319.12	311.48	338.85	360.51	469.97	496.63	557.77	108.22	113.02	115.08	337.89	284.14	343.07	293.06	372.43	413.43	489.67	6.84183	7.19422	9.50643	-5.45331	1.40021	-0.328507	6.64108	4.14376	7.52427	-5.66415	-3.34718	-4.54506	1.55278	1.68987	2.2814	0.137093	0.728621
TC0X001416.hg.1	ARHGEF6	Rac/Cdc42 guanine nucleotide exchange factor (GEF) 6	NM_004840	NM_004840	RefSeq	Homo sapiens Rac/Cdc42 guanine nucleotide exchange factor (GEF) 6 (ARHGEF6), mRNA.	Coding	chrX	135747706 - 135864247	-	1851.91	1818.08	1084.09	1095.83	967.6	1035.61	566.72	488.55	743.98	56.7	33.48	41.77	1478.27	1560.85	1576.5	1297.2	863.27	1139.62	589.15	644.31	63.86	71.35	-4.36978	-0.0574891	10.4603	-0.147736	10.7996	8.40551	-3.71629	4.66614	13.879	-1.69866	8.44009	7.47068	-0.577642	-1.38243	-5.16346	-0.804789	-4.58581
TC0X001092.hg.1	ARHGEF9	Cdc42 guanine nucleotide exchange factor (GEF) 9	NM_001173479	NM_001173479	RefSeq	Homo sapiens Cdc42 guanine nucleotide exchange factor (GEF) 9 (ARHGEF9), transcript variant 2, mRNA.	Coding	chrX	62854847 - 63005426	-	285.11	300.16	229.16	173.65	139.52	176.39	151.65	114.73	139.62	65.03	62.86	62.32	299.09	307.29	306.12	173.02	154.48	155.82	141.74	138.41	87.28	85.96	-1.36207	0.617999	7.94078	-4.77173	5.2339	3.3731	3.98165	4.07886	7.958	-4.06238	1.87543	-0.376005	-0.732727	-1.00437	-2.08882	-0.271643	-1.35609
TC02000583.hg.1	ARID5A	AT rich interactive domain 5A (MRF1-like)	NM_212481	NM_212481	RefSeq	Homo sapiens AT rich interactive domain 5A (MRF1-like) (ARID5A), mRNA.	Coding	chr2	97202464 - 97218375	+	441.07	359.37	414.86	178.44	238.16	224.16	180.45	201.13	173.39	184.6	188.91	191.31	333.24	317.32	282.77	210.05	231.09	207.67	233.68	205.17	222.52	207.99	0.53952	3.07377	3.15806	-5.30814	-6.57957	-7.42304	-1.1069	-2.68541	-2.30237	-5.69179	-7.47598	-7.2675	-0.929068	-1.12845	-1.10036	-0.199384	-0.171295
TC10000377.hg.1	ARID5B	AT rich interactive domain 5B (MRF1-like)	NM_001244638	NM_001244638	RefSeq	Homo sapiens AT rich interactive domain 5B (MRF1-like) (ARID5B), transcript variant 2, mRNA.	Coding	chr10	63661013 - 63856707	+	531.38	559.17	723.06	86.94	90.34	151.31	49.25	61.01	66.88	53.41	58.93	67.69	454.45	504.29	586.62	76.11	56.57	56.66	61.17	51.12	63.86	64.76	5.37375	10.1649	10.6853	-1.91047	-2.93414	-7.45225	8.96472	8.0628	9.63039	-5.27895	-7.43716	-6.16667	-2.49937	-3.35406	-3.32596	-0.854692	-0.826589
TC12001876.hg.1	ARL1	ADP-ribosylation factor-like 1	NM_001177	NM_001177	RefSeq	Homo sapiens ADP-ribosylation factor-like 1 (ARL1), mRNA.	Coding	chr12	101786898 - 101801598	-	220.51	230.03	164.56	311.7	316.63	357.83	317.56	346.96	434.03	223.88	198.44	207.56	210.02	267.42	246.19	319.45	339.05	336.8	341.51	333.36	165.89	145.36	-1.78608	-1.46801	-7.7159	-5.83695	0.618936	0.229022	-2.41631	-3.165	-2.23792	-5.66635	3.07132	1.78739	0.69365	0.839438	0.0478924	0.145788	-0.645758
TC03000474.hg.1	ARL13B	ADP-ribosylation factor-like 13B	NM_001174150	NM_001174150	RefSeq	Homo sapiens ADP-ribosylation factor-like 13B (ARL13B), transcript variant 3, mRNA.	Coding	chr3	93698983 - 93774522	+	85.72	96.69	72.39	329.52	293.75	254.97	317.61	265.17	274.34	267.66	311.73	235	109.92	135.66	135.28	435.59	321.05	302.35	308.48	267.76	259.13	300.15	5.74498	5.85723	4.71805	-6.42413	-7.2438	-7.26896	2.94072	1.84444	1.86228	-4.68587	-5.95523	-7.23524	1.78743	1.75571	1.67678	-0.0317145	-0.110641
TC11000295.hg.1	ARL14EP	ADP-ribosylation factor-like 14 effector protein	NM_152316	NM_152316	RefSeq	Homo sapiens ADP-ribosylation factor-like 14 effector protein (ARL14EP), mRNA.	Coding	chr11	30344598 - 30359774	+	341.14	324.24	265.04	232.88	250.08	208.92	283.55	271.81	282.04	135.11	126.03	139.33	239.28	411.34	374.57	349.44	250.76	270.87	272.42	260.96	145.43	153.02	-4.09142	-6.9973	3.22943	-3.37119	1.87947	5.63852	-7.11393	-6.60045	-1.39335	-5.47362	-0.385329	0.57745	-0.422903	-0.143845	-1.20908	0.279058	-0.786173
TC17001613.hg.1	ARL17A	ADP-ribosylation factor-like 17A	NM_001113738	NM_001113738	RefSeq	Homo sapiens ADP-ribosylation factor-like 17A (ARL17A), transcript variant 1, mRNA.	Coding	chr17	44594068 - 44657088	-	647.07	784.81	1023.13	375.57	294.48	517.28	336.62	249.4	526.45	138.69	153.61	143.61	602.12	902.09	1558.54	363.45	267.84	591.48	242.76	542.4	131.17	407.82	-1.6154	-2.12035	7.362	-6.36031	1.44376	-0.663226	-3.72253	-4.33356	-3.12072	-5.68812	-6.4125	-6.66234	-1.061	-1.1851	-2.4693	-0.124106	-1.4083
TC17_ctg5_hap1000002.hg.1	ARL17A	ADP-ribosylation factor-like 17A	NM_001113738	NM_001113738	RefSeq	Homo sapiens ADP-ribosylation factor-like 17A (ARL17A), transcript variant 1, mRNA.	Coding	chr17_ctg5_hap1	195721 - 200597	+	812.74	937.99	1405.8	555.1	427.67	838.87	494.59	348.66	875.67	186.54	231.78	135.6	941.25	1254.19	2929.08	513.49	421.72	1056.52	400.82	1029.12	176.85	630.6	-4.09558	-4.42514	4.34076	-6.38136	0.154411	-1.48841	-4.5998	-5.45968	-3.57597	-5.70003	-6.35597	-6.31387	-0.809331	-0.942415	-2.5047	-0.133084	-1.69536
TC17_ctg5_hap1000024.hg.1	ARL17A	ADP-ribosylation factor-like 17A	NM_001113738	NM_001113738	RefSeq	Homo sapiens ADP-ribosylation factor-like 17A (ARL17A), transcript variant 1, mRNA.	Coding	chr17_ctg5_hap1	1433997 - 1513884	-	587.91	695.04	807.35	316.75	263.63	392.04	282.65	211.49	392.67	122.72	113.52	125.71	498.52	770.57	1415.82	310.45	213.93	499.56	187.09	466.97	118.38	367.59	0.560261	-0.302022	9.08658	-6.20609	3.42367	0.295362	-3.91388	-4.53135	-3.51403	-5.67762	-6.71986	-6.93262	-1.11101	-1.27099	-2.51916	-0.159979	-1.40815
TC17_ctg5_hap1000003.hg.1	ARL17A	ADP-ribosylation factor-like 17A	NM_016632	NM_016632	RefSeq	Homo sapiens ADP-ribosylation factor-like 17A (ARL17A), transcript variant 2, mRNA.	Coding	chr17_ctg5_hap1	236132 - 236665	+	653.22	888.36	751.39	165.57	184.72	247.93	207.61	160.63	227.25	92.69	72.82	73	778.64	842.04	1836.69	217.76	121.79	424.9	127.33	397.03	71.38	496.42	5.0648	5.33863	10.441	-6.46007	1.75795	2.62712	-1.84441	-2.77593	-3.97706	-5.70939	-7.42529	-7.24953	-1.94852	-1.94879	-3.26314	-0.000272209	-1.31462
TC17001612.hg.1	ARL17B	ADP-ribosylation factor-like 17B	NM_001039083	NM_001039083	RefSeq	Homo sapiens ADP-ribosylation factor-like 17B (ARL17B), transcript variant 1, mRNA.	Coding	chr17	44363862 - 44439163	-	475.85	666.27	809.54	328.85	241.31	414.98	279.29	203.52	405.86	128.31	121.61	124.76	497.15	720.34	1373.65	296.65	227.06	521.06	203.58	461.38	125.64	342.11	-2.32763	-2.22903	6.16417	-6.2482	1.49114	-0.644254	-4.13448	-4.59757	-3.24079	-5.68712	-6.52158	-6.74027	-0.987452	-1.1586	-2.34756	-0.171148	-1.3601
TC17_ctg5_hap1000004.hg.1	ARL17B	ADP-ribosylation factor-like 17B	NM_001039083	NM_001039083	RefSeq	Homo sapiens ADP-ribosylation factor-like 17B (ARL17B), transcript variant 1, mRNA.	Coding	chr17_ctg5_hap1	391583 - 1247954	+	538.12	675.39	766.74	316.37	233.57	408.21	273.67	196.69	371.42	115.91	97.76	114.61	520.42	743.52	1405.85	298.67	216.09	533.35	192.85	458.8	97.49	350.93	-1.07912	-0.600375	8.49225	-6.15996	1.80685	0.333532	-4.01637	-4.36786	-3.33661	-5.67363	-6.45925	-6.71719	-1.0692	-1.26699	-2.58178	-0.197789	-1.51258
TC07000098.hg.1	ARL4A	ADP-ribosylation factor-like 4A	NM_001037164	NM_001037164	RefSeq	Homo sapiens ADP-ribosylation factor-like 4A (ARL4A), transcript variant 3, mRNA.	Coding	chr7	12726452 - 12730559	+	334.35	288.36	159.97	445.59	443.15	525.96	447.18	511.17	474.15	1259.82	1327.28	797.16	183.58	180.65	158.11	392.61	390.98	351.96	377.19	352.12	837.24	971.19	-3.01209	-3.0129	1.60515	-6.43948	0.237644	0.568344	4.49948	2.48118	8.33086	-5.56264	3.48264	2.42245	0.917145	0.937657	2.14446	0.0205124	1.22732
TC16000915.hg.1	ARL6IP1	ADP-ribosylation factor-like 6 interacting protein 1	NM_015161	NM_015161	RefSeq	Homo sapiens ADP-ribosylation factor-like 6 interacting protein 1 (ARL6IP1), mRNA.	Coding	chr16	18802991 - 18812917	-	2487.5	2374.4	1909.71	3973.1	3547.63	3993.12	4362.35	4471.86	4370.37	6753.6	7257.57	6674.43	1991.18	2273.41	2330.43	4303.52	3824.75	3836.25	3899.09	4111.1	6051.09	5858.03	-0.290434	1.62318	5.63742	-4.338	3.09198	1.8849	2.31295	1.08692	5.04659	-5.70617	-1.07609	-1.57509	0.773008	0.972708	1.61939	0.1997	0.846384
TC01003699.hg.1	ARL8A	ADP-ribosylation factor-like 8A	NM_001256129	NM_001256129	RefSeq	Homo sapiens ADP-ribosylation factor-like 8A (ARL8A), transcript variant 2, mRNA.	Coding	chr1	202101977 - 202113871	-	1165.95	1121.79	1074.66	394.43	448.66	387.02	366.4	418.24	454.26	294.26	217.47	273.34	1032.61	1022.09	810.65	441.61	387.75	350.33	373.27	312.81	240.74	257.25	6.09932	5.46009	7.63142	-6.45742	-1.37634	-1.45081	3.2544	2.71954	5.9224	-4.8283	-1.43785	-3.61698	-1.45306	-1.44523	-2.10946	0.00782295	-0.656399
TC07000671.hg.1	ARMC10	armadillo repeat containing 10	NM_001161009	NM_001161009	RefSeq	Homo sapiens armadillo repeat containing 10 (ARMC10), transcript variant B, mRNA.	Coding	chr7	102715328 - 102740210	+	265.67	291.45	171.37	506.85	449.37	450.08	458.31	434.51	479.68	258.37	281.55	265.85	308.23	371.89	355.69	488.98	460.84	466.24	418.91	431.14	237.68	211.09	-1.01657	-1.3904	-7.31874	-6.38898	2.65392	2.83479	-2.00434	-4.90653	-1.79139	-4.45144	3.08337	0.754214	0.983215	0.949262	0.181148	-0.0339529	-0.802067
TC0X000480.hg.1	ARMCX1	armadillo repeat containing, X-linked 1	NM_016608	NM_016608	RefSeq	Homo sapiens armadillo repeat containing, X-linked 1 (ARMCX1), mRNA.	Coding	chrX	100805514 - 100809683	+	292.75	267.72	159.41	52.97	61.47	53.86	58.2	61.77	62.67	59.23	62	62.17	187.01	275.37	317.87	45.82	57.82	62.22	66.59	64.17	69.07	63.06	3.93084	3.32576	3.24047	-5.6695	-6.65626	-7.47119	4.10225	2.04671	2.57173	-4.50033	-6.03251	-7.2832	-2.05155	-1.93107	-1.9247	0.120476	0.126848
TC0X000481.hg.1	ARMCX3	armadillo repeat containing, X-linked 3	NM_177948	NM_177948	RefSeq	Homo sapiens armadillo repeat containing, X-linked 3 (ARMCX3), transcript variant 3, mRNA.	Coding	chrX	100878118 - 100882833	+	450.45	437.71	415.06	210.77	172.24	217.5	220.94	190.99	268.9	149.7	138.93	137.2	232.41	262.41	255.8	237.6	191.41	237.68	180.43	234.77	136.73	169.55	3.11802	0.721855	7.20303	-5.76899	-2.22778	-1.14369	-6.46586	-5.7966	-1.09105	-5.504	-3.42718	-4.94645	-1.12452	-0.950147	-1.61398	0.174372	-0.489464
TC0X001221.hg.1	ARMCX6	armadillo repeat containing, X-linked 6	NM_001009584	NM_001009584	RefSeq	Homo sapiens armadillo repeat containing, X-linked 6 (ARMCX6), transcript variant 2, mRNA.	Coding	chrX	100870108 - 100872991	-	402.5	373.67	325.85	456.67	342.51	446.4	391.63	384.15	466.98	201.81	192.96	180.93	392.47	422.87	379.37	421.57	413.3	476.59	387.99	447.36	179.57	207.02	-6.81047	-6.80988	1.52978	-6.45982	2.56092	4.23699	-6.66692	-7.38013	2.47278	-5.5401	2.84157	1.0479	0.170225	0.173187	-0.932743	0.00296221	-1.10297
TC11000206.hg.1	ARNTL	aryl hydrocarbon receptor nuclear translocator-like	NM_001030272	NM_001030272	RefSeq	Homo sapiens aryl hydrocarbon receptor nuclear translocator-like (ARNTL), transcript variant 2, mRNA.	Coding	chr11	13299325 - 13408813	+	340.88	256.16	314.82	65.22	58.05	57.91	72.67	54.86	77.59	82.23	67.97	82.03	136.81	130.96	129.57	79.58	77.82	71.49	83.76	70.19	80.89	102.77	8.67167	6.23217	6.55592	-5.76123	-3.87767	-6.65959	2.91972	0.34291	-2.83137	-5.70645	-5.80013	-6.18307	-2.3234	-2.15788	-1.96864	0.165521	0.354764
TC07003288.hg.1	ARPC1B	actin related protein 2/3 complex, subunit 1B, 41kDa	NM_005720	NM_005720	RefSeq	Homo sapiens actin related protein 2/3 complex, subunit 1B, 41kDa (ARPC1B), mRNA.	Coding	chr7	98971872 - 98992424	+	930.12	1027.86	873.07	989.25	1133.57	1200.5	842.74	955.56	968.16	451.72	455.8	471.8	997.17	988.98	911.71	1140.32	954.98	1046.38	885.6	897.98	560.13	564.51	-5.99803	-7.57128	3.00707	-4.07748	5.61682	4.58976	-6.93065	-6.88128	1.08975	-4.00922	1.32921	-0.590264	0.229871	-0.0328022	-1.03436	-0.262674	-1.26423
TC02001294.hg.1	ARPC2	actin related protein 2/3 complex, subunit 2, 34kDa	NM_005731	NM_005731	RefSeq	Homo sapiens actin related protein 2/3 complex, subunit 2, 34kDa (ARPC2), transcript variant 2, mRNA.	Coding	chr2	219081817 - 219119079	+	1605.44	1583.43	1387.09	942.36	1013.09	1011.06	819.64	835.32	787.53	909.47	906.64	951.27	1477.68	1578.01	1533.49	1075.18	999.62	1003.44	874.26	821.55	714.88	722.73	-0.761049	2.06595	0.114707	-2.75434	-6.84483	-5.41842	0.739174	1.88313	3.84515	-3.01697	-1.39486	-5.36825	-0.623034	-0.903071	-0.722819	-0.280037	-0.0997849
TC11002092.hg.1	ARRB1	arrestin, beta 1	NM_004041	NM_004041	RefSeq	Homo sapiens arrestin, beta 1 (ARRB1), transcript variant 1, mRNA.	Coding	chr11	74971166 - 75062875	-	1671.25	1861.99	1188.95	639.31	597.85	755.45	387.49	331.23	404.43	105.58	117.45	110.25	1981.41	1815.05	1703.73	726.36	771.25	736.54	475.15	408.52	134.55	112.57	1.15514	5.34618	11.0233	1.40839	10.1654	7.94998	6.21372	6.45531	11.8406	-0.105962	8.44354	3.68049	-1.22654	-2.05179	-3.80069	-0.825251	-2.57416
TC19000350.hg.1	ARRDC2	arrestin domain containing 2	NM_001025604	NM_001025604	RefSeq	Homo sapiens arrestin domain containing 2 (ARRDC2), transcript variant 2, mRNA.	Coding	chr19	18111944 - 18124911	+	566.04	469.49	715.26	428.41	478.31	577.19	454.56	410.27	360.7	3065.78	3263.33	1673.43	510.54	569.72	501.23	454.12	502	385.96	483.32	441.21	1225.99	1479.09	-6.6486	-4.42784	2.49406	-4.73426	3.27092	4.71101	-5.76036	-6.18145	3.80863	-5.62717	3.48854	2.92705	-0.228161	-0.499541	2.15358	-0.27138	2.38174
TC05001590.hg.1	ARRDC3	arrestin domain containing 3	NM_020801	NM_020801	RefSeq	Homo sapiens arrestin domain containing 3 (ARRDC3), mRNA.	Coding	chr5	90664541 - 90679176	-	1515.61	1616.52	1452.5	315.68	215.39	309.62	427.69	474.26	520.42	1022.77	978.81	725.23	486.95	800.92	631.17	153.15	143.06	155.69	283.82	220.08	622.07	812.58	7.88656	6.88925	-1.40421	-0.665435	2.92693	0.389742	5.00209	-0.599473	-7.47765	-0.964133	6.3689	0.977374	-2.46707	-1.69173	-0.764412	0.775336	1.70265
TC19001074.hg.1	ARRDC5	arrestin domain containing 5	NM_001080523	NM_001080523	RefSeq	Homo sapiens arrestin domain containing 5 (ARRDC5), mRNA.	Coding	chr19	4890449 - 4902879	-	122.82	118.43	105	31.63	29.05	37.29	35.97	36.4	27.91	33.92	38.3	38.17	124.57	150.62	104.41	34.5	38.98	29.83	34.75	35.78	41.47	38.94	6.86397	6.11954	6.64502	-6.4336	-6.44541	-6.77488	4.90848	3.65147	3.44745	-5.65531	-6.12664	-5.97276	-1.82604	-1.79508	-1.64828	0.0309647	0.177766
TC0X000805.hg.1	ARSD	arylsulfatase D	NM_001669	NM_001669	RefSeq	Homo sapiens arylsulfatase D (ARSD), mRNA.	Coding	chrX	2822011 - 2847416	-	299.83	302.56	192.71	71.58	80.16	86.45	56.89	68.2	64.86	68.31	72.61	73.31	248.11	259	269.61	77.96	80.77	69.92	75.65	67.04	83.04	77.24	3.65443	4.91628	4.35243	-3.32509	-6.46954	-5.99176	8.4698	6.62492	6.95246	-5.34655	-7.23969	-6.35627	-1.71309	-2.03944	-1.86244	-0.326343	-0.149343
TC12001275.hg.1	ART4	ADP-ribosyltransferase 4 (Dombrock blood group)	NM_021071	NM_021071	RefSeq	Homo sapiens ADP-ribosyltransferase 4 (Dombrock blood group) (ART4), mRNA.	Coding	chr12	14978503 - 14996429	-	14.33	13.46	13.69	18.62	21.08	19.89	139.67	103.8	101.42	1059.97	1128.98	913.41	13.86	14.86	14.63	17.04	21.72	19.5	52.85	59.77	1005.97	1187.73	-1.73247	10.3672	17.2577	7.22647	15.1203	10.0053	-3.0226	7.00462	15.351	0.919666	11.7626	8.22958	0.521311	3.04037	6.2197	2.51906	5.69839
TC01001913.hg.1	ARV1	ARV1 homolog (S. cerevisiae)	NM_022786	NM_022786	RefSeq	Homo sapiens ARV1 homolog (S. cerevisiae) (ARV1), mRNA.	Coding	chr1	231114727 - 231136479	+	113.59	120.47	80.49	981.6	619.94	739.65	1031.09	785.5	1132.8	346.23	318.37	432.58	166.7	202.62	205.18	630.53	700.81	766.94	836.5	949.22	518.58	472.44	7.24509	8.55476	3.93251	-5.02845	-0.338664	2.73652	6.98922	6.32161	3.69704	-3.13321	-2.78939	-0.077477	2.89157	3.23405	1.812	0.342475	-1.07957
TC10000345.hg.1	ASAH2B	N-acylsphingosine amidohydrolase (non-lysosomal ceramidase) 2B	NM_001079516	NM_001079516	RefSeq	Homo sapiens N-acylsphingosine amidohydrolase (non-lysosomal ceramidase) 2B (ASAH2B), mRNA.	Coding	chr10	52499078 - 52576255	+	57.24	59.72	67.26	148.19	130.95	157.21	167.32	141.36	141	66.48	64.51	68.67	64.39	71.42	70.01	178.92	115.77	126.67	123.97	132.41	70.31	81.54	4.1196	4.19837	-7.25715	-6.38156	4.80591	5.18093	0.0446813	1.91553	-7.08618	-5.56031	-2.28494	-0.768242	1.24332	1.28616	0.119046	0.0428406	-1.12427
TC08001641.hg.1	ASAP1	ArfGAP with SH3 domain, ankyrin repeat and PH domain 1	NM_001247996	NM_001247996	RefSeq	Homo sapiens ArfGAP with SH3 domain, ankyrin repeat and PH domain 1 (ASAP1), transcript variant 2, mRNA.	Coding	chr8	131064351 - 131455906	-	413.15	464.36	382.13	889.78	741.7	645.44	989.93	735.59	800.14	1393.8	1517.11	1565.45	567.29	431.81	422.14	598.32	640.41	631.88	714.5	784.55	1363.05	1562.49	-0.232496	0.989263	7.42237	-5.96225	1.63494	0.828638	-3.99041	-2.45973	3.64082	-3.23015	3.79048	0.580403	0.846198	0.996836	1.83225	0.150638	0.986048
TC08001644.hg.1	ASAP1-IT1	ASAP1 intronic transcript 1 (non-protein coding)	NR_002765	NR_002765	RefSeq	Homo sapiens ASAP1 intronic transcript 1 (non-protein coding) (ASAP1-IT1), non-coding RNA.	Coding	chr8	131307601 - 131308779	-	35.45	40.81	45.6	53.72	44.75	50.93	93.87	51.65	104.88	315.9	194.43	205.59	59.76	41.02	47.09	58.35	34.63	60.7	38.71	69.83	87.02	129.37	-5.46192	-2.80647	6.30347	-3.51382	5.10427	-0.650135	-7.60282	-7.50443	-1.29739	-5.69022	-2.94679	-3.82263	0.297374	0.982119	2.52684	0.684746	2.22947
TC02000046.hg.1	ASAP2	ArfGAP with SH3 domain, ankyrin repeat and PH domain 2	NM_001135191	NM_001135191	RefSeq	Homo sapiens ArfGAP with SH3 domain, ankyrin repeat and PH domain 2 (ASAP2), transcript variant 2, mRNA.	Coding	chr2	9346894 - 9545812	+	175.24	313.25	115.39	57.53	57.34	57.25	53.63	52	50.84	49.41	54.33	53.82	258.16	247.84	224.31	152.13	180.37	138.43	101.59	94.42	59.64	56.25	-0.198204	0.135801	-0.0279729	-5.10896	-6.42948	-7.46831	-1.03832	4.07368	8.0511	-1.31261	3.36028	-0.182109	-1.68927	-1.82714	-1.81808	-0.137872	-0.128813
TC02001455.hg.1	ASB1	ankyrin repeat and SOCS box containing 1	NM_001040445	NM_001040445	RefSeq	Homo sapiens ankyrin repeat and SOCS box containing 1 (ASB1), mRNA.	Coding	chr2	239335383 - 239360891	+	171.08	175.37	201.54	265.16	284.09	308.43	346.21	326.05	399.96	656.24	488.48	593.54	222.56	199.28	223.29	303.48	302.85	314.52	302.98	342.58	407.39	501.27	-0.878329	1.6671	5.26853	-3.3539	1.92932	-0.989621	-0.381798	-1.44337	1.88524	-5.44435	-2.05129	-3.7653	0.647338	0.966819	1.65858	0.319481	1.01124
TC22000642.hg.1	ASCC2	activating signal cointegrator 1 complex subunit 2	NM_001242906	NM_001242906	RefSeq	Homo sapiens activating signal cointegrator 1 complex subunit 2 (ASCC2), transcript variant 2, mRNA.	Coding	chr22	30184597 - 30234293	-	638.61	566.33	535.23	821.6	769.76	752.12	1065.38	1009.42	918.59	1951.62	1831.37	1508.81	560.89	550.48	546.83	755.63	717.81	815.64	790.05	947.42	1483.15	2019.06	-3.23744	0.404689	5.23757	-2.16413	3.80493	0.949125	-1.04818	-0.891993	4.30337	-4.68245	1.29898	-1.2825	0.432357	0.783812	1.60002	0.351455	1.16766
TC06001970.hg.1	ASCC3	activating signal cointegrator 1 complex subunit 3	NM_006828	NM_006828	RefSeq	Homo sapiens activating signal cointegrator 1 complex subunit 3 (ASCC3), transcript variant 1, mRNA.	Coding	chr6	100956070 - 101329248	-	304.12	338.6	268.41	637.84	577.86	447.37	837.06	671.41	802.89	488.99	530.83	463.13	332.2	411.41	419.49	570.06	617.11	670.7	661.27	683.64	444.79	434.96	-0.654724	3.78177	-0.877762	-2.89433	-6.97862	-0.379134	-0.630934	-0.480425	-6.83894	-5.07162	-2.31983	-1.11606	0.858907	1.34302	0.706937	0.484115	-0.15197
TC06000937.hg.1	ASF1A	anti-silencing function 1A histone chaperone	NM_014034	NM_014034	RefSeq	Homo sapiens ASF1 anti-silencing function 1 homolog A (S. cerevisiae) (ASF1A), mRNA.	Coding	chr6	119215241 - 119230335	+	287.2	359.09	215.94	1252.18	890.78	877.68	1273.33	1096.22	1131.96	1579.13	1572.86	1543.95	452.37	544.5	616.09	908.3	1110.2	1046.06	1279.49	1163.73	1520.95	1635.73	3.17868	5.11776	6.95659	-5.3376	-1.93764	-1.72587	0.703552	1.30227	3.77588	-3.95358	-1.38992	-4.02901	1.81937	2.04957	2.47597	0.230206	0.656599
TC19001232.hg.1	ASF1B	anti-silencing function 1B histone chaperone	NM_018154	NM_018154	RefSeq	Homo sapiens ASF1 anti-silencing function 1 homolog B (S. cerevisiae) (ASF1B), mRNA.	Coding	chr19	14230321 - 14247768	-	188.86	193.02	298.39	644.96	812.5	768.51	860.19	956.54	873.07	1311.87	1111.89	1191.61	279.56	295.22	245.97	819.13	776.1	772.14	752.99	763.11	1128.37	1302.23	3.56791	5.02606	6.48355	-3.97456	-0.122621	-2.20249	7.01509	4.55363	7.37337	-5.48481	-0.852483	-1.23421	1.73679	2.0151	2.44002	0.278312	0.703231
TC19000226.hg.1	ASNA1	arsA arsenite transporter, ATP-binding, homolog 1 (bacterial)	NM_004317	NM_004317	RefSeq	Homo sapiens arsA arsenite transporter, ATP-binding, homolog 1 (bacterial) (ASNA1), mRNA.	Coding	chr19	12848306 - 12859137	+	552.12	656.57	393.48	1998.83	1781.39	1725.78	2152.95	1927.75	1841.68	1849.05	1869.93	1569.05	732.21	615.9	617.87	1770.17	2020	1792.86	2089.38	2033.29	1466.17	1530.86	4.18149	4.41744	3.44722	-5.92725	-7.41823	-6.35987	6.19823	5.19881	3.24674	-4.73072	-4.48757	-2.67154	1.80966	1.91461	1.74974	0.104949	-0.059916
TC07001630.hg.1	ASNS	asparagine synthetase (glutamine-hydrolyzing)	NM_001178075	NM_001178075	RefSeq	Homo sapiens asparagine synthetase (glutamine-hydrolyzing) (ASNS), transcript variant 4, mRNA.	Coding	chr7	97481429 - 97501854	-	121.16	120.27	117.74	444.47	288.36	459.54	681.27	671.6	989.09	1028.22	771.06	750.09	106.09	117.9	87.63	263.91	319.03	234.66	467.08	402.01	1343.73	1360.62	3.88895	8.44844	9.86829	-1.03137	-0.766952	-7.19816	2.91183	4.91147	10.6709	-1.76698	6.25912	3.90201	1.70045	2.68105	2.8124	0.980594	1.11195
TC08001264.hg.1	ASPH	aspartate beta-hydroxylase	NM_001164750	NM_001164750	RefSeq	Homo sapiens aspartate beta-hydroxylase (ASPH), transcript variant 6, mRNA.	Coding	chr8	62413115 - 62627199	-	152.94	177.49	94.65	101.37	117.68	112.7	90.3	98.8	108.98	96.05	53.79	35.12	140	166.47	169.69	147.63	120.11	129.92	92.46	88.38	38.89	43.38	-6.44221	-5.6424	-3.47268	-5.43227	-4.17997	-4.78624	-5.53411	0.113411	6.55351	-1.50121	5.01097	2.03096	-0.311464	-0.467311	-1.27458	-0.155848	-0.963118
TC01003662.hg.1	ASPM	asp (abnormal spindle) homolog, microcephaly associated (Drosophila)	NM_001206846	NM_001206846	RefSeq	Homo sapiens asp (abnormal spindle) homolog, microcephaly associated (Drosophila) (ASPM), transcript variant 2, mRNA.	Coding	chr1	197053257 - 197115824	-	37.99	38.07	22.09	960.16	875.84	924.57	1182.36	1042.24	1083.26	2486.19	2631.15	2531.96	96.51	130.11	144.62	976.94	836.54	936.6	900.73	949.69	1850.53	1858.5	11.5505	11.7511	13.7449	-3.47245	8.03996	6.33118	8.36397	6.1724	9.60507	-5.69737	2.43194	1.72028	4.85695	5.11688	6.32793	0.259932	1.47098
TC12001330.hg.1	ASUN	asunder spermatogenesis regulator	NM_018164	NM_018164	RefSeq	Homo sapiens asunder, spermatogenesis regulator (ASUN), mRNA.	Coding	chr12	27058112 - 27091254	-	468.33	483.32	308.84	952.5	871.95	853.09	877.57	894.69	901.98	224.96	288.03	300.26	467.7	647.79	658.09	986.16	974.29	920.2	951.31	816.26	232.02	263.15	0.531756	0.456548	-4.23286	-6.46006	6.12873	6.73528	-1.35802	-3.8066	0.938347	-5.06886	7.08167	4.05465	1.11377	1.11354	-0.615088	-0.000221637	-1.72885
TC02001663.hg.1	ASXL2	additional sex combs like 2 (Drosophila)	NM_018263	NM_018263	RefSeq	Homo sapiens additional sex combs like 2 (Drosophila) (ASXL2), mRNA.	Coding	chr2	25960557 - 26101385	-	342.24	441.28	374.99	920.2	971.43	706.77	926.79	778.04	762.37	1052.87	1020.08	1202.18	587.92	639.6	681.71	889.81	867.81	974.15	886.99	972.73	902.51	1006.72	1.71059	2.02195	4.8324	-6.34173	-5.05292	-3.19381	-1.00547	-1.79188	-1.68783	-5.66207	-7.2758	-7.23986	1.15991	1.09301	1.50363	-0.0669067	0.343716
TC08001584.hg.1	ATAD2	ATPase family, AAA domain containing 2	NM_014109	NM_014109	RefSeq	Homo sapiens ATPase family, AAA domain containing 2 (ATAD2), mRNA.	Coding	chr8	124332090 - 124428590	-	443.49	377.86	258.34	748.65	843.26	738.21	949.67	1024.9	877.79	1388.07	1260.25	1361.7	253.9	345.82	377.94	858.45	781.39	815.14	841.98	832.47	1537.76	1511.99	0.165208	1.70493	4.19284	-3.38491	2.28259	-1.05875	2.72122	1.1436	5.30791	-5.63542	2.2012	0.937088	1.14276	1.43423	1.92732	0.291471	0.784561
TC02001642.hg.1	ATAD2B	ATPase family, AAA domain containing 2B	NM_001242338	NM_001242338	RefSeq	Homo sapiens ATPase family, AAA domain containing 2B (ATAD2B), transcript variant 2, mRNA.	Coding	chr2	23971534 - 24149984	-	408.88	422.14	313.7	255.64	227.35	224.38	337.34	272.98	337.5	609.38	550.12	463.79	330.26	316.36	345.46	248.42	218.34	247.22	223.81	256.41	349.46	417.91	-1.542	-6.2511	-4.18489	-2.29127	3.5523	-0.239374	-1.30365	-2.60622	-6.41644	-5.70348	-1.02507	-2.05094	-0.684604	-0.266966	0.507259	0.417638	1.19186
TC01000043.hg.1	ATAD3A	ATPase family, AAA domain containing 3A	NM_001170536	NM_001170536	RefSeq	Homo sapiens ATPase family, AAA domain containing 3A (ATAD3A), nuclear gene encoding mitochondrial protein, transcript variant 3, mRNA.	Coding	chr1	1447523 - 1470067	+	385.58	346.93	417.94	593.89	778.35	580.27	727.48	901.17	651.08	381.05	383.07	384.78	388.71	388.37	404.41	844.74	939.22	961.22	953.3	1038.37	452.38	442.06	-1.05362	0.671789	-7.76863	-5.49235	-0.106555	1.97194	5.9486	4.90742	-6.30271	-5.0505	2.73499	2.34682	0.754123	0.977524	0.00221717	0.223401	-0.751906
TC01000041.hg.1	ATAD3C	ATPase family, AAA domain containing 3C	NM_001039211	NM_001039211	RefSeq	Homo sapiens ATPase family, AAA domain containing 3C (ATAD3C), mRNA.	Coding	chr1	1385069 - 1405538	+	169.43	151.03	192.05	233.93	314.95	238.71	274.13	331.66	243.64	184.2	174.02	188.23	158.62	157.17	155.91	309.77	368.73	357.36	381.89	386.04	217.76	202.05	-2.68794	-1.64248	-7.46425	-6.19232	-2.74634	-1.12684	4.83545	5.0942	-2.95195	-4.7923	-0.408622	0.76309	0.613151	0.724103	0.0986721	0.110953	-0.514479
TC17000355.hg.1	ATAD5	ATPase family, AAA domain containing 5	NM_024857	NM_024857	RefSeq	Homo sapiens ATPase family, AAA domain containing 5 (ATAD5), mRNA.	Coding	chr17	29158988 - 29222295	+	215.28	179.83	76.67	729.68	748.93	735.56	994.15	1070.4	1274.52	815.58	786.21	974.18	220.24	291.45	302.16	730.43	638.02	760.99	702.74	849.41	986.36	846.05	1.74223	3.09606	1.94832	-0.0465491	-5.72547	-4.28758	3.4778	2.07756	3.9355	-5.25974	-4.41828	-6.04429	2.36045	2.94528	2.57245	0.584829	0.211997
TC06000344.hg.1	ATAT1	alpha tubulin acetyltransferase 1	NM_001031722	NM_001031722	RefSeq	Homo sapiens alpha tubulin acetyltransferase 1 (ATAT1), transcript variant 1, mRNA.	Coding	chr6	30594613 - 30614600	+	406.59	365.4	250.78	254.19	241.96	226.84	200.21	181.36	202.71	114.38	112.64	108.71	341.66	423.01	436.52	225.34	171.48	244.71	157.65	238.31	107.62	99.19	-4.72145	-2.25322	3.05398	-2.76751	5.63429	3.12648	-0.484784	-1.46799	6.01831	-5.55653	-0.159297	-2.40124	-0.472374	-0.779895	-1.57781	-0.307521	-1.10544
TC6_cox_hap2000042.hg.1	ATAT1	alpha tubulin acetyltransferase 1	NM_001031722	NM_001031722	RefSeq	Homo sapiens alpha tubulin acetyltransferase 1 (ATAT1), transcript variant 1, mRNA.	Coding	chr6_cox_hap2	2106666 - 2126651	+	411.42	373.43	256.71	258.26	245.2	229.4	203.39	184.52	205.56	114.41	114.22	109.67	346.57	430.59	447.81	228.8	174.8	247.93	157.77	240.99	108.75	101.26	-4.60887	-2.13386	3.24504	-2.8265	5.66247	3.28864	-0.455899	-1.49144	5.95415	-5.52332	-0.0645801	-2.55286	-0.480314	-0.784668	-1.59413	-0.304354	-1.11382
TC6_dbb_hap3000035.hg.1	ATAT1	alpha tubulin acetyltransferase 1	NM_001031722	NM_001031722	RefSeq	Homo sapiens alpha tubulin acetyltransferase 1 (ATAT1), transcript variant 1, mRNA.	Coding	chr6_dbb_hap3	1888251 - 1908237	+	406.13	365.41	252.78	254.74	241.55	226.91	200.53	181.49	202.78	114.36	112.68	108.81	341.53	421.74	438.38	224.88	172.16	245.05	157.91	238.66	107.74	99.25	-4.64802	-2.15972	3.17326	-2.792	5.62054	3.13681	-0.470356	-1.48812	5.986	-5.55678	-0.113472	-2.39486	-0.475291	-0.781906	-1.58057	-0.306615	-1.10528
TC6_mann_hap4000037.hg.1	ATAT1	alpha tubulin acetyltransferase 1	NM_001031722	NM_001031722	RefSeq	Homo sapiens alpha tubulin acetyltransferase 1 (ATAT1), transcript variant 1, mRNA.	Coding	chr6_mann_hap4	1942685 - 1962672	+	406.59	365.4	250.78	254.19	241.96	226.84	200.21	181.36	202.71	114.38	112.64	108.71	341.66	423.01	436.52	225.34	171.48	244.71	157.65	238.31	107.62	99.19	-4.72145	-2.25322	3.05398	-2.76751	5.63429	3.12648	-0.484784	-1.46799	6.01831	-5.55653	-0.159297	-2.40124	-0.472374	-0.779895	-1.57781	-0.307521	-1.10544
TC6_mcf_hap5000029.hg.1	ATAT1	alpha tubulin acetyltransferase 1	NM_001031722	NM_001031722	RefSeq	Homo sapiens alpha tubulin acetyltransferase 1 (ATAT1), transcript variant 1, mRNA.	Coding	chr6_mcf_hap5	1976469 - 1996458	+	406.59	365.4	250.78	254.19	241.96	226.84	200.21	181.36	202.71	114.38	112.64	108.71	341.66	423.01	436.52	225.34	171.48	244.71	157.65	238.31	107.62	99.19	-4.72145	-2.25322	3.05398	-2.76751	5.63429	3.12648	-0.484784	-1.46799	6.01831	-5.55653	-0.159297	-2.40124	-0.472374	-0.779895	-1.57781	-0.307521	-1.10544
TC6_qbl_hap6000035.hg.1	ATAT1	alpha tubulin acetyltransferase 1	NM_001031722	NM_001031722	RefSeq	Homo sapiens alpha tubulin acetyltransferase 1 (ATAT1), transcript variant 1, mRNA.	Coding	chr6_qbl_hap6	1887520 - 1907507	+	406.13	365.41	252.78	254.74	241.55	226.91	200.53	181.49	202.78	114.36	112.68	108.81	341.53	421.74	438.38	224.88	172.16	245.05	157.91	238.66	107.74	99.25	-4.64802	-2.15972	3.17326	-2.792	5.62054	3.13681	-0.470356	-1.48812	5.986	-5.55678	-0.113472	-2.39486	-0.475291	-0.781906	-1.58057	-0.306615	-1.10528
TC6_ssto_hap7000035.hg.1	ATAT1	alpha tubulin acetyltransferase 1	NM_001031722	NM_001031722	RefSeq	Homo sapiens alpha tubulin acetyltransferase 1 (ATAT1), transcript variant 1, mRNA.	Coding	chr6_ssto_hap7	1926892 - 1946880	+	406.13	365.41	252.78	254.74	241.55	226.91	200.53	181.49	202.78	114.36	112.68	108.81	341.53	421.74	438.38	224.88	172.16	245.05	157.91	238.66	107.74	99.25	-4.64802	-2.15972	3.17326	-2.792	5.62054	3.13681	-0.470356	-1.48812	5.986	-5.55678	-0.113472	-2.39486	-0.475291	-0.781906	-1.58057	-0.306615	-1.10528
TC12000397.hg.1	ATF1	activating transcription factor 1	NM_005171	NM_005171	RefSeq	Homo sapiens activating transcription factor 1 (ATF1), mRNA.	Coding	chr12	51157789 - 51214943	+	199.59	224.33	175.16	586.88	536.14	571.44	627.01	640.6	611.38	562.59	557.47	563.19	357.54	354.69	375.34	617.35	711.37	624.05	682.53	648.77	425.9	449.96	5.61319	6.41992	5.47392	-5.02995	-7.58173	-5.73193	2.80227	2.16917	-5.06764	-5.65116	-1.47399	-1.34586	1.50631	1.65622	1.49775	0.149901	-0.00855918
TC14001159.hg.1	ATG14	autophagy related 14	NM_014924	NM_014924	RefSeq	Homo sapiens autophagy related 14 (ATG14), mRNA.	Coding	chr14	55833109 - 55878576	-	553.81	532.11	331.69	536.82	376.63	488.6	540.43	417.19	515.01	1647.34	2088.48	1151.47	281.75	335.33	349.28	350.04	276.25	326.02	315.42	372.26	1132.1	1661.79	-7.43692	-7.52389	1.11984	-6.32808	1.88258	2.29212	-7.59482	-7.30858	4.41424	-5.36348	3.89031	2.14536	0.00509636	0.0828205	1.7803	0.0777242	1.7752
TC11000770.hg.1	ATG16L2	autophagy related 16-like 2 (S. cerevisiae)	NM_033388	NM_033388	RefSeq	Homo sapiens autophagy related 16-like 2 (S. cerevisiae) (ATG16L2), mRNA.	Coding	chr11	72525353 - 72554719	+	495.66	513.23	568.85	180.07	189.89	197.7	139.98	161.53	159.51	178.97	174.78	203.51	482.4	441.25	473.27	187.74	175.37	205.45	171.38	179.83	202.85	202.34	6.29396	7.40522	5.80288	-2.9915	-7.53729	-4.71767	5.93965	5.17303	4.40772	-5.20107	-7.05031	-5.71616	-1.47332	-1.77544	-1.50222	-0.302122	-0.0288924
TC14001484.hg.1	ATG2B	autophagy related 2B	NM_018036	NM_018036	RefSeq	Homo sapiens autophagy related 2B (ATG2B), mRNA.	Coding	chr14	96747595 - 96830207	-	469.18	510.7	456.13	523.15	410.08	380.23	681.85	551.95	606.32	1432.01	1385.01	1031.58	478.21	517.79	527.12	444.3	426.5	491.16	485.04	513.34	951.1	1156.73	-6.96542	-4.58218	3.51161	-2.45586	3.12844	1.39529	-6.21877	-7.5428	1.9965	-4.87424	2.602	0.803476	-0.140687	0.354003	1.40884	0.49469	1.54953
TC03001650.hg.1	ATG3	autophagy related 3	NM_022488	NM_022488	RefSeq	Homo sapiens autophagy related 3 (ATG3), mRNA.	Coding	chr3	112251356 - 112280893	-	420.64	425.48	374.93	740.43	668.67	704.95	903.08	927.63	959.6	830.71	875.65	770.12	400.8	451.83	470.87	675.95	719.16	689.96	825.52	774.93	744.78	793.58	1.11371	4.5512	2.7303	-0.912765	-5.06278	-5.77675	0.843494	1.01572	0.550894	-3.83632	-6.44301	-7.1527	0.79296	1.19418	1.02049	0.401219	0.227535
TC0X000530.hg.1	ATG4A	autophagy related 4A, cysteine peptidase	NM_052936	NM_052936	RefSeq	Homo sapiens autophagy related 4A, cysteine peptidase (ATG4A), transcript variant 1, mRNA.	Coding	chrX	107334897 - 107397901	+	104.15	105.37	75.72	177.24	151.89	174.49	328.9	266.98	343.32	789.71	925.44	597.47	99.36	122.06	118.96	194.1	174.96	156.75	212.33	223.07	749.02	1006.28	-0.671956	4.44289	7.92773	1.94903	6.00179	1.68212	-1.22114	0.989326	8.01218	-3.36411	5.56316	3.41912	0.833001	1.72702	3.01249	0.89402	2.17948
TC19000178.hg.1	ATG4D	autophagy related 4D, cysteine peptidase	NM_032885	NM_032885	RefSeq	Homo sapiens autophagy related 4D, cysteine peptidase (ATG4D), mRNA.	Coding	chr19	10654593 - 10664094	+	392.56	360.37	394.95	299.79	357.78	313.94	497.28	462.37	380.64	1568.73	1614.7	1226.41	321.14	304.62	321.6	382.98	406.9	357.44	460.91	473.07	1247.62	1590.53	-5.69541	-6.39547	6.93367	-2.25655	7.62184	5.32437	-4.16846	-0.637118	7.20162	-3.03294	5.26541	2.70945	-0.243516	0.215824	1.93234	0.45934	2.17586
TC02005055.hg.1	ATG9A	autophagy related 9A	NM_001077198	NM_001077198	RefSeq	Homo sapiens autophagy related 9A (ATG9A), transcript variant 1, mRNA.	Coding	chr2	220084102 - 220094439	-	480.97	484.3	628.49	587.97	670.54	620.77	896.5	763.14	700.47	1897.23	1983.8	1466.26	463.28	472.37	425.73	581.02	628.9	554.26	705.23	759.99	1452.1	1830.98	-6.04562	-3.15073	4.60717	-3.49964	4.73486	2.31197	-2.78311	0.0926319	5.90423	-2.84438	3.6976	0.799267	0.247129	0.570279	1.74545	0.32315	1.49832
TC02001260.hg.1	ATIC	5-aminoimidazole-4-carboxamide ribonucleotide formyltransferase/IMP cyclohydrolase	NM_004044	NM_004044	RefSeq	Homo sapiens 5-aminoimidazole-4-carboxamide ribonucleotide formyltransferase/IMP cyclohydrolase (ATIC), mRNA.	Coding	chr2	216176540 - 216214496	+	399.01	424.82	270.81	712.67	720.4	707.1	713.22	783.74	819.28	95.4	116.9	127.91	443.23	543.97	510.31	904.87	869.24	890.82	846.05	826.72	205.27	195.1	-0.0867337	0.336199	2.88389	-5.68777	9.89176	10.1132	2.1384	-0.286155	3.79273	-5.20041	8.33897	5.8644	0.994463	1.10617	-1.66936	0.111711	-2.66383
TC14000287.hg.1	ATL1	atlastin GTPase 1	NM_001127713	NM_001127713	RefSeq	Homo sapiens atlastin GTPase 1 (ATL1), transcript variant 3, mRNA.	Coding	chr14	50999227 - 51099786	+	216.86	244.42	113.29	48.32	39.9	40.74	36.01	39.92	40	34.19	39.01	40.4	138.85	191.03	184.87	38.35	40.78	37.2	39.28	37.07	42.11	36.79	2.5303	2.99036	2.95451	-5.49784	-6.3449	-7.42187	7.15068	4.92911	5.35449	-5.67956	-7.45477	-7.21851	-2.08549	-2.23547	-2.26672	-0.149982	-0.181227
TC02001753.hg.1	ATL2	atlastin GTPase 2	NM_001135673	NM_001135673	RefSeq	Homo sapiens atlastin GTPase 2 (ATL2), transcript variant 2, mRNA.	Coding	chr2	38522022 - 38604432	-	321.8	287.37	170.85	242.16	270.5	290.17	341.64	362.56	367.37	830.72	834.25	594.13	195.46	245.47	262.9	304.91	241.19	291.96	234.36	296.24	430.25	417.36	-7.35263	-5.33869	0.498401	-1.39771	3.55215	1.70324	-6.12008	-6.97794	-0.516794	-5.58335	-1.97227	-2.07699	0.0888945	0.508709	1.56794	0.419814	1.47904
TC11000980.hg.1	ATM	ataxia telangiectasia mutated	NM_000051	NM_000051	RefSeq	Homo sapiens ataxia telangiectasia mutated (ATM), mRNA.	Coding	chr11	108093559 - 108239829	+	599.79	555.84	902.01	565.85	381.43	531.65	652.28	476.2	649.55	219.87	242.43	169.51	500.7	518.44	628.08	395.58	312.93	561.75	347.28	605.67	176.01	223.74	-5.4491	-7.16882	2.31849	-5.39674	0.530728	2.85787	-5.84908	-6.98217	2.94965	-5.58738	-2.44092	-2.40324	-0.463319	-0.191924	-1.68556	0.271395	-1.22224
TC15001079.hg.1	ATP10A	ATPase, class V, type 10A	NM_024490	NM_024490	RefSeq	Homo sapiens ATPase, class V, type 10A (ATP10A), mRNA.	Coding	chr15	25922420 - 26110317	-	132.96	136.17	164.48	61.1	66.56	59.56	57.34	67.14	57.15	70.05	69.72	68.93	186.84	222.52	203.83	61.56	65.62	61.84	68.4	66.55	85.32	72.86	3.7672	3.55964	2.5592	-6.34929	-5.98905	-5.49259	7.92588	5.22963	3.86584	-5.10197	-4.45174	-5.8626	-1.20664	-1.25288	-1.04834	-0.0462345	0.158306
TC04000274.hg.1	ATP10D	ATPase, class V, type 10D	NM_020453	NM_020453	RefSeq	Homo sapiens ATPase, class V, type 10D (ATP10D), mRNA.	Coding	chr4	47487305 - 47595503	+	198.64	239.1	232.65	109.58	105.82	153.09	96.36	73.58	111.22	86.18	58.32	47.11	281.64	282.16	350.59	108.23	113.75	95.4	104.87	91.22	58.66	68.54	-0.673961	1.85258	3.03399	-4.62135	-2.54449	-4.93238	5.31002	3.91731	6.94478	-5.30818	-0.684528	-2.2861	-0.879318	-1.26954	-1.84811	-0.390223	-0.968795
TC13000411.hg.1	ATP11A	ATPase, class VI, type 11A	NM_032189	NM_032189	RefSeq	Homo sapiens ATPase, class VI, type 11A (ATP11A), transcript variant 2, mRNA.	Coding	chr13	113344643 - 113541482	+	267.17	264.16	302.42	460.45	419.43	356.64	425.45	370.57	351.32	144.58	181.24	158.61	279.3	235.21	233.25	418.94	408.89	529.06	411.06	554.54	170.62	247.84	-2.33694	-3.31033	-0.103157	-6.08949	4.03633	4.30719	0.38546	-0.683254	-6.68038	-5.5855	-0.553076	-1.35538	0.563406	0.458599	-0.786823	-0.104807	-1.35023
TC03000976.hg.1	ATP11B	ATPase, class VI, type 11B	NM_014616	NM_014616	RefSeq	Homo sapiens ATPase, class VI, type 11B (ATP11B), mRNA.	Coding	chr3	182511288 - 182639423	+	961.1	1070.39	826.74	1748.59	1246.51	1222.98	1538.98	1261.03	1276.65	1357.87	1238.1	1294	640.16	747.06	678.36	1409.38	1260.09	1407.22	1279.73	1505.18	1789.09	1909.95	-3.78395	-3.34477	-3.77781	-6.43279	-7.34411	-7.28764	3.52111	1.51573	5.01215	-5.66766	-2.67195	-3.94775	0.549362	0.51418	0.451637	-0.0351824	-0.0977255
TC0X001429.hg.1	ATP11C	ATPase, class VI, type 11C	NM_001010986	NM_001010986	RefSeq	Homo sapiens ATPase, class VI, type 11C (ATP11C), transcript variant 2, mRNA.	Coding	chrX	138808505 - 139027435	-	353.49	426.87	319.89	379.7	367	290.34	357.43	320.09	337.09	222.13	183.72	186.78	512.6	533.31	549.21	432.25	417.91	442.21	399.55	379.84	175.03	169.89	-7.28502	-7.2901	-0.0390249	-6.44048	-0.0824821	1.57084	-3.26808	-2.1504	6.90364	-4.5527	5.09406	2.63939	-0.0848862	-0.107923	-0.887596	-0.0230371	-0.80271
TC03002133.hg.1	ATP13A3	ATPase type 13A3	NM_024524	NM_024524	RefSeq	Homo sapiens ATPase type 13A3 (ATP13A3), mRNA.	Coding	chr3	194123401 - 194219093	-	479.56	431.67	338.54	1304.44	1314.77	1193.33	1298.55	1412.13	1506.78	673.74	662	748.44	436.75	512.88	553.48	1346.03	1360.85	1615.09	1390.8	1532.99	897.64	965.74	5.08336	5.47276	-1.45572	-5.37664	3.19631	4.16926	5.23155	3.92871	0.494542	-5.68752	-1.44155	-1.27743	1.62268	1.76702	0.750648	0.144336	-0.872036
TC01001018.hg.1	ATP1A1	ATPase, Na+/K+ transporting, alpha 1 polypeptide	NM_000701	NM_000701	RefSeq	Homo sapiens ATPase, Na+/K+ transporting, alpha 1 polypeptide (ATP1A1), transcript variant 1, mRNA.	Coding	chr1	116915004 - 116952883	+	857.99	796.15	728.45	1736.79	1767.43	1717.92	1711.26	1657.92	1596.87	1234.1	1310.86	1436.17	892.28	997.98	934.8	1911.21	1862.84	1716.72	1885.09	1800.85	1256.11	1402.45	4.10908	3.35624	-0.125689	-6.04964	-2.23576	-3.46376	3.94069	2.47518	-2.46394	-5.70217	-2.58969	-2.91412	1.13523	1.06221	0.741051	-0.0730197	-0.39418
TC17000108.hg.1	ATP1B2	ATPase, Na+/K+ transporting, beta 2 polypeptide	NM_001678	NM_001678	RefSeq	Homo sapiens ATPase, Na+/K+ transporting, beta 2 polypeptide (ATP1B2), mRNA.	Coding	chr17	7554254 - 7561089	+	80.21	60.32	98.99	354.23	244.51	144.27	1155.44	744.74	574.84	2652.8	2767.66	3689.14	85.11	76.03	60.22	167.14	185.06	150.44	520.74	472.46	2984.95	2791.76	-0.906648	6.16067	12.4008	-0.340172	5.27129	2.02761	2.0464	6.47812	12.5027	1.10856	10.7847	6.56969	1.56848	3.33745	5.26244	1.76897	3.69397
TC12000856.hg.1	ATP2A2	ATPase, Ca++ transporting, cardiac muscle, slow twitch 2	NM_001681	NM_001681	RefSeq	Homo sapiens ATPase, Ca++ transporting, cardiac muscle, slow twitch 2 (ATP2A2), transcript variant a, mRNA.	Coding	chr12	110718561 - 110788897	+	1239.28	1166.6	1033.81	1321.18	1659.78	1179.75	1284.04	1437.54	1230.05	495.98	455.49	483.86	1195.54	1199.68	1180.86	1642.1	1634.14	1722.47	1619.03	1657.51	588.2	675.49	-6.07738	-6.41338	4.38457	-6.34867	4.76093	7.26641	-0.166697	-1.73975	1.95568	-5.6681	4.76317	2.969	0.263839	0.201075	-1.25776	-0.0627637	-1.5216
TC17001015.hg.1	ATP2A3	ATPase, Ca++ transporting, ubiquitous	NM_005173	NM_005173	RefSeq	Homo sapiens ATPase, Ca++ transporting, ubiquitous (ATP2A3), transcript variant 1, mRNA.	Coding	chr17	3822869 - 3867758	-	1072.86	1106.69	1299.17	272.93	398.89	377.63	183.2	226.35	179.16	199.89	217.39	224.31	1048.56	990.41	1124.9	522.37	533.41	350.99	327.94	215.59	263.61	245.02	4.75724	9.31015	9.8387	-0.413057	-1.8726	-6.81573	1.06196	3.36217	8.08203	-2.94011	-2.28008	-7.23575	-1.7432	-2.56595	-2.43537	-0.822757	-0.69217
TC12001798.hg.1	ATP2B1	ATPase, Ca++ transporting, plasma membrane 1	NM_001001323	NM_001001323	RefSeq	Homo sapiens ATPase, Ca++ transporting, plasma membrane 1 (ATP2B1), transcript variant 1, mRNA.	Coding	chr12	89981826 - 90102608	-	823.53	922.51	1007.42	363.09	328.44	349.39	422.4	400.05	470.67	1046.99	985.69	787.63	597.82	724.23	682.66	473.07	407.95	388.61	366.42	357.79	678.38	808.39	5.36686	2.76955	-7.74822	-2.93772	4.88235	2.85927	-0.557343	0.914582	-7.17846	-4.24956	-0.405484	0.87269	-1.39973	-1.08882	0.0289496	0.310904	1.42868
TC18000480.hg.1	ATP5A1	ATP synthase, H+ transporting, mitochondrial F1 complex, alpha subunit 1, cardiac muscle	NM_001001937	NM_001001937	RefSeq	Homo sapiens ATP synthase, H+ transporting, mitochondrial F1 complex, alpha subunit 1, cardiac muscle (ATP5A1), nuclear gene encoding mitochondrial protein, transcript variant 1, mRNA.	Coding	chr18	43664110 - 43684300	-	710.82	689.84	576.53	977.54	893.93	936.49	1093.81	1110.13	1142.49	525.71	465.67	450.81	607.9	797.39	821.61	1151.61	1059.97	1057.54	1056.17	1088.71	701.49	696.42	-2.52537	0.254226	-3.78955	-3.20206	3.77015	6.03819	-2.31008	-3.50679	-7.72382	-5.67873	-0.103639	-1.04264	0.511146	0.764972	-0.452349	0.253825	-0.963496
TC10000067.hg.1	ATP5C1	ATP synthase, H+ transporting, mitochondrial F1 complex, gamma polypeptide 1	NM_001001973	NM_001001973	RefSeq	Homo sapiens ATP synthase, H+ transporting, mitochondrial F1 complex, gamma polypeptide 1 (ATP5C1), nuclear gene encoding mitochondrial protein, transcript variant 1, mRNA.	Coding	chr10	7830092 - 7849778	+	1038.5	1023	751.24	1577.75	1489.73	1463.13	1379.1	1503.42	1793.4	685.93	608.22	641.96	885.23	1053.52	985.69	1357.59	1521.04	1384.63	1513.17	1359.1	750.91	701.93	-1.52199	-2.02098	-3.7174	-6.40144	6.22561	4.54151	-0.924526	-2.00214	-3.66269	-5.69848	2.30161	1.07421	0.702441	0.740006	-0.5251	0.037565	-1.22754
TC20001753.hg.1	ATP5E	ATP synthase, H+ transporting, mitochondrial F1 complex, epsilon subunit	NM_006886	NM_006886	RefSeq	Homo sapiens ATP synthase, H+ transporting, mitochondrial F1 complex, epsilon subunit (ATP5E), nuclear gene encoding mitochondrial protein, mRNA.	Coding	chr20	57600522 - 57607437	-	159.57	137.37	97.52	170.21	167.98	167.95	208.43	195.33	209.57	389.07	333.49	242	119.42	126.89	116.49	181.26	162.05	154.53	185.2	180.35	273.29	244.38	-5.37489	-3.13055	-0.331196	-2.69455	-0.754348	-2.90465	-1.78479	-0.465535	3.26605	-4.8704	-1.06393	-2.61112	0.389204	0.665627	1.29222	0.276424	0.903014
TC17000633.hg.1	ATP5G1	ATP synthase, H+ transporting, mitochondrial Fo complex, subunit C1 (subunit 9)	NM_001002027	NM_001002027	RefSeq	Homo sapiens ATP synthase, H+ transporting, mitochondrial Fo complex, subunit C1 (subunit 9) (ATP5G1), nuclear gene encoding mitochondrial protein, transcript variant 2, mRNA.	Coding	chr17	46970127 - 46973233	+	337.87	360.51	279.73	887.88	845.12	739.01	932.84	854.72	705.3	205.64	242.96	304.36	529.09	525	453.57	996.32	792.39	963.03	900.63	1027.2	390.99	390.38	3.99065	3.16275	-5.58191	-6.45857	4.67968	4.41347	1.117	1.10387	-4.34608	-5.5507	2.63452	2.70515	1.34152	1.34826	-0.387975	0.00673459	-1.7295
TC13000380.hg.1	ATP5G1P5	ATP synthase, H+ transporting, mitochondrial Fo complex, subunit C1 (subunit 9) pseudogene 5	ENST00000452440	ENST00000452440	ENSEMBL	cdna:pseudogene chromosome:GRCh37:13:107315785:107316162:1 gene:ENSG00000227590 gene_biotype:pseudogene transcript_biotype:processed_pseudogene	Coding	chr13	107315785 - 107316162	+	61.2	53.29	38.54	134.96	135.87	99.64	101.99	118.41	100.49	35.91	27.27	50.11	67.2	63.95	63.31	147.78	152.41	145.11	171.58	150.3	76.69	63.92	0.912016	0.223956	-6.17858	-5.51938	1.71207	1.79917	6.52807	4.24449	-7.38712	-5.08617	2.52325	1.22315	1.2872	1.09043	-0.452318	-0.196762	-1.73951
TC17000525.hg.1	ATP6V0A1	ATPase, H+ transporting, lysosomal V0 subunit a1	NM_001130020	NM_001130020	RefSeq	Homo sapiens ATPase, H+ transporting, lysosomal V0 subunit a1 (ATP6V0A1), transcript variant 1, mRNA.	Coding	chr17	40610862 - 40674597	+	1152.07	992.26	715.63	1091.23	1258.13	1357.34	1307.64	1170.27	1201.49	2390.54	2505.41	2647.89	619.84	691.31	636.74	1099.38	1004.24	905.37	1032.63	1055.51	2182.91	2199.65	-5.44084	-5.52007	2.33782	-6.45812	3.41842	4.92744	-0.15272	0.226054	7.2097	-5.54994	2.7557	2.19953	0.395905	0.389442	1.42564	-0.00646229	1.02974
TC12000993.hg.1	ATP6V0A2	ATPase, H+ transporting, lysosomal V0 subunit a2	NM_012463	NM_012463	RefSeq	Homo sapiens ATPase, H+ transporting, lysosomal V0 subunit a2 (ATP6V0A2), mRNA.	Coding	chr12	124196865 - 124246301	+	938.22	990.14	546.46	891.03	683.83	782.07	731.78	594.13	684.51	464.46	417.03	489.83	874.38	962.86	827.46	815.56	744.01	777.84	714.82	667	379.87	397.73	-7.42743	-6.93491	-3.32061	-5.0203	0.325251	-1.3357	-5.85043	-3.95098	3.69832	-4.3282	2.896	0.415371	-0.0304217	-0.256805	-0.806563	-0.226383	-0.776141
TC16001190.hg.1	ATP6V0D1	ATPase, H+ transporting, lysosomal 38kDa, V0 subunit d1	NM_004691	NM_004691	RefSeq	Homo sapiens ATPase, H+ transporting, lysosomal 38kDa, V0 subunit d1 (ATP6V0D1), mRNA.	Coding	chr16	67471917 - 67515140	-	731.6	737.96	753.03	1699.13	1572.21	1337.48	1928.25	1679.5	1435.85	1910.94	1950.46	1977.32	902.09	950.96	869.72	1488.64	1615.28	1178.99	1697.55	1462.71	1922.16	2057.26	2.71278	3.00802	6.29516	-6.02299	-3.86766	-5.85979	-1.43397	0.5609	3.80517	-5.26163	-3.91055	-4.68987	1.0452	1.1719	1.39337	0.126707	0.348179
TC08000151.hg.1	ATP6V1B2	ATPase, H+ transporting, lysosomal 56/58kDa, V1 subunit B2	NM_001693	NM_001693	RefSeq	Homo sapiens ATPase, H+ transporting, lysosomal 56/58kDa, V1 subunit B2 (ATP6V1B2), mRNA.	Coding	chr8	20054704 - 20084330	+	898.22	976.94	1007.27	1543.34	1472.76	1529.92	1378.83	1419.56	1337.51	2886.27	2953.77	2367.12	1026.37	1051.91	1072.16	1381.6	1017.1	1454.45	1046.7	1380.54	1913.9	2329.78	-0.0143807	-1.76076	5.27121	-5.17722	1.84773	3.16895	-5.90049	-6.5626	1.95065	-5.63096	-2.75281	-2.21582	0.6587	0.522168	1.50432	-0.136532	0.845621
TC08000641.hg.1	ATP6V1C1	ATPase, H+ transporting, lysosomal 42kDa, V1 subunit C1	NM_001695	NM_001695	RefSeq	Homo sapiens ATPase, H+ transporting, lysosomal 42kDa, V1 subunit C1 (ATP6V1C1), mRNA.	Coding	chr8	104033248 - 104085285	+	266.04	307.57	163.05	1048.02	821.64	954.69	1171.85	1016.16	1148.03	1329.53	1363.3	1011.83	289.27	468.05	439.52	945.75	777.9	939.35	824.27	904.11	1035.22	1048.33	3.33938	4.31661	4.22198	-4.55787	-4.80161	-6.89377	0.105391	-1.25203	0.570595	-5.66911	-5.82621	-5.0586	1.98175	2.22633	2.36763	0.244576	0.385879
TC14001236.hg.1	ATP6V1D	ATPase, H+ transporting, lysosomal 34kDa, V1 subunit D	ENST00000553974	ENST00000553974	ENSEMBL	cdna:known chromosome:GRCh37:14:67778722:67804493:-1 gene:ENSG00000100554 gene_biotype:protein_coding transcript_biotype:processed_transcript	Coding	chr14	67778722 - 67804493	-	121.28	99.74	77.46	61.88	60.99	52.96	69.8	65.89	64.37	312.26	262.24	178.26	65.55	62.42	79.96	54.85	39.49	50.41	45.17	44.66	123.74	146.64	-2.05743	-3.76192	-0.405929	-4.78088	4.10055	3.91767	-3.55163	-2.08374	0.265515	-5.53919	2.32622	3.49665	-0.742981	-0.554073	1.3205	0.188909	2.06348
TC14001237.hg.1	ATP6V1D	ATPase, H+ transporting, lysosomal 34kDa, V1 subunit D	NM_015994	NM_015994	RefSeq	Homo sapiens ATPase, H+ transporting, lysosomal 34kDa, V1 subunit D (ATP6V1D), mRNA.	Coding	chr14	67804581 - 67826966	-	189.76	193.33	127.36	230.6	213.25	242.63	298.04	295.57	304.02	927.99	938.11	614.84	109.01	159.43	159.99	256.9	241.34	173.13	261.5	208.89	518.58	646.11	-4.7537	-1.3405	4.5418	-1.22009	4.324	2.98751	-3.91804	-3.42628	3.65682	-5.62173	0.738949	0.733875	0.450848	0.839673	2.27997	0.388825	1.82913
TC0X000424.hg.1	ATP7A	ATPase, Cu++ transporting, alpha polypeptide	NM_000052	NM_000052	RefSeq	Homo sapiens ATPase, Cu++ transporting, alpha polypeptide (ATP7A), mRNA.	Coding	chrX	77166194 - 77305892	+	254.37	278.96	191.23	985.03	750.62	880.1	1168.04	959.21	1219.81	2074.82	2223.21	1856.71	301.41	342.05	317.41	494.38	519.73	681.74	643.83	757.09	1338.85	1450.41	5.09619	6.49233	9.78218	-3.77359	3.60534	1.44041	-0.263328	2.47444	8.31382	-4.28368	1.77079	0.626905	1.86121	2.21805	3.10062	0.356844	1.23942
TC13000684.hg.1	ATP7B	ATPase, Cu++ transporting, beta polypeptide	NM_000053	NM_000053	RefSeq	Homo sapiens ATPase, Cu++ transporting, beta polypeptide (ATP7B), transcript variant 1, mRNA.	Coding	chr13	52506806 - 52585630	-	154.73	220.24	144.98	423.95	378.95	464.46	493.7	464.82	548.22	227.01	252.12	236.38	114.76	114.72	118.21	219.1	201	183.56	240.99	205.02	173.36	140.64	1.97728	3.36829	-4.62446	-4.31465	1.89966	4.62225	2.19346	1.76292	-3.75667	-5.05015	-4.74118	-3.77468	1.30559	1.55679	0.48443	0.251202	-0.821161
TC04001152.hg.1	ATP8A1	ATPase, aminophospholipid transporter (APLT), class I, type 8A, member 1	NM_001105529	NM_001105529	RefSeq	Homo sapiens ATPase, aminophospholipid transporter (APLT), class I, type 8A, member 1 (ATP8A1), transcript variant 2, mRNA.	Coding	chr4	42410390 - 42659122	-	736.24	929.04	796.46	61.28	58.98	42.42	95.75	81.87	137.55	24.5	24.6	25.46	732.44	850.67	885.55	70.16	65.81	90.1	85.34	87.73	36.45	27.79	11.4634	7.85168	15.7145	-1.20196	1.64847	5.13824	10.4174	9.46762	11.9043	-4.84018	0.448465	1.79114	-3.93164	-2.9936	-5.03854	0.938035	-1.1069
TC01001274.hg.1	ATP8B2	ATPase, aminophospholipid transporter, class I, type 8B, member 2	NM_001005855	NM_001005855	RefSeq	Homo sapiens ATPase, aminophospholipid transporter, class I, type 8B, member 2 (ATP8B2), transcript variant 2, mRNA.	Coding	chr1	154298029 - 154323783	+	441.75	422.59	444.83	438.28	571.73	517.26	338.24	392.57	260.93	271.81	361.18	216.91	630.16	650.05	616.65	428.58	391.84	370.4	358	369.04	147.88	148.72	-6.20796	-4.82007	-3.41039	-1.99713	-1.93236	-6.82886	1.30184	1.66218	8.98253	-5.00437	4.87183	3.31147	0.214111	-0.420361	-0.654443	-0.634472	-0.868554
TC15001347.hg.1	ATP8B4	ATPase, class I, type 8B, member 4	NM_024837	NM_024837	RefSeq	Homo sapiens ATPase, class I, type 8B, member 4 (ATP8B4), transcript variant 1, mRNA.	Coding	chr15	50150435 - 50411419	-	1135.76	2127.85	1262.62	32.14	34.75	48.82	44.91	48.24	50.99	21.3	26.07	22.83	1717.46	1139.16	1884.13	51.73	39.07	38.54	46.56	37.29	25.85	21.27	10.7125	11.0278	12.5901	-4.47894	-2.4261	3.75805	10.5855	8.30546	11.1217	-5.68775	-1.32722	-1.66636	-5.2574	-4.91785	-5.95896	0.339542	-0.70156
TC01006355.hg.1	ATPAF1	ATP synthase mitochondrial F1 complex assembly factor 1	NM_001042546	NM_001042546	RefSeq	Homo sapiens ATP synthase mitochondrial F1 complex assembly factor 1 (ATPAF1), nuclear gene encoding mitochondrial protein, transcript variant 2, mRNA.	Coding	chr1	47098409 - 47139539	-	189.77	182.37	129.54	541.97	553.82	546.12	652.94	709.34	721.89	520.77	522.14	532.45	214.18	277.47	275.4	599.37	549.08	487.27	585.57	542.51	533.05	547.9	5.11431	6.32155	4.52226	-1.74803	-7.27238	-1.62779	2.07367	1.31989	1.34084	-5.60622	-7.47547	-7.1323	1.73078	2.07356	1.67107	0.342786	-0.0597064
TC01000375.hg.1	ATPIF1	ATPase inhibitory factor 1	NM_016311	NM_016311	RefSeq	Homo sapiens ATPase inhibitory factor 1 (ATPIF1), nuclear gene encoding mitochondrial protein, transcript variant 1, mRNA.	Coding	chr1	28562602 - 28573417	+	515.24	481.02	412.05	1399.66	1160.52	1137.07	1638.32	1554.71	1834.79	1151.57	1114.67	1299.3	560.06	588.86	563.9	1076.03	1148.32	1135.39	1398.33	1481.44	1356.91	1451.17	4.31598	6.96486	4.19039	-1.94724	-7.48582	-1.59724	4.85649	5.04013	5.07689	-2.01182	-3.92953	-7.23355	1.39226	1.8387	1.34319	0.446436	-0.0490718
TC03001854.hg.1	ATR	ataxia telangiectasia and Rad3 related	NM_001184	NM_001184	RefSeq	Homo sapiens ataxia telangiectasia and Rad3 related (ATR), mRNA.	Coding	chr3	142168077 - 142297668	-	222.6	223.51	191.13	184.38	235.05	179.96	203.87	223.13	212.86	105.71	113.25	101.66	214.47	247.47	258.57	293.05	228.33	269.77	213.39	221.91	80.95	86.32	-7.20993	-7.6063	2.29953	-6.07278	1.30146	4.78343	-7.02428	-6.85448	5.04189	-4.05243	4.51775	3.49889	-0.0953404	0.00869721	-0.988657	0.104038	-0.893317
TC20000038.hg.1	ATRN	attractin	NM_001207047	NM_001207047	RefSeq	Homo sapiens attractin (ATRN), transcript variant 4, mRNA.	Coding	chr20	3451665 - 3631769	+	275.39	334.49	289.23	450.45	407.06	382.18	509.93	448.55	545.21	191.32	173.21	213.25	421.71	422.52	378.7	446.32	429.57	426.86	445.07	421.92	191.7	223.34	-3.20371	-0.452778	-1.77137	-3.93024	3.62354	5.32716	-7.0294	-7.17129	1.75843	-5.70889	2.76461	1.22495	0.465068	0.742241	-0.6382	0.277173	-1.10327
TC06001293.hg.1	ATXN1	ataxin 1	NM_001128164	NM_001128164	RefSeq	Homo sapiens ataxin 1 (ATXN1), transcript variant 2, mRNA.	Coding	chr6	16299343 - 16761722	-	478.25	532.41	335.62	43.23	51.29	51.33	44.53	53.09	59.39	49.31	45.39	42.61	326.6	320.18	294.75	55.48	46.28	45.66	45.59	45.49	47.78	47.55	9.21151	8.30147	9.45657	-6.14487	-7.24821	-6.38138	10.536	9.50773	10.5775	-5.32578	-7.42364	-7.08739	-3.18413	-3.08316	-3.26916	0.100975	-0.085022
TC07001736.hg.1	ATXN7L1	ataxin 7-like 1	NM_020725	NM_020725	RefSeq	Homo sapiens ataxin 7-like 1 (ATXN7L1), transcript variant 1, mRNA.	Coding	chr7	105245221 - 105517050	-	211.16	224.55	196.91	275.36	207.24	236.64	238.65	171.15	209.44	121.24	125.43	120.67	300.42	306.4	287.47	208.72	180.65	218.41	164.38	195.33	88.03	102.36	-6.63436	-7.56498	0.956804	-5.45058	2.23459	-0.163444	-0.671592	-0.102371	6.19924	-4.9185	1.80376	-0.392984	0.177469	-0.0420717	-0.782365	-0.21954	-0.959833
TC01002381.hg.1	AUNIP	aurora kinase A and ninein interacting protein	NM_024037	NM_024037	RefSeq	Homo sapiens aurora kinase A and ninein interacting protein (AUNIP), mRNA.	Coding	chr1	26158414 - 26185903	-	63.3	55.36	62.77	399.66	288.93	286.68	565.57	453.63	622.01	268.93	227.19	306.28	87.07	101.21	89.61	379.98	424.98	309.79	422.86	351.52	233.81	272.87	8.08459	10.7683	7.63974	-1.05281	-6.25683	0.939764	6.70947	6.08181	4.47641	-5.62786	-3.60128	-2.71919	2.4112	3.16761	2.13688	0.756408	-0.274318
TC20000968.hg.1	AURKA	aurora kinase A	NM_198433	NM_198433	RefSeq	Homo sapiens aurora kinase A (AURKA), transcript variant 1, mRNA.	Coding	chr20	54944445 - 54967393	-	159.11	138.37	206.67	984.01	1011.11	1071.35	1114.24	1251.58	1130.18	1673.71	1875.25	1886.7	177.64	208.95	169.31	1091.05	927.09	982.98	1028.5	1167.68	1499.61	1579.34	8.70565	9.0035	10.752	-4.61133	2.90679	0.7547	9.40103	7.4064	10.1829	-5.06724	-0.962417	-2.87767	2.624	2.81209	3.44863	0.188083	0.824628
TC17001109.hg.1	AURKB	aurora kinase B	NM_004217	NM_004217	RefSeq	Homo sapiens aurora kinase B (AURKB), transcript variant 1, mRNA.	Coding	chr17	8108049 - 8113936	-	139.27	105.53	173.36	925.4	918.96	1013.22	1065.3	1120.95	1062.73	1150.03	1110.78	1416.51	210.63	197.37	195.27	1096.02	1010.39	1040.79	982.13	1198.88	1120.35	1214.8	8.26326	8.69454	8.52687	-4.50639	-4.10692	-6.35106	11.2821	7.54154	10.014	-5.61666	-6.40318	-6.99064	2.80055	2.98674	3.15735	0.186195	0.356805
TC07000424.hg.1	AUTS2	autism susceptibility candidate 2	NM_001127231	NM_001127231	RefSeq	Homo sapiens autism susceptibility candidate 2 (AUTS2), transcript variant 2, mRNA.	Coding	chr7	69063905 - 70258054	+	192.22	205.29	185.63	63.88	66.51	70.59	60.33	67.98	64.49	72.03	71.19	76.68	179.8	199.28	182.75	62.43	67.37	61.7	69.84	66.93	79.71	77.57	6.86765	7.00249	5.96739	-6.22878	-6.47589	-5.5019	7.82892	5.26384	4.56125	-5.14323	-4.28745	-5.77974	-1.53675	-1.59719	-1.4065	-0.060446	0.130241
TC10001569.hg.1	AVPI1	arginine vasopressin-induced 1	NM_021732	NM_021732	RefSeq	Homo sapiens arginine vasopressin-induced 1 (AVPI1), mRNA.	Coding	chr10	99437181 - 99447080	-	171.04	141.1	176.99	564.23	665.48	550.14	368.74	396.73	318.46	198.99	191.68	177.31	135.23	117.13	115.1	504.24	358.23	405.73	307.33	385.92	140.44	167.44	6.85481	2.47156	-6.45572	0.671433	7.16296	2.69343	5.38379	3.31107	-5.27669	-4.65728	2.02425	0.35934	1.86525	1.14905	0.220983	-0.716201	-1.64427
TC19000576.hg.1	AXL	AXL receptor tyrosine kinase	NM_001699	NM_001699	RefSeq	Homo sapiens AXL receptor tyrosine kinase (AXL), transcript variant 2, mRNA.	Coding	chr19	41725108 - 41767671	+	110.09	133.37	159.29	644.74	1048.13	886.54	186.07	268.1	201.65	126.26	140.27	145.44	177.4	170.23	118.14	962.43	844.98	512.22	321.39	221.07	167.78	146.49	6.74674	-2.98479	-7.72074	3.8506	6.93672	-1.85314	2.78181	-3.6403	-7.83642	-1.39113	2.05732	-3.04665	2.66696	0.701566	0.0464183	-1.96539	-2.62054
TC15000342.hg.1	B2M	beta-2-microglobulin	NM_004048	NM_004048	RefSeq	Homo sapiens beta-2-microglobulin (B2M), mRNA.	Coding	chr15	45003675 - 45011075	+	3424.53	3053.82	3051.79	739.74	764.83	957.1	662.28	744.47	686.4	875.45	803.39	713.12	1878.82	2672.03	2687.26	1044.07	750.91	602.43	770.45	499.72	882	970.58	7.38797	9.49966	8.02777	-4.86148	-7.54296	-5.98825	1.17473	1.53029	1.44453	-5.08313	-6.82274	-4.59666	-1.96038	-2.18642	-1.99723	-0.226041	-0.0368523
TC01000031.hg.1	B3GALT6	UDP-Gal:betaGal beta 1,3-galactosyltransferase polypeptide 6	NM_080605	NM_080605	RefSeq	Homo sapiens UDP-Gal:betaGal beta 1,3-galactosyltransferase polypeptide 6 (B3GALT6), mRNA.	Coding	chr1	1167629 - 1170421	+	222.63	200.87	174.64	255.22	277.52	274.89	219.14	236.27	240.95	105.82	118.41	100.49	234.26	307.14	279.22	383.28	387.67	321.43	324.75	251.25	143.97	215.3	-3.50868	-6.2078	0.512225	-4.0932	6.12362	4.87748	-3.98711	-7.46737	-4.16265	-3.8476	-0.88509	-4.06273	0.439298	0.225243	-0.877613	-0.214055	-1.31691
TC13000105.hg.1	B3GALTL	beta 1,3-galactosyltransferase-like	NM_194318	NM_194318	RefSeq	Homo sapiens beta 1,3-galactosyltransferase-like (B3GALTL), mRNA.	Coding	chr13	31774073 - 31906413	+	72.38	66.93	54.04	107.77	95.4	88.36	115.42	97.03	102.03	92.47	155.88	114.62	50.25	56.52	54.21	123.89	117.78	109.89	93.52	95.57	78.22	101.05	-2.46646	-1.41136	-2.23656	-5.9608	-6.41636	-6.97434	5.04764	1.3334	-1.31539	-2.77033	-4.43796	-7.10377	0.598332	0.708634	0.885955	0.110302	0.287623
TC20000928.hg.1	B4GALT5	UDP-Gal:betaGlcNAc beta 1,4- galactosyltransferase, polypeptide 5	NM_004776	NM_004776	RefSeq	Homo sapiens UDP-Gal:betaGlcNAc beta 1,4- galactosyltransferase, polypeptide 5 (B4GALT5), mRNA.	Coding	chr20	48249482 - 48330421	-	523.33	521.13	336.64	1585.03	1678.22	1790.75	1593.58	1606.92	1488.49	3096.75	3441.97	3643.02	722.33	797.14	692.36	1618.97	1721.64	1363.71	1627.77	1515.64	2498.37	2656.76	4.81733	4.18603	8.12216	-5.75504	3.83827	5.11729	3.11336	2.84244	6.99092	-5.70662	-0.902701	-0.529574	1.89907	1.79188	2.90811	-0.107196	1.00904
TC18000440.hg.1	B4GALT6	UDP-Gal:betaGlcNAc beta 1,4- galactosyltransferase, polypeptide 6	NM_004775	NM_004775	RefSeq	Homo sapiens UDP-Gal:betaGlcNAc beta 1,4- galactosyltransferase, polypeptide 6 (B4GALT6), mRNA.	Coding	chr18	29202209 - 29264686	-	736.82	719.09	395.85	178.57	197.97	165.59	207.31	225.54	236.94	44.23	38.27	34.92	768.89	1049.39	1017	230.87	197.1	238.52	212.25	214.44	50.12	46.19	2.02379	0.327065	8.65332	-3.25223	8.53861	10.1787	6.46959	5.03005	11.0757	-5.59559	7.02397	5.94522	-1.72102	-1.41425	-3.93098	0.306769	-2.20996
TC08000643.hg.1	BAALC	brain and acute leukemia, cytoplasmic	NM_001024372	NM_001024372	RefSeq	Homo sapiens brain and acute leukemia, cytoplasmic (BAALC), transcript variant 2, mRNA.	Coding	chr8	104152921 - 104242533	+	302.6	307.08	156.29	36.77	40.65	40.78	37.91	42.01	40.29	47.17	47.28	48.15	239.79	431.22	358.41	40.44	39.9	38.83	44.08	40.99	51.12	45.34	5.10132	4.7802	3.9316	-6.42062	-3.96278	-4.28923	6.99866	4.35801	4.77296	-5.12918	-4.78376	-6.25432	-2.63213	-2.60743	-2.3598	0.0246956	0.27233
TC19002626.hg.1	BABAM1	BRISC and BRCA1 A complex member 1	NM_001033549	NM_001033549	RefSeq	Homo sapiens BRISC and BRCA1 A complex member 1 (BABAM1), transcript variant 1, mRNA.	Coding	chr19	17378232 - 17390162	+	489.69	490.26	459.34	767.31	664.2	757.78	983.06	887.2	859.33	1267.22	1173.43	1038.91	491.47	547.86	552.86	802.27	775.79	727.07	858.42	843.3	1019.95	1240.87	-0.96261	2.33567	4.37588	-2.97865	-0.00337598	-3.7563	-0.455214	0.0257156	2.08319	-4.58651	-2.21187	-4.21919	0.602743	0.921591	1.26943	0.318848	0.666682
TC06001946.hg.1	BACH2	BTB and CNC homology 1, basic leucine zipper transcription factor 2	NM_001170794	NM_001170794	RefSeq	Homo sapiens BTB and CNC homology 1, basic leucine zipper transcription factor 2 (BACH2), transcript variant 2, mRNA.	Coding	chr6	90636247 - 91006627	-	281.44	268.96	713.08	55.48	62.64	62.06	63.11	64.73	58.52	74.1	74.89	73.38	306.1	310.8	450.94	61.36	63.73	57.1	65.9	64.04	74.49	75.7	2.66594	2.26441	1.3811	-6.31091	-3.50797	-4.14061	7.25832	4.72778	4.95472	-5.17794	-4.27863	-5.66423	-2.65578	-2.60628	-2.35014	0.0495057	0.305639
TC06000684.hg.1	BAG2	BCL2-associated athanogene 2	NM_004282	NM_004282	RefSeq	Homo sapiens BCL2-associated athanogene 2 (BAG2), mRNA.	Coding	chr6	57037104 - 57050012	+	151.53	145.54	104.13	471.11	602	528.45	520.88	654.81	549.88	187.8	274.2	147.38	135.98	184.06	167.14	685.15	678.71	598.46	667.1	606.52	191.09	229.23	5.74826	6.02015	-5.32038	-6.09138	0.596768	1.45853	6.99846	4.76941	-5.45471	-5.64554	4.81182	3.18829	2.0094	2.11725	0.574854	0.10785	-1.43454
TC10000868.hg.1	BAG3	BCL2-associated athanogene 3	NM_004281	NM_004281	RefSeq	Homo sapiens BCL2-associated athanogene 3 (BAG3), mRNA.	Coding	chr10	121410882 - 121437331	+	209.76	220.18	208.2	301.01	423.26	292.99	279.98	339.07	259.25	313.1	323.53	322.58	169.72	152.54	132.03	398.27	425.65	417.09	349.92	471.41	327.67	384.88	-2.34366	-3.62992	-0.882221	-5.73157	-7.48114	-6.74787	5.7006	1.70553	2.24977	-5.69237	-5.80242	-6.67624	0.652271	0.451953	0.588262	-0.200319	-0.064009
TC04000524.hg.1	BANK1	B-cell scaffold protein with ankyrin repeats 1	NM_001083907	NM_001083907	RefSeq	Homo sapiens B-cell scaffold protein with ankyrin repeats 1 (BANK1), transcript variant 2, mRNA.	Coding	chr4	102332443 - 102995969	+	177.45	235.28	412.08	21.99	22.51	26.2	19.77	21.52	23.27	23.87	21.71	23.1	147.36	122.11	259.92	23.81	24.18	20.68	23.05	19.99	22.12	21.82	6.60592	6.70108	6.55625	-5.74025	-7.50628	-7.00898	4.50309	2.65089	3.48781	-5.42955	-7.34427	-7.24977	-3.45784	-3.58768	-3.49635	-0.129839	-0.0385098
TC03001453.hg.1	BAP1	BRCA1 associated protein-1 (ubiquitin carboxy-terminal hydrolase)	NM_004656	NM_004656	RefSeq	Homo sapiens BRCA1 associated protein-1 (ubiquitin carboxy-terminal hydrolase) (BAP1), mRNA.	Coding	chr3	52435025 - 52444366	-	615.99	594.52	609.46	860.07	848.2	780.44	1040.74	992.44	1037.11	1266.58	1330.66	1265.71	516.16	541.56	561.57	849.51	909.86	931.37	1014.18	1125.3	1132.86	1281.72	-2.5276	1.26697	4.05148	-2.44745	1.42905	-2.60586	2.27142	2.45058	3.61725	-3.50403	-3.00681	-6.3712	0.450327	0.754284	1.08555	0.303956	0.635222
TC07001499.hg.1	BAZ1B	bromodomain adjacent to zinc finger domain, 1B	NM_032408	NM_032408	RefSeq	Homo sapiens bromodomain adjacent to zinc finger domain, 1B (BAZ1B), mRNA.	Coding	chr7	72854728 - 72936615	-	389.94	425.71	322.21	683.17	816.46	655.66	894.12	869.26	832.03	705.07	647.51	669.29	452.12	502.12	571.76	898.48	893.28	858.99	856.35	852.37	749.26	754.59	0.52044	3.22315	0.139809	-3.871	-7.24036	-2.33722	1.45061	-0.545172	-2.37261	-5.54261	-5.12904	-5.94899	0.924483	1.19859	0.838059	0.274106	-0.0864248
TC12001608.hg.1	BAZ2A	bromodomain adjacent to zinc finger domain, 2A	NM_013449	NM_013449	RefSeq	Homo sapiens bromodomain adjacent to zinc finger domain, 2A (BAZ2A), mRNA.	Coding	chr12	56989380 - 57030163	-	1458.27	1276.08	1399.28	752.97	757.84	599.91	742.1	522.5	641.55	1391.81	1449.55	1389.26	1106.86	1102.24	1083.75	654.06	701.64	808.3	675.11	815.58	1050.51	1481.29	1.63022	1.82813	-7.71822	-5.93993	2.88345	2.99588	-0.191331	-1.78627	-7.11254	-5.65031	-2.03455	-3.10045	-0.975738	-1.12928	0.0354076	-0.153542	1.01115
TC02005063.hg.1	BAZ2B	bromodomain adjacent to zinc finger domain, 2B	NM_013450	NM_013450	RefSeq	Homo sapiens bromodomain adjacent to zinc finger domain, 2B (BAZ2B), mRNA.	Coding	chr2	160175490 - 160473203	-	473	578.1	285.2	269.16	151.57	234.74	268.56	153.79	249.54	236.42	168.32	140.44	474.07	462.72	497.84	157.13	108.5	147.43	100.33	113.54	113.54	152.37	-3.23022	-3.65061	-1.91731	-6.45029	-7.03389	-6.76357	5.34899	7.62803	5.34096	-4.22791	-7.44539	-5.87546	-1.00854	-0.973219	-1.26754	0.0353218	-0.259
TC16001134.hg.1	BBS2	Bardet-Biedl syndrome 2	NM_031885	NM_031885	RefSeq	Homo sapiens Bardet-Biedl syndrome 2 (BBS2), mRNA.	Coding	chr16	56518259 - 56554008	-	232.35	281.23	236.92	365.73	211.92	295.31	284.26	228.03	273.7	79.87	73.76	82.25	164.54	195.43	290.67	185.64	180.51	141.21	160.96	122.13	45.55	51.71	-6.96953	-7.48981	6.50115	-6.24668	3.6883	7.50669	-6.45882	-5.29895	2.79223	-4.76886	4.259	1.78719	0.188026	0.0655267	-1.66591	-0.1225	-1.85394
TC07000216.hg.1	BBS9	Bardet-Biedl syndrome 9	NM_014451	NM_014451	RefSeq	Homo sapiens Bardet-Biedl syndrome 9 (BBS9), transcript variant 1, mRNA.	Coding	chr7	33168856 - 33645680	+	283.81	295.21	184.99	76.74	60.77	88.55	84.88	65.57	95.1	31.65	38.26	37.58	152.1	195.27	166.45	69.64	58.35	57.84	54.83	53.62	42.67	50.08	2.88513	2.06611	7.52271	-6.21996	0.982094	2.0415	4.74291	4.45243	5.47864	-4.60071	-4.06555	-5.81287	-1.74336	-1.624	-2.80396	0.119359	-1.06061
TC19000630.hg.1	BCAM	basal cell adhesion molecule (Lutheran blood group)	NM_001013257	NM_001013257	RefSeq	Homo sapiens basal cell adhesion molecule (Lutheran blood group) (BCAM), transcript variant 2, mRNA.	Coding	chr19	45312338 - 45324678	+	141.91	137.57	181.66	133.37	142.69	126.81	131.01	159.93	127.2	605.52	823.82	714.94	164.09	159.14	145.31	127.89	148.24	138.21	164.65	152.17	423.8	275.24	-6.59637	-7.1952	6.84679	-6.3646	8.71244	8.00476	-6.06614	-7.55126	-0.236162	-4.26814	0.560706	-1.49438	-0.185132	-0.137389	2.21731	0.0477431	2.40245
TC17000740.hg.1	BCAS3	breast carcinoma amplified sequence 3	NM_001099432	NM_001099432	RefSeq	Homo sapiens breast carcinoma amplified sequence 3 (BCAS3), transcript variant 1, mRNA.	Coding	chr17	58755172 - 59470199	+	796.32	843.56	612.35	364.71	262.39	346.86	369.94	256.33	342.18	739.99	767.14	604.25	630.78	592.44	579.38	262.4	219.42	215.12	223.36	228.42	441.19	631.78	1.38582	1.02538	-7.61305	-6.45791	1.3503	1.37175	5.63365	5.32434	-7.16179	-5.66451	0.32268	-0.149427	-1.21046	-1.22138	-0.0873514	-0.0109223	1.12311
TC12001309.hg.1	BCAT1	branched chain amino-acid transaminase 1, cytosolic	NM_001178091	NM_001178091	RefSeq	Homo sapiens branched chain amino-acid transaminase 1, cytosolic (BCAT1), transcript variant 2, mRNA.	Coding	chr12	24962958 - 25102393	-	452.19	531.93	266.65	812.19	836.49	984.28	884.31	1012.11	1135.14	177.25	167.01	186.18	637.73	744.54	708.46	1073.53	864.44	1222.74	827.79	1074.81	595.5	834.93	-1.36604	-0.519874	-1.23436	-5.22775	9.78963	10.1734	-2.53073	-4.2496	-7.84975	-5.41155	-4.43917	-5.53055	1.12737	1.32851	-1.18023	0.201137	-2.30761
TC10000915.hg.1	BCCIP	BRCA2 and CDKN1A interacting protein	NM_016567	NM_016567	RefSeq	Homo sapiens BRCA2 and CDKN1A interacting protein (BCCIP), transcript variant A, mRNA.	Coding	chr10	127512104 - 127542264	+	238.17	238.24	148.36	483.49	623.34	486.08	527.89	602.7	558.75	247.12	236.16	215.17	253.59	317.38	311.02	689.36	650.09	627.91	628.66	613.23	358.89	345.47	1.17734	2.02063	-7.25355	-6.15883	3.31054	6.05023	3.89197	1.65285	-5.98693	-5.34536	2.129	0.537174	1.37373	1.46679	0.192315	0.0930604	-1.18142
TC06000762.hg.1	BCKDHB	branched chain keto acid dehydrogenase E1, beta polypeptide	NM_000056	NM_000056	RefSeq	Homo sapiens branched chain keto acid dehydrogenase E1, beta polypeptide (BCKDHB), nuclear gene encoding mitochondrial protein, transcript variant 2, mRNA.	Coding	chr6	80816344 - 81055987	+	349.69	342.98	240.35	580.53	402.85	495.79	489.68	420.08	504.01	102.81	133.58	151.86	360.79	450.06	421.98	547.87	463.8	519.91	432.8	447.31	138.11	156.87	-3.26008	-3.24469	0.544794	-6.38653	4.24896	5.5948	-4.71314	-7.18765	4.10356	-4.17039	5.71319	3.8564	0.669335	0.615539	-1.26297	-0.0537956	-1.93231
TC02001885.hg.1	BCL11A	B-cell CLL/lymphoma 11A (zinc finger protein)	NM_018014	NM_018014	RefSeq	Homo sapiens B-cell CLL/lymphoma 11A (zinc finger protein) (BCL11A), transcript variant 2, mRNA.	Coding	chr2	60678302 - 60780768	-	444.58	518.11	518.61	334.99	232.71	227.89	588.55	446.44	645.76	940.39	781.79	907.04	732.75	834.13	990.71	135.81	146.67	135.05	312.47	268.04	528.57	500.43	-0.502398	-7.04087	0.354406	0.436498	4.24359	-2.03634	9.31904	2.87726	-1.7055	0.621255	7.20326	-0.264198	-0.916454	0.168759	0.826952	1.08521	1.74341
TC18000554.hg.1	BCL2	B-cell CLL/lymphoma 2	NM_000633	NM_000633	RefSeq	Homo sapiens B-cell CLL/lymphoma 2 (BCL2), nuclear gene encoding mitochondrial protein, transcript variant alpha, mRNA.	Coding	chr18	60790579 - 60987361	-	484.72	434.47	544.31	101.73	88.85	75.56	87.99	86.24	103.06	40.72	47.04	45.67	426.44	544.69	590.48	104.48	116.31	114.56	106.11	98.98	57.73	47.4	8.64028	9.08841	12.4582	-6.32823	1.77991	3.76325	7.48564	5.58702	8.62674	-4.97076	2.09129	0.158222	-2.46365	-2.3985	-3.45192	0.0651472	-0.988265
TC20000756.hg.1	BCL2L1	BCL2-like 1	NM_138578	NM_138578	RefSeq	Homo sapiens BCL2-like 1 (BCL2L1), nuclear gene encoding mitochondrial protein, transcript variant 1, mRNA.	Coding	chr20	30252255 - 30311792	-	240.38	223.99	253.95	414.8	414.59	452.78	463.29	472.69	443.2	1555.95	1427.33	1198.61	267.52	266.15	256.49	440.34	470.02	498.76	446.83	459.47	1058.6	1222.76	1.62333	2.64707	9.59136	-5.71651	6.71378	6.66239	3.18892	1.57249	8.25862	-5.56962	3.64849	2.68773	0.836539	0.942491	2.53499	0.105952	1.69845
TC02000696.hg.1	BCL2L11	BCL2-like 11 (apoptosis facilitator)	ENST00000452033	ENST00000452033	ENSEMBL	[retired] cdna:known chromosome:GRCh37:2:111907526:111911928:1 gene:ENSG00000153094 gene_biotype:protein_coding transcript_biotype:protein_coding	Coding	chr2	111907526 - 111911928	+	157.91	132.88	206.77	231.67	503.75	366.61	367.75	414.03	500.53	1393.74	1053.25	1177.74	81.99	60.27	83.06	361.12	241.63	295.12	260.62	362.9	669.75	722.93	-2.47809	1.7094	8.09753	-5.88086	0.788972	4.12102	4.3186	2.97673	8.72037	-5.67138	0.706357	-0.162119	1.10059	1.37822	2.87945	0.277631	1.77886
TC02000695.hg.1	BCL2L11	BCL2-like 11 (apoptosis facilitator)	NM_207002	NM_207002	RefSeq	Homo sapiens BCL2-like 11 (apoptosis facilitator) (BCL2L11), transcript variant 9, mRNA.	Coding	chr2	111876955 - 111926022	+	273.01	258.08	365.23	652.29	798.6	725.24	737.24	726.07	736.7	1522.57	1381.75	1327.15	192.59	150.49	171.2	786.28	695.28	617.77	695.3	687.98	1095.32	1095.25	2.61409	3.11409	7.38519	-6.43658	2.85159	4.31765	7.02847	5.9122	8.9326	-5.70608	-1.43742	-0.601973	1.29196	1.31258	2.25385	0.0206251	0.961892
TC19000744.hg.1	BCL2L12	BCL2-like 12 (proline rich)	NM_001040668	NM_001040668	RefSeq	Homo sapiens BCL2-like 12 (proline rich) (BCL2L12), transcript variant 3, mRNA.	Coding	chr19	50168399 - 50177173	+	175.71	163.52	216.55	323.32	365.69	336.31	338.1	352.53	316.73	354.81	328.08	320.94	176.38	175.03	172.75	351.42	351.53	344.09	364.99	366.82	335.38	396.61	0.739871	0.442734	0.232356	-6.42091	-7.52841	-7.47267	5.43176	3.80146	2.72667	-5.37326	-7.30299	-7.29051	0.892004	0.867029	0.862011	-0.0249753	-0.0299926
TC03002096.hg.1	BCL6	B-cell CLL/lymphoma 6	NM_001130845	NM_001130845	RefSeq	Homo sapiens B-cell CLL/lymphoma 6 (BCL6), transcript variant 2, mRNA.	Coding	chr3	187439165 - 187463515	-	172.67	145.65	172.29	46.01	39.37	39.58	45.83	39.8	44.77	464.32	435.16	265.77	201.02	164.47	116.36	38.55	37.83	32.55	38.34	40.5	239.46	431.14	7.92679	7.69501	-0.325381	-6.26966	7.0934	7.42678	4.30806	2.10415	-3.71058	-5.13764	4.96379	3.00008	-1.97244	-1.90985	1.21049	0.0625924	3.18294
TC01001113.hg.1	BCL9	B-cell CLL/lymphoma 9	NM_004326	NM_004326	RefSeq	Homo sapiens B-cell CLL/lymphoma 9 (BCL9), mRNA.	Coding	chr1	147013182 - 147098017	+	365.89	304.29	239.74	247.37	239.87	186.14	215.77	166.03	175.91	75.46	63.4	81.86	423.58	420.51	456.18	318.88	365.02	348.2	298.24	276.92	84.61	91.92	-5.16603	-2.84343	5.35515	-4.91756	4.50505	3.74703	-3.3496	-0.731855	9.19521	-3.55237	6.94413	4.46815	-0.424339	-0.694184	-2.03025	-0.269845	-1.60591
TC0X000620.hg.1	BCORL1	BCL6 corepressor-like 1	NM_021946	NM_021946	RefSeq	Homo sapiens BCL6 corepressor-like 1 (BCORL1), mRNA.	Coding	chrX	129115083 - 129192058	+	206.14	219.8	207.35	274.52	257.7	226.89	193.24	167.09	174.97	119.37	115.67	135.57	317.59	312.14	315.74	267.9	274.86	248.97	220.37	210.27	156.37	146.28	-5.51346	-5.66624	0.568977	-0.843817	3.25533	-1.02097	-4.19893	-0.712523	3.61699	-2.8769	1.18424	-2.29958	0.257571	-0.244586	-0.775797	-0.502157	-1.03337
TC22000129.hg.1	BCR	breakpoint cluster region	NM_004327	NM_004327	RefSeq	Homo sapiens breakpoint cluster region (BCR), transcript variant 1, mRNA.	Coding	chr22	23521891 - 23660224	+	434.05	473.33	405.52	324.92	312.81	305.69	229.75	219.17	200.7	155.13	164.11	181.9	481.6	449.07	461.49	322.44	324.76	283.19	240.06	205	191.24	175.63	-2.48622	2.71542	5.06313	0.641658	3.54508	-3.03501	0.0978678	2.51283	5.12829	-2.0117	0.228731	-5.42137	-0.474347	-1.01444	-1.38973	-0.540095	-0.915385
TC22000153.hg.1	BCRP3	breakpoint cluster region pseudogene 3	NR_024494	NR_024494	RefSeq	Homo sapiens breakpoint cluster region pseudogene 3 (BCRP3), non-coding RNA.	Coding	chr22	25028882 - 25049327	+	436.52	470.58	428.07	362.6	369.8	328.87	243.41	244.64	185.65	171.58	164.18	178.72	535.81	486.08	473.59	416.68	450.4	341.58	310.13	236.24	248.07	195.43	-4.36608	1.3296	5.76263	-0.202343	4.85455	-4.08572	-4.95477	-0.404141	2.22729	-2.75666	-1.20288	-6.07412	-0.331898	-0.997233	-1.37549	-0.665336	-1.04359
TC02001308.hg.1	BCS1L	BC1 (ubiquinol-cytochrome c reductase) synthesis-like	NM_001079866	NM_001079866	RefSeq	Homo sapiens BC1 (ubiquinol-cytochrome c reductase) synthesis-like (BCS1L), nuclear gene encoding mitochondrial protein, transcript variant 2, mRNA.	Coding	chr2	219523487 - 219528166	+	178.43	172.12	162.52	378.97	392.52	374.95	495.67	498.9	449.03	116.34	123.79	134.96	267.06	301.25	286.68	465.75	408.43	481.77	402.55	555.92	141.07	143.38	4.70869	6.46719	-3.12421	-2.07124	8.18028	9.39748	0.448345	-2.01113	2.76906	-5.61659	5.66351	2.31371	1.16072	1.49185	-0.453539	0.331131	-1.61426
TC03002179.hg.1	BDH1	3-hydroxybutyrate dehydrogenase, type 1	NM_203315	NM_203315	RefSeq	Homo sapiens 3-hydroxybutyrate dehydrogenase, type 1 (BDH1), nuclear gene encoding mitochondrial protein, transcript variant 2, mRNA.	Coding	chr3	197236654 - 197300194	-	157.07	116.01	152.48	318.12	304.88	310.73	347.21	317.47	321.99	141.29	128.82	139.67	186.86	204.45	201.54	352.33	335.72	373.43	330.15	365.23	143.18	130.37	2.55409	2.82168	-7.72255	-6.01691	6.38959	6.72214	3.11768	1.09924	-1.84738	-5.67475	4.69842	2.85329	1.1464	1.22506	-0.0427462	0.0786568	-1.18915
TC04002947.hg.1	BDH2	3-hydroxybutyrate dehydrogenase, type 2	NM_020139	NM_020139	RefSeq	Homo sapiens 3-hydroxybutyrate dehydrogenase, type 2 (BDH2), mRNA.	Coding	chr4	103998782 - 104021040	-	173.73	171.04	119.37	121.86	98.72	112.59	87.01	78.24	95.04	57.89	60.73	59.7	141.98	191.51	194.65	126.22	103.71	94.01	84.92	67.68	42.06	48.97	-4.56674	-1.47099	2.69012	-3.12537	2.73546	-0.600768	-2.26907	0.177647	4.57032	-3.03737	1.58771	-2.04611	-0.462968	-0.818261	-1.35965	-0.355293	-0.896682
TC06001987.hg.1	BEND3	BEN domain containing 3	NM_001080450	NM_001080450	RefSeq	Homo sapiens BEN domain containing 3 (BEND3), mRNA.	Coding	chr6	107386385 - 107436473	-	49.77	64.69	52.38	81.06	110.03	76.3	82.15	98.15	77.03	54.27	63.77	48.16	73.3	76.2	68.41	149.47	137.3	158.04	136.82	142.46	66.58	52.58	-2.68922	-2.41967	-7.76809	-6.41838	-2.57982	-1.70661	4.20842	2.34254	-5.73018	-5.35782	2.81088	1.26009	0.670888	0.626945	-0.00565566	-0.043943	-0.676543
TC04001150.hg.1	BEND4	BEN domain containing 4	NM_001159547	NM_001159547	RefSeq	Homo sapiens BEN domain containing 4 (BEND4), transcript variant 2, mRNA.	Coding	chr4	42112870 - 42154895	-	164.17	171.8	171.54	81.13	85.26	92.86	78.08	89.93	77.11	89.54	93.98	90.04	199.19	203.68	166.52	89.68	90.64	87.25	101.45	84.53	98.32	89.84	2.95185	3.28044	2.36378	-6.1207	-7.16412	-6.11375	3.95821	0.813431	1.4932	-5.58216	-7.17713	-7.2776	-0.971029	-1.05319	-0.891599	-0.0821628	0.0794301
TC0X001239.hg.1	BEX2	brain expressed X-linked 2	NM_032621	NM_032621	RefSeq	Homo sapiens brain expressed X-linked 2 (BEX2), transcript variant 3, mRNA.	Coding	chrX	102564274 - 102565974	-	179.3	173.07	146.04	70.64	74.04	73.31	71.21	80.88	75.7	87.98	81.72	88.01	109	100.72	118.98	65.04	74.1	73.04	77.71	74.4	105.32	106.38	3.98101	3.12419	1.70211	-6.20388	-4.40106	-5.73615	-0.0102256	-2.03086	-7.76588	-5.17053	-1.08273	-2.46636	-1.18769	-1.12591	-0.946782	0.0617853	0.240911
TC0X000493.hg.1	BEX4	brain expressed, X-linked 4	NM_001080425	NM_001080425	RefSeq	Homo sapiens brain expressed, X-linked 4 (BEX4), transcript variant 2, mRNA.	Coding	chrX	102470020 - 102472174	+	265.12	268.13	214.83	185.24	164.46	212.4	146.17	143.76	184.72	82.61	61.16	73.82	234.62	204.03	232.87	178.21	197.49	187.23	164.11	152.14	84.7	108.87	-4.40895	-2.11189	5.40309	-4.99432	3.4138	1.96123	-4.87019	-2.3236	2.16889	-3.4978	0.706663	-2.09187	-0.412952	-0.658708	-1.78521	-0.245756	-1.37226
TC16000176.hg.1	BFAR	bifunctional apoptosis regulator	NM_016561	NM_016561	RefSeq	Homo sapiens bifunctional apoptosis regulator (BFAR), mRNA.	Coding	chr16	14726668 - 14763093	+	501.12	520.86	406.74	1096.33	881.55	958.87	1164.47	893.82	1100.73	397.61	375.38	357.22	639.01	719.16	746.02	1052.99	1022.86	917.17	980.96	915.09	396.07	465.38	1.69061	1.85515	-5.28081	-6.14279	5.65527	5.69169	-1.43643	-3.06908	-0.93304	-5.46431	2.95748	1.48865	1.04194	1.14394	-0.331213	0.101996	-1.37316
TC03000015.hg.1	BHLHE40	basic helix-loop-helix family, member e40	NM_003670	NM_003670	RefSeq	Homo sapiens basic helix-loop-helix family, member e40 (BHLHE40), mRNA.	Coding	chr3	5020801 - 5027008	+	399.77	309.14	318.92	254.31	441.34	470.42	283.04	383.74	289.26	111.69	111.15	130.47	295.28	277.69	336.57	273.36	216.23	301.47	203.47	291.29	132.82	136.97	-7.24235	-7.3743	4.74871	-5.89365	1.47256	4.17948	-6.53423	-6.0834	3.07301	-5.58702	-0.240766	-2.16801	0.140601	-0.109041	-1.53497	-0.249642	-1.67557
TC12000296.hg.1	BICD1	bicaudal D homolog 1 (Drosophila)	NM_001003398	NM_001003398	RefSeq	Homo sapiens bicaudal D homolog 1 (Drosophila) (BICD1), transcript variant 2, mRNA.	Coding	chr12	32259769 - 32536567	+	162.11	178.14	147.5	81.72	81.19	71.05	84.43	69.56	88.78	89.79	78.36	77.87	204.5	261.29	270.42	90.96	98.27	101.34	88.5	95.89	79.06	86.79	2.81656	1.55461	1.91534	-6.37079	-7.31959	-7.45241	4.06517	2.52032	3.7439	-5.44635	-5.60789	-6.46791	-1.05855	-1.01008	-0.986248	0.0484742	0.0723046
TC22000476.hg.1	BID	BH3 interacting domain death agonist	NM_001196	NM_001196	RefSeq	Homo sapiens BH3 interacting domain death agonist (BID), transcript variant 2, mRNA.	Coding	chr22	18216906 - 18257431	-	266.59	292.59	214.13	326.07	335.56	319.56	389.64	349.18	331.84	111.81	112.62	110.71	350.93	362.79	366.48	442.94	431.48	384.7	420.94	325.08	140.91	130.91	-4.86533	-3.86232	2.75463	-5.61507	8.90637	8.5717	-5.21534	-7.524	5.70383	-4.97325	5.5931	1.84768	0.355283	0.478203	-1.19423	0.12292	-1.54951
TC12001507.hg.1	BIN2	bridging integrator 2	NM_016293	NM_016293	RefSeq	Homo sapiens bridging integrator 2 (BIN2), mRNA.	Coding	chr12	51674822 - 51718452	-	1541.03	1828.42	1016.32	788.7	719.5	959.27	477.34	418.46	526.34	126.77	79.02	102.5	1322.7	1212.32	1333.25	847.34	698.94	485.01	533.12	280.67	97.46	171.15	-3.00263	1.86225	8.16528	0.509877	7.53319	5.90306	-1.33998	0.302256	6.53567	-3.85357	1.38114	-2.57281	-0.798408	-1.58918	-3.81517	-0.790769	-3.01676
TC11000956.hg.1	BIRC3	baculoviral IAP repeat containing 3	NM_001165	NM_001165	RefSeq	Homo sapiens baculoviral IAP repeat containing 3 (BIRC3), transcript variant 1, mRNA.	Coding	chr11	102188181 - 102210135	+	281.13	193.87	277.42	30.51	30.57	28.88	24.98	29.22	27.34	24.44	32.26	26.69	118.7	165.44	343.82	34.59	26.39	21.12	25.9	21.06	26.93	27.38	9.83528	9.80306	9.12956	-5.33188	-7.04414	-7.45103	1.54625	0.731447	0.926182	-5.31681	-7.47304	-6.11865	-3.04424	-3.18848	-3.16296	-0.144242	-0.118726
TC17000899.hg.1	BIRC5	baculoviral IAP repeat containing 5	NM_001012270	NM_001012270	RefSeq	Homo sapiens baculoviral IAP repeat containing 5 (BIRC5), transcript variant 2, mRNA.	Coding	chr17	76210277 - 76221716	+	124.23	116.42	163.8	344.72	436.44	463.23	447.58	541.57	564.33	631.76	653.92	608.49	131.1	134.7	131.95	500.37	497.73	445.72	559.45	487.95	528.99	588.64	3.9547	5.73307	7.67294	-4.27955	-1.37554	-4.65932	9.3269	7.10354	8.52419	-5.14046	-5.8262	-7.00142	1.62622	1.95051	2.24315	0.324298	0.616929
TC13001720.hg.1	BIVM	basic, immunoglobulin-like variable motif containing	NM_001159596	NM_001159596	RefSeq	Homo sapiens basic, immunoglobulin-like variable motif containing (BIVM), transcript variant 2, mRNA.	Coding	chr13	103451399 - 103493888	+	435.66	467.97	179.41	387.5	291.84	358.55	432.29	382.31	455.48	163.85	123.72	152.48	375.97	549.61	521.4	361.56	319.51	359.36	321.22	341.19	106.86	106.49	-7.42491	-7.02324	-3.43914	-4.24285	2.40196	5.36847	-4.27605	-4.37987	5.07447	-5.50099	6.19661	4.55738	0.0495564	0.347084	-1.18827	0.297527	-1.23782
TC15000868.hg.1	BLM	Bloom syndrome, RecQ helicase-like	NM_000057	NM_000057	RefSeq	Homo sapiens Bloom syndrome, RecQ helicase-like (BLM), mRNA.	Coding	chr15	91260558 - 91358692	+	209.07	186.21	117.08	821.23	820.38	649.19	823.23	790.21	750.62	458.57	438.24	508.94	287.86	362.96	386.11	919.23	854.46	834.13	885.56	809	676.53	656.62	4.55444	5.0048	1.39959	-6.34727	-0.414241	2.08765	4.09652	1.92468	0.219488	-5.63382	-3.20556	-4.18724	2.19477	2.24773	1.49598	0.052965	-0.698787
TC17001328.hg.1	BLMH	bleomycin hydrolase	NM_000386	NM_000386	RefSeq	Homo sapiens bleomycin hydrolase (BLMH), mRNA.	Coding	chr17	28575213 - 28619184	-	477.01	493.18	348.49	642.09	662.3	562.41	647.52	657.95	729.87	165.61	166.77	161.88	460.18	487.93	483.36	753.5	826.23	749.3	863.89	751.74	211.93	251.83	-3.738	-2.52903	3.39879	-5.69436	9.20281	10.4267	1.95801	0.46902	2.44314	-5.57213	5.64575	3.69648	0.514877	0.641097	-1.39889	0.12622	-1.91377
TC10001555.hg.1	BLNK	B-cell linker	NM_001114094	NM_001114094	RefSeq	Homo sapiens B-cell linker (BLNK), transcript variant 2, mRNA.	Coding	chr10	97951455 - 98031333	-	165.2	172.21	236.23	37.42	41.08	36.35	33.95	39.14	34.54	41.78	42.14	43.61	218.48	229.83	417.88	35.23	40.03	36.49	41.87	37.73	49.56	44.75	7.65537	7.70942	7.02766	-5.98791	-6.14983	-4.64944	5.20293	2.82236	2.94055	-5.30206	-4.19464	-5.58947	-2.30339	-2.39801	-2.15057	-0.0946259	0.15282
TC19001542.hg.1	BLVRB	biliverdin reductase B (flavin reductase (NADPH))	NM_000713	NM_000713	RefSeq	Homo sapiens biliverdin reductase B (flavin reductase (NADPH)) (BLVRB), mRNA.	Coding	chr19	40953691 - 40971725	-	294	328.3	353.61	2010.22	1691.28	2162.4	4038.77	3717.3	3570.94	5466.65	5271.14	4283.84	437.33	326.92	301.22	1417.32	1691.09	1572.4	2689.12	2956.27	4980.83	5717.78	9.67728	12.9886	13.0326	2.81786	3.78084	-3.46817	6.3027	6.59395	9.65902	-0.00230163	5.51208	0.296046	2.58363	3.53909	3.94016	0.955458	1.35652
TC04000440.hg.1	BMP2K	BMP2 inducible kinase	NM_017593	NM_017593	RefSeq	Homo sapiens BMP2 inducible kinase (BMP2K), transcript variant 2, mRNA.	Coding	chr4	79697496 - 79837526	+	999.5	1214.59	665.4	2299.33	1958.14	2632.16	2169.32	1836.48	2094.62	3629.49	3672.99	3327.03	1225.45	1059.06	1121.89	2021.78	1708.28	1986.54	1717.78	1936.68	2785.58	3140.81	0.153323	-0.732502	3.5894	-5.61403	-1.11994	2.23473	0.957491	-0.589933	4.52201	-5.58139	-1.34928	-1.31422	1.29163	1.12294	1.92631	-0.16869	0.634671
TC0X000407.hg.1	BMP2KL	BMP2 inducible kinase-like	ENST00000373488	ENST00000373488	ENSEMBL	cdna:pseudogene chromosome:GRCh37:X:73406775:73406990:1 gene:ENSG00000204113 gene_biotype:pseudogene transcript_biotype:processed_pseudogene	Coding	chrX	73405762 - 73407400	+	39.65	40.48	33.29	92.31	71.5	73.21	61.33	66.37	62.11	114.54	100.31	101.06	48.07	36.92	37.89	49.88	60.81	72.25	72.79	67.19	97	102.05	1.72234	0.0769301	5.23089	-3.73865	-3.60504	1.99369	-3.52261	-1.13258	2.61971	-4.96575	-2.27547	-2.386	1.05895	0.747444	1.48056	-0.311507	0.421614
TC10000266.hg.1	BMS1	BMS1 ribosome biogenesis factor	NM_014753	NM_014753	RefSeq	Homo sapiens BMS1 homolog, ribosome assembly protein (yeast) (BMS1), mRNA.	Coding	chr10	43277954 - 43330385	+	563.25	501.25	387.61	603.88	710.69	550.67	623.26	723.31	671.48	259.32	222.31	227.79	549.11	565.14	635.13	787.23	739.46	812.15	694.62	710.35	249.53	289.21	-5.35859	-4.08307	0.46968	-5.94085	4.81213	6.98242	-2.20737	-5.0408	2.56713	-4.56186	5.10335	2.92023	0.370253	0.489294	-1.01963	0.119041	-1.38989
TC10001769.hg.1	BNIP3	BCL2/adenovirus E1B 19kDa interacting protein 3	NM_004052	NM_004052	RefSeq	Homo sapiens BCL2/adenovirus E1B 19kDa interacting protein 3 (BNIP3), nuclear gene encoding mitochondrial protein, mRNA.	Coding	chr10	133781187 - 133795435	-	127.91	135.21	111.75	396.38	1153.84	1898.52	569.43	2019.72	1435.79	171.1	978.51	1032.83	122.08	148.87	114.52	426.62	350.96	594.56	525.54	847.24	1258.67	1852.67	0.710612	2.71426	-3.32605	-6.32456	-7.07006	-6.36348	2.92739	3.39204	8.25244	-4.14569	0.622672	-2.52475	2.93715	3.24626	2.16112	0.309105	-0.776034
TC08000200.hg.1	BNIP3L	BCL2/adenovirus E1B 19kDa interacting protein 3-like	NM_004331	NM_004331	RefSeq	Homo sapiens BCL2/adenovirus E1B 19kDa interacting protein 3-like (BNIP3L), mRNA.	Coding	chr8	26240414 - 26363152	+	1419.47	1452.01	1295.86	1635.44	1602.9	2030.85	1717.7	2016.39	1836.14	2983.93	3232.47	2614.32	1296.02	1272	1268.55	1191.45	1156.22	1480.36	1330.53	1614.3	2658.41	3161.51	-4.96	-3.53165	2.68658	-6.19379	-0.303181	-0.0465489	-7.60506	-6.2096	3.47251	-4.86536	1.52211	-0.320995	0.331711	0.417205	1.07966	0.085494	0.747946
TC14000181.hg.1	BNIP3P1	BCL2/adenovirus E1B 19kDa interacting protein 3 pseudogene 1	ENST00000550043	ENST00000550043	ENSEMBL	cdna:known chromosome:GRCh37:14:28733596:28735180:1 gene:ENSG00000197358 gene_biotype:pseudogene transcript_biotype:processed_transcript	Coding	chr14	28733596 - 28735180	+	50.95	61.53	42.78	123.83	387.4	590.9	173.58	624.89	428.69	76.62	296.85	328.52	55.74	53.8	43.31	139.64	106.66	161.25	205.65	250.02	390.91	613.26	-0.473631	1.32353	-2.79025	-6.38045	-7.13212	-6.48156	2.12386	5.20857	6.9415	-2.18274	1.36424	-1.95034	2.57452	2.81254	1.93333	0.238013	-0.641197
TC05002077.hg.1	BOD1	biorientation of chromosomes in cell division 1	NM_001159651	NM_001159651	RefSeq	Homo sapiens biorientation of chromosomes in cell division 1 (BOD1), transcript variant 2, mRNA.	Coding	chr5	173034148 - 173043666	-	80.94	74.06	94.66	113.1	92.16	105.68	92.64	77.32	109.56	74.65	75.4	60.59	121.52	146.23	143.26	122.68	122.56	114.3	104.7	89.64	58.22	60.58	-5.26772	-7.12599	-6.44996	-5.80927	-1.9815	-4.61146	-6.02976	-3.2147	3.21612	-3.16292	3.06574	-1.15619	0.318999	0.155941	-0.244839	-0.163057	-0.563837
TC02001992.hg.1	BOLA3	bolA homolog 3 (E. coli)	NM_001035505	NM_001035505	RefSeq	Homo sapiens bolA homolog 3 (E. coli) (BOLA3), transcript variant 2, mRNA.	Coding	chr2	74362525 - 74375121	-	189.11	167.36	217.92	476.6	543.91	469.69	585.32	708.07	651.69	527.08	523.56	544.85	267.7	237.13	225.08	516.23	645.54	607.69	696.75	750.28	581.02	626.97	4.39554	6.14921	5.17494	-2.41321	-6.9593	-4.33731	4.20832	4.94158	4.07697	-3.6874	-7.42493	-5.23757	1.38063	1.76377	1.48209	0.383149	0.10146
TC02000453.hg.1	BOLA3-AS1	BOLA3 antisense RNA 1 (head to head)	NR_045634	NR_045634	RefSeq	Homo sapiens BOLA3 antisense RNA 1 (head to head) (BOLA3-AS1), transcript variant 1, non-coding RNA.	Coding	chr2	74375108 - 74379516	+	224.48	244.12	151.59	491.04	351.67	598.92	653.97	498.27	910.38	194.59	214.34	202.92	280.97	285.26	252.48	361.69	379.52	384.41	435.81	460.23	176.9	176.24	-0.77714	1.24448	-7.76748	-4.67804	0.590678	2.85046	-1.25772	0.214678	-0.750707	-3.14412	3.74028	3.44633	1.21269	1.71942	0.00896592	0.506732	-1.20373
TC08001744.hg.1	BOP1	block of proliferation 1	NM_015201	NM_015201	RefSeq	Homo sapiens block of proliferation 1 (BOP1), mRNA.	Coding	chr8	145486055 - 145515120	-	459.4	469.88	528.47	774.22	926.81	765.92	924.59	915.77	735.37	473.15	507.42	569.71	513.23	482.65	480.13	1068.83	1093.37	1003.28	1162.09	1168.74	635.58	589.27	0.00665958	0.09728	-7.52148	-6.33967	-0.365783	-0.0442021	5.53843	4.60336	-4.53684	-4.59607	1.09095	1.13813	0.756115	0.816135	0.0872803	0.0600195	-0.668835
TC08001743.hg.1	BOP1 // KM-PA-2	//	ENST00000377412 // ENST00000377412	ENST00000377412	ENSEMBL	cdna:known chromosome:GRCh37:8:145317003:145331153:-1 gene:ENSG00000204775 gene_biotype:protein_coding transcript_biotype:protein_coding	Coding	chr8	145317003 - 145331180	-	383.78	372.86	347.75	788.05	956.07	742.74	963.12	939.37	732.21	335.23	405.37	385.64	446.46	392.56	403.24	1112.55	1238.6	1044.1	1235.16	1264.74	522.44	477.91	3.23814	3.26128	-7.7473	-6.28694	2.93142	3.28003	6.27796	5.69631	-5.43495	-4.85451	3.02172	3.13471	1.16377	1.2449	0.0248937	0.0811353	-1.13887
TC13000270.hg.1	BORA	bora, aurora kinase A activator	NM_024808	NM_024808	RefSeq	Homo sapiens bora, aurora kinase A activator (BORA), mRNA.	Coding	chr13	73302042 - 73330328	+	70.84	76.13	47.63	382.13	355.89	399.39	424.42	470.6	467.76	870.21	927.9	872.99	76.09	106.23	113.08	423.45	354.13	365.84	327.17	369.03	557.46	615.68	7.45363	8.06687	10.7157	-3.49538	6.34571	4.639	5.14736	2.79134	6.18688	-5.15763	-1.41662	-0.747972	2.57473	2.83555	3.80739	0.260823	1.23267
TC07000836.hg.1	BPGM	2,3-bisphosphoglycerate mutase	NM_001724	NM_001724	RefSeq	Homo sapiens 2,3-bisphosphoglycerate mutase (BPGM), transcript variant 1, mRNA.	Coding	chr7	134331531 - 134364567	+	230.67	234.99	168.64	236.85	208.56	277.21	422.28	409.85	459.08	2417.77	3116.39	2023.03	222.29	245.12	211.67	273.06	251.7	233.04	295.52	285.28	1709.04	2063.9	-6.78093	1.03652	9.49414	1.70368	8.82169	7.85629	-6.4451	-3.80869	9.9934	-4.19017	8.4798	6.23635	0.194346	1.03989	3.56783	0.845542	3.37348
TC01003835.hg.1	BPNT1	3'(2'), 5'-bisphosphate nucleotidase 1	NM_006085	NM_006085	RefSeq	Homo sapiens 3'(2'), 5'-bisphosphate nucleotidase 1 (BPNT1), mRNA.	Coding	chr1	220230824 - 220263804	-	86.56	96.06	75.69	154.55	160.23	173.84	161.99	149.57	173.87	69.02	87.15	68.72	122.05	153.5	161.14	178.99	147.16	141.48	150.92	137.91	82.83	83.98	1.51005	1.14189	-6.85665	-6.45384	3.31938	3.30242	-7.33191	-7.57364	-0.930082	-5.40153	0.433943	0.0820003	0.924674	0.91426	-0.202165	-0.0104145	-1.12684
TC17001553.hg.1	BRCA1	breast cancer 1, early onset	NM_007294	NM_007294	RefSeq	Homo sapiens breast cancer 1, early onset (BRCA1), transcript variant 1, mRNA.	Coding	chr17	41196312 - 41322420	-	68.98	72.92	47.7	482.27	470.69	448.22	487.58	505.85	479.04	415.96	397.51	409.91	98.53	140.1	152.97	532.01	490.09	468.38	452.19	434.42	370.07	408.17	9.02711	9.07652	8.28123	-6.07599	-5.20072	-3.74945	4.86873	2.31712	1.99218	-4.53746	-4.00565	-6.05236	2.90938	2.98127	2.71402	0.0718898	-0.195361
TC13000111.hg.1	BRCA2	breast cancer 2, early onset	NM_000059	NM_000059	RefSeq	Homo sapiens breast cancer 2, early onset (BRCA2), mRNA.	Coding	chr13	32889611 - 32973809	+	110.61	85.81	43.59	462.63	398.86	352.9	519.15	428.98	440.8	414.99	404.56	470.47	90.58	135.33	155.55	446.7	407.06	437.54	420.97	435.25	446.89	424.84	2.6912	3.18438	2.84417	-5.32732	-7.27682	-7.00601	3.19594	1.30907	1.96557	-5.70644	-7.45911	-7.26113	2.43274	2.63014	2.52559	0.197395	0.0928441
TC0X000783.hg.1	BRCC3	BRCA1/BRCA2-containing complex, subunit 3	NM_001018055	NM_001018055	RefSeq	Homo sapiens BRCA1/BRCA2-containing complex, subunit 3 (BRCC3), transcript variant 2, mRNA.	Coding	chrX	154299695 - 154351349	+	383.96	408.69	254.31	615.33	856.58	553.44	549.65	672.28	562.2	195.64	191.37	238.79	551.26	636.32	642.24	843.51	724.69	874.49	730.64	802.45	270.74	292.52	-2.00677	-2.44873	-3.2623	-5.97943	3.427	5.45074	-3.17865	-4.53969	2.86028	-5.4564	4.60178	3.41869	0.956608	0.793369	-0.719414	-0.163239	-1.67602
TC05001826.hg.1	BRD8	bromodomain containing 8	NM_001164326	NM_001164326	RefSeq	Homo sapiens bromodomain containing 8 (BRD8), transcript variant 4, mRNA.	Coding	chr5	137475455 - 137514675	-	197.92	213.71	161	457.04	377.01	475.46	497.06	467.5	513.68	895.02	1001.16	764.45	235.4	259.87	274.1	346.75	313.41	348.99	327.21	381.95	557.27	650.03	2.40634	4.23572	7.23661	-5.22143	1.56871	1.44002	-2.77961	-3.15486	3.27824	-5.49122	0.711514	-1.27875	1.1962	1.37721	2.21744	0.181003	1.02123
TC12001002.hg.1	BRI3BP	BRI3 binding protein	NM_080626	NM_080626	RefSeq	Homo sapiens BRI3 binding protein (BRI3BP), mRNA.	Coding	chr12	125478194 - 125515684	+	207.66	196.64	156.53	717.79	1068.52	804.64	832.04	1024.58	804.27	193.3	229.16	240.18	421.78	485.96	529.2	1184.73	1237.18	1145.42	1085.7	1131.66	452.52	420.39	6.21195	7.41231	-6.5258	-6.40832	5.21074	7.40796	5.20783	2.64518	-7.32657	-5.10714	5.4091	3.28951	2.19774	2.24836	0.245031	0.0506154	-1.95271
TC05000154.hg.1	BRIX1	BRX1, biogenesis of ribosomes, homolog (S. cerevisiae)	NM_018321	NM_018321	RefSeq	Homo sapiens BRX1, biogenesis of ribosomes, homolog (S. cerevisiae) (BRIX1), mRNA.	Coding	chr5	34915481 - 34926101	+	243.91	222.72	190.37	549.47	586.18	530.23	551.53	692.38	547.56	285.58	293.17	302.39	286.43	362.57	341.37	706.04	654.18	753.05	620.13	695.63	416.59	373.34	4.60585	4.00186	-3.91506	-6.08977	4.28324	3.10505	3.19474	0.823883	-6.1159	-5.30312	0.857916	-0.909009	1.34854	1.44588	0.430552	0.0973392	-0.917987
TC01001830.hg.1	BROX	BRO1 domain and CAAX motif containing	NM_144695	NM_144695	RefSeq	Homo sapiens BRO1 domain and CAAX motif containing (BROX), mRNA.	Coding	chr1	222885895 - 222908538	+	1026.12	963.88	634.52	952.75	892.02	961.42	1016.22	1024.87	955.44	1792.66	1910.8	1440.51	614.26	705.45	670.18	822.55	797.13	758.83	911.67	828.66	1432.95	1469.81	-7.18552	-6.87493	-1.43427	-5.84109	1.16714	0.534736	-4.57588	-3.55464	3.5109	-4.83722	2.08079	-0.359724	0.126898	0.221676	0.991665	0.0947782	0.864767
TC06000525.hg.1	BRPF3	bromodomain and PHD finger containing, 3	NM_015695	NM_015695	RefSeq	Homo sapiens bromodomain and PHD finger containing, 3 (BRPF3), mRNA.	Coding	chr6	36164521 - 36200567	+	245.85	217.92	290.63	363	333.92	269.77	412.47	321.25	290.73	810.67	758.32	779.73	263.97	278.45	269.56	326.15	350.22	327.51	386.13	399.83	676.24	870.96	-5.30909	-4.91597	5.78599	-6.33026	4.13928	3.16122	-3.27418	-0.921324	4.27935	-3.44965	2.25357	-0.382535	0.356814	0.435635	1.64805	0.0788212	1.29123
TC01002471.hg.1	BSDC1	BSD domain containing 1	NM_001143888	NM_001143888	RefSeq	Homo sapiens BSD domain containing 1 (BSDC1), transcript variant 1, mRNA.	Coding	chr1	32830704 - 32860332	-	641.6	574.66	442.98	489.19	406.14	557.54	641.67	506.92	537.63	1718.52	1714.2	1295.44	354.15	330.62	350.13	307.21	293.44	313.66	295.96	435.18	938.2	1130.22	-6.86567	-7.58799	2.82051	-5.33083	4.31981	4.1922	-5.61335	-7.50803	5.41651	-4.86303	5.75953	0.408191	-0.186726	0.0328596	1.51543	0.219585	1.70216
TC19000009.hg.1	BSG	basigin (Ok blood group)	NM_001728	NM_001728	RefSeq	Homo sapiens basigin (Ok blood group) (BSG), transcript variant 1, mRNA.	Coding	chr19	571310 - 583493	+	935.73	965.2	748.69	2148.88	2206.26	2435.01	2955.18	2770.17	2337.6	4816.84	4935.98	3958.67	1080.89	1131.61	1176.48	2043.41	2098	2417.95	2067.28	2745.38	4158.82	4811.93	4.32656	4.88053	8.19083	-4.49543	2.79411	0.0207169	3.29518	0.989844	7.59121	-5.36796	1.67655	-1.40963	1.36454	1.60758	2.37364	0.243044	1.00911
TC04002929.hg.1	BST1	bone marrow stromal cell antigen 1	NM_004334	NM_004334	RefSeq	Homo sapiens bone marrow stromal cell antigen 1 (BST1), mRNA.	Coding	chr4	15704573 - 15739936	+	188.85	157.13	114.62	60.95	59.95	66.16	44.54	45.31	43.49	42.19	48.04	47.04	194.01	201.7	144.85	101.55	83.53	65.33	53.39	45.39	55.25	49.13	1.54435	4.10532	3.63733	0.332691	-1.6567	-7.36785	-0.298513	3.40104	3.95308	-2.32935	-3.53447	-7.09337	-1.2715	-1.75874	-1.71894	-0.487243	-0.44744
TC19001275.hg.1	BST2	bone marrow stromal cell antigen 2	NM_004335	NM_004335	RefSeq	Homo sapiens bone marrow stromal cell antigen 2 (BST2), mRNA.	Coding	chr19	17502082 - 17516457	-	445.78	539.32	302.64	234.96	283.17	356.18	221.55	260.6	262.67	94.05	90.17	77.19	391.17	563.13	432.16	318.9	212.18	272.67	195.94	248.5	100.95	108.04	-5.1112	-3.17615	4.9758	-5.54427	4.28785	6.10969	-2.42816	-0.938081	5.33706	-4.94554	1.156	0.356983	-0.539462	-0.754118	-2.26546	-0.214656	-1.72599
TC12000828.hg.1	BTBD11	BTB (POZ) domain containing 11	NM_001017523	NM_001017523	RefSeq	Homo sapiens BTB (POZ) domain containing 11 (BTBD11), transcript variant b, mRNA.	Coding	chr12	107712190 - 108053419	+	247.1	217.87	166.98	49.83	57.29	52.47	49.12	53.17	49.43	56.89	61.22	62.12	158.97	190.21	175.65	49.61	55.69	49.11	55.95	53.07	69.01	62.67	6.1746	6.44997	5.23499	-6.14996	-5.92006	-4.41785	7.67017	5.44319	4.47752	-5.3588	-4.01569	-5.12701	-1.96908	-2.04057	-1.79226	-0.0714936	0.176815
TC19001018.hg.1	BTBD2	BTB (POZ) domain containing 2	NM_017797	NM_017797	RefSeq	Homo sapiens BTB (POZ) domain containing 2 (BTBD2), mRNA.	Coding	chr19	1985447 - 2015702	-	1036.1	1111.36	856.09	901.14	723.4	924.29	714.02	592.03	623.02	229.24	227.87	262.22	1139.28	1085.07	979.2	1023.75	934.2	774.66	762.2	613.07	291.16	291.37	-6.28204	-1.98318	7.54659	-2.9708	6.82932	6.10559	-5.9727	-1.92084	7.28956	-3.56269	4.17177	1.47059	-0.236739	-0.634732	-2.05642	-0.397992	-1.81968
TC20000088.hg.1	BTBD3	BTB (POZ) domain containing 3	NM_014962	NM_014962	RefSeq	Homo sapiens BTB (POZ) domain containing 3 (BTBD3), transcript variant 1, mRNA.	Coding	chr20	11871371 - 11907257	+	437.44	483.59	268.5	261.33	224.34	264.6	266.59	200.65	217.54	115.86	136.04	145.41	467.83	585.43	573.15	290.38	242.67	220.66	222.5	209.53	117.36	121.16	-4.1986	-3.59283	1.29644	-5.87626	1.77048	-0.246857	2.00375	2.9134	7.28485	-4.7036	1.25581	0.700599	-0.62414	-0.762402	-1.54375	-0.138263	-0.919611
TC14001456.hg.1	BTBD7	BTB (POZ) domain containing 7	NM_001002860	NM_001002860	RefSeq	Homo sapiens BTB (POZ) domain containing 7 (BTBD7), transcript variant 1, mRNA.	Coding	chr14	93703896 - 93799438	-	209.1	236	185.74	326.98	330.26	262.37	326.82	325.99	324.6	489.83	462.72	440.72	294.44	291.89	306.35	355.6	373.86	389.96	368.12	353.33	345.98	474.56	-2.97868	-1.14312	3.04794	-6.06644	-0.98871	0.0239321	-2.98867	-4.44739	-4.4907	-5.56623	-7.13686	-6.78395	0.542714	0.638574	1.14867	0.0958599	0.605959
TC06001690.hg.1	BTBD9	BTB (POZ) domain containing 9	NM_152733	NM_152733	RefSeq	Homo sapiens BTB (POZ) domain containing 9 (BTBD9), transcript variant 3, mRNA.	Coding	chr6	38136227 - 38607924	-	240.41	193.99	213.06	92.76	93.86	109.82	78.2	75.49	78.25	75.36	74.52	76.22	131.63	143.73	143.19	121.86	98.79	95.54	90.05	79.86	85.18	76.28	2.93039	5.76535	5.87389	-2.34395	-2.72023	-7.36142	-3.42366	0.0829045	0.74574	-3.92898	-4.65576	-7.10967	-1.12581	-1.47566	-1.51231	-0.349846	-0.386495
TC12001807.hg.1	BTG1	B-cell translocation gene 1, anti-proliferative	NM_001731	NM_001731	RefSeq	Homo sapiens B-cell translocation gene 1, anti-proliferative (BTG1), mRNA.	Coding	chr12	92534054 - 92539673	-	1910.41	1600.09	2009.07	272.88	229.51	358.9	269.53	250.54	311.61	391.51	447.6	283.33	1247.12	1044.06	1319.82	299.41	240.35	207.99	244.26	178.84	400.33	666.23	7.93582	9.86913	6.18701	-6.44067	-6.05545	-5.07879	6.61791	5.48821	-0.926878	-5.07027	-2.29274	-1.93899	-2.69798	-2.72971	-2.31687	-0.0317257	0.381112
TC01001685.hg.1	BTG2	BTG family, member 2	NM_006763	NM_006763	RefSeq	Homo sapiens BTG family, member 2 (BTG2), mRNA.	Coding	chr1	203274619 - 203278730	+	2065.51	1540.43	1587.16	181.66	373.14	525.36	530.77	551.9	556.15	2690.71	2639.3	2289.06	1216.58	1015.87	1174.21	139.3	125.17	91.18	342.07	273.24	2104.13	2334.78	1.63914	5.57648	-3.20713	-4.38449	2.61342	10.4368	8.88117	4.82213	1.46142	-0.359994	8.57554	5.99694	-2.3826	-1.65137	0.562206	0.731235	2.94481
TC21000299.hg.1	BTG3	BTG family, member 3	NM_001130914	NM_001130914	RefSeq	Homo sapiens BTG family, member 3 (BTG3), transcript variant 1, mRNA.	Coding	chr21	18965968 - 18985268	-	678.47	509.81	384.87	233.62	286.47	274.18	335.26	400.08	350.4	632.61	685.01	604.51	281.91	266.27	253.05	275.44	269.38	268.09	286.15	293.06	508.78	519.55	-1.41473	-5.03108	-6.4652	-1.85472	5.02735	2.21306	-7.57353	-6.85579	2.45082	-5.09032	2.74372	0.653468	-0.952982	-0.500681	0.325531	0.4523	1.27851
TC06000189.hg.1	BTN2A1	butyrophilin, subfamily 2, member A1	NM_001197233	NM_001197233	RefSeq	Homo sapiens butyrophilin, subfamily 2, member A1 (BTN2A1), transcript variant 3, mRNA.	Coding	chr6	26458150 - 26476849	+	185.7	183.85	214.39	131.7	149.74	157.16	109.25	116.95	113.08	92.75	92.35	88.08	160.27	167.88	184.14	167.3	121.12	132.64	103.14	105.2	90.58	91.23	-3.76927	0.80032	3.38543	-2.11098	1.02766	-3.00753	-5.5267	0.171506	1.83489	-3.32687	-2.78172	-5.80747	-0.413264	-0.780291	-1.09275	-0.367027	-0.679487
TC06000185.hg.1	BTN2A2	butyrophilin, subfamily 2, member A2	NM_001197237	NM_001197237	RefSeq	Homo sapiens butyrophilin, subfamily 2, member A2 (BTN2A2), transcript variant 3, mRNA.	Coding	chr6	26383324 - 26395102	+	151.98	138.85	169.72	142.99	150.28	189.14	81.02	83.98	80.24	51.52	55.09	60.39	118.81	159.91	151.09	192.13	91.9	107.74	73.22	71.97	63.75	63.9	-7.34687	1.78362	5.16977	2.63999	5.05905	0.0147141	-7.30915	0.0458368	1.52256	-3.60087	-3.82591	-5.93551	0.0608188	-0.904568	-1.46171	-0.965387	-1.52252
TC06000186.hg.1	BTN3A1	butyrophilin, subfamily 3, member A1	NM_007048	NM_007048	RefSeq	Homo sapiens butyrophilin, subfamily 3, member A1 (BTN3A1), transcript variant 1, mRNA.	Coding	chr6	26402465 - 26415444	+	632.89	520.37	703.16	273.6	187.87	280.1	198	136.99	217.86	80.2	83.86	94.76	460.72	524.97	686.8	216.7	173.83	172.98	140.35	127.77	93.81	84.4	1.67931	3.39319	9.93388	-4.66222	3.0114	0.311126	3.14658	3.78113	6.49614	-2.44112	1.31212	-1.96435	-1.33587	-1.76412	-2.83509	-0.428258	-1.49922
TC06000184.hg.1	BTN3A2	butyrophilin, subfamily 3, member A2	NM_001197246	NM_001197246	RefSeq	Homo sapiens butyrophilin, subfamily 3, member A2 (BTN3A2), transcript variant 2, mRNA.	Coding	chr6	26365398 - 26378548	+	311.15	366.97	288.21	276.39	230.69	351.62	199.35	166.38	212.56	97.94	100.19	86.79	302.6	412.13	501.12	260.17	201.65	207.99	161.12	153.2	101.76	103.79	-6.86951	-1.12932	6.41065	-2.67956	3.76567	2.76308	-2.25154	-0.0858218	3.1143	-2.38564	1.55624	-1.16796	-0.184572	-0.740912	-1.75736	-0.556341	-1.57279
TC06000188.hg.1	BTN3A3	butyrophilin, subfamily 3, member A3	NM_006994	NM_006994	RefSeq	Homo sapiens butyrophilin, subfamily 3, member A3 (BTN3A3), transcript variant 1, mRNA.	Coding	chr6	26440700 - 26453643	+	195.12	195.13	281.79	118.46	99.14	130.19	83.64	72.68	95.51	49.06	50.48	49.12	225.66	289.06	351.04	111.52	84.82	85.92	69.62	59.38	52.44	51.58	-0.691404	2.24536	6.68105	-2.7046	4.19983	0.777251	2.68583	3.51372	5.66617	-2.60201	-0.633265	-4.9898	-0.936953	-1.4026	-2.15421	-0.465646	-1.21726
TC01003919.hg.1	BTNL10	butyrophilin-like 10	ENST00000400948	ENST00000400948	ENSEMBL	cdna:known chromosome:GRCh37:1:228698126:228700004:-1 gene:ENSG00000215811 gene_biotype:pseudogene transcript_biotype:processed_transcript	Coding	chr1	228698126 - 228700004	-	65.77	78	110.95	86.35	98.13	86.63	120.02	115.87	108.29	280.6	278.22	270.99	89.24	66.06	79.19	90.77	95.78	96.93	97.69	101.75	224.52	278.83	-7.21582	-5.04531	3.62278	-2.28539	8.27239	7.05947	-5.32019	-5.03953	3.67637	-5.32446	3.84549	1.892	0.122339	0.467908	1.73867	0.34557	1.61634
TC10000738.hg.1	BTRC	beta-transducin repeat containing E3 ubiquitin protein ligase	NM_003939	NM_003939	RefSeq	Homo sapiens beta-transducin repeat containing E3 ubiquitin protein ligase (BTRC), transcript variant 2, mRNA.	Coding	chr10	103113820 - 103317078	+	208.17	222.5	161.72	898.01	617.89	752.02	960.47	854.34	1111.42	1332.08	1338.18	1538.19	315.03	409.53	363.45	746.3	776.77	805.35	889.66	911.27	1329.33	1666.63	5.16309	7.31086	9.68302	-4.10849	0.157994	-2.06991	3.37779	2.78825	5.49923	-3.64087	0.935674	-1.68573	1.93326	2.30927	2.83864	0.37601	0.905373
TC02002204.hg.1	BUB1	BUB1 mitotic checkpoint serine/threonine kinase	NM_004336	NM_004336	RefSeq	Homo sapiens BUB1 mitotic checkpoint serine/threonine kinase (BUB1), mRNA.	Coding	chr2	111395275 - 111435691	-	183.49	155.33	78.52	1573.96	1763.68	1796.61	1566.92	1960.71	1505.04	2030.11	2329.98	2350.43	203.07	233.74	258.55	1581.66	1399.53	1483.91	1409.33	1491.31	1547.72	1654.8	6.94228	6.32955	7.51365	-6.41255	-3.03771	-3.56279	10.1682	7.67429	9.17915	-5.63779	-6.96144	-6.50358	3.70729	3.67091	4.0928	-0.0363851	0.385512
TC10000900.hg.1	BUB3	BUB3 mitotic checkpoint protein	NM_001007793	NM_001007793	RefSeq	Homo sapiens BUB3 mitotic checkpoint protein (BUB3), transcript variant 2, mRNA.	Coding	chr10	124913760 - 124924886	+	468.7	426.25	443.21	1010.38	835.87	1002.72	1243.51	1125.05	1272.04	1232.78	1154.87	1144.52	375.05	535.51	516.21	1084.53	952.38	917.35	957.13	993.47	1060.06	1094.7	3.13459	6.09441	5.96114	-2.77527	-4.19595	-7.35687	0.942824	-0.344822	0.823729	-5.70449	-6.78214	-6.44001	1.08587	1.44299	1.40061	0.357128	0.31474
TC11002322.hg.1	BUD13	BUD13 homolog (S. cerevisiae)	NM_001159736	NM_001159736	RefSeq	Homo sapiens BUD13 homolog (S. cerevisiae) (BUD13), transcript variant 2, mRNA.	Coding	chr11	116618886 - 116643714	-	138.73	128.93	99.74	329.82	264.01	295.45	386.65	319.48	409.61	251.76	254.97	251.93	147.25	173.29	179.83	334.12	349.05	290.92	300.18	282.43	201.69	232.96	2.6896	4.15377	1.49873	-3.91037	-5.51464	-1.25088	2.15033	0.0743164	-4.68102	-4.88082	-2.12762	-3.68185	1.28336	1.60863	1.0601	0.325273	-0.223262
TC06000577.hg.1	BYSL	bystin-like	NM_004053	NM_004053	RefSeq	Homo sapiens bystin-like (BYSL), mRNA.	Coding	chr6	41888926 - 41900784	+	95.17	101.6	111.53	286.38	311.86	264.96	396.51	394.05	335.18	182.56	191.71	187.89	155.53	169.24	176.66	386.72	425.49	377.29	457.44	430.12	229.71	256.4	5.8546	7.48602	1.59965	-2.43422	0.590231	4.06339	5.66187	4.79131	-2.06123	-4.54886	-0.127222	0.364693	1.48523	1.86725	0.869425	0.382023	-0.615806
TC07000110.hg.1	BZW2	basic leucine zipper and W2 domains 2	NM_001159767	NM_001159767	RefSeq	Homo sapiens basic leucine zipper and W2 domains 2 (BZW2), transcript variant 1, mRNA.	Coding	chr7	16685756 - 16746148	+	629.15	709.73	430.7	1447.37	990.22	936.92	1029.35	872.75	940.84	190	75.7	184.14	815.19	928.95	953.19	1350.48	1543.2	1470.37	1096.49	1153.7	244.91	129.54	-2.26851	-3.00131	-0.0650068	-5.59427	2.42761	2.79056	0.745228	-4.44938	2.91441	-2.31818	4.36957	1.82664	0.93456	0.711941	-2.06073	-0.222619	-2.99529
TC10000488.hg.1	C10orf11	chromosome 10 open reading frame 11	NM_032024	NM_032024	RefSeq	Homo sapiens chromosome 10 open reading frame 11 (C10orf11), mRNA.	Coding	chr10	77191211 - 78318978	+	188.44	225.35	151.59	81.65	81.32	89.57	80.1	85.04	100.29	77.68	82.41	79.06	188	203.04	202.17	99.38	86.62	83.58	88.18	77.3	86.45	76.13	1.76277	0.612207	2.08571	-6.26301	-7.15534	-6.55801	4.67906	3.85177	4.36462	-5.23937	-6.78801	-7.27058	-1.14538	-1.07873	-1.22297	0.066657	-0.0775894
TC10000729.hg.1	C10orf2	chromosome 10 open reading frame 2	NM_001163812	NM_001163812	RefSeq	Homo sapiens chromosome 10 open reading frame 2 (C10orf2), transcript variant 2, mRNA.	Coding	chr10	102747124 - 102754158	+	83.22	85.98	97.5	210.91	309.74	222.55	227.44	341.36	276.59	73.55	65.48	78.77	142.23	159.35	184.73	374.35	420.44	406.1	354.37	390.55	111.77	121.74	3.37267	4.29272	-5.57186	-5.95369	4.53452	5.80528	4.47837	1.96631	-3.89658	-5.20555	6.42748	4.20887	1.46042	1.64799	-0.292969	0.187571	-1.75339
TC10001217.hg.1	C10orf25	chromosome 10 open reading frame 25	NM_001039380	NM_001039380	RefSeq	Homo sapiens chromosome 10 open reading frame 25 (C10orf25), mRNA.	Coding	chr10	45493146 - 45496470	-	134.1	115.68	101	76.25	79.44	101.18	81.38	81.44	70.29	60.69	67.63	80.48	167.4	193.9	184.17	72.74	92.71	81.98	88.7	85.96	88.26	97.88	-4.35219	-2.50619	-1.66115	-5.93251	-5.75915	-6.60761	3.48225	2.70624	1.86383	-5.45346	-6.57569	-6.97098	-0.451378	-0.583286	-0.748612	-0.131908	-0.297234
TC10001373.hg.1	C10orf54	chromosome 10 open reading frame 54	NM_022153	NM_022153	RefSeq	Homo sapiens chromosome 10 open reading frame 54 (C10orf54), mRNA.	Coding	chr10	73507314 - 73533337	-	584.03	575.35	554.56	292.95	272.37	354.75	281.88	239.75	232.19	491.62	491.72	445.56	542.62	483.62	402.43	259.39	306.18	303.71	284.42	274	321.87	326.06	1.24943	3.97565	-5.49908	-4.39813	-0.785014	2.90731	-0.963059	-1.33447	-3.30425	-5.60496	-6.48306	-5.60335	-0.906267	-1.18997	-0.263609	-0.283702	0.642658
TC10001717.hg.1	C10orf88	chromosome 10 open reading frame 88	NM_024942	NM_024942	RefSeq	Homo sapiens chromosome 10 open reading frame 88 (C10orf88), mRNA.	Coding	chr10	124690419 - 124713919	-	208.11	221.66	150	576.08	513.19	684.61	651.13	632.84	797.48	1110.37	1215.52	980.91	296.84	369.3	399.36	559.85	509.88	483.32	543.47	538.29	1101.4	1138.64	3.61311	4.75343	7.5673	-5.13947	0.746689	-0.781673	-2.40848	-2.57561	4.40678	-5.49141	3.14816	2.0597	1.62346	1.85653	2.52664	0.233063	0.903182
TC11002005.hg.1	C11orf24	chromosome 11 open reading frame 24	NM_022338	NM_022338	RefSeq	Homo sapiens chromosome 11 open reading frame 24 (C11orf24), mRNA.	Coding	chr11	68028803 - 68039469	-	267.45	225.49	258.12	526.15	766.65	576.25	543.22	643.22	506.26	538.04	449.35	454.19	310.93	321.17	366.66	835.92	724.79	838.07	674.67	787.65	424.08	479.63	2.5821	2.89582	1.29973	-6.09885	-5.25879	-5.87206	4.90127	2.16179	-3.63268	-5.15327	0.432543	-1.63119	1.30012	1.16878	0.939491	-0.131337	-0.360629
TC11003486.hg.1	C11orf48	chromosome 11 open reading frame 48	NM_024099	NM_024099	RefSeq	Homo sapiens chromosome 11 open reading frame 48 (C11orf48), mRNA.	Coding	chr11	62430287 - 62439241	-	235.14	211.56	179.33	543.21	438.59	572.94	707.5	560.6	857.67	208.26	212.43	190.87	269.55	276.05	296.79	457.36	428.46	582.3	439.84	655.76	222.15	260.75	3.07009	4.07694	-7.74853	-3.84555	4.54485	5.18567	-0.0255597	-1.27776	-6.23587	-5.47311	-0.0677953	-1.1792	1.31185	1.75097	-0.0264134	0.439119	-1.33827
TC11000403.hg.1	C11orf49	chromosome 11 open reading frame 49	NM_001003676	NM_001003676	RefSeq	Homo sapiens chromosome 11 open reading frame 49 (C11orf49), transcript variant 1, mRNA.	Coding	chr11	46958248 - 47185936	+	259.9	317.14	218.37	295.16	246.77	321.18	323.12	262.54	319.58	144.07	143.26	140.96	262.52	270.01	281.1	287.25	266.15	254.44	247.76	262.72	132.97	160.16	-7.14357	-6.88235	-0.266733	-6.3045	2.82315	4.09964	-7.60202	-7.14036	1.0926	-5.40676	0.70176	-0.761704	0.126065	0.196978	-0.876387	0.0709127	-1.00245
TC11000871.hg.1	C11orf73	chromosome 11 open reading frame 73	NM_016401	NM_016401	RefSeq	Homo sapiens chromosome 11 open reading frame 73 (C11orf73), transcript variant 1, mRNA.	Coding	chr11	86013253 - 86056985	+	95.2	91.5	72.59	242.34	192.59	226.01	310.12	286.46	331.58	273.1	239.23	221.09	136.14	166.13	182.28	220.49	197.5	210.61	226.34	231.34	212.01	213.09	3.51612	6.52942	4.26578	-1.30318	-6.81424	-3.95903	-4.12013	-3.46587	-4.73607	-4.85492	-7.45203	-6.78477	1.35341	1.84727	1.50458	0.493855	0.15117
TC11000348.hg.1	C11orf74	chromosome 11 open reading frame 74	NM_138787	NM_138787	RefSeq	Homo sapiens chromosome 11 open reading frame 74 (C11orf74), transcript variant 4, mRNA.	Coding	chr11	36616051 - 36696390	+	208.39	228.87	133.56	342.43	217.9	298.9	369.26	292.34	328.64	122.21	117.59	128.25	193.68	304.33	273.43	262.06	216.96	185.03	221.26	207.59	231.57	291.07	-4.7542	-2.64915	-4.34173	-5.63216	1.42118	6.12674	-7.02441	-6.81539	-7.83724	-5.68838	-6.5177	-5.70405	0.602612	0.82583	-0.596405	0.223218	-1.19902
TC11000854.hg.1	C11orf82	chromosome 11 open reading frame 82	NM_145018	NM_145018	RefSeq	Homo sapiens chromosome 11 open reading frame 82 (C11orf82), mRNA.	Coding	chr11	82612737 - 82669319	+	46.58	47.81	81.54	328.28	447.53	351.95	449.33	530.41	469.94	317.01	261.4	312.05	76.34	111.45	86.88	410.5	451.42	443.4	447.58	462.21	267.49	238.33	6.00413	7.39079	4.99642	-3.55937	-5.21548	0.316299	7.1408	5.08669	2.3032	-5.45627	0.718429	0.275619	2.71785	3.08954	2.38461	0.371693	-0.333239
TC11000560.hg.1	C11orf83	chromosome 11 open reading frame 83	NM_001085372	NM_001085372	RefSeq	Homo sapiens chromosome 11 open reading frame 83 (C11orf83), mRNA.	Coding	chr11	62437745 - 62441162	+	72.77	64.79	71.29	121.04	132.86	148.24	151.85	169.1	190	110.01	96.2	91.86	83.46	101.25	76.63	132.43	166.62	154.63	170.15	158.56	101.53	106.75	1.94163	4.21732	-2.7134	-3.37927	-3.03629	0.778083	-0.339515	0.0162208	-6.18366	-5.22459	-2.61086	-0.942402	0.942098	1.2865	0.510741	0.344399	-0.431358
TC12000826.hg.1	C12orf23	chromosome 12 open reading frame 23	NM_152261	NM_152261	RefSeq	Homo sapiens chromosome 12 open reading frame 23 (C12orf23), mRNA.	Coding	chr12	107349497 - 107372535	+	481.07	490.89	401.11	343.31	324.6	395.5	256.17	263.72	282.18	151.68	172.41	157.17	672.99	805.39	749.98	294.85	251.61	311.68	244.03	274.59	157.36	148.39	-4.60343	0.197148	5.42353	-1.9142	4.23401	2.12165	4.89209	4.38029	8.39244	-5.1497	0.741478	-0.470187	-0.367931	-0.770973	-1.50881	-0.403043	-1.14088
TC12000691.hg.1	C12orf29	chromosome 12 open reading frame 29	NM_001009894	NM_001009894	RefSeq	Homo sapiens chromosome 12 open reading frame 29 (C12orf29), mRNA.	Coding	chr12	88427623 - 88443937	+	190.61	175.05	139.44	360.68	343.31	353.15	454.04	470.49	500.28	288.01	402.73	237.88	199.3	274.29	281.07	450.82	428.67	395.81	421.77	400.82	275.42	270.8	2.14922	4.67232	-2.58808	-0.425126	-6.80052	-3.12554	-1.01456	-2.50671	-7.48994	-5.59692	-0.437821	-1.3696	1.07749	1.50723	0.856043	0.429736	-0.221449
TC12001123.hg.1	C12orf4	chromosome 12 open reading frame 4	NM_020374	NM_020374	RefSeq	Homo sapiens chromosome 12 open reading frame 4 (C12orf4), mRNA.	Coding	chr12	4596894 - 4647674	-	260.29	259.36	203.48	505.6	645.02	506.37	797.94	835.86	627.07	1018.53	980.89	956.54	286.2	355.43	407.57	595.27	548.95	553.61	703.03	687.63	1003.03	924.11	2.2584	4.49988	7.74279	-3.12814	1.27382	-3.73812	-1.13277	-0.213893	2.72463	-2.69133	0.901244	-2.73028	1.19586	1.64274	2.04012	0.446879	0.844267
TC12000815.hg.1	C12orf45	chromosome 12 open reading frame 45	NM_152318	NM_152318	RefSeq	Homo sapiens chromosome 12 open reading frame 45 (C12orf45), mRNA.	Coding	chr12	105380088 - 105443515	+	89.56	101.51	78.17	146.92	142.01	121.73	158.81	146.96	154.02	64.69	63.26	69.38	115.34	130.94	150.81	212.88	209.27	192.77	210.57	191.31	83.72	80.21	-2.04982	0.00904909	-3.92277	-5.19138	3.92057	6.59885	-0.840228	-2.40818	-1.62911	-5.66469	4.71507	2.89941	0.612491	0.779536	-0.441221	0.167045	-1.05371
TC12000889.hg.1	C12orf52	chromosome 12 open reading frame 52	NM_032848	NM_032848	RefSeq	Homo sapiens chromosome 12 open reading frame 52 (C12orf52), mRNA.	Coding	chr12	113623331 - 113630173	+	170.89	193.78	195.18	358.67	363.15	320.55	351.91	348.54	303.5	182.4	190.32	207.18	198.67	204.4	215.47	404.42	442.92	402.75	428.17	374.15	233.67	198.25	1.85644	1.06498	-7.67309	-6.30165	2.70836	2.05402	4.67823	1.97909	-7.69913	-5.56227	1.53715	-0.349627	0.89716	0.841978	0.0513749	-0.0551816	-0.845785
TC12001670.hg.1	C12orf66	chromosome 12 open reading frame 66	NM_152440	NM_152440	RefSeq	Homo sapiens chromosome 12 open reading frame 66 (C12orf66), mRNA.	Coding	chr12	64580096 - 64616076	-	325.52	301.24	258.37	253.03	228.87	257.99	270.16	271.33	272.03	122.01	131.51	118.03	450.38	456.1	476.13	292.83	262.83	240.05	248.34	231.39	157.42	146.13	-5.765	-7.17298	3.76614	-5.2772	4.22308	6.13998	1.90326	2.56466	6.66386	-5.02154	0.192555	-1.03275	-0.253982	-0.115157	-1.24726	0.138825	-0.993275
TC12000818.hg.1	C12orf75	chromosome 12 open reading frame 75	NM_001145199	NM_001145199	RefSeq	Homo sapiens chromosome 12 open reading frame 75 (C12orf75), mRNA.	Coding	chr12	105720744 - 105789875	+	85.6	117.67	58.74	79.52	77.91	59.44	38.1	35.04	33.5	28.62	24.9	29.44	69.85	123.37	116.63	239.28	222.75	305.72	117.67	190.83	27.49	30.52	-6.97476	-0.568542	1.19931	2.38999	3.8094	-3.30147	-0.332627	-5.8855	1.14947	-2.87219	7.78055	2.4016	-0.228023	-1.24189	-1.60589	-1.01387	-1.37787
TC14000141.hg.1	C14orf119	chromosome 14 open reading frame 119	NM_017924	NM_017924	RefSeq	Homo sapiens chromosome 14 open reading frame 119 (C14orf119), mRNA.	Coding	chr14	23563974 - 23569671	+	96.57	103.81	121.68	471.09	474.79	596.04	586.91	626.02	685.7	860.14	839.82	531.58	246.84	306.51	247.47	488.01	505.24	538.58	507.87	563.01	480.48	618.09	8.08174	9.80735	7.05973	-3.9141	-4.90441	-6.84892	2.24448	0.911272	0.261435	-5.47385	-7.2094	-7.27402	2.25734	2.56341	2.76608	0.306075	0.508746
TC14001455.hg.1	C14orf142	chromosome 14 open reading frame 142	NM_032490	NM_032490	RefSeq	Homo sapiens chromosome 14 open reading frame 142 (C14orf142), mRNA.	Coding	chr14	93669237 - 93673459	-	117.91	64.37	61.65	246.74	234.7	233.83	229.1	282.62	249.93	150.88	166.96	140.19	162.54	174.72	164.64	339.52	400.31	310.06	376.54	278.98	183.53	169.3	1.51747	1.45729	-2.64502	-6.0929	0.742182	0.592214	3.08687	0.0266547	-7.5773	-5.53163	0.816567	-1.50837	1.61832	1.70402	0.971989	0.0856985	-0.646327
TC15000253.hg.1	C15orf41	chromosome 15 open reading frame 41	NM_001130010	NM_001130010	RefSeq	Homo sapiens chromosome 15 open reading frame 41 (C15orf41), transcript variant 1, mRNA.	Coding	chr15	36871812 - 37102449	+	274.74	274.48	146.78	511.92	534.92	427.64	471.57	408.69	337.49	132.47	151.24	134.51	328.9	351.36	326.55	568.36	459.15	540.49	426.27	506.43	185.13	209.78	-1.39505	-3.5897	-4.55956	-4.76843	7.32231	5.02104	-0.208284	-2.82067	0.52923	-5.03864	3.46412	1.5573	1.1344	0.851633	-0.679402	-0.282772	-1.81381
TC15000431.hg.1	C15orf65	chromosome 15 open reading frame 65	NM_001198784	NM_001198784	RefSeq	Homo sapiens uncharacterized LOC145788 (FLJ27352), mRNA.	Coding	chr15	55700723 - 55710910	+	33.06	34.91	22.89	127.14	86.09	63.59	159.36	89.64	90.32	134.37	106.24	120.34	40.24	35.69	29.24	81.18	84.55	71.43	82.35	72.24	63.81	51.3	0.45211	1.79487	5.0624	-5.936	-5.98404	-7.26413	2.53808	0.762734	-2.56091	-5.67131	-3.72233	-4.38788	1.57318	1.86999	2.00766	0.296805	0.434482
TC16001008.hg.1	C16orf54	chromosome 16 open reading frame 54	NM_175900	NM_175900	RefSeq	Homo sapiens chromosome 16 open reading frame 54 (C16orf54), mRNA.	Coding	chr16	29753784 - 29757340	-	604.47	435.01	410.95	259.19	246.43	243.91	176.46	148.77	130.44	112.6	146.96	152.85	435.8	457.55	403.85	286.31	265.56	181.61	180.06	118.84	183.33	161.46	0.0542526	3.52914	3.96197	0.719211	0.811713	-7.00636	-1.47214	1.77615	4.33261	-3.31375	-5.17122	-6.65479	-0.931382	-1.65996	-1.80565	-0.728575	-0.874263
TC17001265.hg.1	C17orf103	chromosome 17 open reading frame 103	NM_152914	NM_152914	RefSeq	Homo sapiens chromosome 17 open reading frame 103 (C17orf103), mRNA.	Coding	chr17	21142184 - 21156722	-	336.2	367.37	437.01	475.5	488.16	535.21	561.89	542.04	526.86	1744.32	1900.72	1023.92	331.86	322.12	291.61	391.11	445.21	360.11	423.98	420.24	1080.55	1107.55	-4.17684	-2.72165	2.94383	-5.53234	1.26463	1.05289	-4.16713	-2.86002	7.15792	-5.42816	4.27419	3.67834	0.400895	0.523962	1.99163	0.123067	1.59073
TC17000563.hg.1	C17orf53	chromosome 17 open reading frame 53	NM_024032	NM_024032	RefSeq	Homo sapiens chromosome 17 open reading frame 53 (C17orf53), transcript variant 1, mRNA.	Coding	chr17	42219274 - 42239844	+	119.26	109.64	108.1	709.52	444.17	630.93	788.73	468.56	629.46	413.92	382.8	375.03	114.93	117.51	127.23	402.54	449.26	445.24	430.94	499.07	277.58	299.4	6.98406	6.66934	7.98511	-6.39916	-3.56457	-3.00413	8.94412	6.52996	4.50026	-5.2862	-1.09669	-1.36293	2.37873	2.45421	1.7979	0.0754816	-0.580829
TC17000895.hg.1	C17orf99	chromosome 17 open reading frame 99	NM_001163075	NM_001163075	RefSeq	Homo sapiens chromosome 17 open reading frame 99 (C17orf99), mRNA.	Coding	chr17	76142434 - 76162364	+	107.53	124.09	130.6	127.19	134.91	128.26	166.7	195.18	210.51	231.67	359.13	312.44	134.27	116.89	120.94	138.62	119.54	138.67	176.17	202.38	639.6	962.42	-7.01128	-1.56215	1.64417	-0.357947	1.58728	-2.91787	-7.18931	-1.45171	6.44468	-1.7555	5.36458	2.16646	0.112258	0.658222	1.29963	0.545965	1.18737
TC18000187.hg.1	C18orf54	chromosome 18 open reading frame 54	NM_173529	NM_173529	RefSeq	Homo sapiens chromosome 18 open reading frame 54 (C18orf54), mRNA.	Coding	chr18	51884955 - 51908404	+	167.43	169.08	95.61	413.18	375.22	468.07	499.34	429.39	554.25	716.22	739.5	711.71	157.78	270.09	252.37	354.71	338.94	365.23	342.46	364.43	468.64	441.59	1.66602	2.45549	5.08841	-4.90049	1.69142	-1.16396	-3.55749	-4.44366	-2.12324	-5.70917	-3.35343	-3.90622	1.58158	1.81878	2.37391	0.237205	0.792337
TC18000276.hg.1	C18orf56	chromosome 18 open reading frame 56	NM_001012716	NM_001012716	RefSeq	Homo sapiens chromosome 18 open reading frame 56 (C18orf56), mRNA.	Coding	chr18	649620 - 658340	-	118.54	133.27	131.38	213.92	213.47	234.32	288.94	255.99	213.6	329.8	317.86	310.64	126.58	122.94	111.1	176.71	204.85	181.43	208.88	225.37	280.44	348.43	1.12203	1.17404	5.35634	-5.36275	0.151765	-4.33025	0.260216	1.22618	3.64656	-4.16374	-0.986435	-3.32654	0.788704	0.976099	1.32392	0.187395	0.535214
TC18000102.hg.1	C18orf8	chromosome 18 open reading frame 8	NM_013326	NM_013326	RefSeq	Homo sapiens chromosome 18 open reading frame 8 (C18orf8), transcript variant 1, mRNA.	Coding	chr18	21083462 - 21111771	+	544.84	468.83	471.12	312.13	351.47	328.63	374.54	360.8	362.32	1184.7	1214.92	806.98	349.04	372.39	401.1	352.75	378.96	344.39	376.2	362.01	608.85	642.5	-1.45738	-3.17953	0.268549	-5.14181	3.92912	3.70362	-7.38857	-7.55802	0.299721	-5.60085	1.28177	0.0164702	-0.57966	-0.43247	1.09026	0.14719	1.66992
TC19000187.hg.1	C19orf38	chromosome 19 open reading frame 38	NM_001136482	NM_001136482	RefSeq	Homo sapiens chromosome 19 open reading frame 38 (C19orf38), mRNA.	Coding	chr19	10959106 - 10980360	+	248.29	206.54	192.52	76.19	83.98	82.41	76.83	89.82	75.93	92.06	91.78	96.41	340.02	346.93	286.12	78.18	83.41	79.27	85.99	87.85	102.17	106.04	4.85736	4.28483	3.34776	-6.45958	-5.09082	-5.43373	8.73122	5.92936	5.50011	-4.91324	-3.13639	-5.03976	-1.40892	-1.41195	-1.19977	-0.00303012	0.209157
TC19000431.hg.1	C19orf40	chromosome 19 open reading frame 40	NM_152266	NM_152266	RefSeq	Homo sapiens chromosome 19 open reading frame 40 (C19orf40), mRNA.	Coding	chr19	33463148 - 33467960	+	128.61	133.28	154.65	342.97	348.93	422.36	405.74	408.95	468.05	272.6	280.04	279.72	137.55	154.48	157.28	406.85	304.78	282.86	323.23	323.13	276.9	221.09	4.69454	6.2402	2.52242	-4.98217	-2.79156	0.841263	1.628	3.14369	-1.18095	-5.70319	-5.43005	-4.59817	1.41767	1.62422	1.00331	0.20655	-0.414364
TC19001754.hg.1	C19orf48	chromosome 19 open reading frame 48	NM_199249	NM_199249	RefSeq	Homo sapiens chromosome 19 open reading frame 48 (C19orf48), mRNA.	Coding	chr19	51300961 - 51307974	-	351.99	299.62	294.21	901.55	833.88	1135.7	1249.95	1176.06	1124.77	413.44	396.79	380.99	441.03	490.55	468.16	902.78	909.51	1003.87	876.56	1118.31	470.34	471.1	4.88795	7.93793	-4.85677	-3.97006	3.66626	8.48592	4.32096	1.44211	-7.84824	-5.53166	2.69639	0.361511	1.59408	1.91191	0.336764	0.31783	-1.25732
TC19001042.hg.1	C19orf77	chromosome 19 open reading frame 77	NM_001136503	NM_001136503	RefSeq	Homo sapiens chromosome 19 open reading frame 77 (C19orf77), mRNA.	Coding	chr19	3474405 - 3480540	-	919.02	1233.35	742.77	73.33	120.94	258.32	66.62	116.23	106.51	200.21	119.58	108.96	1360.64	1126.88	1102.69	86.43	83.63	85.53	98.91	80.34	91.39	106.15	1.66856	6.81322	4.83031	-5.77588	-7.57624	-5.6345	12.9637	9.0541	10.7603	-5.54575	-5.83627	-6.8165	-2.84053	-3.33184	-2.77808	-0.491309	0.0624542
TC02001938.hg.1	C1D	C1D nuclear receptor corepressor	NM_001190263	NM_001190263	RefSeq	Homo sapiens C1D nuclear receptor corepressor (C1D), transcript variant 3, mRNA.	Coding	chr2	68268262 - 68338080	-	149.87	148.07	139.68	251.73	276.45	254.82	292.51	283.23	215.44	380.79	478.02	323.65	156.27	164.27	148.08	305.73	279.75	260.09	291.8	275.27	334.39	486.5	1.88044	-0.109618	3.34311	-6.45975	-2.73591	-3.59071	2.55488	1.69093	1.86847	-5.70361	-4.2408	-4.64495	0.838753	0.841877	1.41613	0.00312397	0.577376
TC07000075.hg.1	C1GALT1	core 1 synthase, glycoprotein-N-acetylgalactosamine 3-beta-galactosyltransferase, 1	NM_020156	NM_020156	RefSeq	Homo sapiens core 1 synthase, glycoprotein-N-acetylgalactosamine 3-beta-galactosyltransferase, 1 (C1GALT1), mRNA.	Coding	chr7	7196565 - 7288251	+	338.72	304.49	264.63	305.29	322.99	321.71	362.67	375.25	337.39	1025.44	1034.44	812.19	301.79	305.1	274.13	314.72	308.54	353.51	297.93	343.28	741.72	832.71	-7.27279	-5.95713	5.03711	-4.65004	6.23403	5.38273	-6.46653	-6.94313	5.02641	-5.68758	3.66755	2.17163	0.072322	0.250154	1.6601	0.177832	1.58778
TC01002521.hg.1	C1orf109	chromosome 1 open reading frame 109	NM_017850	NM_017850	RefSeq	Homo sapiens chromosome 1 open reading frame 109 (C1orf109), mRNA.	Coding	chr1	38147242 - 38157914	-	89.26	103.51	103.16	201.45	192.73	210.61	298.51	278.9	342.28	455.13	532.06	317.87	112.23	109.49	129.09	202.2	224.85	221.7	229.57	255.36	305.91	389.64	3.12061	6.12722	5.08703	0.469295	-0.0763485	-4.78699	2.6243	2.00984	4.03917	-4.60378	-1.52699	-3.75383	1.03361	1.63399	2.11185	0.600376	1.07824
TC01001476.hg.1	C1orf112	chromosome 1 open reading frame 112	NM_018186	NM_018186	RefSeq	Homo sapiens chromosome 1 open reading frame 112 (C1orf112), mRNA.	Coding	chr1	169631245 - 169823221	+	97.34	87.46	67.8	238.18	272.08	252.99	262.54	276.71	276.33	379.58	354.92	365.13	113.48	153.07	141.62	272.07	248.27	283.48	245.79	289.09	297.72	295.71	4.7754	5.29733	7.15966	-5.86642	-0.242285	-1.01875	1.57923	-0.292434	1.46241	-5.70834	-6.51085	-6.54537	1.60934	1.70672	2.13772	0.0973802	0.528382
TC01003965.hg.1	C1orf131	chromosome 1 open reading frame 131	NM_152379	NM_152379	RefSeq	Homo sapiens chromosome 1 open reading frame 131 (C1orf131), mRNA.	Coding	chr1	231359509 - 231376933	-	61	58	57.21	132.78	124.65	132.47	139.93	144.01	156.45	110.47	95.74	94.85	57.22	68.34	74.48	156.12	132.64	133.85	146.37	139.79	100.73	110.34	4.63714	5.54683	0.497535	-4.74704	-2.83087	-0.553581	2.47143	1.49137	-1.89358	-5.67971	-3.5868	-3.14699	1.14575	1.32041	0.769741	0.174663	-0.376006
TC01003911.hg.1	C1orf148	chromosome 1 open reading frame 148	ENST00000366713	ENST00000366713	ENSEMBL	cdna:known chromosome:GRCh37:1:228351787:228353213:-1 gene:ENSG00000203684 gene_biotype:protein_coding transcript_biotype:protein_coding	Coding	chr1	228351787 - 228353213	-	184.83	185.28	191.21	168.55	169.46	193.34	159.98	160.61	195.46	402.12	374.94	337.35	178.35	184.73	163.73	146.81	138.74	152.82	148.16	162.71	291.61	315.78	-7.18122	-7.0755	2.52225	-6.37305	3.829	3.59155	-4.4511	-6.29992	0.763231	-5.30416	3.04338	1.01533	-0.0819342	-0.127579	0.985823	-0.045645	1.06776
TC01000978.hg.1	C1orf162	chromosome 1 open reading frame 162	NM_174896	NM_174896	RefSeq	Homo sapiens chromosome 1 open reading frame 162 (C1orf162), mRNA.	Coding	chr1	112016414 - 112021134	+	535.4	550.94	340.96	63.38	70.18	82.04	73.63	68.77	73.88	84.7	77.77	76.1	545.22	478.73	460.96	89.24	73.29	59.91	83.87	61.82	71.95	75	7.04726	7.33606	6.78304	-6.45395	-6.6998	-6.27805	8.12887	6.68022	9.93114	-5.70299	-7.47712	-7.27454	-2.70216	-2.69021	-2.54948	0.0119473	0.152686
TC01003759.hg.1	C1orf186	chromosome 1 open reading frame 186	NM_001007544	NM_001007544	RefSeq	Homo sapiens chromosome 1 open reading frame 186 (C1orf186), mRNA.	Coding	chr1	206238872 - 206306131	-	272.53	295.31	251.42	118.83	121.09	130.98	100.65	104.03	119.16	106.3	104.04	112.88	340.93	296.75	284.61	121.89	122.04	120.54	115.99	111.98	113.05	111.22	3.95056	4.72258	5.13373	-4.72128	-5.3779	-7.47435	6.08112	4.27414	4.88935	-5.13335	-6.73319	-7.26529	-1.14147	-1.33983	-1.33956	-0.19836	-0.198085
TC01001591.hg.1	C1orf21	chromosome 1 open reading frame 21	NM_030806	NM_030806	RefSeq	Homo sapiens chromosome 1 open reading frame 21 (C1orf21), mRNA.	Coding	chr1	184356150 - 184598155	+	254.71	320.42	163.19	71.97	62.81	70.04	55.41	56.61	78.32	46.65	45.6	53.49	164.05	173.04	212.95	84.95	88.01	79.16	76.58	59.26	61.51	57.61	2.60448	2.14144	4.26285	-6.09261	-1.64536	-4.91512	3.1308	1.89483	4.49736	-3.7539	-1.9152	-6.60676	-1.7982	-1.92019	-2.29033	-0.121995	-0.49213
TC01002374.hg.1	C1orf63	chromosome 1 open reading frame 63	NM_020317	NM_020317	RefSeq	Homo sapiens chromosome 1 open reading frame 63 (C1orf63), mRNA.	Coding	chr1	25568740 - 25664656	-	753.83	689.19	841.66	490.18	452.28	830.69	626.9	684.48	922.78	1438.84	1316.32	890.02	653.69	677.5	760.7	385.1	295.09	383.11	338.6	452.05	1162.43	1425.54	-5.83325	-7.5646	-3.69793	-5.35444	-2.66039	-3.58539	1.49878	-1.09182	0.317157	-5.3581	4.06812	1.91993	-0.415847	-0.047716	0.648911	0.368131	1.06476
TC01003786.hg.1	C1orf74	chromosome 1 open reading frame 74	NM_152485	NM_152485	RefSeq	Homo sapiens chromosome 1 open reading frame 74 (C1orf74), mRNA.	Coding	chr1	209955661 - 209957904	-	93.11	90.19	108.34	367.47	338.5	364.8	376.94	367.5	452.58	200.25	180.5	231.14	170.42	189.97	204.38	479.03	455.36	362.45	429.73	374.8	216.83	226.56	7.98309	7.66924	1.86499	-5.44344	1.32909	1.841	2.86873	1.99614	-6.00555	-5.50005	0.2671	0.110122	1.88009	2.03555	1.06632	0.155455	-0.813773
TC17001056.hg.1	C1QBP	complement component 1, q subcomponent binding protein	NM_001212	NM_001212	RefSeq	Homo sapiens complement component 1, q subcomponent binding protein (C1QBP), nuclear gene encoding mitochondrial protein, mRNA.	Coding	chr17	5336097 - 5342471	-	822.78	888.46	486.14	2198.6	2347.09	2076.4	2129.59	2311.01	2264.85	502.37	550.57	438.07	1188.26	1375.39	1338.89	3083.58	3086.38	2510.36	2967.47	2459.5	760.52	712.89	2.14227	2.05689	-5.49694	-6.43614	8.89697	9.48708	3.5189	1.54718	0.786836	-5.4983	5.93253	4.17871	1.63805	1.65704	-0.517449	0.0189907	-2.1555
TC05003423.hg.1	C1QTNF3	C1q and tumor necrosis factor related protein 3	NM_030945	NM_030945	RefSeq	Homo sapiens C1q and tumor necrosis factor related protein 3 (C1QTNF3), transcript variant 1, mRNA.	Coding	chr5	34017963 - 34043937	-	202.92	231.49	159.81	77.96	72.3	76.61	66	68.03	81.47	57.08	58.24	63.95	210.14	217.99	262.98	66.58	69.66	75.08	71.1	70.22	65.45	64.34	3.5522	3.23371	5.03116	-6.1637	-2.98606	-5.1097	6.78831	4.81663	6.00093	-5.70713	-6.83818	-6.63208	-1.37325	-1.45303	-1.71402	-0.0797855	-0.340774
TC13000490.hg.1	C1QTNF9B-AS1	C1QTNF9B antisense RNA 1	ENST00000422229	ENST00000422229	ENSEMBL	cdna:known chromosome:GRCh37:13:24895264:24895566:-1 gene:ENSG00000205850 gene_biotype:protein_coding transcript_biotype:protein_coding	Coding	chr13	24895264 - 24895566	-	39.12	50.03	59.07	72.22	82.11	80.34	72.13	68.49	63.07	57.64	63.54	55.03	50.54	56.68	42.9	136.62	122.92	111.17	87.63	103.48	63.96	54.19	-2.25262	-4.37187	-6.51354	-4.56336	-2.4416	-5.49878	3.59306	-0.286541	-6.56222	-3.21652	1.45229	-1.99843	0.680983	0.476774	0.267276	-0.204209	-0.413707
TC12001157.hg.1	C1RL	complement component 1, r subcomponent-like	NM_016546	NM_016546	RefSeq	Homo sapiens complement component 1, r subcomponent-like (C1RL), mRNA.	Coding	chr12	7246303 - 7261869	-	296.56	301.05	209.65	193.08	163.2	235.49	180.31	152.75	188.54	120.14	109.73	111.34	280.12	286.48	295.34	160.55	148.27	149.63	128.7	150.85	102.74	113.88	-5.09754	-3.23672	1.89076	-5.79347	-0.539228	-0.319919	4.22621	2.44813	5.4736	-5.01499	-1.97078	-4.54665	-0.444935	-0.616596	-1.22422	-0.171661	-0.779286
TC20000764.hg.1	C20orf112	chromosome 20 open reading frame 112	NM_080616	NM_080616	RefSeq	Homo sapiens chromosome 20 open reading frame 112 (C20orf112), transcript variant 2, mRNA.	Coding	chr20	31030862 - 31172876	-	469.12	439.09	403.99	289.23	389.93	360.55	255.55	261.63	243.1	166.73	195.22	199.32	444.91	440.07	438.36	325.26	350.01	345.87	298.59	282.38	208.62	211.28	-5.08208	0.989132	3.76733	-2.34525	0.5142	-2.04236	-1.97298	-0.166196	3.8976	-3.54556	0.585146	-2.61289	-0.344387	-0.78537	-1.22703	-0.440983	-0.882644
TC20000572.hg.1	C20orf194	chromosome 20 open reading frame 194	NM_001009984	NM_001009984	RefSeq	Homo sapiens chromosome 20 open reading frame 194 (C20orf194), mRNA.	Coding	chr20	3229948 - 3388587	-	297.94	393.82	192.47	161.64	90.33	149	200.54	86.95	203.55	43.26	47.46	46.56	269.46	288.55	313.12	88.41	80.11	105.56	76.84	91.52	51.01	48.89	-2.67158	-5.07972	5.25937	-6.22175	1.27087	-0.162152	5.94487	5.31077	9.60686	-5.42616	-0.180431	-1.02781	-1.12527	-0.889887	-2.62805	0.235386	-1.50277
TC20000475.hg.1	C20orf197	chromosome 20 open reading frame 197	NM_173644	NM_173644	RefSeq	Homo sapiens chromosome 20 open reading frame 197 (C20orf197), mRNA.	Coding	chr20	58630980 - 58648008	+	85.28	75.86	93.05	202.05	194.08	247.17	104.4	101.82	126.24	62.84	82.9	79.52	92.6	131.66	132.39	249.43	172.02	218.78	114.87	94.94	84.44	70.06	3.89946	-4.59355	-7.03461	1.97516	4.21308	-2.43642	-1.99074	-7.14312	-4.02138	-0.938874	1.6771	-4.38776	1.33637	0.385514	-0.179727	-0.950852	-1.51609
TC20000538.hg.1	C20orf96	chromosome 20 open reading frame 96	NM_080571	NM_080571	RefSeq	Homo sapiens chromosome 20 open reading frame 96 (C20orf96), transcript variant 2, mRNA.	Coding	chr20	251504 - 271419	-	308.85	336.29	176.77	250.79	276.57	215.66	221.59	210.03	212.13	63.97	75.19	75.67	242.82	300.22	289.6	235.61	254.57	298.37	223.71	269.37	86.41	86.5	-7.34252	-6.73794	2.46066	-4.95119	6.65971	7.71738	-7.39676	-6.81031	5.54314	-5.50247	4.56775	3.02947	-0.0985342	-0.29835	-1.88554	-0.199815	-1.787
TC21000556.hg.1	C21orf58	chromosome 21 open reading frame 58	NM_058180	NM_058180	RefSeq	Homo sapiens chromosome 21 open reading frame 58 (C21orf58), mRNA.	Coding	chr21	47720095 - 47743789	-	169.77	170.32	193.84	203.08	193.92	237.59	258	235	305.23	638.08	595.41	528.89	164.19	157.53	170.36	166.81	169.91	208.96	175.74	225.78	359.55	414.58	-5.82619	-2.39591	6.74467	-3.86201	5.60048	3.2962	-6.78068	-5.61012	3.96624	-5.33735	1.3403	-0.808436	0.246429	0.574411	1.7213	0.327982	1.47487
TC22000495.hg.1	C22orf39	chromosome 22 open reading frame 39	NM_173793	NM_173793	RefSeq	Homo sapiens chromosome 22 open reading frame 39 (C22orf39), transcript variant 1, mRNA.	Coding	chr22	19318221 - 19435755	-	358.61	333.16	331.12	483.72	491.12	417.72	715.19	638.2	622.87	1041.05	948.88	807.36	318.93	338.3	339.53	561.95	559.6	541.44	598.74	631.91	788.62	830.18	-3.09378	2.46612	4.90353	-0.654951	2.18784	-2.31583	2.80759	2.19299	4.99364	-4.45653	-0.906959	-3.4942	0.442266	0.948427	1.44447	0.506161	1.00221
TC21000479.hg.1	C2CD2	C2 calcium-dependent domain containing 2	NM_015500	NM_015500	RefSeq	Homo sapiens C2 calcium-dependent domain containing 2 (C2CD2), transcript variant 1, mRNA.	Coding	chr21	43305219 - 43373999	-	227.49	213.85	195.85	146.3	179.62	163.26	160.81	172.19	184.5	155.31	140.13	142.66	285.9	318.5	360.64	152.92	161.66	173.11	144.68	159.69	115.04	131.31	-4.15659	-5.09162	-2.10097	-6.14002	-6.49485	-4.87734	2.60662	1.54577	3.50729	-5.29062	-3.53718	-5.01358	-0.383701	-0.299724	-0.539218	0.0839767	-0.155517
TC11002076.hg.1	C2CD3	C2 calcium-dependent domain containing 3	NM_015531	NM_015531	RefSeq	Homo sapiens C2 calcium-dependent domain containing 3 (C2CD3), mRNA.	Coding	chr11	73723763 - 73882064	-	431.12	400.4	379.58	436.26	449.99	361.97	495.59	394.25	337.49	1144.37	1086.99	1077	406.08	428.97	435.42	410.87	381.91	413.92	387.36	416.71	951.62	1153.03	-7.39022	-7.60892	6.14239	-6.4309	5.87913	4.212	-7.20484	-7.2593	3.8836	-5.70938	3.93072	2.30458	0.0390053	0.00305571	1.45125	-0.0359496	1.41225
TC02001643.hg.1	C2orf44	chromosome 2 open reading frame 44	NM_001142319	NM_001142319	RefSeq	Homo sapiens chromosome 2 open reading frame 44 (C2orf44), transcript variant 2, mRNA.	Coding	chr2	24252206 - 24272445	-	127.29	151.07	137.08	329.3	381.19	343.86	293.72	335.95	258.99	216.23	218.83	160.53	312.02	358.53	304.19	586	509.85	422.16	412.14	365.99	177.29	194.84	5.00104	2.26723	-3.92628	-4.52584	-0.0800692	-2.81766	-1.96065	-5.53618	0.28393	-3.77318	2.50565	1.31005	1.34446	1.09241	0.508955	-0.25205	-0.835505
TC02000058.hg.1	C2orf48	chromosome 2 open reading frame 48	NM_182626	NM_182626	RefSeq	Homo sapiens chromosome 2 open reading frame 48 (C2orf48), mRNA.	Coding	chr2	10281509 - 10351851	+	76.25	78.98	100.88	100.09	108.08	102.56	103.96	100.3	105.34	265.61	230.51	247.18	84.88	79.95	80.86	119.4	100.88	108.08	112.72	114.93	187.88	243.39	-5.54687	-5.72097	4.79396	-6.45826	6.16858	6.54505	-2.28074	-1.68638	3.53891	-5.54429	0.268666	-0.770064	0.289619	0.284798	1.54623	-0.00482069	1.25661
TC02005006.hg.1	C2orf69	chromosome 2 open reading frame 69	NM_153689	NM_153689	RefSeq	Homo sapiens chromosome 2 open reading frame 69 (C2orf69), mRNA.	Coding	chr2	200775979 - 200792996	+	118.45	103.6	65.54	139.47	123.82	124.48	152.34	175.64	167.21	281.84	277.45	280.61	100.82	94.09	102.71	155.24	149.04	153.01	185.5	150.54	186	186.8	-5.24115	-2.76839	2.00629	-2.34631	5.59614	2.64392	1.31573	-0.472267	2.30491	-5.09645	-4.22978	-6.62808	0.472788	0.825276	1.58997	0.352488	1.11719
TC03000781.hg.1	C3orf58	chromosome 3 open reading frame 58	NM_001134470	NM_001134470	RefSeq	Homo sapiens chromosome 3 open reading frame 58 (C3orf58), transcript variant 2, mRNA.	Coding	chr3	143690640 - 143767561	+	190.39	186.83	140.7	184.39	237.04	272.51	198.94	217.87	197.19	840.41	913.13	544.4	186.25	194.44	195.09	249.68	204.7	229.47	197.68	187.73	492.38	590.77	-5.20546	-6.17584	4.1735	-5.84406	1.80289	4.05112	-5.14456	-7.57182	5.10714	-4.06408	2.46979	2.90952	0.416965	0.25736	2.12776	-0.159604	1.71079
TC03000872.hg.1	C3orf80	chromosome 3 open reading frame 80	NM_001168214	NM_001168214	RefSeq	Homo sapiens chromosome 3 open reading frame 80 (C3orf80), mRNA.	Coding	chr3	159943423 - 159946000	+	311.76	414.07	160.46	69.78	66.32	72.17	55.53	66.44	91.39	31.69	32.93	34.53	63.52	69.6	82.1	82.32	89.42	109.63	67.65	75.33	37	31.51	1.21287	0.160013	4.46357	-6.45968	5.43845	0.424398	-4.7398	-7.57379	1.03354	-3.44888	2.66154	0.8759	-1.98488	-1.98032	-3.05568	0.00456631	-1.07079
TC04001478.hg.1	C4orf21	chromosome 4 open reading frame 21	NM_018392	NM_018392	RefSeq	Homo sapiens chromosome 4 open reading frame 21 (C4orf21), mRNA.	Coding	chr4	113460489 - 113558151	-	81.21	75.7	63.71	293.1	255.53	276.18	417.62	371.97	436.58	457.93	368.65	356.17	76.26	111.88	129.65	234.38	186.25	248.3	212.74	272.41	341.11	331.98	7.41881	9.35124	8.34323	0.285071	-2.35023	-7.35309	-0.956403	-1.49329	1.65463	-5.45965	-2.57927	-3.87332	1.9076	2.47865	2.42075	0.571043	0.51315
TC04001726.hg.1	C4orf27	chromosome 4 open reading frame 27	NM_017867	NM_017867	RefSeq	Homo sapiens chromosome 4 open reading frame 27 (C4orf27), mRNA.	Coding	chr4	170650616 - 170679104	-	83.56	106.6	76.63	268.83	251.39	213.24	310.7	275.88	337.49	146.65	146.24	167.97	125.75	157.94	152.68	233.83	231.44	204.1	257.06	207.48	166.33	181.4	3.74555	5.5181	-0.968481	-3.57773	-0.407357	3.2289	-1.02163	-2.28852	-6.08428	-5.62574	-4.01962	-4.39816	1.46668	1.80178	0.799949	0.335103	-0.666727
TC09001542.hg.1	C5	complement component 5	NM_001735	NM_001735	RefSeq	Homo sapiens complement component 5 (C5), mRNA.	Coding	chr9	123714614 - 123837452	-	92.79	82.74	57.22	48.31	46.64	46.12	34.7	32.46	39.4	557.83	1121.04	397.09	88.75	105.63	119.82	46.76	42.09	39.14	32.54	34.52	200.99	84.85	-2.69187	-0.0152969	3.06027	-1.59083	4.73389	5.85601	3.43645	3.66418	-7.32179	-2.88555	-1.6085	-1.49983	-0.693264	-1.10243	3.04759	-0.409163	3.74085
TC19000677.hg.1	C5AR2	complement component 5a receptor 2	NM_018485	NM_018485	RefSeq	Homo sapiens complement component 5a receptor 2 (C5AR2), transcript variant 2, mRNA.	Coding	chr19	47835404 - 47845272	+	141.85	116.71	116.03	417.75	575.26	573.64	172.27	199	146.9	126.98	119.92	117.72	88.27	96.19	76.75	465.13	189.66	198.17	131.45	143.19	93.73	102.15	6.44413	-4.15295	-7.73223	3.89355	6.98514	-2.49684	-1.54379	-1.45127	-6.9368	-3.81322	-3.13057	-2.7814	2.05507	0.463494	-0.0332531	-1.59158	-2.08832
TC05000499.hg.1	C5orf30	chromosome 5 open reading frame 30	NM_033211	NM_033211	RefSeq	Homo sapiens chromosome 5 open reading frame 30 (C5orf30), mRNA.	Coding	chr5	102594403 - 102614361	+	229.54	229.45	146.93	312.47	316.69	338.5	412.89	423.17	397.37	725.64	727.81	585.83	320.2	339.77	329.01	354.71	374.34	341.93	403.13	341.91	559.07	572.35	-2.70171	-0.123901	3.40629	-1.6029	3.42208	0.695372	-6.69586	-6.41912	1.3238	-5.56839	0.177558	-2.03005	0.70463	1.05514	1.77375	0.350511	1.06912
TC05001319.hg.1	C5orf34	chromosome 5 open reading frame 34	NM_198566	NM_198566	RefSeq	Homo sapiens chromosome 5 open reading frame 34 (C5orf34), mRNA.	Coding	chr5	43486803 - 43515273	-	48.91	50.81	30.19	190.81	121.49	177.07	214.71	153.75	205.36	266.2	207.39	204.75	49.41	65.85	73.9	143.66	116.83	130.02	112.11	119.13	139.06	159.5	2.6834	4.0681	5.25092	-5.6988	-4.86396	-6.31489	0.508618	-1.63401	0.682329	-4.80982	-6.33585	-4.27299	1.92459	2.16587	2.41173	0.241279	0.487142
TC05001274.hg.1	C5orf42	chromosome 5 open reading frame 42	NM_023073	NM_023073	RefSeq	Homo sapiens chromosome 5 open reading frame 42 (C5orf42), mRNA.	Coding	chr5	37106330 - 37249530	-	242.73	349.23	142.84	87.69	67.35	72.1	106.26	72.93	101.85	258.18	751.02	142.86	237.54	276.94	293.88	74.6	63.9	74.56	64.46	66.91	85.33	79.05	-0.139649	-2.09767	-7.48953	-5.00172	-2.91835	-3.64057	7.51137	6.26627	5.61769	-5.22054	-5.96425	-4.40269	-1.60987	-1.3131	0.397967	0.296775	2.00784
TC05000636.hg.1	C5orf56	chromosome 5 open reading frame 56	NR_045116	NR_045116	RefSeq	Homo sapiens chromosome 5 open reading frame 56 (C5orf56), non-coding RNA.	Coding	chr5	131746328 - 131822549	+	242.93	244.55	289.03	124.04	113.83	125.74	142.95	129.04	148.64	238.41	234.66	240.18	208.07	215.03	232.24	100.28	110.21	111.41	120.75	118.46	192.6	226.88	3.27357	1.22667	-7.28527	-4.42886	4.8101	2.60993	4.42426	1.79028	-7.71035	-4.52171	1.57191	-0.454231	-1.09125	-0.882246	-0.117919	0.209007	0.973334
TC06001193.hg.1	C6orf120	chromosome 6 open reading frame 120	NM_001029863	NM_001029863	RefSeq	Homo sapiens chromosome 6 open reading frame 120 (C6orf120), mRNA.	Coding	chr6	170102233 - 170106402	+	207.99	165.22	155.4	298.99	307	325.75	376.6	389.45	351.91	516.84	563.07	412.26	208.95	204.11	211.73	338.73	367.77	297.04	346.44	313.14	372.78	414.13	0.156219	2.12387	3.30473	-3.26991	-1.01094	-3.84683	0.521465	0.05927	2.19154	-5.69963	-5.9008	-5.48244	0.828404	1.09093	1.49657	0.262526	0.668162
TC06001102.hg.1	C6orf211	chromosome 6 open reading frame 211	NM_024573	NM_024573	RefSeq	Homo sapiens chromosome 6 open reading frame 211 (C6orf211), mRNA.	Coding	chr6	151773422 - 151791236	+	69.32	83.98	75.02	262.28	218.16	253.34	224.31	269.83	302.12	125.72	155.28	99.6	80.35	120.34	112.81	238.8	214.46	250.41	210.78	235.88	133.02	146.45	6.46222	5.9513	-2.62981	-6.08712	-0.297572	0.173433	1.33087	-0.588612	-5.41025	-5.50878	0.0322889	-1.28312	1.68425	1.79595	0.718165	0.111699	-0.966088
TC06000536.hg.1	C6orf89	chromosome 6 open reading frame 89	NM_152734	NM_152734	RefSeq	Homo sapiens chromosome 6 open reading frame 89 (C6orf89), mRNA.	Coding	chr6	36839646 - 36896740	+	275.14	264.52	207.42	671.04	563.54	659.05	917.76	802.94	876.48	1134.29	1153.95	1047.62	219.87	266.52	249.05	614.46	595.13	569	653.08	691.32	937.11	1010.49	3.64235	6.25407	7.90458	-1.28575	2.05777	-2.83052	5.44617	4.2818	7.12414	-4.14644	0.550333	-2.128	1.3484	1.80634	2.16839	0.457942	0.819988
TC07001208.hg.1	C7orf31	chromosome 7 open reading frame 31	NM_138811	NM_138811	RefSeq	Homo sapiens chromosome 7 open reading frame 31 (C7orf31), mRNA.	Coding	chr7	25174316 - 25219975	-	309.12	311.34	209.49	209.65	156.9	162.18	155.41	120	131.16	79.93	94.91	85.33	233.01	255.95	234.29	154.1	188.06	160.6	172.17	150.86	100.09	106.93	-3.47297	-0.463814	3.71809	-3.83427	1.59918	-0.89449	-1.4064	-1.39611	4.26536	-5.62491	-0.85925	-1.5841	-0.639372	-1.01437	-1.65366	-0.374994	-1.01429
TC07000844.hg.1	C7orf73	chromosome 7 open reading frame 73	NM_001130929	NM_001130929	RefSeq	Homo sapiens chromosome 7 open reading frame 73 (C7orf73), nuclear gene encoding mitochondrial protein, mRNA.	Coding	chr7	135347221 - 135378166	+	458.16	503.44	304.37	464.21	502.78	602.5	628.54	568.4	510.26	1621.92	1287.06	1061.28	490.31	456.76	395.1	455.43	417.77	415.62	442.61	471.9	1127.3	979.71	-6.11974	-5.26413	1.77974	-5.96699	1.81575	1.70044	-7.47107	-7.52466	2.74945	-5.26544	3.92224	2.01381	0.334056	0.458882	1.65996	0.124826	1.3259
TC08001444.hg.1	C8orf37	chromosome 8 open reading frame 37	NM_177965	NM_177965	RefSeq	Homo sapiens chromosome 8 open reading frame 37 (C8orf37), mRNA.	Coding	chr8	96257141 - 96281462	-	126.54	134.58	87.49	390.67	221.39	293.28	372.94	168.27	261.98	56.09	55.48	53.92	129.89	165.82	190.39	223.39	129.41	174.31	136.92	177.46	57.43	43.86	0.128271	-2.53664	0.192516	-6.20338	5.65618	3.02116	-7.49587	-7.55131	2.37945	-5.55211	1.05495	1.40199	1.36319	1.15464	-1.05017	-0.208547	-2.41336
TC08002606.hg.1	C8orf44	chromosome 8 open reading frame 44	NM_019607	NM_019607	RefSeq	Homo sapiens chromosome 8 open reading frame 44 (C8orf44), mRNA.	Coding	chr8	67579787 - 67597799	+	159.31	201.04	130.45	172.17	118.33	190.2	162.92	128.85	186.28	163.26	131.86	117.74	269.57	309.08	355.77	122.63	98.45	131.58	93.99	114.09	117.89	140.43	-7.42184	-7.59443	-6.95258	-6.45981	-7.02022	-6.68535	3.28465	3.02713	2.04919	-5.16673	-7.04483	-5.49475	-0.0362165	-0.0318291	-0.240344	0.00438738	-0.204128
TC09001217.hg.1	C9orf40	chromosome 9 open reading frame 40	NM_017998	NM_017998	RefSeq	Homo sapiens chromosome 9 open reading frame 40 (C9orf40), mRNA.	Coding	chr9	77561497 - 77567802	-	61.79	63.26	56.52	282.74	263.53	246.04	425.97	434.65	446.91	492.87	502.5	461.85	78.93	106.75	104.11	302.74	378.2	322.63	388.68	394.23	581.67	727	9.30435	12.0541	12.4152	2.58568	3.35467	-5.9159	5.24231	4.78949	7.12106	-4.24243	0.11351	-1.59232	2.1249	2.84965	3.00537	0.724751	0.880473
TC09001218.hg.1	C9orf41	chromosome 9 open reading frame 41	NM_152420	NM_152420	RefSeq	Homo sapiens chromosome 9 open reading frame 41 (C9orf41), mRNA.	Coding	chr9	77595936 - 77643339	-	257.78	266.18	133.72	427.89	530.97	494.38	907.61	944.2	900	226.52	191.57	160.45	251.64	316.07	340.33	586.62	538.5	527.43	708.16	605.08	190.83	236.15	-1.30915	3.0782	-7.6318	3.28927	3.05467	8.34886	0.751495	0.56964	-4.42632	-3.86286	3.51657	2.58977	1.20458	2.13111	-0.132708	0.926533	-1.33729
TC09001283.hg.1	C9orf64	chromosome 9 open reading frame 64	NM_032307	NM_032307	RefSeq	Homo sapiens chromosome 9 open reading frame 64 (C9orf64), mRNA.	Coding	chr9	86553226 - 86571901	-	69.48	68.98	93.04	266.63	295.07	298.79	315.18	326.53	355.06	190.26	189.74	189.23	113.33	134.16	132.2	344.85	288.87	264.08	303.93	313.18	210.21	235.7	6.56839	7.30862	3.32964	-4.34234	0.879029	3.3239	3.41817	3.61822	0.212906	-5.62823	-4.30733	-2.93005	1.90673	2.11887	1.31243	0.212142	-0.594297
TC09000990.hg.1	C9orf72	chromosome 9 open reading frame 72	NM_145005	NM_145005	RefSeq	Homo sapiens chromosome 9 open reading frame 72 (C9orf72), transcript variant 1, mRNA.	Coding	chr9	27546543 - 27573864	-	442.92	421.02	502.54	185.65	157.05	199.87	211.82	161.02	231.48	175.47	156.65	123.04	343.95	335.23	323.63	153.63	140.78	143.03	124.42	141.23	108.3	130.27	4.14446	1.80141	4.2974	-6.00167	-6.19567	-5.14732	6.24416	4.4443	5.05008	-4.90373	-5.05024	-6.65633	-1.33577	-1.18974	-1.59743	0.146032	-0.261658
TC09000442.hg.1	C9orf89	chromosome 9 open reading frame 89	NM_032310	NM_032310	RefSeq	Homo sapiens chromosome 9 open reading frame 89 (C9orf89), mRNA.	Coding	chr9	95858450 - 95875565	+	471.45	510.39	428.62	216.14	258.3	230.3	195.02	212.06	184.13	237.68	219.02	232.17	355.53	376.23	324.15	218.33	239.52	208.88	224.77	205.41	238.82	222.36	2.30863	4.30957	2.7845	-4.08687	-7.53631	-5.0944	0.539073	-0.211805	-1.25892	-5.60761	-7.34242	-6.90094	-1.00129	-1.25319	-1.03105	-0.251903	-0.0297545
TC09000585.hg.1	C9orf91	chromosome 9 open reading frame 91	NM_153045	NM_153045	RefSeq	Homo sapiens chromosome 9 open reading frame 91 (C9orf91), mRNA.	Coding	chr9	117373486 - 117408703	+	359.92	409.7	352.45	168.67	154.6	131.96	173.28	161.44	165.91	134.82	132.86	146.77	406.46	428.46	490.45	226.45	243.26	236.42	225.67	242.88	158.78	163.17	4.05184	4.10804	5.6131	-5.61609	-6.90175	-3.97443	2.82531	1.03388	4.82336	-5.70622	-0.952498	-1.96905	-1.30561	-1.16172	-1.43505	0.143887	-0.129449
TC08001381.hg.1	CA1	carbonic anhydrase I	NM_001164830	NM_001164830	RefSeq	Homo sapiens carbonic anhydrase I (CA1), transcript variant 5, mRNA.	Coding	chr8	86239837 - 86291243	-	70.03	45.33	20.78	624.98	395.06	705.14	941.26	819.53	1004.2	982.55	1746.49	1684.09	46.54	35.31	26.33	130.99	101.23	78.24	203.11	154.85	533.51	453.36	4.00108	5.9475	6.23121	-2.50107	-1.53992	-4.20794	0.0909173	2.46319	7.3983	-2.63899	3.47011	1.40978	3.78865	4.5065	5.13965	0.717858	1.35101
TC08000531.hg.1	CA2	carbonic anhydrase II	NM_000067	NM_000067	RefSeq	Homo sapiens carbonic anhydrase II (CA2), mRNA.	Coding	chr8	86376081 - 86393722	+	46.57	48.3	43.22	709.93	564.4	922.05	1147.38	1027.29	1160.89	1022.03	1295.18	1116.39	52.11	38.73	32.37	341.04	374.44	305.32	491.36	425.28	506.58	485.61	11.1771	15.2295	14.8718	-2.17403	-3.22246	-7.41569	7.8969	6.5058	8.23432	-2.6213	-2.11977	-6.82174	3.96397	4.59362	4.63063	0.629654	0.666659
TC0X002313.hg.1	CA5B	carbonic anhydrase VB, mitochondrial	NM_007220	NM_007220	RefSeq	Homo sapiens carbonic anhydrase VB, mitochondrial (CA5B), nuclear gene encoding mitochondrial protein, mRNA.	Coding	chrX	15756393 - 15805748	+	349.24	420.53	237.15	122.62	117.74	154.45	111.96	104.74	122.02	101.4	98.81	94.72	295.1	266.26	242.65	120.98	82.85	89.1	79.09	89.64	71.01	76.86	0.567973	1.98277	3.03912	-5.12088	-3.55671	-5.51296	3.1521	4.8007	6.53603	-5.17039	-5.41366	-6.18768	-1.32176	-1.5351	-1.73257	-0.213342	-0.410804
TC08001253.hg.1	CA8	carbonic anhydrase VIII	NM_004056	NM_004056	RefSeq	Homo sapiens carbonic anhydrase VIII (CA8), mRNA.	Coding	chr8	61099906 - 61193971	-	29.85	60.2	39.76	181.93	137.88	406.25	121.75	131.18	402.76	918.78	872.82	748.11	121.93	151.15	152.21	697.5	420.13	390.2	415.05	484.97	654.8	935.17	0.517118	-1.35237	9.5839	-6.36308	-0.635769	-0.741272	1.99929	3.95917	5.82206	-5.61415	-4.95985	-2.73804	2.38538	2.16412	4.34521	-0.221258	1.95983
TC18000099.hg.1	CABLES1	Cdk5 and Abl enzyme substrate 1	NM_001100619	NM_001100619	RefSeq	Homo sapiens Cdk5 and Abl enzyme substrate 1 (CABLES1), transcript variant 2, mRNA.	Coding	chr18	20714528 - 20840434	+	184.71	187.2	117.95	118.41	128.23	145.01	145.62	145.59	191.91	82.31	104.39	75.01	164.97	164.45	157.8	125.53	155.01	79.85	169.45	74.68	69.62	55.56	-6.29113	-7.60911	-2.38436	-4.47284	-2.52425	-0.452811	-5.48127	-6.20119	4.00269	-5.7041	-3.78487	-5.12681	-0.296447	-0.00115605	-0.887247	0.295291	-0.5908
TC20001009.hg.1	CABLES2	Cdk5 and Abl enzyme substrate 2	NM_031215	NM_031215	RefSeq	Homo sapiens Cdk5 and Abl enzyme substrate 2 (CABLES2), mRNA.	Coding	chr20	60963686 - 60982341	-	169.97	161.77	181.93	232.87	216.54	194.83	271.62	225.24	220.98	311.71	259.89	328.32	166.73	174.23	170.07	211.63	200.35	207.35	224.2	206.76	390.82	381.47	-4.69917	-3.13265	0.0565737	-5.60571	-2.7447	-4.80691	-3.63917	-3.68537	4.55754	-5.48034	2.47858	0.502363	0.324589	0.47812	0.803534	0.153531	0.478945
TC01000725.hg.1	CACHD1	cache domain containing 1	NM_020925	NM_020925	RefSeq	Homo sapiens cache domain containing 1 (CACHD1), mRNA.	Coding	chr1	64936428 - 65158741	+	112.09	129.63	81.3	30.66	31.61	31.95	48.78	35.3	54.82	34.62	36.64	35.27	111.67	124.41	121.24	30.58	31.46	36.85	37.28	52.08	38.68	39.64	4.57504	-0.338268	3.34769	-2.58486	-5.48554	-5.24157	8.02072	2.18006	6.48581	-3.61566	-5.5291	-6.80044	-1.7512	-1.21517	-1.57423	0.536035	0.176971
TC12001097.hg.1	CACNA1C-AS2	CACNA1C antisense RNA 2	ENST00000545526	ENST00000545526	ENSEMBL	cdna:known chromosome:GRCh37:12:2777666:2781386:-1 gene:ENSG00000256271 gene_biotype:antisense transcript_biotype:antisense	Coding	chr12	2777666 - 2781386	-	122.41	101.24	98.7	56.03	45.4	70.96	53.02	57.05	67.26	43.5	57.21	62.67	129.56	171.86	165.85	67.43	56.19	58.9	46.44	57.8	68.25	57.51	-0.806476	0.12913	-0.0543655	-6.39782	-7.51359	-7.11163	3.63831	2.51993	1.95466	-4.57207	-7.40749	-5.91291	-0.92017	-0.862632	-0.99045	0.0575382	-0.07028
TC01001526.hg.1	CACYBP	calcyclin binding protein	NM_001007214	NM_001007214	RefSeq	Homo sapiens calcyclin binding protein (CACYBP), transcript variant 2, mRNA.	Coding	chr1	174968300 - 174981163	+	130.85	106.08	109.42	215.69	236.78	207.49	200.54	219.59	204.43	170.23	148.62	135.55	105.31	131.06	119.65	288.07	251.56	262.17	249.12	231.41	141.25	151.67	1.62563	0.979977	-4.76916	-6.08942	-1.53357	-2.17733	4.04872	1.48164	-5.39258	-4.73834	1.3632	-0.58902	0.934202	0.855789	0.391665	-0.078413	-0.542537
TC02000168.hg.1	CAD	carbamoyl-phosphate synthetase 2, aspartate transcarbamylase, and dihydroorotase	NM_004341	NM_004341	RefSeq	Homo sapiens carbamoyl-phosphate synthetase 2, aspartate transcarbamylase, and dihydroorotase (CAD), mRNA.	Coding	chr2	27440258 - 27466660	+	238.95	227.28	211.1	511.28	587.08	417.49	590.43	527.35	480.09	137.2	147.91	144.85	404.77	421	390.42	715.08	743.04	773.04	670.45	725.5	174.78	167.54	2.28592	4.01959	-0.474443	-6.27039	6.19749	8.75563	3.84742	1.15695	4.74472	-5.23503	8.10033	5.59003	1.1501	1.23491	-0.654515	0.0848065	-1.80462
TC12001554.hg.1	CALCOCO1	calcium binding and coiled-coil domain 1	NM_001143682	NM_001143682	RefSeq	Homo sapiens calcium binding and coiled-coil domain 1 (CALCOCO1), transcript variant 2, mRNA.	Coding	chr12	54104902 - 54121529	-	355.46	383.17	384.52	309.15	225.56	319.97	282.22	213.44	269.46	942.68	1025.39	684.24	316.89	291.52	317	193.15	153.38	164.71	177.25	195.32	636.01	1033.09	-4.6489	-2.57525	1.69905	-6.01136	2.54066	4.19667	1.76246	0.392649	0.770535	-5.19163	3.40721	1.74084	-0.410325	-0.563336	1.21955	-0.153011	1.62987
TC17000631.hg.1	CALCOCO2	calcium binding and coiled-coil domain 2	NM_005831	NM_005831	RefSeq	Homo sapiens calcium binding and coiled-coil domain 2 (CALCOCO2), transcript variant 3, mRNA.	Coding	chr17	46902123 - 46943884	+	561.7	645.38	415.49	279.55	204.63	299.23	340.61	286.56	415.93	578.23	506.24	410.65	538.7	606.96	555.12	227.53	210.15	209.49	223.53	234.01	398.69	498.64	-0.762272	-3.92268	-7.59984	-4.26476	-1.0047	-4.00412	6.8791	4.40302	-5.12461	-5.28593	1.62733	-0.0978927	-1.04579	-0.630488	-0.108463	0.415307	0.937332
TC02002605.hg.1	CALCRL	calcitonin receptor-like	NM_005795	NM_005795	RefSeq	Homo sapiens calcitonin receptor-like (CALCRL), transcript variant 1, mRNA.	Coding	chr2	188207849 - 188313187	-	145.98	149.92	71.45	11.06	13.09	12.51	9.95	10	9.96	10.49	11.95	10.47	341.45	416.35	303.67	17.44	13.05	12.58	10.94	10.27	10.09	10.22	6.24161	6.86008	6.40139	-3.10428	-6.49609	-6.39871	11.3541	10.5793	12.7101	-3.47406	-4.17432	-7.12057	-3.25129	-3.54126	-3.40616	-0.289971	-0.154871
TC14000554.hg.1	CALM1	calmodulin 1 (phosphorylase kinase, delta)	NM_006888	NM_006888	RefSeq	Homo sapiens calmodulin 1 (phosphorylase kinase, delta) (CALM1), mRNA.	Coding	chr14	90863327 - 90874619	+	1056.69	1062.13	1065.81	820.43	1217.66	922.96	618.43	982.35	710.09	327.01	303.17	305.71	955.14	1060.68	1102.74	1464.46	1325.09	1111.52	1124.64	984.33	401.41	373.99	-7.10543	-4.47562	8.24405	-4.95335	4.58613	2.0584	-4.95507	-7.55709	5.02885	-4.10764	4.54451	3.13307	-0.125186	-0.490466	-1.76754	-0.365279	-1.64235
TC19000665.hg.1	CALM3	calmodulin 3 (phosphorylase kinase, delta)	NM_005184	NM_005184	RefSeq	Homo sapiens calmodulin 3 (phosphorylase kinase, delta) (CALM3), mRNA.	Coding	chr19	47104407 - 47114039	+	1209.62	1197.09	1097.39	1696.4	1718.16	1858.74	1705.88	1794.14	1872.93	2396.01	2426.25	2627.29	1252.27	1395.29	1407.12	2194.69	1979.23	2015.99	1959.74	2040.45	1846.99	2465.36	-0.918134	-0.653913	3.62734	-6.40932	-0.547739	-0.828817	0.410172	-1.18307	-2.32689	-5.59767	-7.41162	-7.1077	0.589835	0.616981	1.08826	0.0271466	0.498424
TC10000093.hg.1	CAMK1D	calcium/calmodulin-dependent protein kinase ID	NM_020397	NM_020397	RefSeq	Homo sapiens calcium/calmodulin-dependent protein kinase ID (CAMK1D), transcript variant 1, mRNA.	Coding	chr10	12391481 - 12877545	+	908.32	966.53	701.68	229.55	217.88	189.42	180.79	130.98	147.92	830.34	442.67	331.59	824.88	830.43	815.8	262.76	205.17	187.24	179.33	164.88	367.86	401.06	6.67977	7.46381	-5.06188	-2.50383	-2.57293	-0.389381	6.55596	8.44315	3.78381	-4.11162	-1.32165	2.12231	-2.00763	-2.48612	-0.779165	-0.478484	1.22847
TC04001486.hg.1	CAMK2D	calcium/calmodulin-dependent protein kinase II delta	NM_172127	NM_172127	RefSeq	Homo sapiens calcium/calmodulin-dependent protein kinase II delta (CAMK2D), transcript variant 1, mRNA.	Coding	chr4	114372188 - 114683083	-	152.31	150.48	303.33	18.17	20.01	18.47	18.03	19.67	18.22	20.43	20.28	20.86	98.22	111.82	178.17	20.05	20.14	18.86	21.41	18.84	25.74	29.06	6.88644	6.68273	6.34714	-6.43668	-6.55192	-6.17423	5.60492	3.21628	2.64756	-5.66335	-2.29692	-3.63421	-3.3386	-3.35711	-3.21726	-0.0185147	0.121341
TC10001420.hg.1	CAMK2G	calcium/calmodulin-dependent protein kinase II gamma	NM_001204492	NM_001204492	RefSeq	Homo sapiens calcium/calmodulin-dependent protein kinase II gamma (CAMK2G), transcript variant 7, mRNA.	Coding	chr10	75572259 - 75634349	-	416.81	453.28	391.97	235.71	214	204.83	234.35	214.7	243.4	168.17	166.75	178.76	436.97	464.77	475.2	238.9	259.4	226.83	259.16	233.23	197.09	184.69	2.28193	1.53612	4.98522	-6.09258	-3.04134	-1.57408	3.64956	1.8027	4.70247	-5.67587	-4.09077	-4.10588	-0.947162	-0.865406	-1.29497	0.0817551	-0.347807
TC12002061.hg.1	CAMKK2	calcium/calmodulin-dependent protein kinase kinase 2, beta	NM_172214	NM_172214	RefSeq	Homo sapiens calcium/calmodulin-dependent protein kinase kinase 2, beta (CAMKK2), transcript variant 5, mRNA.	Coding	chr12	121675495 - 121736111	-	440.86	443.86	420.95	294.59	316.47	279.21	323.42	347.54	306.77	194.35	193.76	212.4	512.26	457.16	424.87	364.48	429.81	361.89	387.81	349.53	258.83	264.96	-1.31234	-3.16145	4.07	-5.47592	0.0914109	1.77685	-5.22042	-4.69401	0.593596	-5.57173	-1.94499	-2.63719	-0.553982	-0.418776	-1.12145	0.135206	-0.567472
TC05000667.hg.1	CAMLG	calcium modulating ligand	NM_001745	NM_001745	RefSeq	Homo sapiens calcium modulating ligand (CAMLG), mRNA.	Coding	chr5	134074170 - 134087850	+	562.2	473.33	303	272.64	209.28	318.91	246.82	241.57	309.7	176.56	204.76	166.81	301.8	353.83	355.22	265.4	268.13	212.17	251.03	211.79	127.66	150.87	-4.11954	-3.97735	-0.370186	-6.45912	-3.83451	-2.38088	-3.45832	-2.68525	3.12404	-5.47398	-0.757326	-1.74482	-0.715889	-0.708825	-1.24698	0.00706365	-0.531094
TC05001050.hg.1	CANX	calnexin	NM_001024649	NM_001024649	RefSeq	Homo sapiens calnexin (CANX), transcript variant 2, mRNA.	Coding	chr5	179105629 - 179158639	+	2967.82	3133.89	2406.17	3884.68	3848.66	3514.95	3227.34	3612.85	3469.47	1606.32	1478.71	1639.43	3174.27	3082.34	3266.64	4085.79	4249.01	3914.87	3864.14	3503.52	2056.32	2265.98	-4.09838	-5.69129	0.145037	-5.5456	6.22559	5.54271	-2.31984	-5.62226	-1.38058	-4.663	2.0692	-0.458705	0.41052	0.284701	-0.840935	-0.125819	-1.25145
TC01000504.hg.1	CAP1	CAP, adenylate cyclase-associated protein 1 (yeast)	NM_001105530	NM_001105530	RefSeq	Homo sapiens CAP, adenylate cyclase-associated protein 1 (yeast) (CAP1), transcript variant 2, mRNA.	Coding	chr1	40505905 - 40538321	+	963.72	1166.81	880.7	1106.8	1267.1	1164.66	774.96	872.54	737.61	602.94	523.86	584.85	895.24	1045.73	1041.72	1548.39	1276.02	1225.18	1059.01	901.91	515.98	565.29	-6.06643	-5.34308	-0.387739	0.220107	4.1902	-1.75563	-3.35916	-7.558	0.941447	-2.77305	2.87926	-0.309843	0.240619	-0.329854	-0.8075	-0.570472	-1.04812
TC01001838.hg.1	CAPN2	calpain 2, (m/II) large subunit	NM_001146068	NM_001146068	RefSeq	Homo sapiens calpain 2, (m/II) large subunit (CAPN2), transcript variant 2, mRNA.	Coding	chr1	223889295 - 223963720	+	376.7	403.01	381.53	175.01	182.15	169.51	189.81	172.71	173.73	189.91	160.2	165.1	277.78	232.12	230.51	145.54	155.31	120.24	166.87	116.72	138.08	139.75	4.5826	4.15436	3.8886	-6.41497	-7.51514	-7.27923	0.194802	-2.12298	0.343368	-5.70941	-7.47633	-7.29052	-1.1407	-1.11542	-1.17583	0.0252733	-0.0351349
TC15002793.hg.1	CAPN3	calpain 3, (p94)	NM_024344	NM_024344	RefSeq	Homo sapiens calpain 3, (p94) (CAPN3), transcript variant 2, mRNA.	Coding	chr15	42640301 - 42704515	+	242.91	275.5	342.75	89.03	99.32	95.22	78.62	91.28	81.31	80.37	83.32	80.66	268.68	257.1	302.97	84.65	80.71	88	87.67	90.95	92.36	94.48	4.98903	5.52329	5.97001	-4.96482	-5.01338	-7.38605	7.95318	5.3955	5.68031	-5.30938	-6.43845	-7.09691	-1.58926	-1.7656	-1.80275	-0.176337	-0.213489
TC11000827.hg.1	CAPN5	calpain 5	NM_004055	NM_004055	RefSeq	Homo sapiens calpain 5 (CAPN5), mRNA.	Coding	chr11	76777979 - 76837201	+	159.41	157.08	223	163.63	197.98	174.26	229.34	242.34	222.92	770.84	839.31	630.3	183.98	155.27	155.13	152.87	165.91	159.46	187.78	179.56	352.79	359.31	-7.43666	-5.13003	5.54357	-2.11638	7.20891	6.61591	-7.50676	-6.63093	2.77199	-3.83225	4.06454	1.44531	0.00524936	0.383254	2.06346	0.378004	2.05821
TC11000324.hg.1	CAPRIN1	cell cycle associated protein 1	NM_005898	NM_005898	RefSeq	Homo sapiens cell cycle associated protein 1 (CAPRIN1), transcript variant 1, mRNA.	Coding	chr11	34073230 - 34124157	+	2188.11	2258.58	1745.82	2678.54	2508.8	2440.24	2603.63	2597.34	2456.52	1189.03	1150.74	1228.43	1964.16	2283.53	2268.75	2855.78	2884.19	2857.76	2808.14	2685.92	1399.92	1420.41	-5.25932	-5.28902	-0.2547	-6.45722	5.67537	6.1009	-2.3485	-4.25533	-1.17839	-5.44189	3.49631	1.49167	0.30882	0.315056	-0.786614	0.00623599	-1.09543
TC12001745.hg.1	CAPS2	calcyphosine 2	NM_032606	NM_032606	RefSeq	Homo sapiens calcyphosine 2 (CAPS2), mRNA.	Coding	chr12	75669759 - 75784702	-	44.95	56.34	23.96	69.57	34.92	51.83	231.13	115.29	204.2	25.77	34.25	28.92	17.38	28.82	21.17	22.33	22.21	21.95	39.48	39.96	25.55	20.51	-6.86994	0.466659	-6.7194	0.530937	-3.89701	4.28579	-7.60848	-2.75039	-7.81503	0.690234	-7.3979	-1.1028	0.351066	2.16221	-0.416415	1.81114	-0.767481
TC07001102.hg.1	CARD11	caspase recruitment domain family, member 11	NM_032415	NM_032415	RefSeq	Homo sapiens caspase recruitment domain family, member 11 (CARD11), mRNA.	Coding	chr7	2945710 - 3083579	-	317.42	289.96	434.99	188.84	256.79	222.15	118.24	141.73	105.46	114.66	118.42	133.61	233.1	253.93	271.51	203.2	194.92	147.61	143.6	121.33	142.88	138.7	-3.35514	2.64217	3.14664	0.50858	0.550344	-7.46896	-3.51445	0.940432	1.13493	-3.4278	-5.3018	-7.01101	-0.631314	-1.50056	-1.48798	-0.869243	-0.856662
TC11003506.hg.1	CARD16	caspase recruitment domain family, member 16	NM_001017534	NM_001017534	RefSeq	Homo sapiens caspase recruitment domain family, member 16 (CARD16), transcript variant 1, mRNA.	Coding	chr11	104912053 - 104972158	-	92.12	98.24	71.45	38.04	34.73	36.85	45.31	42.22	54.53	25.53	25.69	31.22	100.16	109.7	118.24	33.84	25.15	25.27	32.21	24.21	30.71	31.37	3.09742	-0.619991	4.61619	-2.90733	-2.91299	0.0836858	6.33635	4.63097	6.89815	-5.70889	-6.92272	-6.81645	-1.2438	-0.877318	-1.6603	0.366481	-0.416498
TC02001194.hg.1	CARF	calcium responsive transcription factor	NM_001104586	NM_001104586	RefSeq	Homo sapiens amyotrophic lateral sclerosis 2 (juvenile) chromosome region, candidate 8 (ALS2CR8), mRNA.	Coding	chr2	203776937 - 203851060	+	328.52	312.26	161.54	151.81	99.01	145.14	153.38	107.05	167.27	154.55	126.19	118.58	238.58	222.69	314.44	94.45	70.2	82.03	62.88	83.23	88.5	106.91	-3.30241	-4.14286	-3.37098	-6.31379	-7.57433	-7.35874	3.71447	2.51788	1.72833	-5.24556	-6.23899	-4.99457	-0.975087	-0.864349	-0.947029	0.110739	0.0280579
TC16000851.hg.1	CARHSP1	calcium regulated heat stable protein 1, 24kDa	NM_014316	NM_014316	RefSeq	Homo sapiens calcium regulated heat stable protein 1, 24kDa (CARHSP1), transcript variant 1, mRNA.	Coding	chr16	8946799 - 8962866	-	221.19	229.09	261.61	608.66	557.39	633.62	779.54	698.75	589.88	947.59	859.79	817.94	304.72	310.25	295.86	604.42	663.79	635.56	720.52	729.44	714.88	758.01	5.04709	4.88101	7.64892	-5.25539	-0.653072	-4.35974	5.38349	4.81745	5.0322	-3.98816	-5.58081	-7.26894	1.33977	1.53307	1.88387	0.193293	0.5441
TC19000188.hg.1	CARM1	coactivator-associated arginine methyltransferase 1	NM_199141	NM_199141	RefSeq	Homo sapiens coactivator-associated arginine methyltransferase 1 (CARM1), mRNA.	Coding	chr19	10982253 - 11033448	+	585.57	629.32	571.49	1231.11	968.29	821.03	1690.89	1205.82	1135.85	1903.69	1829.77	1760.5	686.24	766.55	641.87	1328.84	1524.24	1224.12	1442.79	1288.55	979.92	1120.98	-1.57768	1.33432	7.23254	-4.46705	-0.105178	-3.97487	2.12845	1.38372	-2.04974	-5.70569	-4.55637	-4.30435	0.738799	1.153	1.62129	0.414197	0.882489
TC11001289.hg.1	CARS	cysteinyl-tRNA synthetase	NM_001014437	NM_001014437	RefSeq	Homo sapiens cysteinyl-tRNA synthetase (CARS), transcript variant 3, mRNA.	Coding	chr11	3022152 - 3078843	-	150.31	148.46	180.23	327.35	253.03	302.52	382.06	314.46	412.04	595.21	499.72	447.24	156.24	150.28	149.26	237.58	237.01	210.61	272.24	275.28	497.85	574.02	0.39994	2.63788	5.25295	-4.15819	-0.469484	-3.60437	0.412581	2.14292	7.09598	-3.36818	3.28302	0.823763	0.879773	1.2072	1.68257	0.327429	0.802798
TC13000876.hg.1	CARS2	cysteinyl-tRNA synthetase 2, mitochondrial (putative)	NM_024537	NM_024537	RefSeq	Homo sapiens cysteinyl-tRNA synthetase 2, mitochondrial (putative) (CARS2), nuclear gene encoding mitochondrial protein, mRNA.	Coding	chr13	111290133 - 111365950	-	358.12	328.72	351.89	399.92	430.46	398.62	404.56	455.34	522.51	172.24	177.22	195.06	347.53	360.01	374.61	455.62	435.19	445.13	438.88	429.04	204.55	206.36	-5.46339	-4.11473	2.23939	-5.44736	5.71941	5.08109	-3.24115	-4.66037	1.55374	-5.60997	4.01272	2.24744	0.242726	0.405443	-0.932849	0.162717	-1.17558
TC15000290.hg.1	CASC5	cancer susceptibility candidate 5	NM_144508	NM_144508	RefSeq	Homo sapiens cancer susceptibility candidate 5 (CASC5), transcript variant 2, mRNA.	Coding	chr15	40886218 - 40956540	+	107.06	100	53.91	761.37	857.09	669.67	855.12	920.14	892.93	1863.14	2058.76	2057.28	115.82	146.97	151.86	730.09	708.25	782.69	785.57	800.38	1675.89	1596.76	6.61259	7.26617	9.78896	-4.58358	5.34166	6.07214	8.85209	6.76936	10.4095	-5.14114	3.72855	1.96569	3.18815	3.41649	4.57966	0.228344	1.39151
TC07000561.hg.1	CASD1	CAS1 domain containing 1	NM_022900	NM_022900	RefSeq	Homo sapiens CAS1 domain containing 1 (CASD1), mRNA.	Coding	chr7	94138531 - 94186331	+	577.66	637.86	402.85	182.03	154.11	191.69	188.65	149.53	179.99	86.3	66.6	72.94	573.22	654.3	742.5	196.36	155.25	166.88	119.69	131.56	63.74	90.25	3.21146	3.0565	7.67316	-6.43421	3.2385	3.16891	6.50132	6.63203	7.63905	-2.50454	0.245762	-2.97526	-1.5956	-1.62321	-2.82263	-0.027616	-1.22703
TC0X000969.hg.1	CASK	calcium/calmodulin-dependent serine protein kinase (MAGUK family)	NM_001126054	NM_001126054	RefSeq	Homo sapiens calcium/calmodulin-dependent serine protein kinase (MAGUK family) (CASK), transcript variant 2, mRNA.	Coding	chrX	41374187 - 41782716	-	199.23	187.01	220.35	101.79	108.94	58.15	87.99	75.33	66.27	53.21	54.01	51.84	228.31	306.33	269.22	186.98	124.1	144.37	95.32	105.36	66.25	71.03	-0.466834	4.19711	8.42281	-6.13242	-3.96455	-1.91375	-1.65477	2.5995	5.73339	-2.8792	-0.0448007	-2.20318	-1.22346	-1.40807	-1.92805	-0.184615	-0.704592
TC02001176.hg.1	CASP10	caspase 10, apoptosis-related cysteine peptidase	NM_032976	NM_032976	RefSeq	Homo sapiens caspase 10, apoptosis-related cysteine peptidase (CASP10), transcript variant 4, mRNA.	Coding	chr2	202047604 - 202094129	+	350.95	358.1	206.72	201.45	177.28	215.79	213.09	190.43	243.11	199.02	151.61	123.24	378.59	416.47	394.77	155.45	126.74	159.62	136.93	155.68	146.45	196.02	-4.48973	-5.60221	-3.14203	-5.97361	-5.76893	-4.69147	5.45432	4.74269	2.07971	-5.70872	-6.67609	-6.49808	-0.584409	-0.465658	-0.934852	0.118751	-0.350444
TC11002246.hg.1	CASP4	caspase 4, apoptosis-related cysteine peptidase	NM_001225	NM_001225	RefSeq	Homo sapiens caspase 4, apoptosis-related cysteine peptidase (CASP4), transcript variant alpha, mRNA.	Coding	chr11	104813593 - 104840163	-	275.85	288.16	199.22	202.59	173.51	215.06	163.74	135.67	153.25	36.94	35.67	39.37	248.23	327.57	302.19	146.51	120.42	93.84	117.45	82.98	52.2	51.86	-5.486	-1.96878	8.94275	-2.79898	9.9325	9.31361	1.20435	1.58451	7.82481	-5.11948	0.00880512	-1.61088	-0.355599	-0.73924	-2.7513	-0.383642	-2.3957
TC04001464.hg.1	CASP6	caspase 6, apoptosis-related cysteine peptidase	NM_001226	NM_001226	RefSeq	Homo sapiens caspase 6, apoptosis-related cysteine peptidase (CASP6), transcript variant alpha, mRNA.	Coding	chr4	110609785 - 110624739	-	296.55	315.43	154.45	344.51	273.57	321.98	287.36	272.73	400.93	102.42	113.14	106.04	229.33	293.28	292.96	362.48	305.2	306.37	268.09	262.58	98.18	99.84	-6.48247	-6.69533	-1.69556	-6.45426	6.36578	4.28351	-5.80307	-7.55402	3.65048	-3.51792	5.58207	3.87897	0.356897	0.373649	-1.18517	0.016752	-1.54207
TC02001177.hg.1	CASP8	caspase 8, apoptosis-related cysteine peptidase	NM_001080124	NM_001080124	RefSeq	Homo sapiens caspase 8, apoptosis-related cysteine peptidase (CASP8), transcript variant F, mRNA.	Coding	chr2	202098166 - 202152434	+	826.59	761.58	629.91	382.54	333.8	515.51	379.47	347.32	445	288.34	230.44	194.55	449.59	457.03	502.88	365.9	252.48	299.37	264.06	270.05	158.66	178.86	-1.41917	0.243573	3.70405	-6.40238	-2.71073	-1.78632	-2.11112	1.26962	5.26862	-5.15154	-1.52844	-1.14778	-0.863573	-0.919086	-1.64634	-0.0555128	-0.782764
TC06000800.hg.1	CASP8AP2	caspase 8 associated protein 2	NM_001137667	NM_001137667	RefSeq	Homo sapiens caspase 8 associated protein 2 (CASP8AP2), transcript variant 2, mRNA.	Coding	chr6	90539619 - 90584155	+	215.07	230.82	189.33	448	543.52	483.47	640.72	624.01	629.32	729.17	661.6	833.53	312.55	402.07	441.19	543.79	436.74	517.53	437.82	545.56	659.61	581.56	3.63485	6.51469	6.47943	-2.15174	-1.43691	-5.45897	-4.97541	-5.76198	-2.61233	-5.69466	-5.15355	-5.19464	1.21559	1.58086	1.80632	0.365266	0.59073
TC05000469.hg.1	CAST	calpastatin	NM_001042440	NM_001042440	RefSeq	Homo sapiens calpastatin (CAST), transcript variant 6, mRNA.	Coding	chr5	95865525 - 96115299	+	488.96	514.86	554.63	749.17	582.64	584.34	846.43	736.6	799.95	481.84	584.39	677.22	374.5	330.08	345.37	661.11	710.6	822.51	733.65	880.93	596.67	631.72	-5.54662	-1.03271	-7.24869	-3.79078	-7.15372	-3.4577	3.3014	2.68972	1.03567	-5.20164	-5.75307	-4.32212	0.289761	0.612253	0.149896	0.322492	-0.139865
TC11000327.hg.1	CAT	catalase	NM_001752	NM_001752	RefSeq	Homo sapiens catalase (CAT), mRNA.	Coding	chr11	34460472 - 34493609	+	1550.65	1748	1173.18	2094.08	1671.82	2039.32	2393.09	2269.88	2568.23	4261.99	4564.59	4230.43	1321.8	1168.73	1404.21	1539.72	1670.11	1577.7	1968.72	1898.06	3481.35	3127.01	-5.25917	-2.06263	3.98671	-3.45249	4.20809	3.45368	-4.2495	-1.64752	4.00349	-2.92198	2.89412	-0.230764	0.388941	0.711087	1.5646	0.322147	1.17566
TC16000528.hg.1	CBFB	core-binding factor, beta subunit	NM_001755	NM_001755	RefSeq	Homo sapiens core-binding factor, beta subunit (CBFB), transcript variant 2, mRNA.	Coding	chr16	67063050 - 67134961	+	1307.52	1394.91	947.58	739.95	990.01	910.07	261.92	378.25	286.37	104.07	66.69	57.62	1005.51	1292.91	1416.43	1586.39	1336.47	1048.32	632.37	327	48.51	57.32	-4.80099	4.48366	8.86992	3.50177	7.47374	3.11716	-7.47606	-1.68442	11.0115	-1.3784	9.14472	2.43602	-0.458087	-1.97625	-4.02579	-1.51817	-3.5677
TC11001089.hg.1	CBL	Cbl proto-oncogene, E3 ubiquitin protein ligase	NM_005188	NM_005188	RefSeq	Homo sapiens Cbl proto-oncogene, E3 ubiquitin protein ligase (CBL), mRNA.	Coding	chr11	119076752 - 119178859	+	639.7	833.08	666.21	188.67	247.58	183.64	100.6	94.45	82.44	59.53	59.59	55.12	951.84	971.8	917.05	375.86	329.02	237.48	190.82	137.93	67.53	68.28	5.23221	10.2348	12.5585	2.77651	6.39034	0.617928	3.5062	6.37967	13.2424	-2.12445	3.89651	0.37875	-1.7904	-2.94139	-3.60878	-1.15099	-1.81839
TC03001624.hg.1	CBLB	Cbl proto-oncogene, E3 ubiquitin protein ligase B	NM_170662	NM_170662	RefSeq	Homo sapiens Cbl proto-oncogene, E3 ubiquitin protein ligase B (CBLB), mRNA.	Coding	chr3	105374305 - 105588396	-	517.41	489.85	645.57	407.51	236.55	367.37	353.88	234.71	317.12	235.44	234.56	269.72	498.93	530.8	590.15	323.02	226.51	214.91	232.82	230.29	218.06	302.73	-3.30666	-1.41352	2.33181	-6.24873	-5.59404	-6.0181	0.664978	3.46953	0.28296	-5.52706	-7.46199	-6.89458	-0.736002	-0.878351	-1.15248	-0.142349	-0.416478
TC21000500.hg.1	CBS	cystathionine-beta-synthase	NM_001178009	NM_001178009	RefSeq	Homo sapiens cystathionine-beta-synthase (CBS), transcript variant 3, mRNA.	Coding	chr21	44473301 - 44497053	-	122.37	122.59	168.31	340.67	295.77	377.73	422.07	334.82	504.57	286.84	231.12	243.44	117.98	100.81	109.72	347.66	373.29	539.53	438.75	664.11	324.07	394.7	2.51136	2.88181	-0.680117	-4.89398	-3.85073	-1.91025	4.54822	4.32293	5.36664	-4.70486	-6.95286	-4.58243	1.30466	1.60657	0.892081	0.301905	-0.412584
TC09001181.hg.1	CBWD5	COBW domain containing 5	NM_001024916	NM_001024916	RefSeq	Homo sapiens COBW domain containing 5 (CBWD5), mRNA.	Coding	chr9	70432000 - 70500063	-	252.88	244.44	184.88	260.45	261.07	256.15	278.07	297.09	300.45	192.05	217.58	200.74	276.9	295.05	333.4	258.19	193.28	264.05	199.74	253.33	135.26	136.27	-6.48526	-4.9674	-7.25908	-4.62975	-2.65914	-0.2812	-5.13761	-4.43667	3.08986	-5.63197	-1.41059	-1.76864	0.202637	0.372984	-0.148722	0.170347	-0.351359
TC09001170.hg.1	CBWD6	COBW domain containing 6	NM_001085457	NM_001085457	RefSeq	Homo sapiens COBW domain containing 6 (CBWD6), mRNA.	Coding	chr9	69204538 - 69272478	-	345.32	359.7	284.51	351.59	363.61	356.26	377.65	390.08	410.33	291.57	309.75	293.48	392.84	417.14	462.94	339.79	273.86	358.78	278.33	349.25	187.74	196.3	-6.98071	-5.84494	-7.19485	-5.21301	-3.90146	-1.69912	-4.10702	-4.02322	3.24122	-5.6669	-1.16836	-1.91851	0.122003	0.258132	-0.138333	0.136129	-0.260336
TC22000801.hg.1	CBX7	chromobox homolog 7	NM_175709	NM_175709	RefSeq	Homo sapiens chromobox homolog 7 (CBX7), mRNA.	Coding	chr22	39516172 - 39548679	-	216.47	199.17	287.54	162.33	167.46	172.2	186.67	194.25	195.38	533.81	486.72	454.69	180.64	159.9	167.95	151.53	168.86	163.9	178.63	195.87	312.83	329.87	-4.01171	-6.16997	0.945723	-4.08279	7.68092	6.87087	-7.3036	-6.6674	2.05307	-3.98207	2.64612	-0.107608	-0.468366	-0.269081	1.08412	0.199285	1.55249
TC16000303.hg.1	CCDC101	coiled-coil domain containing 101	NM_138414	NM_138414	RefSeq	Homo sapiens coiled-coil domain containing 101 (CCDC101), mRNA.	Coding	chr16	28565247 - 28603111	+	660.71	633.95	547.66	755.48	577.08	632.91	682.89	532.43	560.9	280.5	346.72	271.37	709.51	725.4	666.96	685.17	647.59	525.7	546.74	545.49	338.81	314.48	-7.23546	-7.5228	1.50727	-5.88658	2.12983	1.44884	-6.4056	-3.36467	3.56879	-4.96611	0.137383	-0.175393	0.0888328	-0.0565594	-1.03988	-0.145392	-1.12871
TC05001688.hg.1	CCDC112	coiled-coil domain containing 112	NM_001040440	NM_001040440	RefSeq	Homo sapiens coiled-coil domain containing 112 (CCDC112), transcript variant 1, mRNA.	Coding	chr5	114602885 - 114632528	-	114.96	130.19	71.26	260.87	146.56	182.21	253.04	196.37	306.33	50.33	58.05	63.27	111.49	112.97	126.23	188.28	179.96	212.21	187.59	198.6	72.55	62.6	-3.42525	-0.89506	-3.05859	-5.21193	2.51218	5.81059	1.01656	0.251347	0.192906	-5.70941	4.41172	3.3674	0.902503	1.27837	-0.842821	0.375867	-1.74532
TC16000501.hg.1	CCDC113	coiled-coil domain containing 113	NM_001142302	NM_001142302	RefSeq	Homo sapiens coiled-coil domain containing 113 (CCDC113), transcript variant 2, mRNA.	Coding	chr16	58283840 - 58317740	+	51.05	52.45	39.09	146.01	120.97	157.97	122.01	126.48	179.95	37.9	39.64	43.2	41.64	62.21	47.16	141.82	116.16	88.21	113.83	83.73	42.43	38.8	4.28003	2.85595	-6.59113	-6.45997	6.90093	5.20009	-0.428801	-2.02941	-6.52688	-5.29932	1.07921	0.480722	1.57883	1.57655	-0.229822	-0.00228744	-1.80866
TC22000187.hg.1	CCDC117	coiled-coil domain containing 117	NM_173510	NM_173510	RefSeq	Homo sapiens coiled-coil domain containing 117 (CCDC117), mRNA.	Coding	chr22	29168662 - 29185283	+	275.03	253.1	156.15	363.39	433.2	392.15	453.07	573.14	496.97	926.52	1034.98	785.55	242.96	349.49	387.52	524.69	412.67	485.7	405.57	485.74	610.78	644.74	-2.49497	-0.45383	3.60575	-3.1913	3.36425	0.467565	-4.2025	-5.45028	-1.72247	-5.51478	-4.02542	-3.2081	0.835243	1.18985	2.03828	0.354608	1.20303
TC19000347.hg.1	CCDC124	coiled-coil domain containing 124	NM_001136203	NM_001136203	RefSeq	Homo sapiens coiled-coil domain containing 124 (CCDC124), transcript variant 2, mRNA.	Coding	chr19	18043824 - 18054794	+	704.91	751.07	678.14	1351.16	1515.84	1242.55	1501.44	1509.28	1239.77	1301.32	1201.68	1095.5	729	811.62	683.12	1717.32	1875.03	1508.91	1893.15	1647.73	1187.69	1123.92	2.05933	2.12993	0.174602	-6.37347	-6.18786	-5.57666	3.89681	3.00023	-1.04247	-5.59695	-2.26076	-1.83429	0.941812	0.989365	0.751478	0.0475533	-0.190334
TC05001437.hg.1	CCDC125	coiled-coil domain containing 125	NM_176816	NM_176816	RefSeq	Homo sapiens coiled-coil domain containing 125 (CCDC125), mRNA.	Coding	chr5	68576002 - 68628636	-	386.43	419.21	186.97	325.29	275.02	292.71	258.88	264.32	319.2	126.19	126.63	153.31	374.12	471.66	410.66	376.97	317.92	364.79	256.22	287.72	134.74	121.54	-7.40244	-7.44136	-2.32952	-6.16107	3.66265	2.69564	-5.73369	-2.04765	5.30149	-2.80209	4.36238	1.39716	-0.069984	-0.157219	-1.20934	-0.0872351	-1.13936
TC07000552.hg.1	CCDC132	coiled-coil domain containing 132	NM_017667	NM_017667	RefSeq	Homo sapiens coiled-coil domain containing 132 (CCDC132), transcript variant 1, mRNA.	Coding	chr7	92861653 - 92988338	+	110.16	115.49	82.17	335.91	183.73	269.83	327.52	219.01	339.91	504.41	557.84	356.11	107.39	142.79	137.33	227.18	189.98	187.26	192.04	183.25	217.64	213.21	0.118683	1.80582	4.96562	-6.16212	-3.43261	-3.87629	-1.82829	-3.25024	-1.45521	-5.37465	-7.10405	-5.80834	1.33122	1.51456	2.19424	0.18334	0.863019
TC02000669.hg.1	CCDC138	coiled-coil domain containing 138	NM_144978	NM_144978	RefSeq	Homo sapiens coiled-coil domain containing 138 (CCDC138), mRNA.	Coding	chr2	109403213 - 109493034	+	88.02	86.82	40.87	288.06	211.42	162.77	354.78	324.09	290.67	55.65	55.6	54.9	83.98	119.33	138.45	214.56	210.57	220.41	219.31	208.83	51.28	57.82	-0.591665	2.51999	-7.1671	-3.22305	3.9859	11.2089	-0.855632	-2.26992	-1.62835	-5.70528	7.33754	5.14497	1.66273	2.24719	-0.292876	0.584462	-1.95561
TC11001150.hg.1	CCDC15	coiled-coil domain containing 15	NM_025004	NM_025004	RefSeq	Homo sapiens coiled-coil domain containing 15 (CCDC15), mRNA.	Coding	chr11	124824017 - 124911385	+	60.21	95.49	34.9	288.38	139.02	194.81	397.75	230.47	512.77	219.17	282.28	342.54	77.41	80.12	76.1	191.13	99.71	158.61	117.35	173.32	168.92	175.02	-1.27628	1.15106	0.987104	-3.82348	-6.09032	-6.57394	-2.6346	-1.50585	4.23894	-5.70727	-6.9762	-6.35402	1.76085	2.62399	2.24088	0.86314	0.480039
TC01002610.hg.1	CCDC163P	coiled-coil domain containing 163, pseudogene	NR_033296	NR_033296	RefSeq	Homo sapiens coiled-coil domain containing 163, pseudogene (CCDC163P), transcript variant 3, non-coding RNA.	Coding	chr1	45959598 - 45965751	-	165.85	52.49	95.74	130.1	88.94	85.36	129.01	94.39	142.7	110.69	89.59	113.09	63.09	55.14	53.89	127.63	115.85	128.69	131.13	139.77	97.68	102.95	-7.41004	-7.12065	-7.67864	-5.58101	-7.52174	-6.67682	4.43388	3.45633	0.60004	-4.92316	-4.40387	-3.11352	0.0816567	0.353329	0.14274	0.271672	0.0610828
TC06001684.hg.1	CCDC167	coiled-coil domain containing 167	NM_138493	NM_138493	RefSeq	Homo sapiens coiled-coil domain containing 167 (CCDC167), mRNA.	Coding	chr6	37450696 - 37467700	-	111.93	103.81	130.27	346.76	277.01	255.5	422.6	291.54	253.92	601.33	563.67	564.35	167.83	188.35	185.73	444.82	395.67	306.88	435.13	325.97	556.74	564.4	3.258	1.83774	9.38924	-6.27426	1.90841	-1.26106	1.34017	0.651679	6.53464	-5.70905	-3.59995	-3.45689	1.33972	1.45644	2.32718	0.116721	0.987466
TC13001725.hg.1	CCDC169	coiled-coil domain containing 169	NM_001144981	NM_001144981	RefSeq	Homo sapiens coiled-coil domain containing 169 (CCDC169), transcript variant 1, mRNA.	Coding	chr13	36801179 - 36871992	-	77.01	88.99	30.96	174.75	112.35	131.34	259.53	176.98	217.46	42.65	42.98	35.21	62.94	90.68	97.92	161.47	138.47	257.93	136.98	243.39	45.11	40.18	-3.55288	-0.969135	-6.47141	-2.60658	4.04843	7.59471	-2.20533	-2.8905	-1.76939	-5.70641	1.68255	0.855345	1.2011	1.85231	-0.572299	0.651213	-1.7734
TC09000077.hg.1	CCDC171	coiled-coil domain containing 171	NM_173550	NM_173550	RefSeq	Homo sapiens coiled-coil domain containing 171 (CCDC171), mRNA.	Coding	chr9	15552872 - 16061661	+	308.15	278.84	125.2	61.47	51.18	59.7	68.93	47.35	61.44	34.64	33.64	38.16	277.39	343.74	315.01	55.35	49.35	53.66	46.73	45.1	38.69	36.32	0.854797	0.134906	3.06777	-6.4361	0.539212	-1.15231	10.1709	8.30151	10.1842	-4.04262	-2.03244	-4.72018	-1.94663	-1.91514	-2.63947	0.0314937	-0.692839
TC14000454.hg.1	CCDC176	coiled-coil domain containing 176	NM_025057	NM_025057	RefSeq	Homo sapiens coiled-coil domain containing 176 (CCDC176), mRNA.	Coding	chr14	74486056 - 74549566	+	83.1	86.54	48.28	75.24	56.46	56.92	87.22	73.81	88	530.29	581.16	314.09	49.72	56.39	55.3	59.86	52.92	43	56.26	45.84	276.58	272.04	-7.14002	-7.0241	3.78462	-3.25374	5.27408	4.91794	-7.4921	-7.35078	9.24122	-5.70309	6.21829	5.56682	-0.173992	0.235446	2.70768	0.409438	2.88167
TC09000489.hg.1	CCDC180	coiled-coil domain containing 180	NM_020893	NM_020893	RefSeq	Homo sapiens coiled-coil domain containing 180 (CCDC180), mRNA.	Coding	chr9	100000708 - 100139577	+	180.27	181.53	174.15	85.26	92.82	106.1	86.86	98.55	124.55	76.52	83.82	82.79	155.64	160.02	188.08	83.93	81.67	87.73	78.04	83.61	92.12	91.25	1.87595	-0.66239	4.28658	-6.14677	-5.67069	-4.99559	3.34801	1.87498	0.804493	-5.46413	-6.73431	-6.04055	-0.920942	-0.806094	-1.1413	0.114848	-0.220357
TC11001508.hg.1	CCDC34	coiled-coil domain containing 34	NM_030771	NM_030771	RefSeq	Homo sapiens coiled-coil domain containing 34 (CCDC34), transcript variant 1, mRNA.	Coding	chr11	27352374 - 27385415	-	94.61	113.97	56.81	345.54	256.58	290.76	456.4	414.6	461.62	302.86	381.35	369.26	128	143	143.83	386.1	350.28	332.24	351.03	380.79	401.81	395.71	1.92012	4.45511	2.7775	-0.764771	-6.17635	-4.08207	6.0806	4.63619	5.95635	-5.63386	-6.37206	-6.66254	1.79838	2.38526	2.04049	0.586878	0.242104
TC12001824.hg.1	CCDC41	coiled-coil domain containing 41	NM_001042399	NM_001042399	RefSeq	Homo sapiens coiled-coil domain containing 41 (CCDC41), transcript variant 2, mRNA.	Coding	chr12	94702056 - 94853764	-	249.18	293.82	161.62	271.68	223.99	237.31	299.15	240.79	327.81	85.42	110.7	104.82	292.21	331.6	365.4	299.66	228.35	347.05	236.53	293.94	94.82	111.72	-7.32745	-6.53587	-0.725712	-5.06253	3.76671	4.26197	-6.90971	-5.54097	4.85669	-5.5159	1.40572	1.42997	0.0957963	0.332259	-1.1925	0.236463	-1.2883
TC17001584.hg.1	CCDC43	coiled-coil domain containing 43	NM_144609	NM_144609	RefSeq	Homo sapiens coiled-coil domain containing 43 (CCDC43), transcript variant 1, mRNA.	Coding	chr17	42754805 - 42767165	-	195.53	201.42	144.02	393.52	286.74	414.05	533.25	488.21	620.62	223.63	232.46	198.42	181.32	213.73	226.75	464.41	390.41	398.66	366.31	413.9	181.82	191.33	-0.456385	4.04988	-6.23256	-2.09974	-1.60647	4.89911	2.33892	0.361785	-7.18103	-5.38186	2.89899	1.48937	1.01404	1.61072	0.287596	0.59668	-0.726444
TC17001785.hg.1	CCDC47	coiled-coil domain containing 47	NM_020198	NM_020198	RefSeq	Homo sapiens coiled-coil domain containing 47 (CCDC47), mRNA.	Coding	chr17	61822610 - 61851088	-	584.48	585.02	376.28	713.51	839.9	841.59	884.07	1047.81	1124.2	803.97	861.87	607.71	401.3	498.6	474.95	999.02	958.46	872.85	925.14	840.8	924.85	1104.03	-3.25667	-0.900601	-4.80842	-3.39761	-7.39646	-4.37881	3.05551	0.796508	1.81489	-5.30803	-7.12086	-6.28733	0.656941	1.00562	0.570183	0.348675	-0.0867579
TC03001052.hg.1	CCDC50	coiled-coil domain containing 50	NM_174908	NM_174908	RefSeq	Homo sapiens coiled-coil domain containing 50 (CCDC50), transcript variant 1, mRNA.	Coding	chr3	191046866 - 191116459	+	462.42	486.02	599.97	1216.05	914.55	1014.13	808.93	603.72	796.44	155.98	157.31	151.99	489.3	410.38	635.37	1150.6	999.88	767.36	822.58	720.93	344.57	512.26	0.97933	-4.01009	6.38465	-2.64743	10.2583	8.49264	-1.81278	-4.00463	-7.16005	-4.49848	-1.17704	-2.56409	1.02142	0.50945	-1.72539	-0.511968	-2.74681
TC03001702.hg.1	CCDC58	coiled-coil domain containing 58	NM_001017928	NM_001017928	RefSeq	Homo sapiens coiled-coil domain containing 58 (CCDC58), mRNA.	Coding	chr3	122078436 - 122102078	-	97.48	95.91	82.43	248.87	269.28	237.46	303.92	338.27	333.51	107.43	91.02	91.26	103.54	163.87	148.53	316.88	222.77	349.04	232.12	352.9	109.61	127.5	5.71902	7.59454	-7.61507	-1.86729	5.96921	8.16406	-1.39591	-2.53971	-7.30874	-5.70488	0.092366	-0.778185	1.456	1.82514	0.0705114	0.369138	-1.38549
TC10001317.hg.1	CCDC6	coiled-coil domain containing 6	NM_005436	NM_005436	RefSeq	Homo sapiens coiled-coil domain containing 6 (CCDC6), mRNA.	Coding	chr10	61548506 - 61666414	-	1431.7	1573.27	1132.03	2048.43	1749.46	1524.34	1793.61	1549.74	1504.67	617.16	625.49	666.02	1427.64	1601.05	1407.05	1803.93	1760.7	1816.38	1756.38	1693.74	574.75	556.42	-5.34395	-6.44671	1.80528	-5.95993	5.251	6.30163	-4.07298	-5.62173	5.04009	-5.48393	6.76612	4.52107	0.366402	0.237977	-1.10333	-0.128424	-1.46973
TC18000524.hg.1	CCDC68	coiled-coil domain containing 68	NM_025214	NM_025214	RefSeq	Homo sapiens coiled-coil domain containing 68 (CCDC68), transcript variant 1, mRNA.	Coding	chr18	52568740 - 52626739	-	19.45	19.27	22.27	71.65	61.99	52.33	138.41	90.74	91.47	102.48	216.17	208.39	20.87	25.12	18.88	85.13	81.27	77.48	81.33	91.51	187.2	262.08	5.17335	6.61804	5.37601	-1.62878	-1.20398	-5.28959	7.18493	4.99762	8.13327	-5.34446	2.49159	0.499163	1.5998	2.36823	3.03712	0.768424	1.43731
TC07001740.hg.1	CCDC71L	coiled-coil domain containing 71-like	NM_175884	NM_175884	RefSeq	Homo sapiens coiled-coil domain containing 71-like (CCDC71L), mRNA.	Coding	chr7	106297211 - 106301634	-	244.92	230.44	212.87	294.09	253.65	300.79	412.66	331.07	447.08	1253.37	1294.65	843.91	198.51	255.99	245.17	284.25	249.63	200.66	291.15	228.52	1115.57	1590.87	-5.08276	-0.623683	6.37172	-2.29526	4.78128	2.26831	-7.51675	-7.08318	5.84876	-5.58715	4.42261	3.03201	0.300393	0.781983	2.27755	0.48159	1.97716
TC02001860.hg.1	CCDC88A	coiled-coil domain containing 88A	NM_001135597	NM_001135597	RefSeq	Homo sapiens coiled-coil domain containing 88A (CCDC88A), transcript variant 1, mRNA.	Coding	chr2	55514978 - 55647057	-	873.53	960.85	520.92	702.48	606.42	686.9	601.44	550.56	631.09	328.83	363.56	362.8	835.09	933.89	948.11	705.26	558.93	720.49	504.03	535.93	247.51	278.95	-7.03224	-6.35127	-1.1834	-5.2403	3.2448	2.12316	-3.15663	0.839228	6.58004	-3.63905	2.41697	1.01628	-0.193119	-0.355021	-1.11117	-0.161903	-0.918055
TC14001436.hg.1	CCDC88C	coiled-coil domain containing 88C	NM_001080414	NM_001080414	RefSeq	Homo sapiens coiled-coil domain containing 88C (CCDC88C), mRNA.	Coding	chr14	91737667 - 91884188	-	596.23	549.96	625.72	249.73	254.9	210.42	271.2	250.94	259.12	287.32	297	287.14	467.7	431.04	499.76	253.48	274.88	284.64	254.61	273.47	215.54	185.48	4.60587	4.45532	3.16709	-5.64735	-4.42941	-5.83191	1.9578	0.847895	3.27427	-5.63651	-3.19956	-4.021	-1.31238	-1.18013	-1.02195	0.132249	0.290434
TC02002244.hg.1	CCDC93	coiled-coil domain containing 93	NM_019044	NM_019044	RefSeq	Homo sapiens coiled-coil domain containing 93 (CCDC93), mRNA.	Coding	chr2	118673054 - 118771739	-	424.82	397.72	454.21	230.88	212.49	193.71	199.79	167.74	177.22	312.55	269.05	219.71	344.37	344.9	397.3	239.22	211.38	228.27	175.25	184.58	136.91	138.7	2.62698	4.18021	-2.05277	-4.57484	-5.39735	-2.80742	0.677261	2.14348	4.85971	-2.63627	0.373651	-3.5408	-1.00451	-1.23057	-0.684801	-0.226061	0.319708
TC04001516.hg.1	CCNA2	cyclin A2	NM_001237	NM_001237	RefSeq	Homo sapiens cyclin A2 (CCNA2), mRNA.	Coding	chr4	122737599 - 122745088	-	62.46	71.89	38.74	3113.19	3080.03	3016.14	3565.01	3737.97	3460.85	3727.57	4036.61	4044.34	250.43	314.7	297.33	3373.03	3671.34	3362.34	3912	3647.09	4400.4	4475.55	12.7446	12.8946	13.272	-3.65335	-2.29972	-6.33598	12.3275	9.74049	11.8978	-4.93038	-3.52568	-5.45519	5.78102	6.00544	6.13877	0.224415	0.357748
TC05000298.hg.1	CCNB1	cyclin B1	NM_031966	NM_031966	RefSeq	Homo sapiens cyclin B1 (CCNB1), mRNA.	Coding	chr5	68462837 - 68474072	+	73.9	83.88	60.68	1257.93	1283.77	1291.44	1293.63	1360.73	1416.49	1545.59	1710.41	1590.12	123.59	174.78	244.61	1500.81	1330.1	1160.02	1398.57	1260.04	1390.37	1475.63	13.2194	13.2492	13.8589	-5.92411	-2.72942	-4.42921	5.32931	3.47196	4.7015	-5.70872	-7.08538	-6.84116	4.14562	4.23152	4.48269	0.0859024	0.337072
TC14000878.hg.1	CCNB1IP1	cyclin B1 interacting protein 1, E3 ubiquitin protein ligase	NM_021178	NM_021178	RefSeq	Homo sapiens cyclin B1 interacting protein 1, E3 ubiquitin protein ligase (CCNB1IP1), transcript variant 1, mRNA.	Coding	chr14	20779527 - 20801457	-	466.73	422.49	262.82	295.77	259.55	368.45	243.59	259.28	339.21	73.26	87.72	69.03	279.07	320.68	326.84	315.42	243.86	308.17	212	285.29	75.54	66.28	-6.61447	-6.00395	4.68986	-6.12518	5.86034	5.69154	-7.27148	-5.64079	7.51887	-4.98735	5.27043	2.51428	-0.291208	-0.424812	-2.2894	-0.133604	-1.9982
TC15000449.hg.1	CCNB2	cyclin B2	NM_004701	NM_004701	RefSeq	Homo sapiens cyclin B2 (CCNB2), mRNA.	Coding	chr15	59397277 - 59417244	+	59.18	57.7	32.49	1308.44	1260.67	1630.38	1923.66	2138.64	2505.91	2392.2	2396.15	2068.87	119.22	177.04	185.92	1373.88	1197.22	1081.1	1483.7	1303.15	2057.49	2000.88	10.6791	11.5397	12.062	-0.870129	-0.451407	-7.3089	7.31826	5.74859	8.30477	-4.74239	-0.641185	-2.30401	4.85505	5.50126	5.5686	0.646212	0.713551
TC12000060.hg.1	CCND2	cyclin D2	NM_001759	NM_001759	RefSeq	Homo sapiens cyclin D2 (CCND2), mRNA.	Coding	chr12	4382902 - 4414522	+	2049.42	1833.57	1448.46	1104.3	1221.34	1384.26	1311.7	1384.64	1769.81	154.62	165.62	159.99	1864.95	1679.43	1789.46	1252.53	1703.19	1317.34	1995.62	1303.77	286.95	433.61	-3.74013	-6.5548	11.5287	-4.89053	11.4786	11.2165	-4.98564	-7.25899	5.49784	-5.34303	2.68462	1.05543	-0.51456	-0.253283	-3.45853	0.261277	-2.94397
TC15000325.hg.1	CCNDBP1	cyclin D-type binding-protein 1	NM_012142	NM_012142	RefSeq	Homo sapiens cyclin D-type binding-protein 1 (CCNDBP1), transcript variant 1, mRNA.	Coding	chr15	43477455 - 43489375	+	694.15	639.73	719.76	632.22	416.94	638.68	813.71	669.75	816.03	2063.76	2298.39	1464.22	486.17	536.64	529.76	431.38	375.69	342.26	448.35	442.24	1503.18	1685.09	-6.03243	-6.84845	2.77398	-3.75452	2.18766	1.84521	-2.79884	-5.5666	6.15043	-4.35185	6.08773	4.86443	-0.308289	0.158844	1.48053	0.467133	1.78882
TC19000416.hg.1	CCNE1	cyclin E1	NM_001238	NM_001238	RefSeq	Homo sapiens cyclin E1 (CCNE1), mRNA.	Coding	chr19	30302901 - 30315216	+	135.96	138.6	130.7	416.01	561.58	495.47	1019.43	1147.63	1300.48	511.91	510.03	560.19	140.49	178.24	156.12	642.7	691.07	552.6	908.12	738.78	835.68	736.91	6.92911	11.6782	8.95056	3.25559	-7.14496	4.02873	7.09518	6.11299	7.4997	-3.37399	-5.04468	-7.19334	1.85151	3.09029	1.96401	1.23878	0.112494
TC08001438.hg.1	CCNE2	cyclin E2	NM_057749	NM_057749	RefSeq	Homo sapiens cyclin E2 (CCNE2), mRNA.	Coding	chr8	95891998 - 95908906	-	65.74	50.53	27.47	209.01	431.12	265.8	348.49	481.68	270.31	400.74	324.03	379.1	75.57	118.43	114.76	419.46	367.76	335.3	363.14	367.92	659.7	547.63	2.40578	3.65909	4.80646	-5.8794	-6.58185	-7.45288	3.80215	2.19381	4.97425	-5.68154	-1.67734	-1.3259	2.67867	2.98594	3.02513	0.307268	0.346457
TC16000072.hg.1	CCNF	cyclin F	NM_001761	NM_001761	RefSeq	Homo sapiens cyclin F (CCNF), mRNA.	Coding	chr16	2479395 - 2508859	+	116.79	119.92	165.03	596.04	685.19	586.93	782.63	718.73	600.06	1765.24	1835.82	1841.08	145.96	156.78	153.03	792.08	779.97	744.64	759.94	842.42	1644.22	2042.9	7.2843	7.14479	11.9816	-5.58446	7.57342	5.51027	11.3511	8.46243	11.3291	-5.55686	3.03054	1.04121	2.23213	2.39672	3.77797	0.164595	1.54584
TC10000679.hg.1	CCNJ	cyclin J	NM_001134375	NM_001134375	RefSeq	Homo sapiens cyclin J (CCNJ), transcript variant 1, mRNA.	Coding	chr10	97803151 - 97820627	+	444.29	489.55	286.99	572.04	435.19	439.5	629.35	583.22	684.65	140.1	114.2	123.16	514.48	534.69	501.44	605.46	720.71	820.76	695.13	834.04	165.96	243.87	-6.62768	-3.64759	2.5225	-3.09438	6.42639	9.78297	-3.15276	-1.87511	1.80369	-5.50892	2.42255	1.81902	0.269889	0.66977	-1.6618	0.399882	-1.93169
TC03001939.hg.1	CCNL1	cyclin L1	NM_020307	NM_020307	RefSeq	Homo sapiens cyclin L1 (CCNL1), mRNA.	Coding	chr3	156864297 - 156878549	-	1587.29	1275.1	1676.19	465.35	344.07	457.06	468.37	409.59	504.37	629.89	647.72	532.03	883.09	724.9	858.18	381	304.32	448.05	308.67	393.17	415.55	491.26	5.38402	5.52183	3.19537	-5.9972	-3.24803	-3.71073	1.2386	1.5518	-0.0779957	-5.57661	-6.31377	-5.14722	-1.84491	-1.71061	-1.32206	0.134303	0.522859
TC16000215.hg.1	CCP110	centriolar coiled coil protein 110kDa	NM_001199022	NM_001199022	RefSeq	Homo sapiens centriolar coiled coil protein 110kDa (CCP110), transcript variant 1, mRNA.	Coding	chr16	19535179 - 19564730	+	370.65	432.1	232.93	767.42	711.15	757.62	937.93	913.49	888.55	1299.35	1313.9	1223.83	309.51	440.16	423.16	678.79	680.04	696.72	705.98	740.37	1080.62	1013.86	-0.38986	1.13965	3.39166	-2.49446	3.06544	-0.221747	-0.326105	-1.24449	2.20776	-5.30308	-0.209599	-2.04146	1.15678	1.45033	1.93584	0.293559	0.779063
TC03000257.hg.1	CCRL2	chemokine (C-C motif) receptor-like 2	NM_001130910	NM_001130910	RefSeq	Homo sapiens chemokine (C-C motif) receptor-like 2 (CCRL2), transcript variant 2, mRNA.	Coding	chr3	46448654 - 46454488	+	64.97	48.03	41.83	94.93	94.39	166.43	89.21	86.67	97.57	397.63	564.92	370.83	47.55	51.7	49.26	94.02	75.66	61.86	65.75	62.61	229.83	265.59	-1.39327	-1.25901	7.60836	-5.3145	1.72354	6.75498	-2.62145	-3.20008	8.80551	-4.89175	2.48715	4.85337	1.17136	0.843643	3.10592	-0.327722	1.93456
TC11000672.hg.1	CCS	copper chaperone for superoxide dismutase	NM_005125	NM_005125	RefSeq	Homo sapiens copper chaperone for superoxide dismutase (CCS), mRNA.	Coding	chr11	66360292 - 66373490	+	664.23	647.66	387.59	402.58	370.3	538.34	552.75	488.95	617.39	1496.1	1385.27	938.68	396.79	436.12	474.21	341.19	335.73	324.19	357.93	404.11	839.52	885.98	-6.31345	-7.60912	-1.64195	-4.33296	1.4402	0.677705	-2.83853	-6.34677	1.98772	-4.2133	5.28188	2.12225	-0.351654	0.000348434	1.18147	0.352003	1.53313
TC10000596.hg.1	CCSER2	coiled-coil serine-rich protein 2	NM_018999	NM_018999	RefSeq	Homo sapiens coiled-coil serine-rich protein 2 (CCSER2), mRNA.	Coding	chr10	86088342 - 86278276	+	487.67	502.98	538.42	318.88	236.34	245.93	347.72	189.47	191.51	199.84	211.18	179.38	332.19	445.38	434.26	220.1	209.64	206.62	200.59	174.74	134	144.34	0.956402	-1.20356	5.24725	-6.14737	-3.93126	-6.85709	1.14268	0.394306	3.40052	-4.41971	-0.441627	-3.65107	-0.944338	-1.12927	-1.37493	-0.184937	-0.430596
TC01003337.hg.1	CCT3	chaperonin containing TCP1, subunit 3 (gamma)	NM_001008800	NM_001008800	RefSeq	Homo sapiens chaperonin containing TCP1, subunit 3 (gamma) (CCT3), transcript variant 3, mRNA.	Coding	chr1	156278752 - 156337664	-	356.18	442.2	289.75	1074.33	1158.28	1051.41	1210.59	1356.55	1197.56	663.56	649.59	600.11	635.88	769.09	698.36	1392.45	1335.08	1294.5	1341.31	1413.94	692.46	750.32	4.36151	5.02741	-1.21127	-4.57557	2.65363	4.1948	3.15338	1.63307	-7.7838	-5.60901	2.05827	1.03066	1.61381	1.80981	0.83429	0.196001	-0.779516
TC02001895.hg.1	CCT4	chaperonin containing TCP1, subunit 4 (delta)	NM_006430	NM_006430	RefSeq	Homo sapiens chaperonin containing TCP1, subunit 4 (delta) (CCT4), transcript variant 1, mRNA.	Coding	chr2	62095224 - 62115939	-	745.48	879.63	591.8	1434.76	1446.83	1352.38	1394.08	1498.57	1333.41	739.94	699.92	653.52	838.62	1134.11	1140.4	1823.06	1735.36	1524.58	1756.88	1570.16	867.27	927.64	0.379891	0.076961	-7.67743	-6.45911	4.74794	4.53509	-1.40017	-2.58503	-7.06167	-5.68611	1.25691	0.445777	0.951605	0.947876	-0.0657821	-0.00372838	-1.01739
TC05000072.hg.1	CCT5	chaperonin containing TCP1, subunit 5 (epsilon)	NM_012073	NM_012073	RefSeq	Homo sapiens chaperonin containing TCP1, subunit 5 (epsilon) (CCT5), mRNA.	Coding	chr5	10250033 - 10266524	+	284.4	307.2	202.66	811.3	838.42	784.74	877.49	984.19	961.63	452.82	466.04	410.07	407.14	499.03	518.46	1134.11	902.11	937.97	886.48	876.7	492.99	501	4.3506	5.06014	-2.05943	-4.13135	3.50667	4.96573	1.87981	0.273399	-7.68902	-4.94764	1.19253	0.671562	1.63799	1.85055	0.763034	0.212559	-0.874954
TC07000338.hg.1	CCT6A	chaperonin containing TCP1, subunit 6A (zeta 1)	NM_001009186	NM_001009186	RefSeq	Homo sapiens chaperonin containing TCP1, subunit 6A (zeta 1) (CCT6A), transcript variant 2, mRNA.	Coding	chr7	56119323 - 56131682	+	430.01	416.83	292.67	714.93	844.17	640.06	695.19	895.99	726.03	340.81	358.97	355.14	362.08	430.96	477.05	860.63	951.21	860.9	905.88	863.94	480.36	434.24	-0.547545	-0.143353	-7.60276	-6.30174	2.97888	3.86639	2.79252	1.13049	-7.47924	-5.70519	2.11357	1.03342	0.960146	1.03594	-0.0906285	0.0757921	-1.05077
TC02000440.hg.1	CCT7	chaperonin containing TCP1, subunit 7 (eta)	NM_001009570	NM_001009570	RefSeq	Homo sapiens chaperonin containing TCP1, subunit 7 (eta) (CCT7), transcript variant 2, mRNA.	Coding	chr2	73460548 - 73480150	+	620.62	670.66	474.85	1288.26	1400.76	1243.44	1318.25	1398.9	1291.45	639.94	644.87	651.64	794.21	939.37	903.98	1638.5	1674.51	1560.27	1638.48	1513.79	821.34	853.96	2.2304	2.36984	-7.25879	-6.40558	5.02805	5.77791	2.9269	0.710824	-7.67865	-5.59154	2.72418	0.939576	1.16833	1.19698	0.148086	0.028646	-1.02024
TC21000353.hg.1	CCT8	chaperonin containing TCP1, subunit 8 (theta)	NM_006585	NM_006585	RefSeq	Homo sapiens chaperonin containing TCP1, subunit 8 (theta) (CCT8), mRNA.	Coding	chr21	30428126 - 30446118	-	365.18	416.97	221.21	572.97	573.79	578.33	608.21	600.41	558.77	292.98	295.35	255.97	257.01	443.29	333.32	726.42	653.46	622.94	625.01	586.19	338.81	382.74	-2.73911	-2.73568	-7.33915	-6.37104	4.65442	4.76622	-1.10771	-3.10542	-7.73902	-4.92373	1.03249	-0.609272	0.832302	0.866268	-0.201588	0.0339656	-1.03389
TC06000737.hg.1	CD109	CD109 molecule	NM_001159587	NM_001159587	RefSeq	Homo sapiens CD109 molecule (CD109), transcript variant 2, mRNA.	Coding	chr6	74405508 - 74538041	+	516.82	666	304.09	56.84	157.03	147.93	23.97	45.89	30.14	22.37	22.15	22.18	746.09	743.54	736.59	149.2	57.66	43.46	36.52	20.76	20.53	21.13	-0.758381	6.09044	9.13276	-1.13063	0.512934	-4.86187	2.31392	7.86092	15.176	-3.55756	-3.06898	-6.13981	-2.10292	-3.87479	-4.40578	-1.77188	-2.30286
TC03000572.hg.1	CD200	CD200 molecule	NM_001004196	NM_001004196	RefSeq	Homo sapiens CD200 molecule (CD200), transcript variant 2, mRNA.	Coding	chr3	112051915 - 112081659	+	131.94	114.71	104.65	23.02	27.21	25.51	21.65	24.77	23	27.31	27.58	27.35	216.79	280.32	358.08	23.88	29.31	23.14	27.13	24.28	29.18	28.85	8.63921	9.16922	8.53501	-5.71093	-6.70912	-4.48694	8.33388	6.26423	7.20865	-5.69727	-6.38504	-6.20281	-2.21038	-2.33488	-2.08821	-0.124498	0.122168
TC19002611.hg.1	CD22	CD22 molecule	NM_001185099	NM_001185099	RefSeq	Homo sapiens CD22 molecule (CD22), transcript variant 2, mRNA.	Coding	chr19	35820072 - 35838264	+	290.5	293.08	715.44	62.05	60.13	55.03	50.05	58.37	51.53	60.6	66.03	68.61	269.56	220.06	482.88	56.89	58.38	56.99	63.2	60.3	75.15	68.92	3.36664	3.50086	2.59377	-5.38548	-6.5024	-4.31361	3.06622	0.839403	0.670012	-5.00975	-3.90152	-5.66999	-2.73757	-2.88681	-2.59786	-0.149242	0.139708
TC01003408.hg.1	CD244	CD244 molecule, natural killer cell receptor 2B4	NM_001166663	NM_001166663	RefSeq	Homo sapiens CD244 molecule, natural killer cell receptor 2B4 (CD244), transcript variant 2, mRNA.	Coding	chr1	160799950 - 160832692	-	176.97	201.29	156	85.53	52.5	74.29	67.77	55.82	63.49	61.97	61.44	60.69	237.27	314.27	312.63	57.67	56.25	49.88	55.2	49.04	60.21	59.73	1.57745	4.86378	5.57334	-6.04981	-7.01976	-7.45472	8.10865	5.9837	6.58316	-5.52712	-6.68065	-5.92208	-1.35273	-1.51072	-1.5293	-0.157986	-0.17657
TC09000037.hg.1	CD274	CD274 molecule	NM_014143	NM_014143	RefSeq	Homo sapiens CD274 molecule (CD274), transcript variant 1, mRNA.	Coding	chr9	5450503 - 5470567	+	39.23	33.2	37.17	166.42	239.84	223.21	122.51	138.64	137.31	141.62	116.66	81.94	30.59	40.95	41.68	168.35	105.96	92.27	91.96	66.58	71.06	63.54	8.25268	7.76785	2.46283	-1.15229	-2.5023	-6.49498	1.10743	-1.13769	-1.2718	-4.06518	-3.79854	-6.52655	2.50794	1.86339	1.60183	-0.644541	-0.906109
TC06000633.hg.1	CD2AP	CD2-associated protein	NM_012120	NM_012120	RefSeq	Homo sapiens CD2-associated protein (CD2AP), mRNA.	Coding	chr6	47445525 - 47594999	+	716.43	776.4	529.61	950.16	791.53	872.04	1151.97	941.6	910.27	1829.42	2072.53	1993.24	600.72	644.63	718.14	855.72	810.77	841.8	851.63	865.32	1646.39	1874.71	-5.13945	-3.64055	3.90369	-5.23134	4.76619	2.64707	-3.2333	-3.61849	4.36364	-5.60435	2.9894	1.33981	0.384884	0.581628	1.56037	0.196744	1.17549
TC17000831.hg.1	CD300A	CD300a molecule	NM_007261	NM_007261	RefSeq	Homo sapiens CD300a molecule (CD300A), transcript variant 1, mRNA.	Coding	chr17	72462522 - 72480933	+	237.22	234.74	251	127.75	146.25	208.06	103.53	128.68	118.33	128.08	126.52	135.22	257.8	305.1	308.68	152.06	133.13	149.09	131.62	120.91	162.61	145.41	-3.38316	2.76882	2.23358	-4.10293	-6.33539	-6.35518	3.01781	2.73241	0.863855	-4.30043	-7.15161	-5.10861	-0.615406	-1.04944	-0.891086	-0.434036	-0.27568
TC17001861.hg.1	CD300LF	CD300 molecule-like family member f	NM_139018	NM_139018	RefSeq	Homo sapiens CD300 molecule-like family member f (CD300LF), mRNA.	Coding	chr17	72690452 - 72709117	-	205.89	207.88	214.22	84.45	95.12	96.11	78.11	90.71	81.25	94.82	103.85	105.63	170.73	171.29	162.07	89.99	90.9	83.56	93.61	87.48	124.87	109.04	4.63632	5.41396	3.45439	-5.50563	-6.47662	-4.27741	4.29855	2.18998	-2.04061	-5.61962	-3.33824	-4.274	-1.18999	-1.33112	-1.04664	-0.141132	0.143345
TC19001127.hg.1	CD320	CD320 molecule	NM_016579	NM_016579	RefSeq	Homo sapiens CD320 molecule (CD320), transcript variant 1, mRNA.	Coding	chr19	8367011 - 8373240	-	144.97	162.85	174.07	370.01	415.38	301.81	433.3	465.42	285.56	181.56	186.26	185.2	199.33	240.09	201.57	702.67	687.03	550.88	569.3	542.89	238.42	222.19	2.31317	0.905067	-6.43585	-6.31351	1.72614	0.187812	5.23018	3.78279	-7.4182	-4.64893	3.56709	2.9542	1.16556	1.26958	0.202628	0.104019	-0.962929
TC19000775.hg.1	CD33	CD33 molecule	NM_001772	NM_001772	RefSeq	Homo sapiens CD33 molecule (CD33), transcript variant 1, mRNA.	Coding	chr19	51728320 - 51747115	+	125.48	150.73	149.64	145.95	142.73	136.95	79.81	78.93	73.44	79.49	81.46	89.94	283.46	253.24	284.79	327.71	247.25	283.1	151.49	128.69	89.75	96.39	-7.4367	1.3016	-0.118474	4.11272	2.51301	-6.74	-7.49791	1.4049	5.88957	-0.297773	3.98417	-2.3259	0.00383073	-0.870998	-0.760292	-0.874829	-0.764123
TC01003777.hg.1	CD34	CD34 molecule	NM_001025109	NM_001025109	RefSeq	Homo sapiens CD34 molecule (CD34), transcript variant 1, mRNA.	Coding	chr1	208057594 - 208084747	-	1836.7	1911.5	1346.38	53.72	73.75	74.73	53.68	55.46	50.9	63.9	61.76	66.17	2473.97	2883.35	2441.97	53.97	65.91	55.73	64.89	57.68	73.93	60.94	12.1216	13.9146	13.7739	-4.21409	-7.48167	-4.06199	14.442	11.883	13.5049	-5.55275	-6.44403	-6.83038	-4.65423	-4.97633	-4.7146	-0.322097	-0.0603746
TC07000509.hg.1	CD36	CD36 molecule (thrombospondin receptor)	NM_000072	NM_000072	RefSeq	Homo sapiens CD36 molecule (thrombospondin receptor) (CD36), transcript variant 3, mRNA.	Coding	chr7	79998891 - 80308593	+	79.36	102.16	43.84	715.19	562.15	875.98	930.86	825.6	857.8	854.77	947.9	741.12	93.93	55.28	62.09	464.73	409.22	456.59	575.62	646.79	820.02	754.87	5.48909	6.74167	6.41582	-4.8195	-6.4821	-7.38863	6.28467	5.10693	7.0992	-1.81857	1.01523	-4.21762	3.31752	3.619	3.57411	0.30149	0.2566
TC19000729.hg.1	CD37	CD37 molecule	NM_001040031	NM_001040031	RefSeq	Homo sapiens CD37 molecule (CD37), transcript variant 2, mRNA.	Coding	chr19	49838428 - 49843861	+	2713.95	2602.89	2989.44	923.33	671.73	1162.24	578.82	420.22	602.54	165.76	157.58	163.54	2411.47	2438.44	2827.67	765.53	551.86	513.42	381.03	364.3	172.45	177.8	3.01779	7.6946	14.8535	-2.3811	6.01355	5.40023	5.66475	8.7521	12.3973	-2.29867	2.98904	2.20426	-1.6242	-2.39028	-4.09045	-0.766082	-2.46625
TC04000145.hg.1	CD38	CD38 molecule	NM_001775	NM_001775	RefSeq	Homo sapiens CD38 molecule (CD38), mRNA.	Coding	chr4	15779898 - 15851069	+	1682.95	1379.61	572	348.75	260.11	588.01	90.25	90.49	126.2	46.64	43.21	39.85	1342.5	1236.89	1541.49	464.1	156.76	159.4	116.22	45.5	41.84	44.45	-2.86469	3.89028	6.84659	1.47277	5.00478	2.58174	0.557189	3.91487	13.5509	-3.35609	-1.20416	-5.74646	-1.54599	-3.44386	-4.67113	-1.89787	-3.12514
TC12000092.hg.1	CD4	CD4 molecule	NM_000616	NM_000616	RefSeq	Homo sapiens CD4 molecule (CD4), transcript variant 1, mRNA.	Coding	chr12	6898638 - 6929976	+	189.22	186.97	162.89	81.46	79.59	88.19	73.19	82.67	80.27	81.64	83.7	84.01	218.31	135.09	143.94	84.76	75.55	78.69	85.74	79.08	97.81	88.85	3.6619	4.02182	3.61079	-6.08942	-7.58747	-7.03731	-0.521046	-2.16481	-3.2368	-5.58138	-5.57979	-6.21879	-1.11109	-1.18956	-1.10916	-0.0784742	0.0019236
TC11000333.hg.1	CD44	CD44 molecule (Indian blood group)	ENST00000528922	ENST00000528922	ENSEMBL	cdna:putative chromosome:GRCh37:11:35218709:35220102:1 gene:ENSG00000026508 gene_biotype:protein_coding transcript_biotype:processed_transcript	Coding	chr11	35218709 - 35220102	+	336.01	347.55	291.08	35.9	37.12	21.19	62.14	56.58	47.4	184.45	83.39	83.83	274.77	302.5	196.66	23.34	17.65	19.7	19.21	19.51	76.79	38.69	8.45335	9.2438	-0.606074	-1.86482	-0.881551	-3.55628	9.09041	7.41551	1.10954	-5.62857	-1.37529	-1.85258	-3.41112	-2.55741	-1.57348	0.853712	1.83764
TC11000332.hg.1	CD44	CD44 molecule (Indian blood group)	NM_001001391	NM_001001391	RefSeq	Homo sapiens CD44 molecule (Indian blood group) (CD44), transcript variant 4, mRNA.	Coding	chr11	35160417 - 35253949	+	1515.49	1599.17	1359.2	593.5	485.92	310.05	683.32	521.95	535.2	603.6	384.12	478.18	1456.32	1376.8	1305.52	411.74	342.46	274.54	353.82	273.96	536.23	373.55	2.44924	3.83043	3.64366	-5.26335	-7.49547	-6.41648	5.97446	5.90862	3.29745	-5.53145	-5.87476	-4.93485	-1.73439	-1.3697	-1.63098	0.364694	0.103412
TC01003407.hg.1	CD48	CD48 molecule	NM_001778	NM_001778	RefSeq	Homo sapiens CD48 molecule (CD48), transcript variant 1, mRNA.	Coding	chr1	160648536 - 160681641	-	162.97	116.3	272.86	27.08	25.91	30.49	25.58	30.07	29.52	34.87	28.91	29.26	291.02	427.77	334.24	34.32	39.46	29.45	43.59	30.65	38.38	31.39	4.32505	3.95388	3.41941	-6.42114	-6.63411	-6.8389	8.93709	5.74496	8.08593	-5.58113	-7.46605	-7.21356	-2.63911	-2.61046	-2.48464	0.0286536	0.154471
TC01000342.hg.1	CD52	CD52 molecule	NM_001803	NM_001803	RefSeq	Homo sapiens CD52 molecule (CD52), mRNA.	Coding	chr1	26644411 - 26647014	+	584.84	600.14	581.83	448.54	380.8	643.49	167.92	146.9	143.37	104.98	94.08	114.99	549.32	543.12	533.49	416.75	259.03	214.92	207.75	127.38	108.39	129.66	-6.21413	8.57928	10.3815	3.30562	4.88398	-1.31354	-2.50635	1.86413	8.20386	-3.67009	-1.88714	-5.71074	-0.297917	-1.95053	-2.49679	-1.65261	-2.19887
TC01000968.hg.1	CD53	CD53 molecule	NM_000560	NM_000560	RefSeq	Homo sapiens CD53 molecule (CD53), transcript variant 2, mRNA.	Coding	chr1	111413821 - 111442558	+	1867.35	1776.37	1847.44	1264.64	1181.32	1792.19	425.59	478.8	658.63	48.25	58.48	49.36	2877.02	2673.16	2811.02	1934.52	1301.86	1533.69	722.17	538.63	57.41	49.32	-5.04838	5.04477	16.0531	1.7584	11.562	9.3219	-0.533162	5.62761	14.9615	-0.487257	9.67587	6.30454	-0.398201	-1.83763	-5.14174	-1.43943	-4.74353
TC01003029.hg.1	CD58	CD58 molecule	NM_001144822	NM_001144822	RefSeq	Homo sapiens CD58 molecule (CD58), transcript variant 2, mRNA.	Coding	chr1	117057156 - 117113715	-	265.58	270.01	171.69	569.15	540.34	530.31	684.76	634.88	651.82	1078.13	1020.29	1092.97	296.84	371.79	335.58	471.77	471.56	436.45	526.44	559.45	1132.61	1067.77	1.33401	2.68968	5.84229	-3.02923	4.78461	2.33621	-2.32169	-0.965761	5.67462	-3.46962	4.44206	1.63052	1.24252	1.5082	2.20319	0.265681	0.960679
TC11001540.hg.1	CD59	CD59 molecule, complement regulatory protein	NM_000611	NM_000611	RefSeq	Homo sapiens CD59 molecule, complement regulatory protein (CD59), transcript variant 2, mRNA.	Coding	chr11	33719654 - 33758025	-	288.76	293.56	218.36	418.6	419.8	494.08	419.58	439.86	411.92	755.58	859.73	741.72	222.81	279.2	243.64	413.11	378.69	325.06	362.41	320.05	536.49	494.44	-1.21522	-1.59203	4.54033	-6.23859	1.64921	3.44543	-1.97961	-3.61124	1.81172	-5.30544	-3.36932	-1.96543	0.743261	0.679373	1.56737	-0.0638882	0.824108
TC17000103.hg.1	CD68	CD68 molecule	NM_001040059	NM_001040059	RefSeq	Homo sapiens CD68 molecule (CD68), transcript variant 2, mRNA.	Coding	chr17	7482805 - 7485431	+	715.96	808.33	688.03	776.46	1013.97	1579.55	480.11	546.66	440.8	233.22	215.94	241.63	933.04	440.41	403.11	619.45	462.96	468.79	411.65	370.61	193.06	225.03	-5.11621	-1.92038	6.90527	-0.624819	3.38618	4.01601	-7.55145	-6.57909	-2.77571	-3.58424	1.57084	0.0110778	0.547667	-0.594387	-1.67739	-1.14205	-2.22506
TC12001207.hg.1	CD69	CD69 molecule	NM_001781	NM_001781	RefSeq	Homo sapiens CD69 molecule (CD69), mRNA.	Coding	chr12	9905082 - 9913497	-	2870.96	2341.29	2117.31	284.16	1541.66	1462.89	78.36	659.69	220.96	37.56	34.43	45.64	2503.79	1004.17	1668.35	1669.08	424.38	255.71	263.75	86.43	41.76	40.15	-4.58931	-0.476854	15.2438	-4.29566	1.58439	-2.6524	-5.3363	-0.112173	7.04131	-3.93099	-1.02407	-2.95386	-1.491	-3.4277	-5.95983	-1.9367	-4.46883
TC05001936.hg.1	CD74	CD74 molecule, major histocompatibility complex, class II invariant chain	NM_001025158	NM_001025158	RefSeq	Homo sapiens CD74 molecule, major histocompatibility complex, class II invariant chain (CD74), transcript variant 3, mRNA.	Coding	chr5	149781200 - 149792499	-	3371.47	3028.95	3967.49	180.84	176.18	201.28	132.07	142.86	132.25	141.99	149.27	154.84	2913	3031.34	3172.58	240.61	227.22	189.14	178.78	142.16	169.5	166.8	13.5152	14.4529	14.5113	-0.620705	-3.48959	-6.36988	12.5793	10.5023	13.7043	-3.12794	-4.44743	-7.1341	-4.20841	-4.66234	-4.53057	-0.453932	-0.322159
TC19000588.hg.1	CD79A	CD79a molecule, immunoglobulin-associated alpha	NM_001783	NM_001783	RefSeq	Homo sapiens CD79a molecule, immunoglobulin-associated alpha (CD79A), transcript variant 1, mRNA.	Coding	chr19	42381190 - 42385439	+	1689.32	1523.86	3293.99	110.61	120.7	103.4	105.83	120.89	106.13	125.71	126.13	134.46	1804.76	1174.69	2394.59	114.65	125.26	115.7	130.66	125.38	156.03	145.28	8.47546	8.24474	7.90237	-6.45674	-5.42145	-5.20815	7.52488	4.91579	5.49321	-5.0223	-3.79322	-5.46475	-4.19488	-4.20284	-3.98587	-0.00795587	0.209015
TC17001792.hg.1	CD79B	CD79b molecule, immunoglobulin-associated beta	NM_000626	NM_000626	RefSeq	Homo sapiens CD79b molecule, immunoglobulin-associated beta (CD79B), transcript variant 1, mRNA.	Coding	chr17	62006098 - 62009714	-	188.13	184.85	430.34	87.2	84.88	82.47	69.57	87.51	71.2	81.99	82.42	94.22	450.55	372.26	529.48	90.07	95.6	83.03	96.68	85.23	130.08	109.45	-0.65104	-0.347248	-1.16327	-5.38552	-7.5608	-6.29261	7.56004	5.12929	4.33537	-5.68898	-3.72518	-4.42844	-1.53857	-1.70319	-1.51829	-0.164611	0.0202845
TC03001684.hg.1	CD80	CD80 molecule	NM_005191	NM_005191	RefSeq	Homo sapiens CD80 molecule (CD80), mRNA.	Coding	chr3	119243140 - 119278481	-	54.49	42.26	50.58	132.61	54.37	81.91	89.96	41.64	126.57	204.46	105.57	117.7	25.39	25.51	22.45	38.81	41.23	36.69	37.38	42.95	98.85	133.79	-4.45226	-5.90077	0.257464	-6.4279	-5.7824	-5.66921	0.886336	-0.462983	6.34261	-5.62358	3.35042	1.42113	0.780706	0.675089	1.48236	-0.105617	0.70165
TC06000099.hg.1	CD83	CD83 molecule	NM_001040280	NM_001040280	RefSeq	Homo sapiens CD83 molecule (CD83), transcript variant 2, mRNA.	Coding	chr6	14117487 - 14137149	+	232.4	188.3	333.48	43.19	51.27	57.48	43.46	51.13	48.06	55.86	56.05	58.96	105.3	92.26	135.9	91.25	76.67	60.64	69.21	52.74	66.05	57.4	5.12039	5.63802	4.76602	-6.2211	-6.45266	-4.47923	-4.44495	-2.43259	-1.93863	-4.70487	-6.26823	-7.27607	-2.28039	-2.36478	-2.10159	-0.0843925	0.178798
TC01003405.hg.1	CD84	CD84 molecule	NM_001184879	NM_001184879	RefSeq	Homo sapiens CD84 molecule (CD84), transcript variant 1, mRNA.	Coding	chr1	160510884 - 160549306	-	584.5	634.88	345.51	190.73	180.93	238.33	80.36	83.59	101.47	33.28	30.26	39.87	534.73	468.32	437.93	347.14	207.26	191.09	122.47	75.31	40.77	43.93	-0.00749791	5.14861	8.78389	3.07173	8.15752	3.95537	-2.01116	3.43529	11.288	-1.99324	3.03164	-1.62342	-1.32083	-2.51847	-3.88028	-1.19764	-2.55945
TC20000703.hg.1	CD93	CD93 molecule	NM_012072	NM_012072	RefSeq	Homo sapiens CD93 molecule (CD93), mRNA.	Coding	chr20	23059986 - 23066977	-	106.12	136.11	156.86	48.78	56.12	46.26	45.88	48.97	50.76	62.64	60.28	59.59	540.07	315.28	257.67	55.89	55.86	53.07	65.44	61.44	71.62	76.7	3.00068	3.47976	1.3283	-6.33196	-4.58245	-2.93382	4.31054	1.68327	1.64907	-3.77085	-2.44305	-5.60792	-1.38705	-1.43743	-1.11063	-0.0503715	0.276421
TC03000563.hg.1	CD96	CD96 molecule	NM_005816	NM_005816	RefSeq	Homo sapiens CD96 molecule (CD96), transcript variant 2, mRNA.	Coding	chr3	111260926 - 111384597	+	219.65	146.92	364.31	63.74	71.55	96.69	31.22	32.55	35.5	29.63	28.31	29.09	88.94	111.62	141.33	43.17	35.65	27.11	39.95	28.22	31.46	28.96	-0.712889	4.15415	4.73537	2.39093	3.04864	-5.52249	1.82025	0.958356	3.3289	-5.68939	-6.91646	-6.91647	-1.57889	-2.78275	-2.97076	-1.20386	-1.39187
TC19000256.hg.1	CD97	CD97 molecule	NM_001025160	NM_001025160	RefSeq	Homo sapiens CD97 molecule (CD97), transcript variant 3, mRNA.	Coding	chr19	14491956 - 14519537	+	1149.36	1186.8	1225.49	825.77	872.29	962.72	711.4	561.13	629.72	278.21	197.03	197.98	1020.73	1100.57	935.07	871	700.32	745.38	562.2	634.73	205.78	195.98	-3.16746	1.47588	7.99407	-1.43954	5.97257	3.63167	-3.50063	-0.047503	8.83517	-3.20377	6.03537	3.83724	-0.423129	-0.911115	-2.42237	-0.487986	-1.99924
TC0X000014.hg.1	CD99	CD99 molecule	NM_002414	NM_002414	RefSeq	Homo sapiens CD99 molecule (CD99), transcript variant 1, mRNA.	Coding	chrX	2609220 - 2659350	+	711.53	776.66	555.76	492.39	432.97	414.02	348.31	328.34	336.38	445.25	396.54	265.34	731.98	816.09	869.2	418.19	465.12	431.84	369.47	370.88	311.29	290.07	-2.67389	1.1253	-2.39587	-1.59523	-6.32726	-7.32228	2.60387	2.84043	4.74551	-3.43976	-1.40294	-4.60918	-0.599634	-0.999005	-0.904249	-0.399372	-0.304615
TC0Y000014.hg.1	CD99	CD99 molecule	NM_002414	NM_002414	RefSeq	Homo sapiens CD99 molecule (CD99), transcript variant 1, mRNA.	Coding	chrY	2559220 - 2609350	+	913.14	979.31	704.83	640.24	563.83	538.62	449.6	425.77	440.13	570.96	516.41	343.72	926.97	1047.38	1105.68	550.81	608.86	574.52	487.62	484.29	409.74	377.57	-3.01101	0.889605	-2.53917	-1.53403	-6.24491	-7.33797	2.13869	2.4848	4.39696	-3.31272	-1.27945	-4.60149	-0.565579	-0.967744	-0.878912	-0.402165	-0.313333
TC0X000013.hg.1	CD99P1	CD99 molecule pseudogene 1	NR_033380	NR_033380	RefSeq	Homo sapiens CD99 molecule pseudogene 1 (CD99P1), transcript variant 1, non-coding RNA.	Coding	chrX	2527306 - 2575270	+	724.32	957.95	506.53	316.86	302.09	309.41	258.14	251.55	245.09	189.85	162	182.21	848.29	956.07	902.63	279.51	233.41	265.55	215.93	236.77	126.58	119.85	-0.115752	1.38861	3.51473	-2.25574	2.53261	-0.787093	7.9255	7.03164	10.7797	-4.50924	2.38201	0.567381	-1.18963	-1.4883	-1.99026	-0.298678	-0.800629
TC0Y000013.hg.1	CD99P1	CD99 molecule pseudogene 1	NR_033380	NR_033380	RefSeq	Homo sapiens CD99 molecule pseudogene 1 (CD99P1), transcript variant 1, non-coding RNA.	Coding	chrY	2477306 - 2525270	+	740.14	897.85	513.87	285.17	273.55	269.97	229.81	215.48	207.87	160.53	128.2	147.69	801.85	988.67	852.44	283.67	201.93	228.09	186.82	188.56	103.08	97.7	1.44015	3.02217	5.13582	-1.77758	2.78333	-0.652726	5.6551	6.96292	10.403	-4.04811	1.38985	1.085	-1.33975	-1.684	-2.27062	-0.34425	-0.930872
TC10000092.hg.1	CDC123	cell division cycle 123	NM_006023	NM_006023	RefSeq	Homo sapiens cell division cycle 123 (CDC123), mRNA.	Coding	chr10	12237961 - 12292589	+	505.91	523.17	362.58	776.91	819.77	674.01	706.24	730.78	657.78	283.82	261.5	269.58	519.11	640.11	625.44	1040.78	949.31	892.59	856.81	780.77	330.01	310.11	-2.02576	-2.97156	-1.71784	-5.86252	6.60307	7.32947	-0.100926	-3.45057	0.576298	-4.00695	5.42116	3.12215	0.720426	0.60758	-0.753986	-0.112845	-1.47441
TC01000902.hg.1	CDC14A	cell division cycle 14A	NM_003672	NM_003672	RefSeq	Homo sapiens cell division cycle 14A (CDC14A), transcript variant 1, mRNA.	Coding	chr1	100810033 - 100985833	+	372.77	335.01	355.56	230.35	178.47	237.51	239.34	184.05	259.93	203.76	191.51	185.6	252.71	273.36	270.33	214.05	188.44	201.45	176.69	182.36	127.86	131.77	-0.896012	-2.18598	1.79761	-6.33936	-6.90727	-6.20828	-2.21135	-0.81324	3.26905	-4.51287	-0.477008	-2.56538	-0.728362	-0.651767	-0.872032	0.076595	-0.14367
TC01000545.hg.1	CDC20	cell division cycle 20	BC012827	BC012827	GenBank	Homo sapiens cell division cycle 20 homolog (S. cerevisiae), mRNA (cDNA clone MGC:4503 IMAGE:2964686), complete cds.	Coding	chr1	43824599 - 43828874	+	141.93	163.75	171.01	1178.82	1291.23	972.8	1948.45	1972.97	1534	1846.89	1802.1	1929.27	273.66	263.32	265.01	1351.05	1310.35	1520.55	1609.82	2132.83	1500.77	1730.08	10.1065	11.7417	13.3138	-0.911583	-0.160827	-7.40701	10.7596	7.56453	9.85483	-3.27373	-6.05753	-6.57496	2.84711	3.51167	3.55262	0.664563	0.705509
TC09000395.hg.1	CDC20P1	cell division cycle 20 pseudogene 1	ENST00000541670	ENST00000541670	ENSEMBL	cdna:pseudogene chromosome:GRCh37:9:89626696:89628066:1 gene:ENSG00000231007 gene_biotype:pseudogene transcript_biotype:processed_pseudogene	Coding	chr9	89626696 - 89628066	+	76.61	67.31	116.89	933.53	958.35	666.35	1225.6	1459.67	1107.65	1342.78	1275.87	1660.24	144.58	131.83	165.69	867.54	1038.01	1175.01	1421.38	1683.2	1119.83	1347.28	7.75645	9.49587	9.93157	-2.4827	-2.03121	-6.70083	8.9454	8.77526	9.31527	-2.22448	-6.11819	-5.26091	3.31663	3.89426	4.06808	0.577629	0.75145
TC03001374.hg.1	CDC25A	cell division cycle 25A	NM_001789	NM_001789	RefSeq	Homo sapiens cell division cycle 25A (CDC25A), transcript variant 1, mRNA.	Coding	chr3	48198636 - 48229892	-	47.61	44.12	47.04	263.67	440.83	283.34	406.61	481.35	339.15	350.44	309.48	346.62	95.07	133.42	135.15	593.41	642.18	528.3	600.27	562.3	400.78	424.01	7.68885	10.6424	11.9028	-5.24166	-7.52453	-5.6676	6.60609	4.71177	3.7081	-5.70302	-2.51566	-2.4724	2.79356	3.13062	2.85719	0.337055	0.0636261
TC20000040.hg.1	CDC25B	cell division cycle 25B	NM_004358	NM_004358	RefSeq	Homo sapiens cell division cycle 25B (CDC25B), transcript variant 2, mRNA.	Coding	chr20	3767578 - 3786762	+	316.91	234.04	437.35	481.65	431.43	451.59	465.11	403.75	381.91	883	986.68	959.35	200.95	225.54	264.4	505.33	506.18	420.63	486.01	410.94	597.06	686.94	-4.95515	-6.13861	1.72119	-5.69788	4.80376	4.8732	1.95329	-0.0608963	3.50829	-5.47928	-3.85516	-3.29483	0.510836	0.38155	1.56248	-0.129286	1.05164
TC05001829.hg.1	CDC25C	cell division cycle 25C	NM_022809	NM_022809	RefSeq	Homo sapiens cell division cycle 25C (CDC25C), transcript variant 2, mRNA.	Coding	chr5	137620954 - 137674044	-	35.09	39.24	44.16	293.8	199.87	279.28	366.02	269.02	354.92	468.03	488.27	432.32	39.6	54.1	47.96	229.17	169.34	175.48	196.81	202.38	385.99	471.89	8.26334	9.89008	12.8132	-4.63016	-0.514781	-2.95623	5.46251	5.23844	8.59687	-5.58651	0.595978	0.949418	2.69176	3.0556	3.55535	0.36384	0.86359
TC09002917.hg.1	CDC26	cell division cycle 26	NM_139286	NM_139286	RefSeq	Homo sapiens cell division cycle 26 (CDC26), mRNA.	Coding	chr9	116018115 - 116037869	-	88.84	82.11	84.2	147.09	157.22	140.36	169.2	167.53	184.18	144.29	168.43	113.55	94.9	119.96	116.25	193.02	187.85	156.22	175.58	161.67	159.38	174.34	1.42599	3.45107	-1.93266	-3.95868	-7.43106	-5.49823	-0.921688	-2.13542	-2.39887	-5.49551	-7.17557	-7.28184	0.800604	1.02915	0.722548	0.22855	-0.0780559
TC17001621.hg.1	CDC27	cell division cycle 27	NM_001114091	NM_001114091	RefSeq	Homo sapiens cell division cycle 27 (CDC27), transcript variant 1, mRNA.	Coding	chr17	45195069 - 45266665	-	772.94	727.04	501.67	1977.69	1588.54	1782.42	2452.56	2204.41	2207.4	3651.64	3938.99	3794.59	628.76	688.28	680.76	1481.88	1626.17	1711.61	1876.74	1927.43	3679.87	3472.94	2.53157	4.55867	7.55833	-2.68112	4.07751	2.3139	5.87478	5.70837	9.68325	-3.63301	3.34456	1.08617	1.43734	1.80123	2.53232	0.363891	1.09499
TC19000007.hg.1	CDC34	cell division cycle 34	NM_004359	NM_004359	RefSeq	Homo sapiens cell division cycle 34 (CDC34), mRNA.	Coding	chr19	531730 - 542087	+	358.78	414.04	407.86	716.77	592.56	627.91	917.74	756.2	690.6	2486.02	2454.39	1774.75	448.94	441.44	393.42	578.94	712.92	672.77	818.75	800.11	1312.56	1628.27	-0.334768	1.31658	8.10913	-4.45812	5.01751	3.33588	-0.746318	1.86667	5.56485	-3.40529	1.55858	-0.670233	0.712695	0.994587	2.49389	0.281891	1.78119
TC01003903.hg.1	CDC42BPA	CDC42 binding protein kinase alpha (DMPK-like)	NM_003607	NM_003607	RefSeq	Homo sapiens CDC42 binding protein kinase alpha (DMPK-like) (CDC42BPA), transcript variant B, mRNA.	Coding	chr1	227177566 - 227506175	-	382.48	483.64	152.97	1452.1	1274.98	1430.12	1191.08	1067.86	1314.97	944.44	852.66	951.08	344.02	391.94	341.3	1415.72	1229.53	1515.46	1098.77	1183.29	800.29	840.14	0.391657	-0.702723	-2.21823	-4.65216	0.136897	-3.32597	7.89237	5.59776	3.69906	-3.79559	-0.290578	-2.68714	2.18266	1.96175	1.58614	-0.22091	-0.596513
TC02001746.hg.1	CDC42EP3	CDC42 effector protein (Rho GTPase binding) 3	NM_006449	NM_006449	RefSeq	Homo sapiens CDC42 effector protein (Rho GTPase binding) 3 (CDC42EP3), transcript variant 1, mRNA.	Coding	chr2	37869032 - 37965611	-	193.11	235.94	185.9	117.65	147.41	139.97	70.16	79.11	71.59	75.24	72.38	77.74	222.17	249.8	203.65	150.02	127.48	97.46	91.89	70.62	87.95	76.58	-2.32462	5.03376	4.94763	2.36924	1.81969	-7.41188	-1.09364	2.63575	4.15309	-3.16815	-4.08273	-7.27618	-0.600972	-1.4713	-1.4408	-0.870324	-0.83983
TC17001849.hg.1	CDC42EP4	CDC42 effector protein (Rho GTPase binding) 4	NM_012121	NM_012121	RefSeq	Homo sapiens CDC42 effector protein (Rho GTPase binding) 4 (CDC42EP4), mRNA.	Coding	chr17	71279763 - 71308143	-	174.62	154.5	216.67	253.2	279.85	228.68	288.7	283.85	254.66	306.68	360.53	329.57	155.66	155.51	132.51	302.9	327.4	295.51	334.05	327.32	338.13	374.92	-3.83545	-2.52059	-0.281866	-5.80613	-3.40939	-4.67489	3.96558	2.95814	3.58652	-5.14282	-5.83737	-6.84687	0.490312	0.611982	0.880038	0.12167	0.389726
TC01000281.hg.1	CDC42-IT1	CDC42 intronic transcript 1 (non-protein coding)	ENST00000431803	ENST00000431803	ENSEMBL	havana:sense_intronic chromosome:GRCh37:1:22385690:22390692:1 gene:ENSG00000230068 gene_biotype:sense_intronic transcript_biotype:sense_intronic	Coding	chr1	22385690 - 22390692	+	437.53	364.92	341.82	73.55	88.11	75.29	80.43	77.49	104.89	159.94	119.35	84.97	287.69	256.52	257.07	61.23	48.02	72.37	33	70.6	62.95	68.36	8.49365	6.71963	1.93326	-5.92955	-4.70655	-5.75667	6.30011	1.62507	7.89121	-5.31986	-7.15937	-6.42819	-2.2685	-2.12781	-1.69081	0.140687	0.577683
TC05000623.hg.1	CDC42SE2	CDC42 small effector 2	NM_001038702	NM_001038702	RefSeq	Homo sapiens CDC42 small effector 2 (CDC42SE2), transcript variant 2, mRNA.	Coding	chr5	130581186 - 130734140	+	1307.04	1190.05	1120.51	607.4	607.61	823.77	661.38	717.18	857.12	661.37	572.4	442.91	847.52	985.35	1000.87	618.71	590.49	581.94	574.75	500.1	418.96	417.2	-0.35802	-1.09567	1.06796	-6.02293	-6.34975	-4.74825	0.633541	-0.0101069	3.30957	-4.69639	-1.27718	-4.28074	-0.839744	-0.699984	-1.12592	0.139759	-0.28618
TC22000046.hg.1	CDC45	cell division cycle 45	NM_001178010	NM_001178010	RefSeq	Homo sapiens cell division cycle 45 (CDC45), transcript variant 1, mRNA.	Coding	chr22	19466982 - 19508135	+	123.05	116.87	148.94	649.87	692.95	592.4	753.06	769.82	788.9	380.66	310.65	392.11	170.31	245.06	227.19	788.39	788.85	670.29	796.16	743.49	554.47	542.52	8.91918	10.1089	4.14485	-3.5221	1.09089	3.96284	5.04346	3.50165	1.94414	-5.63549	-3.07245	-2.46315	2.3202	2.57942	1.47872	0.259218	-0.841474
TC17000495.hg.1	CDC6	cell division cycle 6	NM_001254	NM_001254	RefSeq	Homo sapiens cell division cycle 6 (CDC6), mRNA.	Coding	chr17	38443885 - 38459413	+	46.87	44.2	30.99	663.04	877.24	506.3	866.45	942.05	627.81	258.99	218.59	294.9	108.7	181.77	194.8	1117.64	920.93	1023.4	856.3	1012.71	701.31	623.82	9.41542	10.5725	7.32116	-5.72915	0.75893	3.54572	5.32491	2.8571	2.13803	-5.23397	-1.57705	-3.40553	4.05444	4.32084	2.67421	0.266396	-1.38024
TC01000846.hg.1	CDC7	cell division cycle 7	NM_001134420	NM_001134420	RefSeq	Homo sapiens cell division cycle 7 (CDC7), transcript variant 3, mRNA.	Coding	chr1	91966404 - 91991321	+	94.91	114.36	70.73	330.11	298.89	267.41	425.79	378.95	406.17	531.96	450.16	502.32	128.41	197.6	223.33	338.05	288.8	298.79	321.93	333.43	428.42	371.28	3.81327	5.86177	6.76177	-1.60909	0.443489	-4.25907	-2.83209	-3.18441	-1.5268	-5.34865	-4.18682	-5.16652	1.701	2.13854	2.43058	0.437539	0.729582
TC08000196.hg.1	CDCA2	cell division cycle associated 2	NM_152562	NM_152562	RefSeq	Homo sapiens cell division cycle associated 2 (CDCA2), mRNA.	Coding	chr8	25316513 - 25365436	+	30.96	31.47	34.44	534.98	582.87	504.52	660.8	777.56	721.81	1415.96	1415.85	1471.57	46.8	59.1	66.77	637.25	660.07	644.49	674.78	664.36	1008.77	1171.21	14.2301	14.8944	17.0823	-1.70384	7.19932	4.43873	10.8293	8.16112	10.5547	-5.5345	0.40403	-1.11503	4.06496	4.47737	5.47464	0.412405	1.40967
TC12001151.hg.1	CDCA3	cell division cycle associated 3	NM_031299	NM_031299	RefSeq	Homo sapiens cell division cycle associated 3 (CDCA3), mRNA.	Coding	chr12	6953963 - 6961230	-	57.3	64.12	76.92	212.47	253.4	243.37	256.07	297.06	289.31	444.29	437.75	506.64	78.52	70.58	70.52	237.28	199.12	249.87	203.4	293.62	353.74	410.53	6.43683	7.50226	10.0187	-4.21095	2.9475	1.14234	6.50716	3.07488	8.69637	-5.5584	-1.09831	-3.84388	1.84498	2.09434	2.81523	0.249361	0.970248
TC14001563.hg.1	CDCA4	cell division cycle associated 4	NM_017955	NM_017955	RefSeq	Homo sapiens cell division cycle associated 4 (CDCA4), transcript variant 1, mRNA.	Coding	chr14	105475910 - 105487485	-	311.05	343.63	445.24	600.7	728.02	770.91	827.66	930.4	930.38	1351.59	1208.34	1234.32	343.87	422.1	391.8	802.62	833.2	749.45	887.32	827.75	1221.17	1125.95	-0.165591	2.82948	5.53084	-3.08232	1.41367	-0.9333	3.54947	2.48431	5.2748	-5.0968	-1.24095	-3.04797	0.941533	1.30404	1.80153	0.362508	0.86
TC11001924.hg.1	CDCA5	cell division cycle associated 5	NM_080668	NM_080668	RefSeq	Homo sapiens cell division cycle associated 5 (CDCA5), mRNA.	Coding	chr11	64844924 - 64851623	-	208.23	201.35	264.56	479.54	521.42	502.85	542.36	634.22	568.93	594.4	543.01	528.98	235.8	195.49	219.21	545.44	555.41	526.77	555.66	555.72	537.03	566.66	2.99175	3.92281	3.55732	-4.36781	-6.28755	-7.23819	5.93417	3.99587	4.25476	-5.62173	-7.4439	-7.28611	1.16758	1.38034	1.31472	0.212753	0.147134
TC02001035.hg.1	CDCA7	cell division cycle associated 7	NM_031942	NM_031942	RefSeq	Homo sapiens cell division cycle associated 7 (CDCA7), transcript variant 1, mRNA.	Coding	chr2	174219548 - 174233725	+	276.18	291.99	132.53	244.61	265.5	218.1	228.3	294.58	280.22	41.54	43.42	39.27	655.05	736.2	817.28	469.7	384.5	553.25	320.04	459.27	68.04	85.36	-7.30787	-7.12434	3.14341	-5.86165	10.6723	10.4576	-2.2467	-1.41203	9.51104	-4.95595	5.613	2.96867	0.135446	0.272768	-2.41245	0.137322	-2.54789
TC07001184.hg.1	CDCA7L	cell division cycle associated 7-like	NM_001127370	NM_001127370	RefSeq	Homo sapiens cell division cycle associated 7-like (CDCA7L), transcript variant 2, mRNA.	Coding	chr7	21940517 - 21985702	-	494.05	433.4	383.47	467.87	391.51	436.99	540.18	529.9	619.63	110.44	105.36	131.12	463.25	589.35	700.75	517.75	550.76	545.4	602.56	520.03	166.94	158	-7.43303	-4.73257	6.60102	-2.39883	7.4889	9.29303	-7.36847	-7.5446	3.68486	-5.54883	6.78103	4.32136	-0.0122376	0.370366	-1.91666	0.382603	-1.90443
TC01000476.hg.1	CDCA8	cell division cycle associated 8	NM_018101	NM_018101	RefSeq	Homo sapiens cell division cycle associated 8 (CDCA8), transcript variant 2, mRNA.	Coding	chr1	38158090 - 38175391	+	79.17	64.91	79.09	707.53	777.61	713.6	883.22	1039.26	927.98	1426.9	1437.83	1527.56	112.2	146.14	127.53	835.52	882.19	762.18	926.68	887.34	1202.51	1291.73	12.2385	12.7305	14.5327	-2.05003	4.80646	0.667761	9.74206	7.84481	10.1108	-4.89683	-1.17514	-2.83811	3.30528	3.67775	4.30423	0.372466	0.998946
TC03001345.hg.1	CDCP1	CUB domain containing protein 1	NM_022842	NM_022842	RefSeq	Homo sapiens CUB domain containing protein 1 (CDCP1), transcript variant 1, mRNA.	Coding	chr3	45123769 - 45187914	-	222.11	214.24	200.01	193.35	404.27	337.68	160.34	205.69	138.62	102.91	133.03	122.55	290.53	313	276.78	181.55	208.6	108.3	150.45	107.56	135.31	121.07	-5.62301	-5.47075	0.247614	-2.98629	-1.13276	-4.15588	-2.98534	0.948957	3.66313	-5.15783	-6.72594	-7.28994	0.490539	-0.352611	-0.83469	-0.84315	-1.32523
TC16000559.hg.1	CDH1	cadherin 1, type 1, E-cadherin (epithelial)	NM_004360	NM_004360	RefSeq	Homo sapiens cadherin 1, type 1, E-cadherin (epithelial) (CDH1), mRNA.	Coding	chr16	68771128 - 68869444	+	84.91	73.67	73.05	1047.3	654.75	613.63	1269.3	1122.16	1327.85	2521.7	1828.53	1710.32	77.18	79.54	71.26	1042.02	736.08	1273.74	1119.97	1761.53	1614.8	1995.54	8.60404	13.7502	13.127	-2.2103	0.0715222	-1.96923	8.81588	8.06151	12.8613	-4.46051	-3.24134	-6.19639	3.28227	4.00503	4.69167	0.722757	1.40941
TC05000132.hg.1	CDH6	cadherin 6, type 2, K-cadherin (fetal kidney)	NM_004932	NM_004932	RefSeq	Homo sapiens cadherin 6, type 2, K-cadherin (fetal kidney) (CDH6), mRNA.	Coding	chr5	31193762 - 31329253	+	34.94	38.65	35.76	250.17	181.01	100.92	1040.41	801.86	410.81	47.35	41.18	41.17	29.7	30.99	27.52	35.78	36.79	35.52	73.64	39.39	39.5	38.95	2.36314	7.45327	-5.95253	-0.223627	0.64433	6.35977	-3.68334	-3.58681	-3.19452	-3.84437	-6.65995	-6.05474	2.18809	4.26433	0.244402	2.07624	-1.94369
TC10000373.hg.1	CDK1	cyclin-dependent kinase 1	NM_001786	NM_001786	RefSeq	Homo sapiens cyclin-dependent kinase 1 (CDK1), transcript variant 1, mRNA.	Coding	chr10	62538089 - 62554610	+	16.02	14.13	12.77	471.59	513.33	654.53	583.97	760.62	832.69	1216.31	1334.32	1236.04	29.38	46.31	46.65	465.22	423.18	447.28	467.69	489.02	950.76	955.79	14.1263	14.4541	17.3539	-4.06996	3.10865	-0.0538042	8.6525	6.34916	9.49083	-5.10187	3.60209	1.70365	5.24742	5.65508	6.46817	0.407657	1.22075
TC07003336.hg.1	CDK14	cyclin-dependent kinase 14	NM_012395	NM_012395	RefSeq	Homo sapiens cyclin-dependent kinase 14 (CDK14), mRNA.	Coding	chr7	90193049 - 90839905	+	132.74	135.39	116.52	55.81	45.2	45.62	60.42	45.13	49.21	46.45	35.67	38.74	52.12	45.92	71.93	25.2	26.61	23.01	25.48	25.54	29.43	27.65	4.7062	3.52234	5.72589	-6.30643	-5.61908	-4.94334	0.894626	-0.686445	-1.50112	-5.6449	-6.02442	-6.26892	-1.39519	-1.32134	-1.67596	0.0738505	-0.280766
TC06002010.hg.1	CDK19	cyclin-dependent kinase 19	NM_015076	NM_015076	RefSeq	Homo sapiens cyclin-dependent kinase 19 (CDK19), mRNA.	Coding	chr6	110931181 - 111137161	-	663.91	730.94	436.17	506.41	390.59	699.39	429.85	383.98	552.24	779.13	640.46	628.02	561.32	661.87	646.88	371.72	262.04	306.77	214.52	223.27	348.13	372.64	-7.08584	-5.9981	-7.30865	-6.02512	-5.8958	-2.76202	0.970217	4.76247	0.262554	-2.85207	-6.55936	-0.389443	-0.204524	-0.405157	0.188717	-0.200633	0.393242
TC12000496.hg.1	CDK2	cyclin-dependent kinase 2	NM_001798	NM_001798	RefSeq	Homo sapiens cyclin-dependent kinase 2 (CDK2), transcript variant 1, mRNA.	Coding	chr12	56360553 - 56366568	+	361.64	333.27	276.73	970.85	1062.38	910.46	1121.35	1185.28	1129.16	642.66	539.73	711.22	477.2	544.65	487.3	1131.52	1068.74	998.6	1135.45	1055.72	900.13	834.33	5.62275	6.96945	0.27576	-4.08117	-1.0859	1.71475	4.47074	3.05114	0.586519	-5.62539	-4.62742	-4.32617	1.60512	1.83059	0.962288	0.225476	-0.642828
TC12002085.hg.1	CDK2AP1	cyclin-dependent kinase 2 associated protein 1	NM_004642	NM_004642	RefSeq	Homo sapiens cyclin-dependent kinase 2 associated protein 1 (CDK2AP1), transcript variant 1, mRNA.	Coding	chr12	123743581 - 123756881	-	380.42	405.97	338.37	454.86	436.28	436.46	422.18	447.53	445.26	196.68	225.83	231.9	434.55	472.63	441.72	522.33	553.22	534.04	499.79	531.15	214.07	214.49	-5.64169	-5.95782	-0.00693183	-6.4444	4.26999	4.27653	-4.24442	-5.82404	3.54774	-5.49147	5.1456	3.06687	0.242986	0.228974	-0.780993	-0.0140119	-1.02398
TC12001633.hg.1	CDK4	cyclin-dependent kinase 4	NM_000075	NM_000075	RefSeq	Homo sapiens cyclin-dependent kinase 4 (CDK4), mRNA.	Coding	chr12	58141510 - 58146304	-	853.24	908.19	584.79	2920.64	2459.18	2418.47	2835.13	2469.97	2342.46	715.08	691.14	785.43	1368.32	1558.5	1456.92	2996.12	3058.76	3074.66	3161.45	3013.78	1224.84	1415.12	4.15475	3.85282	-7.67284	-6.42938	7.83948	8.15465	5.05023	3.02745	-7.06254	-5.67866	3.76524	2.17318	1.75349	1.72595	-0.074433	-0.0275412	-1.82793
TC07002027.hg.1	CDK5	cyclin-dependent kinase 5	NM_001164410	NM_001164410	RefSeq	Homo sapiens cyclin-dependent kinase 5 (CDK5), transcript variant 2, mRNA.	Coding	chr7	150750899 - 150755617	-	250.99	259.65	222.82	415.46	373.51	337.75	424.18	327.61	287.96	161.86	173.48	163	265.56	343.1	327.83	553.46	425.59	366.75	411.32	369.93	208.25	240.76	-1.44775	-4.2018	-1.84845	-6.08663	4.77928	1.52325	-4.264	-5.28096	-4.14384	-5.25038	-1.13613	-0.638193	0.617245	0.487483	-0.55523	-0.129763	-1.17247
TC09001536.hg.1	CDK5RAP2	CDK5 regulatory subunit associated protein 2	NM_001011649	NM_001011649	RefSeq	Homo sapiens CDK5 regulatory subunit associated protein 2 (CDK5RAP2), transcript variant 2, mRNA.	Coding	chr9	123151147 - 123342448	-	258.74	259.94	259.94	418.04	360.63	394.77	446.74	423.91	578.61	856.85	805.14	821.26	204.12	227.55	264.96	389.7	345.07	365.7	333.05	355.8	558.39	663.07	-0.947021	0.359067	7.84235	-4.41424	5.01032	0.284336	-0.555406	-2.55857	2.99141	-5.29942	-0.37625	-0.535562	0.589104	0.882641	1.67275	0.293537	1.08365
TC07001603.hg.1	CDK6	cyclin-dependent kinase 6	NM_001259	NM_001259	RefSeq	Homo sapiens cyclin-dependent kinase 6 (CDK6), transcript variant 1, mRNA.	Coding	chr7	92234235 - 92465941	-	2879.16	3166.78	2377.68	1611.99	1610.47	1433.51	1132.9	1187.84	1453.32	185.21	197.33	378	2869.93	3028.11	3118.62	1862.21	1909.94	2013.07	1514.24	1375.7	212.78	208.21	0.309667	1.85329	6.84283	-3.78175	4.18269	3.32968	1.39744	2.99826	13.1543	-1.74722	10.5476	7.13163	-0.847448	-1.15684	-3.53861	-0.309388	-2.69117
TC13000068.hg.1	CDK8	cyclin-dependent kinase 8	NM_001260	NM_001260	RefSeq	Homo sapiens cyclin-dependent kinase 8 (CDK8), mRNA.	Coding	chr13	26828276 - 26979375	+	220.03	255.59	176.84	638.74	481.61	436.33	606.63	489.14	613.53	340.39	323.8	363.58	275.11	303.88	297.98	548.29	701.65	622.28	689.86	624.42	314.92	390.19	1.16572	2.79825	-2.28301	-6.02455	-2.77238	0.467389	3.33703	3.48598	-5.97077	-5.52138	-0.975439	-0.546576	1.25151	1.39807	0.670196	0.146561	-0.581316
TC0X000088.hg.1	CDKL5	cyclin-dependent kinase-like 5	NM_001037343	NM_001037343	RefSeq	Homo sapiens cyclin-dependent kinase-like 5 (CDKL5), transcript variant II, mRNA.	Coding	chrX	18443703 - 18671749	+	133.14	173.56	112.26	53.53	71.08	70.42	53.82	50.66	52.48	50.68	53.65	54.2	186.12	203.15	202.48	65.58	56.09	52.23	54.96	52.21	47.66	47.51	0.0886983	2.84237	2.6196	-4.0921	-5.35521	-7.45867	7.33271	7.05183	8.53269	-5.3381	-5.40954	-6.14496	-1.09174	-1.39342	-1.37924	-0.301673	-0.287496
TC12000178.hg.1	CDKN1B	cyclin-dependent kinase inhibitor 1B (p27, Kip1)	NM_004064	NM_004064	RefSeq	Homo sapiens cyclin-dependent kinase inhibitor 1B (p27, Kip1) (CDKN1B), mRNA.	Coding	chr12	12867992 - 12875305	+	1493.09	1471.97	1117.32	622.68	492.7	668.18	619.76	649.81	800.32	1880.46	2065.86	1691.76	709.06	646.58	728.9	516.42	470.57	516.03	575.17	559.82	1596.17	1958.63	1.63743	0.201884	-4.24588	-5.40461	5.22439	4.9874	-1.30271	-4.60041	3.68549	-4.21129	5.59937	3.30794	-1.19415	-0.976524	0.47342	0.217622	1.66757
TC09000964.hg.1	CDKN2A	cyclin-dependent kinase inhibitor 2A	NM_058195	NM_058195	RefSeq	Homo sapiens cyclin-dependent kinase inhibitor 2A (CDKN2A), transcript variant 4, mRNA.	Coding	chr9	21967751 - 21995300	-	101.77	109.89	137.23	142.61	149.85	150.14	152.03	154.3	154.55	255.84	249	245.84	106.31	98.2	92.64	143.49	147.94	135.49	153.76	161.42	229.94	240.92	-4.83031	-4.26566	2.28108	-6.18331	3.27818	2.88259	-0.587868	-0.231515	4.24605	-4.5933	0.714443	-1.53787	0.354645	0.4134	1.11705	0.058755	0.762402
TC09000965.hg.1	CDKN2B	cyclin-dependent kinase inhibitor 2B (p15, inhibits CDK4)	NM_004936	NM_004936	RefSeq	Homo sapiens cyclin-dependent kinase inhibitor 2B (p15, inhibits CDK4) (CDKN2B), transcript variant 1, mRNA.	Coding	chr9	22002902 - 22009312	-	62.4	52.53	61.99	71.23	83.47	85.65	74.9	77.93	71.8	160.88	213.91	178.49	62.29	61.34	55.4	74.85	77.76	67.62	84.92	72.38	173.04	216.51	-3.5983	-4.49599	5.16854	-6.01947	3.01229	4.61348	-4.18679	-3.83082	5.24276	-5.3669	3.32276	1.15653	0.441824	0.348135	1.6393	-0.0936892	1.19747
TC01000619.hg.1	CDKN2C	cyclin-dependent kinase inhibitor 2C (p18, inhibits CDK4)	NM_001262	NM_001262	RefSeq	Homo sapiens cyclin-dependent kinase inhibitor 2C (p18, inhibits CDK4) (CDKN2C), transcript variant 1, mRNA.	Coding	chr1	51426417 - 51440309	+	76.63	67.12	90.13	118.45	131.68	118.01	172.5	178.81	143.94	656.46	569.8	517.81	65.15	64.5	57.28	128.69	121.38	118.56	131.64	129.8	435.45	559.84	-1.44931	1.54261	9.81421	-2.02102	9.05904	6.83848	4.01949	2.90697	9.19951	-5.21335	5.83531	3.72033	0.663116	1.08654	2.90224	0.423423	2.23912
TC14000316.hg.1	CDKN3	cyclin-dependent kinase inhibitor 3	NM_001130851	NM_001130851	RefSeq	Homo sapiens cyclin-dependent kinase inhibitor 3 (CDKN3), transcript variant 2, mRNA.	Coding	chr14	54863673 - 54886936	+	51.48	48.14	39.63	647.72	663.62	678.32	748.6	830.6	828	1407.37	1598.56	1756.02	78.92	120.63	94.61	785.69	748.85	559.93	886.85	618.71	1535.99	1725.62	13.1427	13.4609	14.7779	-3.02747	5.20875	3.13569	6.83397	4.74592	9.62331	-5.59528	0.991753	-0.775285	3.84521	4.11864	5.0986	0.273429	1.25339
TC16000948.hg.1	CDR2	cerebellar degeneration-related protein 2, 62kDa	NM_001802	NM_001802	RefSeq	Homo sapiens cerebellar degeneration-related protein 2, 62kDa (CDR2), mRNA.	Coding	chr16	22357257 - 22385938	-	208.17	193.68	173.05	125.42	180.54	125.87	229.56	264.15	268.13	863.98	741.55	466.51	126.17	140.92	139.58	304.73	259.24	207.96	246.85	222.82	446.35	565.79	-4.78217	-3.98261	2.61753	0.0197251	3.06229	0.788966	0.143686	0.693726	5.95919	-5.48361	-1.22254	0.339997	-0.430535	0.406845	1.80694	0.83738	2.23748
TC16000686.hg.1	CDT1	chromatin licensing and DNA replication factor 1	NM_030928	NM_030928	RefSeq	Homo sapiens chromatin licensing and DNA replication factor 1 (CDT1), mRNA.	Coding	chr16	88870186 - 88875666	+	260.51	230.1	340.8	772.28	596.43	666.19	926.31	699.33	818.5	464.27	412	470.76	320.08	309.44	307.73	640.24	706.43	637.82	701.65	754.15	570.9	580.75	2.12382	3.30394	-2.20695	-4.83355	-1.38683	1.13282	5.31336	4.39171	2.33616	-4.81374	-5.83412	-4.17996	1.30296	1.56598	0.713358	0.263013	-0.589603
TC06000044.hg.1	CDYL	chromodomain protein, Y-like	NM_001143970	NM_001143970	RefSeq	Homo sapiens chromodomain protein, Y-like (CDYL), transcript variant 4, mRNA.	Coding	chr6	4706345 - 4955785	+	168.46	170.34	165.26	218.33	205.48	206.18	276.17	261.81	282.84	435.09	455.47	411.09	175.06	181.78	177.99	231.69	249.68	218.03	250.96	236.47	325.03	401.43	-4.23657	0.633402	5.86512	-1.09849	5.23003	1.7467	-2.3225	-2.02217	1.87213	-5.49238	-1.72754	-2.86694	0.321284	0.702834	1.36752	0.38155	1.04624
TC16001294.hg.1	CDYL2	chromodomain protein, Y-like 2	NM_152342	NM_152342	RefSeq	Homo sapiens chromodomain protein, Y-like 2 (CDYL2), mRNA.	Coding	chr16	80637675 - 80838175	-	488.52	525.89	473.49	319.61	250.45	200.05	329.82	232.18	290.99	172.83	196.89	220.81	378.64	347.72	366.09	387.05	221.04	187.12	211.59	203.59	207.65	212.28	-0.165383	-0.603983	4.29376	-6.09746	-5.69446	-3.38102	-5.55547	1.51866	1.30253	-5.29931	-7.02826	-7.27831	-0.975106	-0.816207	-1.33899	0.158899	-0.363882
TC19000437.hg.1	CEBPG	CCAAT/enhancer binding protein (C/EBP), gamma	NM_001252296	NM_001252296	RefSeq	Homo sapiens CCAAT/enhancer binding protein (C/EBP), gamma (CEBPG), transcript variant 2, mRNA.	Coding	chr19	33864236 - 33873592	+	258.44	254.48	235.92	251.72	233.49	231.15	308.62	304.53	325.75	781.67	592.01	517.93	200.38	234.04	231.7	258.08	247.3	226.72	275.01	240	625.81	673.19	-7.27318	-4.38177	2.38036	-1.05859	3.01775	0.825089	-6.69775	-6.12903	5.4267	-5.46783	4.81087	2.65118	-0.0638898	0.326834	1.31642	0.390724	1.38031
TC02001741.hg.1	CEBPZ	CCAAT/enhancer binding protein (C/EBP), zeta	NM_005760	NM_005760	RefSeq	Homo sapiens CCAAT/enhancer binding protein (C/EBP), zeta (CEBPZ), mRNA.	Coding	chr2	37428755 - 37458856	-	294.92	252.09	230.2	376.81	391.29	357.4	355.82	376.66	335.58	207.49	172.88	145.74	212.61	256.78	287.98	440.66	447.61	433.57	448.4	376.86	191.02	179.23	-2.34578	-3.43037	-3.60738	-6.088	2.24149	1.86379	0.600464	-2.23711	-4.52403	-5.28339	4.68002	1.43649	0.540822	0.464639	-0.570314	-0.0761827	-1.11114
TC22001480.hg.1	CECR1	cat eye syndrome chromosome region, candidate 1	NM_017424	NM_017424	RefSeq	Homo sapiens cat eye syndrome chromosome region, candidate 1 (CECR1), transcript variant 1, mRNA.	Coding	chr22	17660192 - 17702879	-	125.86	166.65	194.28	51.4	61.45	56.07	50.41	59.05	54	61.81	64.37	69.97	312.79	284.04	370.09	57.19	56.61	52.96	63.81	61.25	72.75	69.54	3.35906	3.48571	1.93025	-6.35582	-5.57338	-4.67088	9.60064	6.62884	6.96934	-4.27644	-3.48981	-5.98423	-1.50805	-1.55465	-1.29053	-0.0466013	0.217518
TC01006266.hg.1	CELA2B	chymotrypsin-like elastase family, member 2B	NM_015849	NM_015849	RefSeq	Homo sapiens chymotrypsin-like elastase family, member 2B (CELA2B), mRNA.	Coding	chr1	15802596 - 15817895	+	67.35	68.79	94.11	329.91	457.64	615.61	120.69	185.67	158.65	81.84	89.91	91.22	74.9	68.34	67.48	217.28	165.34	136.28	133.58	119.73	95.21	88.52	5.39641	-0.953697	-6.87974	1.30045	4.79689	-0.972356	1.62771	1.17714	-3.69362	-4.05119	-2.06269	-3.1172	2.57862	1.00915	0.207471	-1.56947	-2.37115
TC10000081.hg.1	CELF2	CUGBP, Elav-like family member 2	NM_001025076	NM_001025076	RefSeq	Homo sapiens CUGBP, Elav-like family member 2 (CELF2), transcript variant 1, mRNA.	Coding	chr10	11047259 - 11378672	+	2433.32	2270.38	1861.69	845.66	940.74	1255.32	347.39	364.25	262.29	97.32	87.09	107	1981.52	1969.02	1859.76	1300.17	807.39	637.72	477.96	221.55	109.69	112.75	0.768129	8.56997	13.8368	3.4484	9.54736	5.38034	-1.53918	1.90829	13.6899	-2.59189	3.58881	-2.19911	-1.12147	-2.75854	-4.48975	-1.63707	-3.36829
TC02004917.hg.1	CENPA	centromere protein A	NM_001042426	NM_001042426	RefSeq	Homo sapiens centromere protein A (CENPA), transcript variant 2, mRNA.	Coding	chr2	27008865 - 27023935	+	60.5	52.12	78.46	342.07	363.82	394.38	417	474.54	517.39	747.95	795.16	745.52	95.69	75.78	70.88	406.01	422.87	399.93	396.85	420.07	509.99	649.8	8.21235	8.80461	11.222	-2.89941	4.85106	0.931796	8.50884	5.9697	7.41047	-5.70821	-3.1315	-3.76488	2.54405	2.89763	3.6025	0.353575	1.05844
TC04001436.hg.1	CENPE	centromere protein E, 312kDa	NM_001813	NM_001813	RefSeq	Homo sapiens centromere protein E, 312kDa (CENPE), mRNA.	Coding	chr4	104026963 - 104119566	-	48.92	43.98	28.32	970.53	882.69	831.8	1285.08	1114.58	1014.52	2005.74	2341.94	2319.55	71.97	87.92	116.67	840.22	715.5	999.41	835.99	1041.24	1681.5	1830.02	11.2685	11.4462	13.3003	-3.25441	5.46948	2.42767	7.50402	5.92135	9.3916	-5.36989	0.404626	-0.496829	4.50454	4.84721	5.81605	0.342675	1.31152
TC01001791.hg.1	CENPF	centromere protein F, 350/400kDa	NM_016343	NM_016343	RefSeq	Homo sapiens centromere protein F, 350/400kDa (CENPF), mRNA.	Coding	chr1	214776532 - 214837931	+	84.77	94.22	53.79	1125.09	1035.64	1020.79	1341.88	1289.66	1191.57	2708.52	2996.62	2682.48	190.43	222.26	307.94	1086.36	958.46	1054.8	994.17	1032.36	1307.61	2034.7	9.87536	10.2063	12.3656	-3.40484	7.00729	5.41239	5.25253	3.15552	4.28501	-5.67139	-3.53437	-3.89725	3.81163	4.07625	5.20968	0.26462	1.39805
TC05000299.hg.1	CENPH	centromere protein H	NM_022909	NM_022909	RefSeq	Homo sapiens centromere protein H (CENPH), mRNA.	Coding	chr5	68485375 - 68506184	+	57.44	56.36	27.28	237.37	210.78	212.93	277	370.44	369.5	116.66	112.44	119.07	52.11	77.27	86.08	208.81	170.99	184.12	193.11	215.78	174.39	176.82	3.31532	4.60449	-0.991075	-0.938854	3.99852	5.41233	1.45236	0.541516	0.0241331	-5.20787	-7.14869	-5.76239	2.30482	2.9153	1.3815	0.610482	-0.923327
TC0X000475.hg.1	CENPI	centromere protein I	NM_006733	NM_006733	RefSeq	Homo sapiens centromere protein I (CENPI), mRNA.	Coding	chrX	100353178 - 100418670	+	59.3	50.83	32.47	516.89	469.66	524.64	754.54	650.54	753.97	1228.59	1077.64	1221.84	66.66	106.06	105.64	461.83	354.18	496.2	387.94	561.43	691.33	717.9	8.73058	9.56821	11.1038	-0.315736	5.5456	1.01589	4.18652	2.3695	6.05151	-5.57833	-2.26595	-3.97997	3.44859	3.96157	4.67089	0.51298	1.22231
TC05001408.hg.1	CENPK	centromere protein K	NM_022145	NM_022145	RefSeq	Homo sapiens centromere protein K (CENPK), transcript variant 1, mRNA.	Coding	chr5	64813593 - 64858998	-	193.22	136.42	143.17	477.72	577.65	488.98	557.85	669.34	649.71	742.51	641.76	777.03	224.26	345.86	287.68	515.52	440.97	531.45	454.25	548.27	738.62	684.46	4.95256	6.11628	6.87355	-4.04737	-2.48358	-5.99837	-1.49015	-2.61846	1.05759	-5.70398	-2.43491	-3.23215	1.72004	2.00213	2.20546	0.282092	0.485426
TC01003531.hg.1	CENPL	centromere protein L	NM_001127181	NM_001127181	RefSeq	Homo sapiens centromere protein L (CENPL), transcript variant 1, mRNA.	Coding	chr1	173768688 - 173793858	-	56.94	56.23	54.69	155.81	154.73	158.52	220.55	213.69	224.46	354.67	342.63	289.65	55.35	60.97	65.91	186.7	172.92	159.62	168.87	172.92	258.3	286.41	7.04181	9.36266	10.4053	0.754087	4.08773	-0.413501	6.37734	4.7957	7.8465	-5.69743	-0.824001	-0.971902	1.48264	1.97227	2.55039	0.489626	1.06774
TC22000836.hg.1	CENPM	centromere protein M	NM_001110215	NM_001110215	RefSeq	Homo sapiens centromere protein M (CENPM), transcript variant 3, mRNA.	Coding	chr22	42334725 - 42343168	-	172.81	148.9	239.37	373.58	425.86	415.81	559.45	555.9	585.42	673.76	531.39	572.12	193.95	203.54	178.88	477.1	405.92	477.87	450.39	575.81	566.75	538.05	0.800735	3.64957	3.26947	-0.0178378	-1.69297	-7.32478	4.92202	3.03741	5.84753	-5.05998	-5.05759	-6.96488	1.14165	1.62851	1.68518	0.486862	0.543534
TC16000634.hg.1	CENPN	centromere protein N	NM_001100624	NM_001100624	RefSeq	Homo sapiens centromere protein N (CENPN), transcript variant 2, mRNA.	Coding	chr16	81040103 - 81066719	+	145.02	105.86	56.79	759.41	765.06	653.43	924.18	897.13	773.32	1497.4	1342.66	1513.64	138.86	208.56	200.92	990.61	893.84	822.36	915.39	881.52	1479.97	1443.26	4.44416	4.85593	6.7487	-4.28816	3.5283	1.33694	6.17366	4.27905	7.21977	-5.70921	-0.40743	-0.35568	2.92212	3.17415	3.92308	0.252024	1.00096
TC02000139.hg.1	CENPO	centromere protein O	NM_001199803	NM_001199803	RefSeq	Homo sapiens centromere protein O (CENPO), transcript variant 2, mRNA.	Coding	chr2	25016005 - 25045245	+	151.46	154.73	118.88	553.34	619.75	545.13	654.25	655.92	638.45	982.01	881.04	950.26	211.02	280.82	287.17	668.06	594	699.13	597.64	701.64	748.42	788.29	7.49756	8.42216	10.0422	-4.63113	1.54524	0.191904	3.30192	1.35934	3.47466	-5.70562	-5.60422	-5.67465	2.02275	2.20658	2.73502	0.183828	0.712272
TC06000640.hg.1	CENPQ	centromere protein Q	NM_018132	NM_018132	RefSeq	Homo sapiens centromere protein Q (CENPQ), mRNA.	Coding	chr6	49431096 - 49460820	+	24.66	26.14	24.7	275.04	214.35	332.03	296.82	283.25	289.02	320.02	420.78	356.89	55.73	98.41	105.31	294.62	305.36	220.07	257.64	218.46	317.79	259.72	10.6056	13.9175	13.2461	-6.21344	-5.04827	-4.34229	0.705699	-1.13174	0.305878	-5.14386	-7.34107	-5.81853	3.42125	3.52522	3.85318	0.10397	0.431928
TC16001197.hg.1	CENPT	centromere protein T	NM_025082	NM_025082	RefSeq	Homo sapiens centromere protein T (CENPT), mRNA.	Coding	chr16	67862060 - 67881361	-	313.73	301.09	337.67	282.54	298.52	321.86	374.7	356.98	368.2	706.98	712.51	573.34	314.54	267.26	271.86	269.93	267.62	308.52	304.7	356.29	397.41	440.17	-7.21353	-6.028	2.26336	-2.89779	3.66166	2.04102	-7.60428	-6.19153	-2.19418	-4.26369	-1.67839	-4.74929	-0.0775388	0.208912	1.05955	0.286451	1.13708
TC17001173.hg.1	CENPV	centromere protein V	NM_181716	NM_181716	RefSeq	Homo sapiens centromere protein V (CENPV), mRNA.	Coding	chr17	16245848 - 16256844	-	277.74	288.42	189.37	664.31	703.78	744.46	679.22	770.23	716.45	167.5	228.52	206.55	279.01	230.43	256.1	982.49	1048.29	804.95	1037.7	824.85	247.22	258.19	3.30807	3.26451	-6.50285	-6.38192	6.47951	6.89879	6.59537	4.67218	-7.85438	-5.69956	5.26397	3.78493	1.50669	1.54231	-0.31338	0.0356196	-1.82007
TC06000966.hg.1	CENPW	centromere protein W	NM_001012507	NM_001012507	RefSeq	Homo sapiens centromere protein W (CENPW), mRNA.	Coding	chr6	126661253 - 126670021	+	42.45	48.78	31.6	179.11	174.16	180.47	270.51	250.72	220.98	462.22	467.88	350.77	46.63	85.93	76.78	206.43	185.68	189.37	200.3	202.24	324.47	319.52	6.66993	7.69454	9.28937	-0.825027	3.67679	-0.38387	1.01421	-0.32426	2.72892	-5.52602	0.666664	-0.486087	2.14227	2.61316	3.39302	0.470886	1.25074
TC15001337.hg.1	CEP152	centrosomal protein 152kDa	NM_001194998	NM_001194998	RefSeq	Homo sapiens centrosomal protein 152kDa (CEP152), transcript variant 1, mRNA.	Coding	chr15	49030132 - 49103343	-	106.59	117.31	77.54	489.99	404.52	488.94	614.06	485.18	590.86	711.49	684.44	596.46	119.53	145	159.25	426.55	303.96	393.56	292.61	368.57	532.99	577.16	6.50745	7.17141	8.28556	-4.31164	-1.97044	-5.70897	2.62843	0.893103	5.83833	-5.26173	-3.34742	-1.63339	2.2144	2.50144	2.74226	0.287032	0.527857
TC01004038.hg.1	CEP170	centrosomal protein 170kDa	NM_001042404	NM_001042404	RefSeq	Homo sapiens centrosomal protein 170kDa (CEP170), transcript variant beta, mRNA.	Coding	chr1	243287730 - 243418708	-	673.37	750.77	580.8	616.25	488.19	530.7	478.71	389.35	469.52	162.06	192.6	194.36	880.96	881.87	908.91	510.28	483.73	582.91	442.54	473.44	123.03	165.42	-5.64575	-2.63076	6.5135	-4.24445	5.69467	4.46587	1.72398	2.81254	8.13676	-4.48692	4.25708	2.35294	-0.292986	-0.582135	-1.86565	-0.28915	-1.57266
TC04000604.hg.1	CEP170P1	centrosomal protein 170kDa pseudogene 1	NR_003135	NR_003135	RefSeq	Homo sapiens centrosomal protein 170kDa pseudogene 1 (CEP170P1), non-coding RNA.	Coding	chr4	119437495 - 119475359	+	899.52	1123.88	841.3	924.29	777.91	835.87	716.31	625.44	724.52	211.7	261.88	260.17	1277.17	1309.44	1397.36	778.37	801.38	897.33	690.16	732.67	157.83	253.51	-6.77826	-3.91999	6.28282	-3.51338	6.94389	5.90655	1.18463	2.07858	6.0344	-4.08729	3.16141	1.01676	-0.166988	-0.463237	-1.9606	-0.296249	-1.79362
TC18000070.hg.1	CEP192	centrosomal protein 192kDa	NM_032142	NM_032142	RefSeq	Homo sapiens centrosomal protein 192kDa (CEP192), mRNA.	Coding	chr18	12991361 - 13125051	+	400.18	448.13	325.24	441.36	430.9	474.44	533.57	545.6	654.84	981.05	895.99	976.65	440.91	508.44	489.84	424.69	375.99	484.61	390.38	485.5	564.02	723.06	-6.4136	-3.16204	3.21169	-2.69215	5.25782	0.882858	-6.60303	-7.0046	-4.56995	-5.68811	-3.24976	-3.9658	0.209821	0.569531	1.29319	0.35971	1.08337
TC12001791.hg.1	CEP290	centrosomal protein 290kDa	NM_025114	NM_025114	RefSeq	Homo sapiens centrosomal protein 290kDa (CEP290), mRNA.	Coding	chr12	88442790 - 88535993	-	191.23	236.66	121.65	223.34	155.42	177.72	261.98	185.69	225.45	73.59	96.73	71.74	186.83	209.72	264.27	152.62	141.13	180.43	151.63	160.13	71.75	79.09	-7.40959	-6.67383	-1.64659	-5.19483	1.15	3.22472	-4.13988	-4.25967	3.00621	-5.70414	1.37348	1.59746	0.0547196	0.331433	-1.14346	0.276713	-1.19818
TC07001863.hg.1	CEP41	centrosomal protein 41kDa	NM_018718	NM_018718	RefSeq	Homo sapiens centrosomal protein 41kDa (CEP41), transcript variant 1, mRNA.	Coding	chr7	130036375 - 130082274	-	94.13	91.93	65.19	154.78	154.31	145.46	168.71	160.03	172.69	65.69	76.45	72.97	108.59	126.95	134.99	148.26	129.24	153.17	146.89	166.7	97.19	117.29	-0.372272	0.569503	-6.97328	-5.16694	4.87897	5.99734	-5.99091	-4.84112	-6.80975	-5.15188	-3.96832	-3.07934	0.874205	1.01567	-0.207449	0.141466	-1.08165
TC04000859.hg.1	CEP44	centrosomal protein 44kDa	NM_001145314	NM_001145314	RefSeq	Homo sapiens centrosomal protein 44kDa (CEP44), transcript variant 2, mRNA.	Coding	chr4	175204828 - 175254531	+	128.44	126.47	82.78	175.9	124.35	176.95	230.94	193.28	278	382.64	381.25	325.5	102.41	113.35	129.38	171.16	122.04	150.03	123.64	162.08	224.71	250.65	-5.00238	-0.905182	3.53196	-3.01159	1.80624	-1.91321	-5.20633	-5.89544	1.54992	-5.67514	-2.3133	-2.19807	0.50842	1.06868	1.71405	0.560264	1.20563
[truncated: 4,668 more rows]
[truncated: 43 more columns]

## Sheet: Legend Table S3B
Supplementary Table S3B, relating to Figure 2. Lists of genes DE (B value at least 2.945, p-value below 0.01, fold change at least 2, and expression levels in all replicates at any population at least 100) between different populations during maturation of Adult or Neonatal Erythroblasts (AB-EBs or CB-EBs) in SEM-F, cultured for between 0 and 14 days (d0-d14). Affymetrix HTA 2.0 Probe IDs, Gene S…
[truncated: 9 more rows]

[truncated: 2 more sheets: Table S3B_Up-Regulated, Table S3B_Down-Regulated]
