# Supplementary material for: Distinct gene expression program dynamics during erythropoiesis from human induced pluripotent stem cells compared with adult and cord blood progenitors
Source: BMC Genomics. 2016 Oct 21;17:817. doi: 10.1186/s12864-016-3134-z (PMC5073849; doi:10.1186/s12864-016-3134-z)
Supplement: Additional file 10: Tables S5A and S5B. — Both relate to Fig. 4 and contain annotations, linear expression values, statistical parameters and fold changes of differentially expressed genes between different populations during maturation of Adult and hiPSC Erythroblasts in SEM-i. Inclusion criteria for differentially expressed genes: B value of at least 2.945, p-value below 0.01, fold change of at least 2, and expression levels in all replicates at any population of at least 100. Erythroblasts were cultured for between 0 and 14 days (d0-d14). Upregulated and downregulated genes are listed separately in Table S5B. (XLSX 5326 kb) [file 12864_2016_3134_MOESM10_ESM.xlsx]

## Sheet: Table S5A Legend
Supplementary Table 5A, relating to Figure 4. Annotations, linear expression values, statistical parameters and fold changes of genes DE (B value at least 2.945, p-value below 0.01, fold change at least 2, and expression levels in all replicates at any population at least 100) between different populations during maturation of Adult and hiPSC Erythroblasts (AB-EBs and hiPSC-EBs) in SEM-i, culture…
Key to populations:
AB_d0_CD34+	Adult progenitors isolated at d0 using CD34-specific magnetic beads.
AB_d7_CD71+	AB-EBs cultured for 7 days in SEM-i and then isolated using CD71-specific magnetic beads.
AB_d14_CD235a+	AB-EBs cultured for 14 days in SEM-i and then isolated using CD235a-specific magnetic beads.
hiPSC_d0_CD34+	hiPSC progenitors isolated at d0 using CD34-specific magnetic beads.
hiPSC_d7_CD71+	hiPSC-EBs cultured for 7 days in SEM-i and then isolated using CD71-specific magnetic beads.
hiPSC_d14_CD235a+	hiPSC-EBs cultured for 14 days in SEM-i and then isolated using CD235a-specific magnetic beads.

## Sheet: S5A
Original Data																																B-Values						Log(FC)						FC
Probe Set ID	Gene Symbol	Gene Description	Gene Accession	mRNA Accession	mRNA Source	mRna - Description	Coding/Noncoding	Chromosome	Genomic Position	Strand	AB23_d0_CD34+	AB24_d0_CD34+	AB42_d0_CD34+	AB32_d7_SEM-i_CD71+	AB35_d7_SEM-i_CD71+	AB46_d7_SEM-i_CD71+	AB47_d7_SEM-i_CD71+	AB48_d7_SEM-i_CD71+	AB32_d14_SEM-i_CD235a+	AB33_d14_SEM-i_CD235a+	AB35_d14_SEM-i_CD235a+	hiPSC_iOCE1-1_d0_CD34+	hiPSC_iOCE1-2_d0_CD34+	hiPSC_iOCE1-3_d0_CD34+	hiPSC_iC18_d7_SEM-i_CD71+	hiPSC_iOC1_d7_SEM-i_CD71+	hiPSC_iOCE1-4_d7_SEM-i_CD71+	hiPSC_iOCE1-5_d7_SEM-i_CD71+	hiPSC_iC18_d14_SEM-i_CD235a+	hiPSC_iOC1_d14_SEM-i_CD235a+	hiPSC_iOCE1_d14_SEM-i_CD235a+	AB_d0_CD34+_vs_AB_d7_CD71+_Bvalues	AB_d0_CD34+_vs_AB_d14_CD235a+_Bvalues	AB_d7_CD71+_vs_AB_d14_CD235a+_Bvalues	hiPSC_d0_vs_hiPSC_d7_CD71+_Bvalues	hiPSC_d0_vs_hiPSC_d14_CD235a+_Bvalues	hiPSC_d7_CD71+_vs_hiPSC_d14_CD235a+_Bvalues	AB_d0_CD34+_vs_AB_d7_CD71+_LogFCs	AB_d0_CD34+_vs_AB_d14_CD235a+_LogFCs	AB_d7_CD71+_vs_AB_d14_CD235a+_LogFCs	hiPSC_d0_vs_hiPSC_d7_CD71+_LogFCs	hiPSC_d0_vs_hiPSC_d14_CD235a+_LogFCs	hiPSC_d7_CD71+_vs_hiPSC_d14_CD235a+_LogFCs	AB_d0_CD34+_vs_AB_d7_CD71+_FCs	AB_d0_CD34+_vs_AB_d14_CD235a+_FCs	AB_d7_CD71+_vs_AB_d14_CD235a+_FCs	hiPSC_d0_vs_hiPSC_d7_CD71+_FCs	hiPSC_d0_vs_hiPSC_d14_CD235a+_FCs	hiPSC_d7_CD71+_vs_hiPSC_d14_CD235a+_FCs
TC12000139.hg.1	A2M-AS1	A2M antisense RNA 1	NR_026971	NR_026971	RefSeq	Homo sapiens A2M antisense RNA 1 (A2M-AS1), non-coding RNA.	Coding	chr12	9217773 - 9220651	+	250.86	324.7	310.12	64.93	62.11	62.09	70.95	77.53	90.15	86.48	114.92	76.51	111.94	110.29	78.88	70.89	87.73	80.04	77.06	81.21	88.49	11.5325	4.31675	-1.80815	-5.44675	-6.31634	-6.77423	-2.12494	-1.60578	0.519158	-0.309752	-0.256793	0.0529597	0.22926	0.328557	1.43312	0.80678	0.836946	1.03739
TC12001547.hg.1	AAAS	achalasia, adrenocortical insufficiency, alacrimia	NM_001173466	NM_001173466	RefSeq	Homo sapiens achalasia, adrenocortical insufficiency, alacrimia (AAAS), transcript variant 2, mRNA.	Coding	chr12	53701240 - 53718542	-	624.97	575.41	482.49	1568.61	1189.36	1351.01	1161.71	1060.33	609.41	546.28	527.21	710.84	836.27	811.81	1363.37	1077.44	1501.45	1406.71	1219.89	1136.16	1158.78	3.8421	-7.54896	4.79735	0.425351	-0.313979	-5.9742	1.1692	0.00551841	-1.16368	0.758749	0.578224	-0.180525	2.24887	1.00383	0.446373	1.69202	1.49301	0.882382
TC12001003.hg.1	AACS	acetoacetyl-CoA synthetase	NM_023928	NM_023928	RefSeq	Homo sapiens acetoacetyl-CoA synthetase (AACS), mRNA.	Coding	chr12	125549925 - 125627873	+	164.43	179.88	180.52	500.38	367.3	406.65	332.82	352.09	266.51	263.6	217.51	175.93	200.6	199.53	170.68	178.24	202.25	192.99	178.47	208.37	258.95	4.19047	-3.35118	-1.20086	-7.27132	-7.0692	-5.9469	1.14934	0.505652	-0.643684	-0.0461977	0.150525	0.196722	2.21812	1.41976	0.640076	0.968485	1.10997	1.14609
TC04001730.hg.1	AADAT	aminoadipate aminotransferase	NM_016228	NM_016228	RefSeq	Homo sapiens aminoadipate aminotransferase (AADAT), transcript variant 1, mRNA.	Coding	chr4	170981373 - 171012850	-	212.75	250.39	155.13	105.78	86.55	70.98	70.61	78.46	61.3	64.02	80.17	494.24	441.58	623.64	127.22	109.14	108.03	117.24	65.46	70.64	71.96	2.83123	2.70072	-6.0517	10.2619	11.5401	1.97868	-1.31038	-1.57171	-0.26133	-2.15927	-2.89203	-0.732764	0.403215	0.33641	0.834318	0.22387	0.134714	0.60175
TC09001377.hg.1	AAED1	AhpC/TSA antioxidant enzyme domain containing 1	NM_153698	NM_153698	RefSeq	Homo sapiens AhpC/TSA antioxidant enzyme domain containing 1 (AAED1), mRNA.	Coding	chr9	99401859 - 99417599	-	956.19	937.12	504.71	240.63	237	268.86	249.18	248.81	77.48	140.76	81.44	394.09	320.57	290.23	246.85	334.94	272.21	251.19	310.46	313.45	356.63	4.25519	4.96828	3.63371	-5.7209	-7.61709	-5.302	-1.62617	-2.99735	-1.37118	-0.276861	-0.0264301	0.250431	0.323947	0.12523	0.386576	0.825385	0.981847	1.18956
TC16001234.hg.1	AARS	alanyl-tRNA synthetase	NM_001605	NM_001605	RefSeq	Homo sapiens alanyl-tRNA synthetase (AARS), mRNA.	Coding	chr16	70286288 - 70323412	-	317.13	378.45	359.47	2093.83	1917.39	1889.89	1720.45	1521.33	2407.77	3089.36	2129.28	892.63	1021.47	1135.58	2461.87	2500.5	3077.58	3614.87	3303.43	3405.88	3707.24	12.6257	9.46736	-3.42884	5.35752	8.46359	-5.39443	2.37392	2.84004	0.466115	1.50769	1.77738	0.269685	5.18348	7.16038	1.38138	2.84355	3.42802	1.20554
TC11000970.hg.1	AASDHPPT	aminoadipate-semialdehyde dehydrogenase-phosphopantetheinyl transferase	NM_015423	NM_015423	RefSeq	Homo sapiens aminoadipate-semialdehyde dehydrogenase-phosphopantetheinyl transferase (AASDHPPT), mRNA.	Coding	chr11	105948216 - 105969437	+	396.86	333.05	244.53	748.9	776.92	852.92	726.49	669.29	194.49	230.41	169.54	442.68	367.83	381.55	899.01	802.28	523.83	720.51	831.31	668.77	557.39	3.81904	-3.41858	10.9383	-0.573065	-0.969497	-6.76217	1.24024	-0.696285	-1.93653	0.866915	0.772803	-0.0941121	2.36239	0.617159	0.261244	1.82376	1.70859	0.936849
TC07001811.hg.1	AASS	aminoadipate-semialdehyde synthase	NM_005763	NM_005763	RefSeq	Homo sapiens aminoadipate-semialdehyde synthase (AASS), nuclear gene encoding mitochondrial protein, mRNA.	Coding	chr7	121713598 - 121784344	-	359.77	282.63	197.08	189.55	157.1	265.53	233.25	212.57	169.47	282.03	294.24	384.7	333.79	354.12	226.73	299.68	179.29	240.56	116.51	153.53	139.3	-5.9519	-7.33399	-6.96192	-2.44272	5.65241	-1.03996	-0.383	-0.1703	0.2127	-0.617365	-1.39658	-0.779216	0.766841	0.888658	1.15886	0.65186	0.379828	0.582683
TC17000444.hg.1	AATF	apoptosis antagonizing transcription factor	NM_012138	NM_012138	RefSeq	Homo sapiens apoptosis antagonizing transcription factor (AATF), mRNA.	Coding	chr17	35306175 - 35414171	+	874.48	922.14	531.43	1481.75	1309.36	1449.5	1270.67	1249.47	325.6	418.47	371.67	550.4	609.86	527.96	1074.03	1070.9	1034.77	1174.3	1200.15	1259.65	1003.5	-0.712556	-1.45033	11.4888	4.61407	3.38821	-6.64957	0.839223	-1.02701	-1.86624	0.952875	1.03256	0.0796838	1.78909	0.490725	0.274288	1.93573	2.04565	1.05679
TC16000148.hg.1	ABAT	4-aminobutyrate aminotransferase	NM_000663	NM_000663	RefSeq	Homo sapiens 4-aminobutyrate aminotransferase (ABAT), nuclear gene encoding mitochondrial protein, transcript variant 2, mRNA.	Coding	chr16	8768422 - 8878432	+	218.29	239.89	218.87	116.61	120.11	139.07	122.72	137.81	168.06	155.06	188.16	191.45	242.33	227.55	535.39	421.44	589.68	710.24	573.6	653	912.99	3.9267	-4.33954	-2.20638	3.34315	4.34641	-5.57585	-0.828916	-0.40831	0.420606	1.33766	1.67253	0.33487	0.562952	0.753505	1.33849	2.52742	3.18774	1.26126
TC01003949.hg.1	ABCB10	ATP-binding cassette, sub-family B (MDR/TAP), member 10	NM_012089	NM_012089	RefSeq	Homo sapiens ATP-binding cassette, sub-family B (MDR/TAP), member 10 (ABCB10), nuclear gene encoding mitochondrial protein, mRNA.	Coding	chr1	229652329 - 229694442	-	286.17	308.26	210.32	1262.39	1225.5	1175.16	1146.77	760.44	2387.13	1993.79	2031.7	218.07	232.01	191.63	2180.34	1819.45	1743.22	2197.99	1127.49	1159.8	862.79	6.84672	9.70108	0.905059	14.5105	9.24136	1.6452	2.05037	3.00855	0.958186	3.21099	2.28752	-0.923475	4.14211	8.04756	1.94287	9.25988	4.88216	0.527238
TC02005056.hg.1	ABCB6	ATP-binding cassette, sub-family B (MDR/TAP), member 6	NM_005689	NM_005689	RefSeq	Homo sapiens ATP-binding cassette, sub-family B (MDR/TAP), member 6 (ABCB6), nuclear gene encoding mitochondrial protein, mRNA.	Coding	chr2	220074488 - 220083712	-	117.5	110.14	139.95	443.16	349.2	281.86	281.77	263.72	1527.62	1539.35	1625.55	185.46	212.16	218.03	711.36	530.17	685.31	996.73	1299.59	1322.15	1522.3	3.63317	13.2091	9.7819	5.36545	12.6816	-0.160309	1.38244	3.68114	2.2987	1.79915	2.75073	0.951578	2.60709	12.8272	4.92013	3.48016	6.73058	1.93399
TC0X001164.hg.1	ABCB7	ATP-binding cassette, sub-family B (MDR/TAP), member 7	NM_004299	NM_004299	RefSeq	Homo sapiens ATP-binding cassette, sub-family B (MDR/TAP), member 7 (ABCB7), nuclear gene encoding mitochondrial protein, transcript variant 1, mRNA.	Coding	chrX	74273105 - 74376132	-	835.31	928.45	519.65	778.66	872.62	1012.24	990.43	903.17	653.13	755.75	474.61	596.57	409.19	517.47	1506.43	1312.74	1474.83	1337.51	871.7	709.41	521.02	-6.20757	-6.98157	-2.72006	6.35574	-5.41356	1.54129	0.296884	-0.260885	-0.557769	1.4859	0.450284	-1.03562	1.22849	0.834576	0.679352	2.80092	1.36631	0.487807
TC03002064.hg.1	ABCC5	ATP-binding cassette, sub-family C (CFTR/MRP), member 5	NM_001023587	NM_001023587	RefSeq	Homo sapiens ATP-binding cassette, sub-family C (CFTR/MRP), member 5 (ABCC5), transcript variant 2, mRNA.	Coding	chr3	183637722 - 183735803	-	255.82	248.44	176.28	651.28	580.25	486.33	515.26	433.13	641.37	708.34	491.76	256.96	267.83	217.64	758	710.55	874.46	812.29	776.61	818.2	974.35	3.10708	1.99052	-6.66687	8.85986	7.78351	-6.45127	1.23843	1.43922	0.200787	1.67378	1.78976	0.115981	2.35942	2.71174	1.14932	3.19049	3.45757	1.08371
TC04000709.hg.1	ABCE1	ATP-binding cassette, sub-family E (OABP), member 1	NM_001040876	NM_001040876	RefSeq	Homo sapiens ATP-binding cassette, sub-family E (OABP), member 1 (ABCE1), transcript variant 2, mRNA.	Coding	chr4	146019084 - 146050676	+	597.07	584.6	353.58	951.26	933.87	1156.86	1072.72	894.48	174.06	301.67	115.81	506.57	378.25	385.47	694.76	664.36	379.11	614.86	403.69	338.73	281.69	0.563974	-1.92885	6.0941	-5.27556	-5.92212	-2.49917	1.0021	-1.44769	-2.44979	0.448932	-0.313076	-0.762008	2.00291	0.366608	0.183038	1.36503	0.804924	0.589675
TC07002034.hg.1	ABCF2	ATP-binding cassette, sub-family F (GCN20), member 2	NM_005692	NM_005692	RefSeq	Homo sapiens ATP-binding cassette, sub-family F (GCN20), member 2 (ABCF2), nuclear gene encoding mitochondrial protein, transcript variant 2, mRNA.	Coding	chr7	150904923 - 150924317	-	288.63	316.13	234.37	929.46	719.24	883.8	741.89	607.7	412.8	522.16	392.13	419.26	421.84	391.69	651.19	582.03	878.65	827.34	559.65	508.69	563.14	5.2081	-2.82384	-0.049235	0.107925	-2.45711	-4.00644	1.46739	0.660913	-0.806474	0.818901	0.403517	-0.415384	2.76521	1.58108	0.571777	1.76406	1.32273	0.74982
TC21000198.hg.1	ABCG1	ATP-binding cassette, sub-family G (WHITE), member 1	NM_207629	NM_207629	RefSeq	Homo sapiens ATP-binding cassette, sub-family G (WHITE), member 1 (ABCG1), transcript variant 7, mRNA.	Coding	chr21	43619799 - 43720714	+	375.86	262.05	309.09	74.84	75.6	82.34	84.3	91.92	104.15	101.81	120.13	129.38	137.18	129.7	92.72	104.81	111.1	88.6	108.8	140.26	101.39	9.91866	3.94745	-2.35507	-2.778	-6.60785	-5.7046	-1.93668	-1.52631	0.410367	-0.416963	-0.191055	0.225908	0.261218	0.347165	1.32902	0.749	0.875965	1.16951
TC04001370.hg.1	ABCG2	ATP-binding cassette, sub-family G (WHITE), member 2	NM_004827	NM_004827	RefSeq	Homo sapiens ATP-binding cassette, sub-family G (WHITE), member 2 (ABCG2), transcript variant 1, mRNA.	Coding	chr4	89011416 - 89152474	-	41.07	66.84	51.99	133.59	90.68	126.34	81.94	56.46	427.48	499.82	365.79	302.48	171.71	213.9	1705.1	928.17	1769.5	1023.76	1053.03	629.12	503.03	-3.79656	8.54775	4.70207	5.42354	0.222839	-3.25221	0.836635	3.03234	2.19571	2.5439	1.63557	-0.908327	1.78588	8.18138	4.58115	5.83162	3.1071	0.532802
TC03000566.hg.1	ABHD10	abhydrolase domain containing 10	NM_018394	NM_018394	RefSeq	Homo sapiens abhydrolase domain containing 10 (ABHD10), nuclear gene encoding mitochondrial protein, transcript variant 1, mRNA.	Coding	chr3	111697828 - 111712210	+	223.14	233.05	151.83	275.56	339.58	408.6	323.62	270.93	74.82	95.73	44.58	204.89	153.47	141.71	305.9	253.01	209.82	175.84	147.92	136.01	99.16	-2.41696	-0.187893	5.99381	-4.70095	-5.63478	-1.24191	0.684124	-1.54268	-2.2268	0.490335	-0.386463	-0.876797	1.60673	0.343247	0.213632	1.40477	0.765003	0.544575
TC18000402.hg.1	ABHD3	abhydrolase domain containing 3	NM_138340	NM_138340	RefSeq	Homo sapiens abhydrolase domain containing 3 (ABHD3), mRNA.	Coding	chr18	19230858 - 19284766	-	274.73	299.28	259.29	209.87	126.9	173.08	150.49	136.06	106.74	112.49	94.51	121.4	133.3	116.96	397.11	431.53	433.25	530.45	584.12	789.73	605.64	-0.262501	4.73776	-2.66487	9.58627	10.0174	-2.18488	-0.823651	-1.41055	-0.586895	1.84853	2.40187	0.553341	0.56501	0.376169	0.665774	3.60134	5.28489	1.46748
TC14000130.hg.1	ABHD4	abhydrolase domain containing 4	NM_022060	NM_022060	RefSeq	Homo sapiens abhydrolase domain containing 4 (ABHD4), mRNA.	Coding	chr14	23067146 - 23082121	+	406.75	423.15	327.56	307.26	361.19	332.36	245.2	278.61	1368.41	1042.89	1800.62	335.61	342.68	375.36	526.11	517.93	696.83	562.52	1407.65	975.95	918.97	-5.03473	3.65486	8.17006	0.224315	4.84058	0.33783	-0.343589	1.83676	2.18035	0.704567	1.62337	0.918806	0.788078	3.57208	4.53265	1.62966	3.08095	1.89055
TC03000231.hg.1	ABHD5	abhydrolase domain containing 5	NM_016006	NM_016006	RefSeq	Homo sapiens abhydrolase domain containing 5 (ABHD5), mRNA.	Coding	chr3	43731605 - 43775863	+	187.28	187.29	151.65	662.88	583.95	651.09	589.27	548.12	1612.65	1888.15	2050.77	200.81	192.39	186.59	447.39	478.8	464.65	422.36	474.26	449.64	372.12	10.6144	11.7893	9.93113	7.53331	4.58608	-6.67945	1.79444	3.39905	1.60461	1.22898	1.15349	-0.0754879	3.4688	10.5491	3.04114	2.34401	2.22452	0.949021
TC01003566.hg.1	ABL2	v-abl Abelson murine leukemia viral oncogene homolog 2	NM_001136001	NM_001136001	RefSeq	Homo sapiens v-abl Abelson murine leukemia viral oncogene homolog 2 (ABL2), transcript variant e, mRNA.	Coding	chr1	179068462 - 179198819	-	224.51	232.39	155.98	206.7	177.42	177.39	166.35	162.17	81.83	105.8	77.25	433.8	340.36	316.06	169.66	178.02	146.16	156.88	218.82	201.01	199.42	-6.74505	0.544893	3.86683	4.16346	0.456993	-3.40903	-0.181557	-1.20168	-1.02012	-1.15012	-0.803823	0.3463	0.881751	0.434769	0.493074	0.450587	0.572829	1.2713
TC10001676.hg.1	ABLIM1	actin binding LIM protein 1	NM_001003407	NM_001003407	RefSeq	Homo sapiens actin binding LIM protein 1 (ABLIM1), transcript variant 2, mRNA.	Coding	chr10	116190869 - 116528019	-	566.11	611.62	386.01	187.84	192.57	159.34	156.58	215.13	155.94	152.48	254.6	274.71	306.61	352.36	146.91	353.13	145.71	108.3	89.18	126.73	82.73	4.78709	0.607805	-7.51208	-4.40131	4.52471	-4.57766	-1.4983	-1.48817	0.0101269	-0.872138	-1.66278	-0.790639	0.353971	0.356464	1.00704	0.546336	0.315831	0.578088
TC17000970.hg.1	ABR	active BCR-related	NM_001159746	NM_001159746	RefSeq	Homo sapiens active BCR-related (ABR), transcript variant 3, mRNA.	Coding	chr17	906758 - 1090616	-	426.92	475.73	449.16	170.98	219.02	212.2	204.48	235.59	145.04	139.75	167.59	435.06	492.94	415.32	215.51	333.44	207	164.02	146.42	190.51	134.97	5.4661	5.85473	-2.39136	-0.654268	5.2391	-4.57359	-1.11874	-1.58237	-0.463632	-1.00678	-1.52141	-0.514632	0.460497	0.333933	0.725158	0.497656	0.348345	0.699972
TC06001034.hg.1	ABRACL	ABRA C-terminal like	NM_021243	NM_021243	RefSeq	Homo sapiens ABRA C-terminal like (ABRACL), mRNA.	Coding	chr6	139349819 - 139364439	+	330.98	388.77	163.72	392.84	440.59	519.3	652.51	545.28	94.58	87.84	89.66	349.08	283.22	311.16	335.83	333.05	301.06	228.92	209.87	169.54	171.13	-3.48219	0.0553624	11.1821	-7.21262	0.53726	-1.08047	0.862958	-1.60727	-2.47022	-0.0806214	-0.778974	-0.698353	1.81876	0.32822	0.180463	0.94565	0.582781	0.616275
TC06000205.hg.1	ABT1	activator of basal transcription 1	NM_013375	NM_013375	RefSeq	Homo sapiens activator of basal transcription 1 (ABT1), mRNA.	Coding	chr6	26597171 - 26600278	+	197.92	194.8	193.59	358.27	417.77	544.59	408.96	410.48	166.31	158.12	220.09	246.25	244.28	193.29	423.41	349.46	613.34	385.2	582.65	507.5	350.33	4.35315	-7.24638	4.03594	-0.53768	-0.172392	-6.72711	1.117	-0.122309	-1.23931	0.932561	1.05178	0.119215	2.16896	0.918716	0.423575	1.90866	2.07308	1.08614
TC03000667.hg.1	ABTB1	ankyrin repeat and BTB (POZ) domain containing 1	NM_032548	NM_032548	RefSeq	Homo sapiens ankyrin repeat and BTB (POZ) domain containing 1 (ABTB1), transcript variant 1, mRNA.	Coding	chr3	127391778 - 127399769	+	279.08	255.18	374.92	159.41	158.21	152.1	162.47	189.51	383.05	350.25	465	176.87	196.28	188.83	199.1	173.81	252.06	261.05	279.76	288.41	313.88	1.50869	-5.44736	6.87611	-6.3019	0.893417	-3.87773	-0.867182	0.408124	1.27531	0.223044	0.649944	0.4269	0.548217	1.32696	2.4205	1.16719	1.56911	1.34434
TC11001544.hg.1	ABTB2	ankyrin repeat and BTB (POZ) domain containing 2	NM_145804	NM_145804	RefSeq	Homo sapiens ankyrin repeat and BTB (POZ) domain containing 2 (ABTB2), mRNA.	Coding	chr11	34172534 - 34379581	-	111.92	116.69	159.5	143.56	163.29	132.86	161.91	198.08	341.31	367.08	612.56	277.68	291.33	244.3	161.28	147.13	168.31	181.9	177.77	183.7	200.64	-5.71441	1.99763	2.99969	1.1678	-1.27698	-5.6302	0.311153	1.73444	1.42329	-0.719679	-0.53092	0.18876	1.2407	3.32751	2.68196	0.607232	0.692113	1.13978
TC18000506.hg.1	ACAA2	acetyl-CoA acyltransferase 2	NM_006111	NM_006111	RefSeq	Homo sapiens acetyl-CoA acyltransferase 2 (ACAA2), nuclear gene encoding mitochondrial protein, mRNA.	Coding	chr18	47309869 - 47340273	-	421.32	458.84	246.07	765.43	864.75	890.1	673.94	643.19	273.03	324.1	224.82	796.43	814.43	885.47	805.83	803.8	935.41	654.78	638.55	554.38	435.05	-0.0497975	-6.16854	6.03999	-7.22639	-1.94682	-2.64794	1.07075	-0.419236	-1.48999	-0.0667803	-0.632975	-0.566195	2.10053	0.747821	0.356016	0.954766	0.644845	0.675396
TC17001406.hg.1	ACACA	acetyl-CoA carboxylase alpha	NM_198834	NM_198834	RefSeq	Homo sapiens acetyl-CoA carboxylase alpha (ACACA), transcript variant 1, mRNA.	Coding	chr17	35441923 - 35766902	-	259.23	264.74	184.26	812.83	634.83	628.39	600.95	525.86	184.07	219.2	104.27	422.98	434.93	404.05	379.42	426.65	427.22	254.42	222.17	196.68	181.9	4.65116	-5.81017	4.94026	-6.65388	4.60413	-0.645622	1.4444	-0.529242	-1.97364	-0.207209	-1.07508	-0.867873	2.72149	0.692919	0.25461	0.866211	0.474644	0.547954
TC03003341.hg.1	ACAD11	acyl-CoA dehydrogenase family, member 11	NM_032169	NM_032169	RefSeq	Homo sapiens acyl-CoA dehydrogenase family, member 11 (ACAD11), mRNA.	Coding	chr3	132276982 - 132379567	-	275.25	298.99	188.02	131.07	123.07	148.22	147.48	146.3	56.82	109.87	54.88	150.61	141.67	184.59	112.84	105.2	106.5	93.64	72.47	64.05	52.91	0.328453	1.09333	-0.701827	-0.880728	3.8092	0.508469	-0.843841	-1.83237	-0.988528	-0.59836	-1.33445	-0.736086	0.557158	0.280803	0.503992	0.660505	0.396544	0.600366
TC03000684.hg.1	ACAD9	acyl-CoA dehydrogenase family, member 9	NM_014049	NM_014049	RefSeq	Homo sapiens acyl-CoA dehydrogenase family, member 9 (ACAD9), nuclear gene encoding mitochondrial protein, transcript variant 1, mRNA.	Coding	chr3	128598333 - 128634910	+	508.52	498.37	398.16	935.93	786.44	936.21	895.56	833.18	358.98	510.23	358.83	474.61	449.47	415.4	777.08	718.74	829.59	853.17	686	709.71	714.81	3.56449	-6.91604	4.32662	3.00681	1.15967	-5.68997	0.911041	-0.206173	-1.11721	0.830702	0.657843	-0.172859	1.8804	0.866834	0.460983	1.77855	1.57772	0.887083
TC10000896.hg.1	ACADSB	acyl-CoA dehydrogenase, short/branched chain	NM_001609	NM_001609	RefSeq	Homo sapiens acyl-CoA dehydrogenase, short/branched chain (ACADSB), nuclear gene encoding mitochondrial protein, mRNA.	Coding	chr10	124768429 - 124817827	+	238.19	228.69	135.7	289.74	353.45	388.23	297.8	274.81	96.65	126.14	92	158.57	141.31	128.52	226.03	224.66	175.7	151.14	274.92	239.99	187.07	-2.80183	-2.65034	7.06519	-4.38822	-1.65628	-5.8092	0.707215	-0.906785	-1.614	0.429656	0.699863	0.270207	1.63265	0.533373	0.326691	1.34691	1.62435	1.20598
TC17000089.hg.1	ACAP1	ArfGAP with coiled-coil, ankyrin repeat and PH domains 1	NM_014716	NM_014716	RefSeq	Homo sapiens ArfGAP with coiled-coil, ankyrin repeat and PH domains 1 (ACAP1), mRNA.	Coding	chr17	7239848 - 7254797	+	1106.36	939.16	1218.71	503.56	457.88	463.35	433.51	547.39	212.01	204.78	208.92	263.21	193.7	185.62	138	218.87	243.23	169.76	115.77	143.25	149.62	5.74886	9.23704	7.94177	-6.98904	-2.46677	-4.39054	-1.17389	-2.37508	-1.20119	-0.170657	-0.643764	-0.473107	0.443224	0.192765	0.434917	0.888438	0.640041	0.720412
TC11000979.hg.1	ACAT1	acetyl-CoA acetyltransferase 1	NM_000019	NM_000019	RefSeq	Homo sapiens acetyl-CoA acetyltransferase 1 (ACAT1), nuclear gene encoding mitochondrial protein, mRNA.	Coding	chr11	107992243 - 108018891	+	116.13	108.09	98.74	604.98	620.53	606.25	540.28	462.61	279.29	368.7	157.32	172.5	125.96	109.27	271.49	314.79	360.68	262.2	168.87	181.07	230.95	12.7744	-1.6416	-0.375554	2.06623	-4.40037	-1.51909	2.39153	1.23608	-1.15546	1.16835	0.524194	-0.644155	5.24715	2.35557	0.448924	2.24754	1.43813	0.639867
TC06001147.hg.1	ACAT2	acetyl-CoA acetyltransferase 2	NM_005891	NM_005891	RefSeq	Homo sapiens acetyl-CoA acetyltransferase 2 (ACAT2), mRNA.	Coding	chr6	160181360 - 160200144	+	197.71	175.24	157.01	908.09	841.93	819.43	735.57	745.93	192.97	214.8	204.23	411.48	488.09	428.39	402.98	354	360.62	384.54	345.84	314.4	413.48	12.5824	-6.51311	13.0681	-5.32254	-5.15371	-6.68501	2.19929	0.212664	-1.98662	-0.23528	-0.312124	-0.0768432	4.59252	1.15883	0.252329	0.84952	0.805455	0.94813
TC07001680.hg.1	ACHE	acetylcholinesterase	NM_000665	NM_000665	RefSeq	Homo sapiens acetylcholinesterase (ACHE), transcript variant E4-E6, mRNA.	Coding	chr7	100487615 - 100494594	-	211.06	196.46	289.28	238.76	234.59	225.44	236.33	254.23	502.38	469.57	645.85	243.76	268.07	264.19	315.39	251.24	332.48	367.88	336.61	340.95	378.47	-7.45588	0.878111	6.23793	-5.47609	-2.01075	-6.21176	0.0542915	1.22232	1.16803	0.279794	0.443723	0.163929	1.03835	2.33322	2.24705	1.21402	1.36011	1.12033
TC17001520.hg.1	ACLY	ATP citrate lyase	NM_001096	NM_001096	RefSeq	Homo sapiens ATP citrate lyase (ACLY), transcript variant 1, mRNA.	Coding	chr17	40023161 - 40075272	-	1066.69	1113.53	736.55	3320.44	2797.77	3062.15	2427.22	2180.19	666.21	718.5	423.96	1995.12	2223.43	2034.8	1384.16	1408.58	1193.92	1353.63	1116.54	903.04	866.95	4.39256	-4.16901	7.69907	0.874391	3.94979	-2.17606	1.51108	-0.702676	-2.21375	-0.644102	-1.12274	-0.478642	2.85023	0.614432	0.215573	0.639891	0.45922	0.717653
TC07000578.hg.1	ACN9	ACN9 homolog (S. cerevisiae)	NM_020186	NM_020186	RefSeq	Homo sapiens ACN9 homolog (S. cerevisiae) (ACN9), mRNA.	Coding	chr7	96745902 - 96811075	+	47.29	47.03	30.47	173.16	122.34	200.43	169.42	127.75	22.72	29.17	22.73	69.55	58.88	50.78	130.51	108.77	96.84	101	93.73	102.59	95.76	5.49962	-3.21475	10.5988	1.00481	-0.237585	-6.13053	1.93443	-0.723153	-2.65759	0.8736	0.715555	-0.158045	3.82228	0.605772	0.158485	1.83223	1.64211	0.896239
TC06000147.hg.1	ACOT13	acyl-CoA thioesterase 13	NM_001160094	NM_001160094	RefSeq	Homo sapiens acyl-CoA thioesterase 13 (ACOT13), transcript variant 2, mRNA.	Coding	chr6	24667263 - 24705295	+	192.77	149.75	139.16	314.19	376.6	399.27	361.8	299.7	165.65	153.65	164.3	209.68	202.99	218.61	376.52	320.12	363.52	409.99	608.39	552.8	516.18	3.77599	-7.5418	5.78176	2.31591	7.45461	-0.315826	1.13142	0.0193124	-1.11211	0.799588	1.40722	0.607635	2.19075	1.01348	0.462617	1.7406	2.65226	1.52376
TC20000890.hg.1	ACOT8	acyl-CoA thioesterase 8	NM_005469	NM_005469	RefSeq	Homo sapiens acyl-CoA thioesterase 8 (ACOT8), mRNA.	Coding	chr20	44470360 - 44486048	-	210.09	217.42	216.48	254.43	213.54	226.17	222.49	210.38	237.29	245.59	237.75	131.42	153.35	139.53	268.91	217.39	319.54	306.19	331.63	322.04	351.51	-7.2841	-6.7634	-6.98205	1.84174	6.3662	-5.14408	0.0672755	0.162208	0.094932	0.962262	1.24626	0.284002	1.04774	1.119	1.06802	1.94836	2.37226	1.21757
TC0X000921.hg.1	ACOT9	acyl-CoA thioesterase 9	NM_001033583	NM_001033583	RefSeq	Homo sapiens acyl-CoA thioesterase 9 (ACOT9), nuclear gene encoding mitochondrial protein, transcript variant 2, mRNA.	Coding	chrX	23720370 - 23784592	-	217.39	219.82	187.8	337.25	279.94	316.22	234.1	212.29	87.02	93.02	72.44	282.67	221.7	209.85	293.71	223.52	243.21	184.68	237.94	248.87	258.12	-4.93179	3.41281	6.58368	-7.35727	-7.46744	-6.69817	0.387337	-1.31197	-1.69931	-0.018522	0.0723154	0.0908374	1.30798	0.40277	0.307934	0.987244	1.0514	1.06499
TC0X000389.hg.1	ACRC	acidic repeat containing	NM_052957	NM_052957	RefSeq	Homo sapiens acidic repeat containing (ACRC), mRNA.	Coding	chrX	70797874 - 70833433	+	53.79	56.51	68.32	61.16	62.98	56.12	58.22	59.1	411.39	552.48	524.73	40.54	49.7	42.25	52.19	47.74	61.99	54.9	109.03	103.22	99.05	-7.55164	10.294	16.3703	-4.99965	5.60113	3.44867	0.00608331	3.05521	3.04913	0.294772	1.23697	0.9422	1.00423	8.31209	8.27712	1.22669	2.35703	1.92146
TC04001809.hg.1	ACSL1	acyl-CoA synthetase long-chain family member 1	NM_001995	NM_001995	RefSeq	Homo sapiens acyl-CoA synthetase long-chain family member 1 (ACSL1), mRNA.	Coding	chr4	185676749 - 185747972	-	395.84	676.26	349.17	619.07	637.74	696.27	738.26	619.51	997.73	885.64	466.61	95.73	108.05	92.83	205.58	594.08	264.95	150.06	428.83	517.9	259.69	-4.23641	-5.38059	-7.15419	-2.33997	3.67195	-5.98317	0.541453	0.713721	0.172267	1.41994	1.96949	0.549552	1.45544	1.64003	1.12683	2.67574	3.91629	1.46363
TC02001350.hg.1	ACSL3	acyl-CoA synthetase long-chain family member 3	NM_004457	NM_004457	RefSeq	Homo sapiens acyl-CoA synthetase long-chain family member 3 (ACSL3), transcript variant 1, mRNA.	Coding	chr2	223725652 - 223809357	+	257.7	250.02	242.11	815.99	701.03	844.62	855.44	651.44	393.33	423.11	161.98	475.86	448.9	417.01	547.9	644.13	424.33	422.72	598.45	530.28	461.28	9.29852	-7.19125	-0.386476	-6.7894	-5.8743	-6.79024	1.62219	0.263063	-1.35913	0.167534	0.238872	0.0713375	3.07843	1.20002	0.389817	1.12314	1.18007	1.05069
TC0X002337.hg.1	ACSL4	acyl-CoA synthetase long-chain family member 4	NM_004458	NM_004458	RefSeq	Homo sapiens acyl-CoA synthetase long-chain family member 4 (ACSL4), transcript variant 1, mRNA.	Coding	chrX	108872579 - 108976632	-	384.39	437.76	187.4	1113.34	1832.15	2059.8	1661.98	1984.98	377.24	592.39	149.53	250	177.67	172.16	371.16	491.13	149.22	105.68	140.43	112.53	50.59	4.36125	-7.54778	1.83141	-7.22406	-3.72351	-4.22559	2.42091	0.0278777	-2.39303	0.23303	-1.08593	-1.31896	5.35509	1.01951	0.190382	1.1753	0.471088	0.400824
TC10000813.hg.1	ACSL5	acyl-CoA synthetase long-chain family member 5	NM_016234	NM_016234	RefSeq	Homo sapiens acyl-CoA synthetase long-chain family member 5 (ACSL5), transcript variant 1, mRNA.	Coding	chr10	114133776 - 114188138	+	776.77	783.73	601.65	1160.75	1012.6	1344.68	1088.5	1085.41	253.11	241.69	147.87	172.24	117.27	115.38	148.26	246.86	116.86	94.76	74.01	58.2	57.28	-0.290515	2.8841	9.66973	-7.30047	0.626172	-1.33178	0.663198	-1.77984	-2.44304	0.097856	-1.07989	-1.17774	1.58359	0.291216	0.183896	1.07018	0.473066	0.442043
TC05001761.hg.1	ACSL6	acyl-CoA synthetase long-chain family member 6	NM_001009185	NM_001009185	RefSeq	Homo sapiens acyl-CoA synthetase long-chain family member 6 (ACSL6), transcript variant 2, mRNA.	Coding	chr5	131142683 - 131347936	-	40.73	38.1	52.68	43.27	42.25	39.33	42.9	44.94	309.95	242.08	204.44	39.9	43.47	42.12	69.85	69.43	100.77	99.31	88.78	113.38	95.2	-7.51713	7.19473	13.1547	1.40843	5.20571	-5.92102	-0.0303274	2.51728	2.54761	0.99755	1.23779	0.240242	0.979198	5.72502	5.84664	1.99661	2.35837	1.18119
TC16000929.hg.1	ACSM1	acyl-CoA synthetase medium-chain family member 1	NM_052956	NM_052956	RefSeq	Homo sapiens acyl-CoA synthetase medium-chain family member 1 (ACSM1), mRNA.	Coding	chr16	20634559 - 20710212	-	52.52	49.87	48.83	52.13	58.88	56.95	60.99	59.62	73.83	68.81	75.71	37.7	42.06	39.63	108.7	110.6	146.26	119.59	180.78	172.17	134.12	-5.51961	-2.52225	-2.81068	7.90075	8.67288	-3.80447	0.193856	0.529501	0.335645	1.59881	2.01792	0.419114	1.14382	1.44343	1.26194	3.02893	4.05001	1.33711
TC16000222.hg.1	ACSM3	acyl-CoA synthetase medium-chain family member 3	ENST00000501740	ENST00000501740	ENSEMBL	cdna:known chromosome:GRCh37:16:20685832:20766930:1 gene:ENSG00000005187 gene_biotype:protein_coding transcript_biotype:processed_transcript	Coding	chr16	20685853 - 20693496	+	764.38	727.28	328.92	290.07	360.9	472.06	353.77	484.73	141.56	212.53	121.12	146.69	77.43	71.7	1386.94	1753.68	2304.42	2079.66	2806.53	3374.43	2908.7	-5.62227	0.110768	1.59382	10.9831	11.3454	-1.60604	-0.559453	-1.88301	-1.32355	4.30643	5.01527	0.708841	0.678559	0.271118	0.39955	19.7863	32.3405	1.63449
TC16000223.hg.1	ACSM3	acyl-CoA synthetase medium-chain family member 3	NM_202000	NM_202000	RefSeq	Homo sapiens acyl-CoA synthetase medium-chain family member 3 (ACSM3), transcript variant 2, mRNA.	Coding	chr16	20775312 - 20808903	+	735.98	813.66	394.59	246.43	166.23	383.93	234.58	216.46	151.89	213.92	103.96	75.47	51.81	54.93	275.06	465.98	458.83	446.86	620.04	900.52	606.79	-0.835515	1.04266	-4.76778	8.61205	10.41	-2.21359	-1.36427	-2.04277	-0.678501	2.74913	3.54112	0.79199	0.38843	0.242697	0.624814	6.72314	11.6408	1.73146
TC20000245.hg.1	ACSS2	acyl-CoA synthetase short-chain family member 2	NM_001076552	NM_001076552	RefSeq	Homo sapiens acyl-CoA synthetase short-chain family member 2 (ACSS2), transcript variant 2, mRNA.	Coding	chr20	33459949 - 33515769	+	169.99	193.6	170.91	668.89	649.23	422.56	434.71	433.83	344.78	280.42	264.16	187.39	207.72	189.35	313.92	263.16	355.99	304.92	415.08	351.54	325.36	4.2852	-1.3912	-1.57344	0.0261772	2.26506	-5.52088	1.52078	0.727637	-0.793142	0.661071	0.895792	0.234721	2.86946	1.65592	0.577086	1.58126	1.86063	1.17668
TC15001201.hg.1	ACTC1	actin, alpha, cardiac muscle 1	NM_005159	NM_005159	RefSeq	Homo sapiens actin, alpha, cardiac muscle 1 (ACTC1), mRNA.	Coding	chr15	35080296 - 35088340	-	106.37	116.51	124.18	112.49	126.2	123.96	131.1	139.55	129.41	119.71	160.97	387.89	553.6	783.2	135.26	157.66	135.67	130.53	111.4	118.85	123.87	-6.73273	-6.50892	-7.119	5.53606	4.97671	-4.8986	0.130041	0.232102	0.102062	-1.98537	-2.22672	-0.241353	1.09432	1.17455	1.07331	0.252549	0.213644	0.845952
TC17001952.hg.1	ACTG1	actin, gamma 1	NM_001199954	NM_001199954	RefSeq	Homo sapiens actin, gamma 1 (ACTG1), transcript variant 1, mRNA.	Coding	chr17	79476997 - 79479892	-	6527.75	6933.37	6406.63	3408.05	5201.96	4928.15	5300.67	5941.49	1512.7	2048.13	1373.38	10444.7	10377.4	10635.9	5313.81	6217.46	4212.67	3539.28	2801.26	3286.76	2337.55	-4.47026	6.33275	4.50517	1.74003	8.14462	-2.03021	-0.44136	-2.03018	-1.58882	-1.15425	-1.9144	-0.760153	0.73644	0.244824	0.332443	0.449301	0.265282	0.590434
TC03000955.hg.1	ACTL6A	actin-like 6A	NM_004301	NM_004301	RefSeq	Homo sapiens actin-like 6A (ACTL6A), transcript variant 1, mRNA.	Coding	chr3	179280668 - 179306196	+	194.49	189.14	163.47	618.21	616.02	694.18	659.6	557.2	150.65	157.21	129.85	278.26	251.92	229.31	418.52	368.4	403.53	303.16	387.64	316.31	283.49	11.047	-5.48179	13.136	-2.04241	-4.69323	-6.16107	1.78651	-0.322479	-2.10899	0.554265	0.370885	-0.18338	3.44979	0.799695	0.23181	1.46842	1.29315	0.880638
TC14001255.hg.1	ACTN1	actinin, alpha 1	NM_001102	NM_001102	RefSeq	Homo sapiens actinin, alpha 1 (ACTN1), transcript variant 2, mRNA.	Coding	chr14	69340840 - 69446157	-	827.54	1085.98	730.71	697.45	922.46	909.67	876.14	930	314.38	288.86	297.53	1666.34	1895.04	1754.04	1405.78	1996.61	982.92	568.12	384.87	470.01	273.79	-7.55021	3.8916	9.08424	-5.57376	6.82041	-1.08	-0.0114222	-1.53438	-1.52296	-0.661113	-2.26841	-1.6073	0.992114	0.345228	0.347972	0.63239	0.207558	0.328212
TC19000532.hg.1	ACTN4	actinin, alpha 4	NM_004924	NM_004924	RefSeq	Homo sapiens actinin, alpha 4 (ACTN4), mRNA.	Coding	chr19	39138267 - 39222223	+	2129.52	2464.62	1802.18	3269.51	4375.43	3513.49	3584.61	3689.45	1654.56	1654.82	1479.22	3555.36	3876.1	3636.84	3388.69	3165.35	2794.55	3356.98	2379.41	2288.19	1910.4	1.11508	-4.82507	6.91733	-5.56805	1.12623	-1.35912	0.79478	-0.407893	-1.20267	-0.219211	-0.7562	-0.53699	1.73481	0.753724	0.43447	0.859035	0.592054	0.689208
TC14000345.hg.1	ACTR10	actin-related protein 10 homolog (S. cerevisiae)	NM_018477	NM_018477	RefSeq	Homo sapiens actin-related protein 10 homolog (S. cerevisiae) (ACTR10), mRNA.	Coding	chr14	58666798 - 58702353	+	472.3	455.25	365.61	455.93	366.09	451.54	377.56	337.87	620.22	796.1	403.65	375.73	305.55	287.58	618.37	588.72	627.83	707.85	965.71	934.29	1099	-7.15505	-5.93199	-4.15474	3.3396	6.8927	0.628176	-0.117082	0.447389	0.56447	0.983278	1.63617	0.652893	0.922051	1.36357	1.47884	1.97695	3.1084	1.57232
TC02000378.hg.1	ACTR2	ARP2 actin-related protein 2 homolog (yeast)	NM_001005386	NM_001005386	RefSeq	Homo sapiens ARP2 actin-related protein 2 homolog (yeast) (ACTR2), transcript variant 1, mRNA.	Coding	chr2	65454829 - 65498390	+	1636.03	1688.19	1459.35	1745.35	1752.03	2007.3	1962.76	1794.55	484.2	567.17	369.14	1782.79	1477.76	1375.91	1546.47	1862.39	1092.8	1156.63	1248.92	1153.44	890.3	-5.36834	4.74389	10.1106	-7.0165	-3.74817	-5.47526	0.216527	-1.77108	-1.98761	-0.153289	-0.499649	-0.34636	1.16193	0.29299	0.252157	0.899198	0.707279	0.786566
TC07001031.hg.1	ACTR3B	ARP3 actin-related protein 3 homolog B (yeast)	NM_001040135	NM_001040135	RefSeq	Homo sapiens ARP3 actin-related protein 3 homolog B (yeast) (ACTR3B), transcript variant 2, mRNA.	Coding	chr7	152456834 - 152552463	+	225.93	230.6	169.66	310.1	254.25	266.57	259.4	239.32	98.9	135.83	90.18	157.57	152.93	135.92	208.96	179.49	223.06	171.18	133.23	120.01	134.66	-4.43292	-1.17425	5.28973	-3.72516	-5.98565	-0.781208	0.357551	-0.95573	-1.31328	0.389478	-0.201742	-0.591221	1.28125	0.515581	0.402404	1.30992	0.8695	0.663781
TC03001473.hg.1	ACTR8	ARP8 actin-related protein 8 homolog (yeast)	NM_022899	NM_022899	RefSeq	Homo sapiens ARP8 actin-related protein 8 homolog (yeast) (ACTR8), mRNA.	Coding	chr3	53901093 - 53916296	-	286.55	312.52	191.91	355.78	338.88	338.89	325.7	292.59	126.2	176.71	126.23	356.58	303.8	306.53	461.95	554.29	530.43	522.93	569.79	571.29	556.41	-5.19353	-2.51134	5.51062	0.935028	2.55759	-6.15508	0.353278	-0.870005	-1.22328	0.683581	0.815809	0.132228	1.27746	0.547145	0.428307	1.60612	1.76028	1.09598
TC02000923.hg.1	ACVR2A	activin A receptor, type IIA	NM_001616	NM_001616	RefSeq	Homo sapiens activin A receptor, type IIA (ACVR2A), mRNA.	Coding	chr2	148602086 - 148688393	+	79.97	78.58	65.47	38.28	34.96	39.19	33.51	32.79	24.39	27.55	26.96	152.99	134.27	140.32	48.93	96.1	38.12	33.52	90.36	88.2	60.05	5.50247	5.09521	-1.44488	-0.318328	-0.478987	-4.97415	-1.06069	-1.50176	-0.441072	-1.52332	-0.863484	0.659836	0.479402	0.353121	0.736587	0.347884	0.549624	1.5799
TC11001994.hg.1	ACY3	aspartoacylase (aminocyclase) 3	NM_080658	NM_080658	RefSeq	Homo sapiens aspartoacylase (aminocyclase) 3 (ACY3), mRNA.	Coding	chr11	67410026 - 67418130	-	559.71	734.69	334.74	133.84	140.95	129.53	141.79	159.37	205.04	211.29	240.65	215.96	246.66	257.12	156.59	125.64	177.17	182.56	151.8	150.63	169.45	4.71606	-1.18401	1.33466	-2.04859	-0.321603	-6.87638	-1.87526	-1.24093	0.634332	-0.591128	-0.60723	-0.0161014	0.272577	0.4231	1.55222	0.663824	0.656456	0.988901
TC14001316.hg.1	ACYP1	acylphosphatase 1, erythrocyte (common) type	NM_001107	NM_001107	RefSeq	Homo sapiens acylphosphatase 1, erythrocyte (common) type (ACYP1), transcript variant 1, mRNA.	Coding	chr14	75519924 - 75536186	-	183.27	167.96	105.4	339.7	304.38	282.26	276.97	270.39	182.88	197.12	81.19	101.78	86.11	85.16	219.24	191.21	169.76	213.16	127.45	124.08	101.98	0.607465	-7.538	-1.7849	4.47651	-4.29769	0.620552	0.988398	-0.0495393	-1.03794	1.12146	0.370511	-0.750946	1.98398	0.966245	0.487023	2.17567	1.29281	0.594214
TC15000327.hg.1	ADAL	adenosine deaminase-like	NM_001012969	NM_001012969	RefSeq	Homo sapiens adenosine deaminase-like (ADAL), transcript variant 2, mRNA.	Coding	chr15	43622872 - 43646096	+	158.17	146.67	70.57	314.99	302.15	327.53	285.25	217.55	139.52	153.13	87.39	110.17	110.09	99.05	399.35	357.34	330.24	386.74	327.84	280.46	221.05	-0.26731	-7.52843	1.66078	10.32	4.05141	-3.61044	1.2821	0.0631974	-1.2189	1.78924	1.36017	-0.429071	2.43192	1.04478	0.429611	3.45633	2.56716	0.74274
TC10001744.hg.1	ADAM12	ADAM metallopeptidase domain 12	NM_003474	NM_003474	RefSeq	Homo sapiens ADAM metallopeptidase domain 12 (ADAM12), transcript variant 1, mRNA.	Coding	chr10	127700950 - 128077127	-	54.4	42.44	55.94	40.6	43.19	39.04	41.54	46.48	59.28	56.58	69.15	478.87	369.92	487.44	60.59	107.47	59.32	52.41	52.82	58.1	52.51	-5.23902	-6.14757	0.00701213	7.50242	12.4146	-5.9449	-0.263989	0.281552	0.545541	-2.72013	-3.02188	-0.301754	0.832782	1.2155	1.45957	0.151761	0.123118	0.811265
TC01006331.hg.1	ADAM15	ADAM metallopeptidase domain 15	NM_003815	NM_003815	RefSeq	Homo sapiens ADAM metallopeptidase domain 15 (ADAM15), transcript variant 2, mRNA.	Coding	chr1	155023422 - 155035252	+	283.32	307.19	384.83	432.24	396.63	429.79	403.81	413.39	388.48	381.34	457.46	682.11	722.34	602.1	333.69	311.01	398.44	383.34	288.96	314.98	348.62	-3.55763	-5.64387	-7.47537	2.62186	3.96897	-6.0807	0.364293	0.338926	-0.0253664	-0.910448	-1.07497	-0.164519	1.28725	1.26481	0.982571	0.53202	0.474682	0.892226
TC05001986.hg.1	ADAM19	ADAM metallopeptidase domain 19	NM_033274	NM_033274	RefSeq	Homo sapiens ADAM metallopeptidase domain 19 (ADAM19), mRNA.	Coding	chr5	156822542 - 157002783	-	264.18	207.41	529.35	65.93	68.9	64.24	67.53	74.49	94.96	89	107.5	299.97	346.46	409.62	105.54	110.84	119.61	116.74	113.95	100.93	100.53	4.68333	-0.115144	-0.228439	8.20372	7.22901	-6.39717	-2.17304	-1.66554	0.507499	-1.62695	-1.73414	-0.107182	0.221743	0.315226	1.42158	0.323771	0.300589	0.9284
TC08000190.hg.1	ADAM28	ADAM metallopeptidase domain 28	NM_014265	NM_014265	RefSeq	Homo sapiens ADAM metallopeptidase domain 28 (ADAM28), transcript variant 1, mRNA.	Coding	chr8	24151553 - 24216531	+	895.89	929.81	723.17	32.07	32.26	58.65	48.24	63.26	26.25	25.77	30.4	37.1	31.6	32.25	26.76	32.38	24.09	23.89	25.03	28.64	23.61	11.7523	15.0981	-3.66217	-4.69272	-3.68706	-6.81507	-4.2292	-4.9461	-0.716898	-0.336875	-0.386518	-0.049643	0.0533192	0.0324396	0.608404	0.791754	0.764973	0.966175
TC21000345.hg.1	ADAMTS1	ADAM metallopeptidase with thrombospondin type 1 motif, 1	NM_006988	NM_006988	RefSeq	Homo sapiens ADAM metallopeptidase with thrombospondin type 1 motif, 1 (ADAMTS1), mRNA.	Coding	chr21	28208606 - 28217728	-	35.47	45.42	45.48	35.09	41.47	39.33	41.15	47.19	52.18	46.33	57.14	170.11	176.86	222.15	68.14	72.61	46.15	39.62	44.68	55.63	44.46	-7.49423	-5.89937	-3.97524	4.02533	7.8198	-6.45914	-0.0414267	0.304928	0.346355	-1.78016	-1.9728	-0.192641	0.971694	1.23536	1.27134	0.291152	0.254758	0.875003
TC05001243.hg.1	ADAMTS12	ADAM metallopeptidase with thrombospondin type 1 motif, 12	NM_030955	NM_030955	RefSeq	Homo sapiens ADAM metallopeptidase with thrombospondin type 1 motif, 12 (ADAMTS12), mRNA.	Coding	chr5	33523640 - 33892297	-	33.9	35.47	45.7	36.36	36.82	35.36	36.41	41.01	53.73	44.71	58.56	206.63	277.15	356.79	42.38	44.13	46.74	45.39	39.94	42.34	45.93	-7.50768	-4.75882	-1.35122	10.1983	8.3082	-6.69119	-0.0336388	0.452054	0.485693	-2.61481	-2.67976	-0.0649464	0.976953	1.36799	1.40026	0.163253	0.156067	0.955981
TC05000617.hg.1	ADAMTS19	ADAM metallopeptidase with thrombospondin type 1 motif, 19	NM_133638	NM_133638	RefSeq	Homo sapiens ADAM metallopeptidase with thrombospondin type 1 motif, 19 (ADAMTS19), mRNA.	Coding	chr5	128795958 - 129074376	+	13.07	13.62	16.09	14.18	14.94	13.48	13.6	14.58	18.08	18.71	20.43	118.37	125.91	182.61	192.85	100.39	85.23	70.91	41.81	24.93	30.71	-7.5517	-4.29144	-0.849604	-6.36392	4.71293	0.632886	-0.00575895	0.423581	0.42934	-0.42484	-2.1366	-1.71176	0.996016	1.34125	1.34662	0.744921	0.227415	0.305287
TC04001277.hg.1	ADAMTS3	ADAM metallopeptidase with thrombospondin type 1 motif, 3	NM_014243	NM_014243	RefSeq	Homo sapiens ADAM metallopeptidase with thrombospondin type 1 motif, 3 (ADAMTS3), mRNA.	Coding	chr4	73146686 - 73434516	-	47.59	49.78	34.16	375.59	651.82	467.73	409.16	431.56	98.01	151.26	85.53	146.58	131.7	88.6	244.98	203.69	166.84	177	106.03	87.05	63.41	11.8671	-0.0436121	5.98875	-2.56695	-5.34339	1.80126	3.40539	1.32326	-2.08213	0.712206	-0.515717	-1.22792	10.5956	2.50231	0.236166	1.63831	0.699445	0.426932
TC06002186.hg.1	ADAT2	adenosine deaminase, tRNA-specific 2	NM_182503	NM_182503	RefSeq	Homo sapiens adenosine deaminase, tRNA-specific 2 (ADAT2), mRNA.	Coding	chr6	143743969 - 143771841	-	341.46	332.41	235.6	386.19	425.21	364.35	385.13	366.94	72.36	138.2	70.07	197.99	177.2	177.19	317.56	259.17	185.39	181.78	124.09	81.66	83.3	-4.41262	1.11266	6.79425	-6.00608	0.212889	0.878758	0.3644	-1.75138	-2.11578	0.31972	-0.960209	-1.27993	1.28735	0.297018	0.230721	1.24809	0.513982	0.411816
TC14002316.hg.1	ADCY4	adenylate cyclase 4	NM_139247	NM_139247	RefSeq	Homo sapiens adenylate cyclase 4 (ADCY4), transcript variant 2, mRNA.	Coding	chr14	24787555 - 24804277	-	137.68	144.04	176.16	111.08	111.38	108.78	108.02	136.14	161.54	152.05	193.86	366.36	380.09	367.32	127.84	117.18	140.57	141.98	130.41	122.71	139.21	-3.32138	-7.11262	-0.926838	8.76041	8.59554	-6.87915	-0.40458	0.148926	0.553506	-1.4972	-1.50702	-0.00982047	0.755456	1.10874	1.46765	0.35424	0.351836	0.993216
TC12001457.hg.1	ADCY6	adenylate cyclase 6	NM_020983	NM_020983	RefSeq	Homo sapiens adenylate cyclase 6 (ADCY6), transcript variant 2, mRNA.	Coding	chr12	49159975 - 49182820	-	189.4	206.85	222.92	112.77	118.63	105.02	132.71	148.21	161.3	135.43	170.64	368.2	340.14	347.06	250.11	327.78	162.68	137.53	115.82	125.4	123.86	0.830899	-4.60669	-4.66934	-3.87727	8.87012	-3.50764	-0.748895	-0.409433	0.339463	-0.764666	-1.53156	-0.766891	0.595059	0.752919	1.26529	0.58859	0.345904	0.587683
TC16000439.hg.1	ADCY7	adenylate cyclase 7	NM_001114	NM_001114	RefSeq	Homo sapiens adenylate cyclase 7 (ADCY7), mRNA.	Coding	chr16	50300462 - 50352046	+	654.99	651.08	765.36	860.19	834.71	775.55	701.97	709.2	283.76	314.15	304.13	253.43	282.33	256.3	644.98	501.12	555.38	694.04	300.23	284.65	262.4	-6.38508	3.39979	8.99193	4.53147	-7.18392	3.54303	0.168268	-1.19654	-1.36481	1.17179	0.0967406	-1.07505	1.12371	0.436319	0.388285	2.25291	1.06935	0.474654
TC02001965.hg.1	ADD2	adducin 2 (beta)	NM_001185054	NM_001185054	RefSeq	Homo sapiens adducin 2 (beta) (ADD2), transcript variant 5, mRNA.	Coding	chr2	70834750 - 70995375	-	113.02	115.94	148.94	1322.78	1252.6	1193.87	1326.02	1045.2	1212.62	1045.28	920.86	172.37	220.63	163.21	662.01	570.68	1071.04	967.86	388.03	310.4	478.05	15.4946	10.2824	-5.95741	5.39548	0.545223	-1.01762	3.29137	3.07472	-0.216648	2.10586	1.0712	-1.03467	9.79042	8.42527	0.860562	4.30455	2.10118	0.488129
TC04001405.hg.1	ADH5	alcohol dehydrogenase 5 (class III), chi polypeptide	NM_000671	NM_000671	RefSeq	Homo sapiens alcohol dehydrogenase 5 (class III), chi polypeptide (ADH5), mRNA.	Coding	chr4	99992130 - 100009952	-	298.51	325.75	185.48	329.41	286.83	380.83	364.34	304.35	68.02	63.3	43.22	252.54	229.09	225.33	304.61	277.18	267.93	224.5	215.08	166.15	138.25	-5.89316	3.80906	11.0359	-6.32564	-4.22899	-1.9222	0.337113	-2.19958	-2.53669	0.181768	-0.466609	-0.648376	1.26323	0.217702	0.172338	1.13427	0.723664	0.637998
TC06001847.hg.1	ADH5P4	alcohol dehydrogenase 5 (class III), chi polypeptide, pseudogene 4	ENST00000444694	ENST00000444694	ENSEMBL	cdna:pseudogene chromosome:GRCh37:6:66546844:66547947:-1 gene:ENSG00000233859 gene_biotype:pseudogene transcript_biotype:processed_pseudogene	Coding	chr6	66546844 - 66547947	-	195.85	196.96	125.88	253.88	193.35	303.07	265.02	257.09	87.73	68.82	61.63	185.11	167.14	172.68	221.87	208.13	205.76	183.3	145.31	125.01	119.98	-3.66768	0.161027	7.54524	-5.43943	-2.73343	0.455746	0.572777	-1.23532	-1.8081	0.224745	-0.43119	-0.655935	1.48738	0.424749	0.285568	1.16857	0.74165	0.634664
TC08002604.hg.1	ADHFE1	alcohol dehydrogenase, iron containing, 1	NM_144650	NM_144650	RefSeq	Homo sapiens alcohol dehydrogenase, iron containing, 1 (ADHFE1), nuclear gene encoding mitochondrial protein, mRNA.	Coding	chr8	67344718 - 67381142	+	549.8	396.79	338.54	138.99	145.64	192.83	185.1	188.55	137.27	194.35	132.45	131.27	140.3	176.4	788.49	816.7	1099.26	1084.62	778.93	672.15	863.84	3.04786	1.3387	-7.07797	10.6039	9.31645	-5.36728	-1.31528	-1.46183	-0.146553	2.65999	2.37371	-0.286272	0.401849	0.363033	0.903406	6.32026	5.18273	0.820018
TC02001524.hg.1	ADI1	acireductone dioxygenase 1	NM_018269	NM_018269	RefSeq	Homo sapiens acireductone dioxygenase 1 (ADI1), mRNA.	Coding	chr2	3501690 - 3523507	-	380.53	393.87	283.29	536.11	501.65	517.35	419.63	435.47	176	252.89	205.66	521.37	502.88	496.97	910.64	867.61	1360.23	1027.04	1131	1261.23	1311.91	-3.35942	-2.6658	4.80339	1.82294	6.81805	-5.58741	0.459739	-0.737888	-1.19763	1.01564	1.2814	0.265763	1.37529	0.599617	0.435992	2.0218	2.43075	1.20227
TC01003711.hg.1	ADIPOR1	adiponectin receptor 1	NM_001127687	NM_001127687	RefSeq	[retired] Homo sapiens adiponectin receptor 1 (ADIPOR1), transcript variant 2, mRNA.	Coding	chr1	202909951 - 202927700	-	993.64	891.26	820.81	1134.48	1097.56	1280.54	1125.91	1109.55	3206.25	3104.17	3385.7	851.67	823.58	786.57	1872.4	1888.41	2201.94	2403.03	2820.04	2998.3	2828.38	-3.13656	7.3375	11.0843	6.70396	10.5052	-2.12429	0.352219	1.84491	1.49269	1.34242	1.81261	0.470189	1.27652	3.59229	2.81412	2.53577	3.51278	1.38529
TC12000018.hg.1	ADIPOR2	adiponectin receptor 2	NM_024551	NM_024551	RefSeq	Homo sapiens adiponectin receptor 2 (ADIPOR2), mRNA.	Coding	chr12	1800193 - 1897845	+	237.96	324.83	221.89	1213.76	1108.82	1069.15	1045.68	951.89	1384.26	1526.72	1117.68	452.78	439.27	406.99	825.68	919.97	962.86	821.93	923.97	834.21	997.09	9.92789	6.86994	-4.77211	5.07274	4.72405	-6.75976	2.05883	2.36853	0.309696	1.02541	1.08236	0.056949	4.1665	5.16415	1.23945	2.03553	2.11749	1.04026
TC10000479.hg.1	ADK	adenosine kinase	NM_001123	NM_001123	RefSeq	Homo sapiens adenosine kinase (ADK), transcript variant 1, mRNA.	Coding	chr10	75910943 - 76469061	+	821.9	854.97	709.22	917.84	971.58	1061.7	991.57	798.45	238.69	337.35	194.9	481.55	475.46	439.43	599.89	597	469.52	421.22	242.46	248.56	212.19	-5.43402	2.98527	7.56815	-6.80786	4.10286	3.18008	0.251736	-1.66298	-1.91472	0.1495	-0.991982	-1.14148	1.19064	0.315785	0.265223	1.10918	0.502787	0.453294
TC15001630.hg.1	ADPGK	ADP-dependent glucokinase	NM_031284	NM_031284	RefSeq	Homo sapiens ADP-dependent glucokinase (ADPGK), transcript variant 1, mRNA.	Coding	chr15	73043708 - 73076126	-	874.57	807.27	748.26	612.22	530.14	720.6	672.94	655.06	151.89	194.67	150.44	349.47	357.41	358.87	516.92	599.83	568.54	441.32	499.48	489.54	378.61	-4.03022	8.35921	10.3723	-1.16165	-4.55095	-5.78892	-0.348709	-2.29731	-1.9486	0.572159	0.348785	-0.223373	0.785286	0.203443	0.259068	1.48675	1.27349	0.85656
TC17000151.hg.1	ADPRM	ADP-ribose/CDP-alcohol diphosphatase, manganese-dependent	NM_020233	NM_020233	RefSeq	Homo sapiens ADP-ribose/CDP-alcohol diphosphatase, manganese-dependent (ADPRM), mRNA.	Coding	chr17	10600927 - 10614875	+	151.89	209.21	151.62	65.3	58.76	88.39	68.39	54.1	43.63	70.84	42.25	53.74	38.92	44.43	99.81	85.9	117.43	103.02	90.29	91.78	99.98	3.53569	2.48655	-5.75192	3.51075	2.75733	-6.54354	-1.35503	-1.73513	-0.380098	1.15576	1.05211	-0.103644	0.390926	0.300382	0.768386	2.22801	2.07357	0.930679
TC11000682.hg.1	ADRBK1	adrenergic, beta, receptor kinase 1	NM_001619	NM_001619	RefSeq	Homo sapiens adrenergic, beta, receptor kinase 1 (ADRBK1), mRNA.	Coding	chr11	67033881 - 67054029	+	1555.52	1518.47	1527.2	764.77	743.21	798.11	670.97	710.09	347.68	330.19	303.99	688.06	660.25	550.96	498.19	579.92	552.84	442.91	472.19	549.73	434.54	7.18035	9.54117	8.06887	-5.22769	-4.28592	-6.6304	-1.05897	-2.23054	-1.17157	-0.289225	-0.383305	-0.0940798	0.479975	0.21308	0.443939	0.818342	0.766679	0.93687
TC22000165.hg.1	ADRBK2	adrenergic, beta, receptor kinase 2	NM_005160	NM_005160	RefSeq	Homo sapiens adrenergic, beta, receptor kinase 2 (ADRBK2), mRNA.	Coding	chr22	25960816 - 26125258	+	602.43	617.79	492.62	235.87	213.52	318.33	233.03	246.22	47.18	59.95	47.56	166.82	142.8	154.05	132.78	205.84	133.66	85	130.75	115.83	90.91	4.25014	11.7658	11.0304	-6.93269	-3.7266	-6.37223	-1.20146	-3.47083	-2.26937	-0.216563	-0.471452	-0.254889	0.434835	0.0901938	0.20742	0.860613	0.721238	0.838052
TC20000487.hg.1	ADRM1	adhesion regulating molecule 1	NM_007002	NM_007002	RefSeq	Homo sapiens adhesion regulating molecule 1 (ADRM1), transcript variant 1, mRNA.	Coding	chr20	60877149 - 60883918	+	473.42	426.41	477.35	1005.49	888.41	1113.55	1002.15	994.12	691.18	725.01	838.4	712.26	782.49	684.75	945.57	809.51	981.7	1084.82	1234.99	1125.8	1117.89	6.87468	-1.06876	-2.32377	-3.6193	1.0323	-4.65507	1.12252	0.708097	-0.414418	0.38954	0.67532	0.285779	2.17726	1.63365	0.750322	1.30998	1.59695	1.21907
TC22001472.hg.1	ADSL	adenylosuccinate lyase	NM_000026	NM_000026	RefSeq	Homo sapiens adenylosuccinate lyase (ADSL), transcript variant 1, mRNA.	Coding	chr22	40742504 - 40786467	+	300.56	278.57	225.12	704.18	503.03	669.06	604.46	558.38	132.72	160.67	121.42	327.46	308.53	293.51	783.91	577.65	754.95	710.14	700.76	516.01	539.35	4.17344	-0.11264	10.7805	4.94058	1.4092	-5.35616	1.18099	-0.954632	-2.13563	1.1813	0.905801	-0.275495	2.26733	0.515973	0.227569	2.2678	1.87358	0.826167
TC01004046.hg.1	ADSS	adenylosuccinate synthase	NM_001126	NM_001126	RefSeq	Homo sapiens adenylosuccinate synthase (ADSS), mRNA.	Coding	chr1	244571794 - 244615436	-	510.2	498.22	437.19	504.02	439	503.1	460.53	407.46	80.4	142.39	63.78	323.14	280.48	267.58	260.1	275.39	161.97	163.08	211.04	176.49	164.24	-7.38703	4.1129	7.06323	-4.99045	-0.774143	-6.46116	-0.0596686	-2.4166	-2.35694	-0.47288	-0.662373	-0.189493	0.959484	0.187296	0.195205	0.720525	0.631838	0.876914
TC12000222.hg.1	AEBP2	AE binding protein 2	NM_001114176	NM_001114176	RefSeq	Homo sapiens AE binding protein 2 (AEBP2), transcript variant 2, mRNA.	Coding	chr12	19557000 - 19675173	+	446.39	443.9	371.38	416.19	419.91	476.62	446.59	392.96	157.76	253.77	142.47	384.3	322.01	317.13	336.16	332.12	242.26	264.05	384.05	349.09	383.09	-7.49192	-0.054161	3.15067	-6.20439	-6.96207	-4.29551	0.0355539	-1.22984	-1.2654	-0.225249	0.129388	0.354637	1.02495	0.426364	0.415985	0.855447	1.09383	1.27866
TC15000840.hg.1	AEN	apoptosis enhancing nuclease	NM_022767	NM_022767	RefSeq	Homo sapiens apoptosis enhancing nuclease (AEN), mRNA.	Coding	chr15	89164527 - 89175513	+	150.87	104.9	207.89	426.04	311.65	351.57	324.49	280.65	836.07	902.87	871.49	227.49	242.23	258.83	356	342.57	486.42	461.3	786.51	924.51	952.2	0.504938	5.91779	6.59603	-0.337272	9.26261	2.85079	1.17362	2.54783	1.37421	0.745984	1.86708	1.12109	2.25577	5.84753	2.59225	1.67712	3.64793	2.17512
TC04001014.hg.1	AFAP1	actin filament associated protein 1	NM_001134647	NM_001134647	RefSeq	Homo sapiens actin filament associated protein 1 (AFAP1), transcript variant A, mRNA.	Coding	chr4	7760440 - 7941653	-	71.46	68.85	78.81	56.51	58.46	57.69	56.48	67.42	81.65	74.03	89.81	173.73	165.63	146.27	82.76	104.46	98.33	78.87	64.96	70.07	71.02	-3.96351	-6.90771	-1.34694	1.46152	6.00857	-3.32562	-0.301285	0.161823	0.463108	-0.835346	-1.23422	-0.398872	0.811529	1.1187	1.37851	0.560449	0.425073	0.758451
TC05000817.hg.1	AFAP1L1	actin filament associated protein 1-like 1	NM_001146337	NM_001146337	RefSeq	Homo sapiens actin filament associated protein 1-like 1 (AFAP1L1), transcript variant 2, mRNA.	Coding	chr5	148651401 - 148721367	+	82.7	79.03	109.28	86.04	99.16	91.8	99.13	110.57	138.81	117.11	144.99	458.71	426.51	399.17	98.36	100.69	113.72	100.71	95.32	108.14	115.48	-7.12086	-3.55027	-2.11101	11.9452	9.98456	-6.82529	0.117812	0.574156	0.456344	-2.05028	-2.01192	0.0383588	1.08509	1.48881	1.37206	0.241437	0.247942	1.02694
TC0X000708.hg.1	AFF2	AF4/FMR2 family, member 2	NM_001170628	NM_001170628	RefSeq	Homo sapiens AF4/FMR2 family, member 2 (AFF2), transcript variant 6, mRNA.	Coding	chrX	147582139 - 148082193	+	224.91	229.38	125.34	69.41	62.29	90.83	71.98	85.84	82.56	71.07	91.33	222.75	255.4	300.91	98.28	148.1	142.49	88.88	80.34	95.51	87.49	1.4315	-0.86132	-7.19724	0.786571	6.18754	-4.79368	-1.30626	-1.19765	0.108612	-1.14526	-1.55747	-0.412215	0.404368	0.435985	1.07819	0.45211	0.339746	0.751469
TC02002136.hg.1	AFF3	AF4/FMR2 family, member 3	NM_001025108	NM_001025108	RefSeq	Homo sapiens AF4/FMR2 family, member 3 (AFF3), transcript variant 2, mRNA.	Coding	chr2	100163716 - 100759201	-	245.91	390.83	440.61	59.41	54.11	47.06	52.67	58.97	74.97	69.9	78.73	76.56	86	81.02	57.03	64.05	58.43	58.83	60.11	71.26	59.11	10.0926	5.24816	-1.55097	-1.63288	-3.88353	-6.57999	-2.68371	-2.22715	0.45656	-0.44619	-0.358369	0.0878213	0.155641	0.213581	1.37227	0.733979	0.780046	1.06276
TC18000373.hg.1	AFG3L2	AFG3 ATPase family member 3-like 2 (S. cerevisiae)	NM_006796	NM_006796	RefSeq	Homo sapiens AFG3 ATPase family member 3-like 2 (S. cerevisiae) (AFG3L2), nuclear gene encoding mitochondrial protein, mRNA.	Coding	chr18	12328943 - 12377275	-	334.39	309.87	219.62	703.26	661.34	684.2	601.26	519.69	976.37	1073.21	1058.65	260.89	254.7	203.51	417.15	413.74	420.47	423.02	494.77	430.14	364.66	2.92725	5.24451	1.38479	2.33077	0.0575204	-6.85725	1.15317	1.86908	0.715912	0.813058	0.840259	0.0272006	2.22402	3.65299	1.64252	1.75693	1.79037	1.01903
TC04000404.hg.1	AFP	alpha-fetoprotein	NM_001134	NM_001134	RefSeq	Homo sapiens alpha-fetoprotein (AFP), mRNA.	Coding	chr4	74296855 - 74321891	+	7.27	6.94	7.07	7.56	8.31	7.79	7.92	7.57	8.16	9.2	9.14	491.04	572.07	702.8	12.11	28.96	8.58	9.26	8.95	8.71	7.84	-6.20806	-5.21029	-5.76829	9.93817	17.2621	-5.48286	0.14193	0.314599	0.172669	-5.49405	-6.10043	-0.606389	1.10338	1.24367	1.12714	0.0221885	0.0145743	0.656839
TC02000368.hg.1	AFTPH	aftiphilin	NM_001002243	NM_001002243	RefSeq	Homo sapiens aftiphilin (AFTPH), transcript variant 3, mRNA.	Coding	chr2	64751439 - 64820139	+	693.23	773.61	610.57	591.95	606.55	671.61	602.25	572.66	916.4	1037.91	997.39	256.03	202.27	189.69	497.46	602.96	408.63	473.15	872.91	910.09	653.92	-6.12906	-3.37146	3.01094	3.21418	6.27526	-1.22074	-0.180679	0.511549	0.692228	1.19619	1.90824	0.712052	0.882288	1.42558	1.61578	2.29133	3.75351	1.63813
TC04001769.hg.1	AGA	aspartylglucosaminidase	NM_000027	NM_000027	RefSeq	Homo sapiens aspartylglucosaminidase (AGA), transcript variant 1, mRNA.	Coding	chr4	178351924 - 178363657	-	325.54	309.71	226.55	322.01	275.95	439.19	326.05	344.31	246.98	372.43	143.14	162.66	135.44	121.06	503.49	383.21	415.75	410.2	356.05	213.93	278.56	-6.40418	-7.16695	-5.64931	7.23065	-0.545476	-2.48848	0.250504	-0.264931	-0.515435	1.61879	0.997324	-0.621467	1.18962	0.832239	0.699582	3.07117	1.99629	0.65001
TC02001430.hg.1	AGAP1	ArfGAP with GTPase domain, ankyrin repeat and PH domain 1	NM_001244888	NM_001244888	RefSeq	Homo sapiens ArfGAP with GTPase domain, ankyrin repeat and PH domain 1 (AGAP1), transcript variant 3, mRNA.	Coding	chr2	236402733 - 237040444	+	125.01	123.88	141.53	208.53	286.71	128.88	272.58	201.4	194.82	172.96	226.32	444.26	478.64	428.68	244.64	228.66	214.19	214.92	163.87	160.92	187.39	-3.81574	-2.63801	-7.40284	5.14735	7.18328	-2.50779	0.703159	0.599617	-0.103542	-0.998443	-1.40177	-0.403326	1.62807	1.51531	0.930745	0.50054	0.378465	0.756113
TC02001363.hg.1	AGFG1	ArfGAP with FG repeats 1	NM_001135187	NM_001135187	RefSeq	Homo sapiens ArfGAP with FG repeats 1 (AGFG1), transcript variant 1, mRNA.	Coding	chr2	228336868 - 228425938	+	1381.4	1272.02	1348.39	1827.53	1703.19	1867.28	1807.14	1632.77	1614.73	1820.67	1911.25	1603.98	1436.96	1481.02	2877.62	3109.72	3217.74	3158.25	4301.19	4389.41	3788	-1.46208	-4.14871	-7.50789	5.74098	7.63227	-1.99419	0.40519	0.415263	0.0100724	1.03629	1.46298	0.426691	1.32426	1.33354	1.00701	2.05094	2.75677	1.34415
TC07000625.hg.1	AGFG2	ArfGAP with FG repeats 2	NM_006076	NM_006076	RefSeq	Homo sapiens ArfGAP with FG repeats 2 (AGFG2), mRNA.	Coding	chr7	100136834 - 100165843	+	176.49	188.42	210.22	1262.69	1052.47	946.16	1047.38	768.92	298.5	329.47	268.18	544.34	559.99	662.06	340.88	267.83	297.24	287.63	217.24	229.47	242.29	10.5621	-2.00517	7.68257	3.47663	6.39547	-3.21577	2.39041	0.638547	-1.75186	-0.980684	-1.35418	-0.373496	5.24305	1.55676	0.296919	0.506739	0.391157	0.77191
TC05000377.hg.1	AGGF1	angiogenic factor with G patch and FHA domains 1	NM_018046	NM_018046	RefSeq	Homo sapiens angiogenic factor with G patch and FHA domains 1 (AGGF1), mRNA.	Coding	chr5	76325076 - 76361059	+	392.93	367.08	210.48	646.38	672.56	872.04	768.19	643.58	264.94	398.09	238.63	284.73	237.85	230.16	459.51	470.48	223.17	471.22	415.23	357.22	284.74	0.996711	-7.48936	3.24657	-4.5738	-3.96638	-6.69084	1.19745	-0.0901714	-1.28763	0.636432	0.479362	-0.15707	2.29335	0.939411	0.409625	1.55448	1.39413	0.896844
TC07000889.hg.1	AGK	acylglycerol kinase	NM_018238	NM_018238	RefSeq	Homo sapiens acylglycerol kinase (AGK), nuclear gene encoding mitochondrial protein, mRNA.	Coding	chr7	141250989 - 141355044	+	330.17	309.39	240.78	349.39	424.03	451.31	367.69	362.22	129.65	163.15	132.67	303.01	269.19	255.21	323.71	299.06	321.03	240.44	172.43	161.26	176.81	-3.74665	0.559873	7.90899	-7.08813	1.00818	1.24786	0.419579	-1.0439	-1.46347	0.0959888	-0.694025	-0.790014	1.33754	0.485016	0.362619	1.0688	0.618127	0.578338
TC01000895.hg.1	AGL	amylo-alpha-1, 6-glucosidase, 4-alpha-glucanotransferase	NM_000028	NM_000028	RefSeq	Homo sapiens amylo-alpha-1, 6-glucosidase, 4-alpha-glucanotransferase (AGL), transcript variant 4, mRNA.	Coding	chr1	100315640 - 100389579	+	327.7	330.79	214.57	432.65	422.38	502.58	430.27	370.42	65.42	95.7	41	316.2	311.45	510.41	349.76	338.44	176.85	250.36	222.56	191.82	149.31	-2.68235	2.10137	8.32683	-5.8241	-1.48908	-4.65346	0.589853	-2.16722	-2.75707	-0.455883	-0.993079	-0.537196	1.50509	0.22264	0.147924	0.729064	0.502404	0.689109
TC01002246.hg.1	AGMAT	agmatine ureohydrolase (agmatinase)	NM_024758	NM_024758	RefSeq	Homo sapiens agmatine ureohydrolase (agmatinase) (AGMAT), mRNA.	Coding	chr1	15898194 - 15911605	-	58.72	52.2	62.56	195.71	225.94	243.39	116.59	159.37	69.58	61.8	74.87	229.01	276	301.46	63.18	46.2	64.5	61.23	44.41	47.71	51.39	3.22724	-6.20182	1.99305	9.47717	10.854	-5.02072	1.65856	0.249175	-1.40939	-2.19655	-2.48372	-0.28717	3.15702	1.18853	0.376471	0.218158	0.178783	0.819508
TC01000463.hg.1	AGO1	argonaute RISC catalytic component 1	NM_012199	NM_012199	RefSeq	Homo sapiens argonaute RISC catalytic component 1 (AGO1), mRNA.	Coding	chr1	36335409 - 36389900	+	1030.77	1102.8	812.41	663	626.19	633.16	582.69	600.75	139.47	157.92	142.76	875.66	963.43	815.58	602.03	664.56	571.25	425.8	601.23	639.67	647.39	0.450112	9.80627	14.5671	-1.65933	-1.52158	-6.24617	-0.650118	-2.73274	-2.08262	-0.660492	-0.488832	0.17166	0.637228	0.15044	0.236085	0.632662	0.712602	1.12635
TC08001684.hg.1	AGO2	argonaute RISC catalytic component 2	NM_001164623	NM_001164623	RefSeq	Homo sapiens argonaute RISC catalytic component 2 (AGO2), transcript variant 2, mRNA.	Coding	chr8	141541264 - 141645718	-	548.89	509.14	575.53	926.73	809.46	751.22	783.11	798.54	1452.05	1689.08	1402.83	470.58	453.5	424.45	742.54	723.34	914.35	972.39	966.01	932.89	1058.41	0.587014	5.10586	4.38386	1.97265	5.63144	-5.40276	0.577828	1.47299	0.895166	0.88831	1.13214	0.243835	1.4926	2.77597	1.85982	1.85101	2.19184	1.18414
TC01000462.hg.1	AGO4	argonaute RISC catalytic component 4	NM_017629	NM_017629	RefSeq	Homo sapiens argonaute RISC catalytic component 4 (AGO4), mRNA.	Coding	chr1	36273773 - 36323491	+	467.35	536.21	333.93	150.11	133.43	162.83	137.72	131.27	79.87	98.63	66.33	257.11	213.26	195.67	133.61	180.5	186.39	155.7	122.8	99.24	86.02	6.45854	6.07754	1.27088	-3.9193	1.86427	-1.4192	-1.617	-2.4411	-0.824097	-0.439361	-1.11846	-0.679097	0.326013	0.184144	0.564836	0.737461	0.460586	0.624556
TC21000215.hg.1	AGPAT3	1-acylglycerol-3-phosphate O-acyltransferase 3	NM_001037553	NM_001037553	RefSeq	Homo sapiens 1-acylglycerol-3-phosphate O-acyltransferase 3 (AGPAT3), transcript variant 2, mRNA.	Coding	chr21	45285067 - 45407475	+	247.32	243.11	300.37	396.47	368.32	376.79	361.33	377.37	408.5	382.49	410.36	179.57	216.94	216.71	414.27	366.69	524.48	508.83	476.28	445.43	466.56	-0.30166	-2.17853	-6.92561	3.15573	5.30266	-6.83289	0.518669	0.609306	0.090637	1.13993	1.18382	0.0438895	1.43263	1.52553	1.06484	2.20371	2.27178	1.03089
TC06002284.hg.1	AGPAT4	1-acylglycerol-3-phosphate O-acyltransferase 4	NM_020133	NM_020133	RefSeq	Homo sapiens 1-acylglycerol-3-phosphate O-acyltransferase 4 (AGPAT4), mRNA.	Coding	chr6	161551011 - 161695107	-	289.05	336.12	249.74	129.99	136.72	133.92	131.69	138.93	859.51	859.02	705.83	301.31	307.32	322.96	389.03	357.72	342.22	217.87	176.99	150.37	159.19	6.07537	3.91178	16.1071	-7.33769	3.81638	0.0648363	-1.10907	1.47493	2.58401	0.0401607	-0.939804	-0.979965	0.463591	2.77971	5.99604	1.02823	0.521304	0.506992
TC06002285.hg.1	AGPAT4-IT1	AGPAT4 intronic transcript 1 (non-protein coding)	NR_024277	NR_024277	RefSeq	Homo sapiens AGPAT4 intronic transcript 1 (non-protein coding) (AGPAT4-IT1), non-coding RNA.	Coding	chr6	161581137 - 161583014	-	79.07	100.73	86.43	60.67	46.03	43.72	52.11	62.7	401.41	333.58	397.77	73.64	89.32	97.55	132.61	108.49	122.6	89.77	54.84	38.54	59.17	-0.288805	7.57883	13.4447	-4.82159	-1.78663	1.81249	-0.749986	2.09125	2.84123	0.379144	-0.786388	-1.16553	0.594609	4.26117	7.16633	1.30057	0.579794	0.4458
TC08000022.hg.1	AGPAT5	1-acylglycerol-3-phosphate O-acyltransferase 5	NM_018361	NM_018361	RefSeq	Homo sapiens 1-acylglycerol-3-phosphate O-acyltransferase 5 (AGPAT5), mRNA.	Coding	chr8	6565878 - 6619021	+	300.13	354.1	231.23	1094.66	1468.49	1307.14	1219.59	1173.99	239.15	537.08	114.27	392.42	279.54	320.63	938.47	688.24	685.42	618.52	466.88	361.19	276.37	9.34777	-7.39103	1.59552	2.19501	-7.3813	0.0430034	2.10005	-0.247858	-2.3479	1.14264	0.135349	-1.00729	4.28723	0.842146	0.196431	2.20784	1.09836	0.497481
TC04000460.hg.1	AGPAT9	1-acylglycerol-3-phosphate O-acyltransferase 9	NM_001256421	NM_001256421	RefSeq	Homo sapiens 1-acylglycerol-3-phosphate O-acyltransferase 9 (AGPAT9), transcript variant 2, mRNA.	Coding	chr4	84457067 - 84527028	+	110.35	91.33	89.22	66.57	67.19	112.8	74.83	74.55	80.53	76.39	82.5	81.76	80.83	85.69	129.34	150.01	176.95	164.74	223.83	210.13	205.56	-5.96022	-5.89816	-7.48117	2.53458	7.90792	-2.45194	-0.314696	-0.275055	0.0396403	0.898397	1.36454	0.466142	0.804021	0.826419	1.02786	1.86399	2.57494	1.38141
TC01000024.hg.1	AGRN	agrin	NM_198576	NM_198576	RefSeq	Homo sapiens agrin (AGRN), mRNA.	Coding	chr1	955503 - 991499	+	206.44	200.4	286.58	274.57	265.53	245.76	250.3	292.39	350.48	315.04	378.62	522.08	629.43	629.27	286.63	257.31	317.57	319.02	279.81	319.25	313.92	-6.20628	-3.36808	-2.47305	3.69143	3.05161	-6.80209	0.217789	0.606025	0.388236	-1.00814	-0.960822	0.0473224	1.16295	1.52206	1.30879	0.497185	0.513764	1.03335
TC01006281.hg.1	AGT	angiotensinogen (serpin peptidase inhibitor, clade A, member 8)	NM_000029	NM_000029	RefSeq	Homo sapiens angiotensinogen (serpin peptidase inhibitor, clade A, member 8) (AGT), mRNA.	Coding	chr1	230838269 - 230850336	-	65.1	62.03	86.7	70.62	70.37	67.53	73.59	80.26	105.59	92.42	119.02	265.58	280.69	521.95	78.88	61.86	86.31	93.84	76.93	70.96	88.9	-7.50298	-3.66644	-0.46333	4.71188	3.75587	-6.87933	0.0377328	0.576694	0.538961	-2.09551	-2.10836	-0.012854	1.0265	1.49143	1.45293	0.233986	0.23191	0.99113
TC09001287.hg.1	AGTPBP1	ATP/GTP binding protein 1	NM_015239	NM_015239	RefSeq	Homo sapiens ATP/GTP binding protein 1 (AGTPBP1), mRNA.	Coding	chr9	88161454 - 88356944	-	506.47	559.72	489.02	392.66	363.95	469.01	381.23	349.83	460.99	682.88	490.38	391.09	311.81	344.46	2714.35	2081.14	1492.7	1818.33	1270.49	1101.6	788.04	-2.95916	-7.50333	-3.61059	8.65695	3.7673	-1.24721	-0.410901	0.0517307	0.462632	2.50906	1.57154	-0.937521	0.752154	1.03651	1.37805	5.69248	2.97221	0.522129
TC01004062.hg.1	AHCTF1	AT hook containing transcription factor 1	NM_015446	NM_015446	RefSeq	Homo sapiens AT hook containing transcription factor 1 (AHCTF1), mRNA.	Coding	chr1	247002400 - 247095280	-	829.51	751.79	613.93	1078.72	984.48	1270.96	1123.57	1007.43	369.8	399.57	298.8	827.91	650.19	760.52	1082.16	807.81	346.99	649.07	977.18	712.29	515.26	-1.21881	0.425793	8.80726	-7.22583	-7.58862	-6.84387	0.583996	-1.03876	-1.62276	-0.156659	-0.0636439	0.093015	1.49899	0.486745	0.324714	0.8971	0.956844	1.0666
TC20000780.hg.1	AHCY	adenosylhomocysteinase	NM_000687	NM_000687	RefSeq	Homo sapiens adenosylhomocysteinase (AHCY), transcript variant 1, mRNA.	Coding	chr20	32822646 - 32899608	-	240.3	238.08	206.26	832.79	615.44	739.24	670.46	562.2	187.48	211.49	198.85	536.77	578.41	545.92	843.89	499.53	713.43	696.85	306.69	292.44	250.99	7.31437	-6.61178	9.1944	-5.86454	3.58974	2.88719	1.57345	-0.193913	-1.76737	0.28995	-0.970845	-1.26079	2.97616	0.874231	0.293744	1.2226	0.510207	0.417314
TC01000956.hg.1	AHCYL1	adenosylhomocysteinase-like 1	NM_001242673	NM_001242673	RefSeq	Homo sapiens adenosylhomocysteinase-like 1 (AHCYL1), transcript variant 2, mRNA.	Coding	chr1	110527308 - 110566364	+	1186.42	1303.56	940.27	2198.89	2235.71	2208.24	2097.01	2099.56	896.02	1067.05	832.78	1365.16	1446.77	1381.66	1280.45	1365.07	1194.32	1233.72	1756.37	1815.03	1780.48	3.8272	-6.20972	8.0393	-6.4071	-2.92573	-0.658005	0.935692	-0.28966	-1.22535	-0.141562	0.352183	0.493745	1.91281	0.818095	0.427693	0.906537	1.27649	1.40809
TC07000796.hg.1	AHCYL2	adenosylhomocysteinase-like 2	NM_001130720	NM_001130720	RefSeq	Homo sapiens adenosylhomocysteinase-like 2 (AHCYL2), transcript variant 2, mRNA.	Coding	chr7	128864855 - 129070052	+	333.99	365.34	228.11	133.38	166.65	142.89	134.02	124.21	78.91	83.36	83.97	277.63	250.63	230.68	172.52	175.29	173.93	145.07	347.94	297.84	225.34	2.36938	4.88807	2.55543	-0.3801	-6.98759	-0.191517	-1.11909	-1.88504	-0.765949	-0.601931	0.180288	0.782219	0.460384	0.270736	0.588067	0.658871	1.13311	1.71977
TC06002136.hg.1	AHI1	Abelson helper integration site 1	NM_001134830	NM_001134830	RefSeq	Homo sapiens Abelson helper integration site 1 (AHI1), transcript variant 3, mRNA.	Coding	chr6	135604670 - 135830219	-	129.6	166.5	65.31	190.88	194.51	166.69	186.28	142.85	42.04	73.45	32.38	71.85	72.92	61.07	83.56	79.84	43.9	61.35	69.91	64.88	68.06	-4.80129	-3.41049	4.48303	-7.29954	-7.625	-6.84571	0.643342	-1.27237	-1.91572	-0.0711201	-0.0172289	0.0538911	1.56194	0.413978	0.26504	0.951899	0.988129	1.03806
TC11001867.hg.1	AHNAK	AHNAK nucleoprotein	NM_001620	NM_001620	RefSeq	Homo sapiens AHNAK nucleoprotein (AHNAK), transcript variant 1, mRNA.	Coding	chr11	62201016 - 62314332	-	1211.34	1581.59	1003.31	234.48	302.18	277.42	255.08	255.62	288.08	319.05	238.72	579.76	575.01	684.35	210.42	416.14	192.91	183.75	253.6	377.17	284.1	10.01	5.71771	-7.25361	0.187208	1.13111	-6.04975	-2.2358	-2.15099	0.0848114	-1.37226	-1.0232	0.349053	0.212304	0.225159	1.06055	0.386287	0.492023	1.27372
TC07000112.hg.1	AHR	aryl hydrocarbon receptor	NM_001621	NM_001621	RefSeq	Homo sapiens aryl hydrocarbon receptor (AHR), mRNA.	Coding	chr7	17338246 - 17385776	+	1614.54	1728.91	1322.37	311.43	358.83	484.12	380.8	403.54	103.9	122.16	109.85	1280.24	825.24	814.15	454.15	685.5	198.17	154.72	144.77	165.5	95.14	8.8716	12.9253	8.7609	-2.80323	6.58059	-3.85695	-2.0101	-3.79013	-1.78003	-1.6053	-2.85324	-1.24794	0.248256	0.0722864	0.291177	0.328667	0.138385	0.421048
TC14000491.hg.1	AHSA1	AHA1, activator of heat shock 90kDa protein ATPase homolog 1 (yeast)	NM_012111	NM_012111	RefSeq	Homo sapiens AHA1, activator of heat shock 90kDa protein ATPase homolog 1 (yeast) (AHSA1), mRNA.	Coding	chr14	77924373 - 77935817	+	195.16	266.23	178.4	952.86	661.25	785.5	667.58	627.34	641.51	769.58	602.41	378.43	376.46	316.22	516.73	547.33	603.57	549.53	758	700.33	849.88	6.3808	3.91481	-7.11319	0.390909	4.00435	-1.70119	1.79704	1.66795	-0.129089	0.637235	1.10801	0.470779	3.47506	3.17762	0.914409	1.55535	2.15549	1.38586
TC03001020.hg.1	AHSG	alpha-2-HS-glycoprotein	NM_001622	NM_001622	RefSeq	Homo sapiens alpha-2-HS-glycoprotein (AHSG), mRNA.	Coding	chr3	186330712 - 186339107	+	32.33	32.41	46.3	36.96	36.73	32.48	40.3	40.2	47.89	48.94	60.38	180.79	178.4	261.31	36.52	40.19	40.22	38.34	36.5	37.82	44.81	-7.52878	-4.47164	-1.74856	10.639	8.14281	-6.85159	0.0293152	0.514828	0.485513	-2.39142	-2.36337	0.0280505	1.02053	1.42882	1.40008	0.190595	0.194337	1.01963
TC16000380.hg.1	AHSP	alpha hemoglobin stabilizing protein	NM_016633	NM_016633	RefSeq	Homo sapiens alpha hemoglobin stabilizing protein (AHSP), mRNA.	Coding	chr16	31539185 - 31540124	+	14.83	24.04	29.7	2405.53	2245.06	2090.08	2284.97	1540.46	5887.87	4634.41	5516.74	24.55	17.55	16.33	2732.72	2037.45	4153.12	5186.08	2508.85	3123.7	3122.08	16.7791	15.3659	4.89425	14.7994	17.2782	-6.63926	6.57149	7.92037	1.34888	7.4321	7.24321	-0.188889	95.1077	242.252	2.54713	172.697	151.504	0.877281
TC06001050.hg.1	AIG1	androgen-induced 1	NM_016108	NM_016108	RefSeq	Homo sapiens androgen-induced 1 (AIG1), mRNA.	Coding	chr6	143380500 - 143661441	+	90.66	103.46	55.48	220.27	280.27	291.26	312.95	290.58	53.04	85.69	44.7	97.7	96.8	99.68	136.93	186.76	116.49	62.05	41.63	42.73	39.13	4.95903	-6.34838	7.50084	-6.98088	7.22793	-0.0965234	1.78477	-0.452318	-2.23709	0.249955	-1.25317	-1.50313	3.44563	0.730868	0.212114	1.18917	0.419524	0.352787
TC06000846.hg.1	AIM1	absent in melanoma 1	NM_001624	NM_001624	RefSeq	Homo sapiens absent in melanoma 1 (AIM1), mRNA.	Coding	chr6	106808784 - 107018335	+	300.84	150.92	353.77	47.78	24.06	20.9	32.24	29.45	22.17	24.04	23.59	28.7	32.38	31.76	28.62	37.3	22.46	20.73	21.39	23.15	19.78	5.86972	6.80594	-6.2779	-6.66485	-1.11387	-5.62072	-3.09039	-3.43972	-0.349326	-0.218969	-0.530458	-0.311489	0.117408	0.0921598	0.784951	0.859179	0.692335	0.80581
TC04000549.hg.1	AIMP1	aminoacyl tRNA synthetase complex-interacting multifunctional protein 1	NM_001142415	NM_001142415	RefSeq	Homo sapiens aminoacyl tRNA synthetase complex-interacting multifunctional protein 1 (AIMP1), transcript variant 2, mRNA.	Coding	chr4	107236701 - 107270383	+	353.97	370.63	229.61	330.1	403.46	470.65	429.88	343.57	115.35	132.99	90.75	198.16	183.61	213.56	478.37	397.06	258.72	364.9	433.79	318.5	221.35	-5.8725	1.40495	7.75223	-0.815815	-3.99936	-6.4485	0.333307	-1.4785	-1.8118	0.88561	0.658889	-0.226721	1.2599	0.358863	0.284835	1.84755	1.57887	0.854575
TC07000059.hg.1	AIMP2	aminoacyl tRNA synthetase complex-interacting multifunctional protein 2	NM_006303	NM_006303	RefSeq	Homo sapiens aminoacyl tRNA synthetase complex-interacting multifunctional protein 2 (AIMP2), mRNA.	Coding	chr7	6048876 - 6063465	+	284.69	288.1	199.73	1030.26	687.31	1031.74	832.81	800.6	557.33	571.22	582.62	487.39	453.39	404.52	740.49	523.84	702.59	687.61	769.51	523.77	670.75	6.16535	1.47586	-1.57613	-2.18756	-3.30608	-6.87071	1.76972	1.16704	-0.602684	0.55729	0.532203	-0.0250871	3.40989	2.24551	0.658528	1.4715	1.44614	0.982761
TC14000943.hg.1	AJUBA	ajuba LIM protein	NM_032876	NM_032876	RefSeq	Homo sapiens ajuba LIM protein (AJUBA), transcript variant 1, mRNA.	Coding	chr14	23440383 - 23451851	-	38.71	43.05	43.66	47.3	40.17	46.97	42.44	49.1	44.32	42.38	47.5	192.37	329.36	416.88	43.32	70.81	38.03	39.33	43.42	50.34	43.41	-6.94738	-7.27974	-7.50549	5.45394	5.74	-6.87721	0.110492	0.0980791	-0.0124129	-2.68588	-2.70696	-0.0210745	1.0796	1.07035	0.991433	0.155406	0.153153	0.985498
TC01002479.hg.1	AK2	adenylate kinase 2	NM_001199199	NM_001199199	RefSeq	Homo sapiens adenylate kinase 2 (AK2), nuclear gene encoding mitochondrial protein, transcript variant 3, mRNA.	Coding	chr1	33473541 - 33502593	-	1099.18	1086.61	763.84	1609.28	1786.29	1723.43	1747.03	1621.33	247.08	324.83	159.69	799.51	658.87	783.82	1327.22	1212.84	1338.88	984.84	874.57	851.7	740.49	1.28748	2.79033	10.5998	-0.419732	-6.93982	-1.71037	0.806281	-2.05115	-2.85743	0.69683	0.139256	-0.557574	1.7487	0.241292	0.137984	1.62094	1.10134	0.679444
TC01000728.hg.1	AK4	adenylate kinase 4	NM_001005353	NM_001005353	RefSeq	Homo sapiens adenylate kinase 4 (AK4), nuclear gene encoding mitochondrial protein, transcript variant 1, mRNA.	Coding	chr1	65613232 - 65697828	+	208.83	241.32	155.48	626.87	925.8	879.17	923.1	881.11	269.25	252.35	184.46	1091.01	1148.97	1709.8	221.28	289.72	146.7	131.53	237.16	297.53	160.69	7.79249	-6.94921	7.41781	6.1155	5.26195	-6.45399	2.07816	0.225892	-1.85227	-2.78134	-2.52081	0.260527	4.22269	1.1695	0.276956	0.145456	0.174245	1.19792
TC12001366.hg.1	AK4P3	adenylate kinase 4 pseudogene 3	ENST00000438686	ENST00000438686	ENSEMBL	cdna:pseudogene chromosome:GRCh37:12:31768702:31769373:-1 gene:ENSG00000233381 gene_biotype:pseudogene transcript_biotype:processed_pseudogene	Coding	chr12	31768702 - 31769373	-	139.66	157.44	87.17	623.84	833.5	881.89	850.56	921.4	206.84	170.94	71.33	1075.84	1140.08	1829.98	134.38	190.4	57.52	89.75	188.33	200.81	76.94	9.16875	-7.48279	4.88633	5.94645	3.93612	-6.38379	2.71376	0.131987	-2.58178	-3.61037	-3.1971	0.413265	6.56031	1.0958	0.167035	0.0818786	0.109038	1.3317
TC17000704.hg.1	AKAP1	A kinase (PRKA) anchor protein 1	NM_001242902	NM_001242902	RefSeq	Homo sapiens A kinase (PRKA) anchor protein 1 (AKAP1), transcript variant 2, mRNA.	Coding	chr17	55162551 - 55198710	+	242.52	216.7	245.48	642.23	542.78	534.34	500.99	480.4	137.11	159.79	165.02	378.87	444.19	427.07	330.23	338.19	331.09	305.24	208.62	184.27	215.28	6.31375	-2.11366	10.6024	-3.35495	4.07071	1.56383	1.19624	-0.611752	-1.808	-0.351166	-1.03948	-0.688314	2.29142	0.654401	0.285587	0.78395	0.486503	0.620579
TC17001252.hg.1	AKAP10	A kinase (PRKA) anchor protein 10	NM_007202	NM_007202	RefSeq	Homo sapiens A kinase (PRKA) anchor protein 10 (AKAP10), nuclear gene encoding mitochondrial protein, mRNA.	Coding	chr17	19807788 - 19881150	-	232.03	260.23	203.59	368.33	370.61	358.13	333.56	303.9	299.19	406.48	244.61	194.59	167.34	168.43	318.87	334.21	333.17	289.12	396.54	384	322.77	-0.32988	-5.56248	-6.94039	3.15913	3.60287	-5.53577	0.583997	0.424988	-0.159009	0.851956	1.05457	0.202614	1.499	1.34256	0.89564	1.80495	2.0771	1.15078
TC13000152.hg.1	AKAP11	A kinase (PRKA) anchor protein 11	NM_016248	NM_016248	RefSeq	Homo sapiens A kinase (PRKA) anchor protein 11 (AKAP11), mRNA.	Coding	chr13	42846289 - 42897403	+	344.85	336.9	280.88	353.55	378.04	402.03	375.45	357.51	97.28	167.46	83.33	308.25	259.22	289.08	470.11	398.81	232.13	320.85	365.19	347.72	297.9	-5.39259	0.781833	5.28498	-6.51975	-5.81982	-6.86928	0.222791	-1.5291	-1.75189	0.271467	0.237218	-0.0342492	1.16699	0.346493	0.296912	1.20703	1.17872	0.97654
TC06001100.hg.1	AKAP12	A kinase (PRKA) anchor protein 12	NM_005100	NM_005100	RefSeq	Homo sapiens A kinase (PRKA) anchor protein 12 (AKAP12), transcript variant 1, mRNA.	Coding	chr6	151561134 - 151679694	+	59.08	55.57	85.68	65.09	84.14	105.5	91.71	110.03	95.67	86.83	116.03	320.78	303.89	239.38	97.26	122.31	94.18	78.23	88.36	117.39	77.21	-5.11595	-4.1406	-7.16792	5.26175	4.1803	-6.82604	0.454282	0.592251	0.137968	-1.56238	-1.6216	-0.0592254	1.3701	1.5076	1.10035	0.338593	0.324975	0.959779
TC15000827.hg.1	AKAP13	A kinase (PRKA) anchor protein 13	NM_144767	NM_144767	RefSeq	[retired] Homo sapiens A kinase (PRKA) anchor protein 13 (AKAP13), transcript variant 3, mRNA.	Coding	chr15	85777817 - 86292586	+	995.41	1021.47	1005.42	194.83	199.49	241.58	230.88	248.21	254.41	269.09	291.7	558.66	477.66	472.53	259.56	399.22	319.15	235.74	283.96	336.02	212.45	12.8296	8.01971	-4.67674	-1.61065	-0.587183	-6.6919	-2.18258	-1.89262	0.289962	-0.754949	-0.879001	-0.124051	0.220281	0.269317	1.22261	0.592567	0.543744	0.917607
TC09000550.hg.1	AKAP2	A kinase (PRKA) anchor protein 2	NM_001004065	NM_001004065	RefSeq	Homo sapiens A kinase (PRKA) anchor protein 2 (AKAP2), transcript variant 1, mRNA.	Coding	chr9	112403068 - 112934792	+	109.93	116.1	128.41	140.18	160.46	149.07	148.93	153.99	127.09	123.29	126.61	216.8	226.95	225.69	96.73	123.67	111.22	109.57	103.59	115.84	113.99	-2.74214	-7.30788	-3.96719	4.7251	4.94476	-6.87484	0.351021	0.0918623	-0.259158	-1.02174	-1.00705	0.0146918	1.27546	1.06575	0.835575	0.492521	0.497562	1.01024
TC19001254.hg.1	AKAP8L	A kinase (PRKA) anchor protein 8-like	NM_014371	NM_014371	RefSeq	Homo sapiens A kinase (PRKA) anchor protein 8-like (AKAP8L), mRNA.	Coding	chr19	15490859 - 15529833	-	930.24	963.95	778.25	914.08	812.09	915.07	893.55	847.13	2075.42	2284.15	2646.37	807.25	817.37	772.36	935.43	871.93	1038.99	1120.42	1558.26	1450.6	1895.58	-7.53483	3.72555	9.24443	-4.51754	3.29416	0.147877	-0.0189369	1.38935	1.40829	0.30547	1.02391	0.71844	0.98696	2.61962	2.65423	1.23582	2.03342	1.6454
TC01000491.hg.1	AKIRIN1	akirin 1	NM_001136275	NM_001136275	RefSeq	Homo sapiens akirin 1 (AKIRIN1), transcript variant 2, mRNA.	Coding	chr1	39456895 - 39471737	+	777.49	716.29	549.28	772.3	696.66	785.41	724.94	668.27	1446.52	1757.18	1467.08	932.96	956.63	945.89	895.05	1109.26	1209.9	1075	1204.21	1243.8	1194.57	-7.12852	1.68881	6.51669	-6.35375	-2.70389	-5.79779	0.111968	1.20256	1.09059	0.173661	0.361223	0.187562	1.0807	2.30147	2.12961	1.12792	1.28451	1.13884
TC06001929.hg.1	AKIRIN2	akirin 2	NM_018064	NM_018064	RefSeq	Homo sapiens akirin 2 (AKIRIN2), mRNA.	Coding	chr6	88384578 - 88411985	-	671.29	644.53	528.83	442.13	401.56	462.26	419.25	353.66	663.69	709.75	678.25	490.36	438.79	413.3	650.51	807.2	643.71	504.41	1252.68	1067	868.19	-1.14217	-6.94347	2.31108	-3.17255	3.3184	-1.74807	-0.56287	0.16055	0.72342	0.525689	1.23529	0.709605	0.676954	1.11771	1.65109	1.43962	2.35429	1.63536
TC09001508.hg.1	AKNA	AT-hook transcription factor	NM_030767	NM_030767	RefSeq	Homo sapiens AT-hook transcription factor (AKNA), mRNA.	Coding	chr9	117096433 - 117160783	-	436.1	434.1	663.42	153.67	154.65	170.75	167.79	189.66	204.07	178.56	229.15	236.84	258.57	236.65	189.36	189.77	212.45	205.76	167.95	174.05	191.39	6.34215	1.27074	-4.82183	-4.19231	-1.83899	-5.78958	-1.58604	-1.30361	0.282428	-0.292373	-0.457725	-0.165351	0.333084	0.40511	1.21624	0.816558	0.728134	0.891712
TC07001883.hg.1	AKR1B1	aldo-keto reductase family 1, member B1 (aldose reductase)	NM_001628	NM_001628	RefSeq	Homo sapiens aldo-keto reductase family 1, member B1 (aldose reductase) (AKR1B1), mRNA.	Coding	chr7	134127107 - 134144036	-	290.69	335.79	354.63	487.19	334.83	453.54	400.49	427.41	171.34	143.75	176.02	381.84	405.18	337.91	394.35	354.84	356.16	406.5	468.96	393.36	532.3	-4.53951	1.17217	6.29507	-7.35684	-5.407	-4.73376	0.356854	-0.999064	-1.35592	0.0128831	0.303128	0.290245	1.28063	0.500325	0.390686	1.00897	1.23382	1.22285
TC10002924.hg.1	AKR1C1	aldo-keto reductase family 1, member C1	NM_001353	NM_001353	RefSeq	Homo sapiens aldo-keto reductase family 1, member C1 (AKR1C1), mRNA.	Coding	chr10	4934796 - 5022159	+	81.36	100.14	59.42	98.28	429.08	212.82	265.16	335.83	73.73	121.03	75.89	35.22	39.72	34.47	238.13	245.75	350	357.82	1092.33	1028.34	896.47	-2.15921	-7.31844	-2.72195	11.4999	16.9537	5.92817	1.61295	0.161413	-1.45153	3.00694	4.78334	1.7764	3.05876	1.11838	0.365633	8.03859	27.5378	3.4257
TC10000986.hg.1	AKR1C2	aldo-keto reductase family 1, member C2	NM_001135241	NM_001135241	RefSeq	Homo sapiens aldo-keto reductase family 1, member C2 (AKR1C2), transcript variant 3, mRNA.	Coding	chr10	5029967 - 5060225	-	74.26	58.48	46.07	78.72	299.2	187.15	188.38	182.15	57.58	80.72	57.17	40.46	35.44	39.87	212.3	212.67	278.06	321.68	1218.13	1135.34	1047.8	-1.39861	-7.32916	-1.74496	10.9104	17.5126	8.19571	1.55759	0.136465	-1.42112	2.71014	4.87652	2.16638	2.94361	1.09921	0.373422	6.54384	29.375	4.48895
TC10002925.hg.1	AKR1C3	aldo-keto reductase family 1, member C3	NM_001253908	NM_001253908	RefSeq	Homo sapiens aldo-keto reductase family 1, member C3 (AKR1C3), transcript variant 2, mRNA.	Coding	chr10	5077549 - 5149878	+	122.12	150.94	89.01	96.17	163.14	141.09	128.12	106.65	60.49	73.4	66.09	35.43	36.17	40.68	91.17	78.56	116.79	114.8	406.93	309.02	363.29	-7.46593	-2.28062	0.338878	4.9018	13.2532	6.64254	0.0812483	-0.82773	-0.908978	1.40595	3.25843	1.85248	1.05793	0.563415	0.532562	2.64992	9.56944	3.61121
TC01002298.hg.1	AKR7A2	aldo-keto reductase family 7, member A2 (aflatoxin aldehyde reductase)	NM_003689	NM_003689	RefSeq	Homo sapiens aldo-keto reductase family 7, member A2 (aflatoxin aldehyde reductase) (AKR7A2), mRNA.	Coding	chr1	19629202 - 19638640	-	421.84	418.68	336.49	721.16	476.35	563.66	576.41	635.83	253.19	262.2	236.28	470.12	508.31	460.95	575.79	412.07	534.89	538.54	441.53	440.88	518.06	-1.94627	-2.02359	5.52046	-7.10008	-7.55539	-6.40505	0.594211	-0.640574	-1.23479	0.093066	-0.0424437	-0.13551	1.50965	0.641458	0.424906	1.06663	0.971009	0.910348
TC19001728.hg.1	AKT1S1	AKT1 substrate 1 (proline-rich)	NM_001098632	NM_001098632	RefSeq	Homo sapiens AKT1 substrate 1 (proline-rich) (AKT1S1), transcript variant 2, mRNA.	Coding	chr19	50372295 - 50381716	-	155.3	154.02	160.61	219.27	207.63	197.85	202.62	204.96	436.99	400.53	459.42	172.98	201.69	196.51	224.79	219.91	324.53	340.89	332.97	323.3	359.73	-1.12749	5.61575	7.80123	-3.88374	2.55817	-5.35801	0.397804	1.46253	1.06472	0.517505	0.832611	0.315106	1.3175	2.75591	2.09177	1.43148	1.78091	1.2441
TC01004040.hg.1	AKT3	v-akt murine thymoma viral oncogene homolog 3 (protein kinase B, gamma)	NM_001206729	NM_001206729	RefSeq	Homo sapiens v-akt murine thymoma viral oncogene homolog 3 (protein kinase B, gamma) (AKT3), transcript variant 3, mRNA.	Coding	chr1	243651535 - 244013430	-	580.45	611.42	423.12	46.48	47.72	51.95	65.32	78	33.68	31.94	37.2	258.41	179.67	169.78	48.44	85.09	32.23	30.7	52.04	59.3	47.31	11.1278	12.3799	-1.59813	2.03612	5.93854	-6.59043	-3.2282	-3.95788	-0.729679	-2.14686	-1.91822	0.228642	0.106713	0.0643518	0.603038	0.225803	0.264581	1.17173
TC09001502.hg.1	ALAD	aminolevulinate dehydratase	NM_000031	NM_000031	RefSeq	Homo sapiens aminolevulinate dehydratase (ALAD), mRNA.	Coding	chr9	116148592 - 116163618	-	294.21	299.01	259.34	968.05	821.37	707.43	721.03	546.7	1745.18	1444.09	1340.59	224.03	288.49	253.61	1062.86	982.97	1494.61	1546.23	486.23	658.18	585.87	4.08743	8.93535	1.09571	8.15899	2.98714	1.26145	1.38334	2.40343	1.02009	2.29491	1.17196	-1.12295	2.60872	5.29061	2.02805	4.90723	2.25317	0.459154
TC03000329.hg.1	ALAS1	aminolevulinate, delta-, synthase 1	NM_000688	NM_000688	RefSeq	Homo sapiens aminolevulinate, delta-, synthase 1 (ALAS1), nuclear gene encoding mitochondrial protein, transcript variant 1, mRNA.	Coding	chr3	52232099 - 52248343	+	206.13	214.5	172.08	714.95	1577.55	1429.93	1547.03	1446.59	570.1	727.37	619.21	320.21	331.01	273.55	2095.25	2737.63	2427.78	1817.22	2318.92	2645.77	1748.9	7.03765	5.4533	-1.60714	11.9817	10.0329	-6.87314	2.7164	1.69224	-1.02416	2.86805	2.84389	-0.024159	6.5723	3.23158	0.491697	7.30078	7.17954	0.983394
TC0X001077.hg.1	ALAS2	aminolevulinate, delta-, synthase 2	NM_000032	NM_000032	RefSeq	Homo sapiens aminolevulinate, delta-, synthase 2 (ALAS2), nuclear gene encoding mitochondrial protein, transcript variant 1, mRNA.	Coding	chrX	55035488 - 55057497	-	55.9	66.54	81.59	2048.71	1850.86	1272.54	1874.99	1348.29	9082.98	8373.99	8693.07	244.18	353.51	239.27	8837.85	8193.99	9212.77	9448.7	10698.8	10167.8	8979.38	15.0156	17.2041	10.1871	17.0339	15.0985	-5.9803	4.6171	7.01835	2.40125	5.02132	5.17646	0.155139	24.5406	129.639	5.28262	32.4764	36.1634	1.11353
TC03000534.hg.1	ALCAM	activated leukocyte cell adhesion molecule	NM_001243280	NM_001243280	RefSeq	Homo sapiens activated leukocyte cell adhesion molecule (ALCAM), transcript variant 2, mRNA.	Coding	chr3	105085557 - 105295757	+	360.95	362.26	195.46	46.58	45.19	77.85	57.53	64.06	38.5	39.99	36.66	120.72	166.86	132.74	184.76	491.95	68.86	55.4	198.27	356.91	31.91	5.80027	6.99523	-3.21991	-7.36301	-7.63164	-6.88063	-2.36846	-2.94093	-0.572462	-0.0245037	-0.0812663	-0.0567626	0.193652	0.130225	0.672468	0.983159	0.945228	0.961419
TC10001551.hg.1	ALDH18A1	aldehyde dehydrogenase 18 family, member A1	NM_001017423	NM_001017423	RefSeq	Homo sapiens aldehyde dehydrogenase 18 family, member A1 (ALDH18A1), nuclear gene encoding mitochondrial protein, transcript variant 2, mRNA.	Coding	chr10	97365686 - 97416567	-	408.05	395.83	253.12	659.43	602.38	650.19	601.64	548.05	160.44	169.74	128.28	492.34	509.44	463.42	405.91	437.8	391.48	342.56	203.3	204.87	160.18	-0.10983	-0.0454339	11.8359	-4.35922	5.75687	3.51501	0.82671	-1.18293	-2.00964	-0.312781	-1.37429	-1.06151	1.77364	0.440456	0.248335	0.805088	0.385742	0.47913
TC09001211.hg.1	ALDH1A1	aldehyde dehydrogenase 1 family, member A1	NM_000689	NM_000689	RefSeq	Homo sapiens aldehyde dehydrogenase 1 family, member A1 (ALDH1A1), mRNA.	Coding	chr9	75515578 - 75695358	-	982.03	758.17	267.03	299.84	156.95	374.72	328.96	268.18	47.9	44.13	57.06	119.71	187.59	91.35	103.67	38.74	41.79	44.78	52.82	38.27	47.15	-4.44616	3.77229	6.40072	-2.53768	0.61587	-6.66207	-1.08881	-3.56227	-2.47346	-1.27902	-1.47594	-0.196922	0.470148	0.0846545	0.180059	0.412075	0.359498	0.87241
TC09000222.hg.1	ALDH1B1	aldehyde dehydrogenase 1 family, member B1	NM_000692	NM_000692	RefSeq	Homo sapiens aldehyde dehydrogenase 1 family, member B1 (ALDH1B1), nuclear gene encoding mitochondrial protein, mRNA.	Coding	chr9	38392661 - 38398662	+	221.01	256.18	238.28	457.78	442.34	425.06	428.13	401.67	243.19	227.97	249.25	377.09	403.04	393.2	658.74	495.96	775.91	756.71	730.2	909.77	903.95	4.89808	-7.54583	5.51091	-0.714107	4.32165	-4.97734	0.854998	0.0115313	-0.843467	0.759359	1.10965	0.350288	1.80876	1.00802	0.557303	1.69274	2.15793	1.27482
TC12003212.hg.1	ALDH2	aldehyde dehydrogenase 2 family (mitochondrial)	NM_000690	NM_000690	RefSeq	Homo sapiens aldehyde dehydrogenase 2 family (mitochondrial) (ALDH2), nuclear gene encoding mitochondrial protein, transcript variant 1, mRNA.	Coding	chr12	112204691 - 112247789	+	573.79	625.55	439.19	151.67	151.83	182.95	168.14	196.33	198.27	169.19	199.94	759.97	858.97	735.33	771.02	781.3	994.73	786.28	499.12	590.98	476.64	7.62607	3.79944	-6.61749	-7.14175	-1.12151	-0.238855	-1.67394	-1.51827	0.155669	0.0815176	-0.590515	-0.672033	0.313396	0.349104	1.11394	1.05813	0.664106	0.627622
TC17000246.hg.1	ALDH3A2	aldehyde dehydrogenase 3 family, member A2	NM_000382	NM_000382	RefSeq	Homo sapiens aldehyde dehydrogenase 3 family, member A2 (ALDH3A2), transcript variant 2, mRNA.	Coding	chr17	19551459 - 19580909	+	197.72	228.21	162.93	280.55	228.58	325.91	305.28	246.38	54.66	61.54	45.15	284.51	281.64	335.27	173.7	287.06	166.15	141	174.14	231.08	202.06	-3.34473	5.21882	11.2723	-3.35788	-1.99342	-6.72278	0.499932	-1.86571	-2.36564	-0.696019	-0.574744	0.121275	1.41415	0.274389	0.194031	0.617273	0.671405	1.0877
TC05001742.hg.1	ALDH7A1	aldehyde dehydrogenase 7 family, member A1	NM_001182	NM_001182	RefSeq	Homo sapiens aldehyde dehydrogenase 7 family, member A1 (ALDH7A1), nuclear gene encoding mitochondrial protein, transcript variant 1, mRNA.	Coding	chr5	125877533 - 125931110	-	50.82	70.82	53.59	42.7	42.2	42.69	42.37	43.41	44.58	43.6	49.29	318.89	342.8	252.23	60.98	95.15	74.56	57.2	49.61	87.09	66.58	-2.63972	-5.68087	-6.80596	6.99384	5.51906	-6.78154	-0.437216	-0.336499	0.100717	-2.09874	-2.19424	-0.0954969	0.738558	0.791961	1.07231	0.233461	0.218508	0.93595
TC17001301.hg.1	ALDOC	aldolase C, fructose-bisphosphate	NM_005165	NM_005165	RefSeq	Homo sapiens aldolase C, fructose-bisphosphate (ALDOC), mRNA.	Coding	chr17	26900133 - 26903952	-	173.3	173.89	142.04	636.87	1094.15	752.01	1066.85	1291.1	239.41	232.95	300.8	285.04	270.67	360.89	354.19	189.43	308.5	290.7	297.35	343.06	471.24	7.42527	-2.41223	4.64036	-7.16779	-6.58683	-5.47863	2.52861	0.656855	-1.87176	-0.122005	0.262609	0.384614	5.77017	1.57664	0.27324	0.918909	1.19965	1.30551
TC16000139.hg.1	ALG1	ALG1, chitobiosyldiphosphodolichol beta-mannosyltransferase	NM_019109	NM_019109	RefSeq	Homo sapiens ALG1, chitobiosyldiphosphodolichol beta-mannosyltransferase (ALG1), mRNA.	Coding	chr16	5083703 - 5137380	+	194.84	213.4	169.59	581.62	466.95	553.96	454.06	390.67	172.41	184.26	191.24	346.34	379.65	310.29	382.18	373.13	451.59	392.46	325.63	312.26	359.62	5.08849	-7.4208	6.60106	-5.85399	-7.52323	-4.66826	1.33709	-0.0716435	-1.40874	0.21188	-0.0526739	-0.264554	2.52642	0.951553	0.376642	1.1582	0.964148	0.832456
TC12000301.hg.1	ALG10	ALG10, alpha-1,2-glucosyltransferase	NM_032834	NM_032834	RefSeq	Homo sapiens ALG10, alpha-1,2-glucosyltransferase (ALG10), mRNA.	Coding	chr12	34175216 - 34182629	+	361.77	315.01	217.9	361.77	358.59	420.97	405.43	399.26	124.25	145.66	82.51	272.35	222.55	255.87	367.99	329.09	255.66	307.35	241.76	211.62	246.19	-4.53722	-0.339518	6.86725	-5.04169	-7.25133	-3.41734	0.412869	-1.35188	-1.76475	0.32473	-0.10006	-0.42479	1.33133	0.391781	0.294277	1.25243	0.932994	0.744947
TC12000305.hg.1	ALG10B	ALG10B, alpha-1,2-glucosyltransferase	NM_001013620	NM_001013620	RefSeq	Homo sapiens ALG10B, alpha-1,2-glucosyltransferase (ALG10B), mRNA.	Coding	chr12	38710380 - 38723528	+	299.52	254.69	161.92	238.46	241.99	289.35	266.76	273.31	113.89	122.04	72.24	175.52	144.47	139.26	279.47	192.16	176.99	220.22	183.77	93.4	112.99	-7.03073	-1.6305	4.44553	-3.87823	-6.80148	-2.82699	0.176626	-1.20694	-1.38356	0.490175	-0.288198	-0.778373	1.13024	0.433187	0.383271	1.40462	0.818924	0.583024
TC13000220.hg.1	ALG11	ALG11, alpha-1,2-mannosyltransferase	NM_001004127	NM_001004127	RefSeq	Homo sapiens ALG11, alpha-1,2-mannosyltransferase (ALG11), transcript variant A, mRNA.	Coding	chr13	52586523 - 52607736	+	124.33	129.77	96.74	408.77	432.3	388.19	365.66	353.61	211.72	260.01	174.63	220.99	181.43	194.29	308.8	333.17	267.14	273.56	376.95	339	288.97	9.4434	-1.50588	1.9224	-1.11269	0.0430316	-6.01753	1.74444	0.874237	-0.870207	0.570894	0.748324	0.17743	3.35066	1.83304	0.547068	1.48544	1.67984	1.13087
TC01002892.hg.1	ALG14	ALG14, UDP-N-acetylglucosaminyltransferase subunit	NM_144988	NM_144988	RefSeq	Homo sapiens ALG14, UDP-N-acetylglucosaminyltransferase subunit (ALG14), mRNA.	Coding	chr1	95448279 - 95538507	-	96.55	98.32	100.48	339.81	253.66	349.46	294.75	249.33	159.3	209.39	152.39	166.05	209.24	207.56	266.21	244.82	256.18	243.41	118.32	117.27	115.02	7.62177	-0.880593	-0.291753	-3.35159	0.629672	6.40114	1.58079	0.804631	-0.776158	0.386107	-0.725297	-1.1114	2.99133	1.7467	0.58392	1.30686	0.604872	0.462843
TC03002067.hg.1	ALG3	ALG3, alpha-1,3- mannosyltransferase	NM_001006941	NM_001006941	RefSeq	Homo sapiens ALG3, alpha-1,3- mannosyltransferase (ALG3), transcript variant 4, mRNA.	Coding	chr3	183960089 - 183967336	-	264.66	278.04	215.49	671.05	573.53	624.9	596.44	547.31	188.89	194.32	216.28	283.03	342.51	365.21	434.72	391.26	520.13	557.78	423.23	461.89	524.37	6.72845	-5.47641	10.8476	-3.04864	-2.73098	-6.88042	1.25871	-0.332724	-1.59144	0.52142	0.51125	-0.0101702	2.39282	0.794036	0.331841	1.43537	1.42528	0.992975
TC13000570.hg.1	ALG5	ALG5, dolichyl-phosphate beta-glucosyltransferase	NM_001142364	NM_001142364	RefSeq	Homo sapiens ALG5, dolichyl-phosphate beta-glucosyltransferase (ALG5), transcript variant 2, mRNA.	Coding	chr13	37523908 - 37574398	-	145.47	130.25	101.7	167.18	170.65	189.62	157.77	157.56	50.64	81.15	43.73	100.09	74.97	84.4	140.79	146.69	145.13	108.14	125.38	123.57	111.19	-3.27775	-1.29371	4.96836	-1.48994	-2.89087	-6.16222	0.434414	-1.14087	-1.57529	0.643808	0.481222	-0.162586	1.35136	0.453485	0.335576	1.56245	1.39593	0.893422
TC11002133.hg.1	ALG8	ALG8, alpha-1,3-glucosyltransferase	NM_001007027	NM_001007027	RefSeq	Homo sapiens ALG8, alpha-1,3-glucosyltransferase (ALG8), transcript variant 2, mRNA.	Coding	chr11	77811988 - 77850706	-	746.16	777.33	460.93	1996.28	1816.86	1997.54	1961.02	2060.4	277.27	309.01	160.45	1515.07	1318.74	1408.32	1666.96	1603.5	1621.15	1626.12	1199.09	1060.83	1252.8	5.81595	-0.780969	11.3867	-5.4683	-5.04002	-1.05729	1.60871	-1.42716	-3.03587	0.206717	-0.27341	-0.480127	3.04979	0.371861	0.12193	1.15406	0.827362	0.716914
TC11003493.hg.1	ALG9	ALG9, alpha-1,2-mannosyltransferase	NM_001077690	NM_001077690	RefSeq	Homo sapiens ALG9, alpha-1,2-mannosyltransferase (ALG9), transcript variant 2, mRNA.	Coding	chr11	111652919 - 111742305	-	667.26	664.19	558.26	786.42	670.71	869.12	781.1	696.22	262.92	269.4	163.48	672.5	599.25	626.38	784.98	645.11	762.11	740.28	552.63	487.42	566.27	-5.13924	1.84577	6.55424	-5.71716	-5.38491	-2.07588	0.270858	-1.47243	-1.74329	0.210158	-0.242254	-0.452411	1.20653	0.360374	0.298688	1.15681	0.845424	0.73082
TC14001349.hg.1	ALKBH1	alkB, alkylation repair homolog 1 (E. coli)	NM_006020	NM_006020	RefSeq	Homo sapiens alkB, alkylation repair homolog 1 (E. coli) (ALKBH1), mRNA.	Coding	chr14	78138747 - 78174363	-	120.65	121.16	96.31	437.86	389.28	501	451.12	388.11	167.55	233.34	186.27	174.78	176.87	162.62	337.03	296.28	460.24	378.48	444.47	391.46	383.36	10.4116	-1.61686	4.72599	2.7422	6.28919	-6.34231	1.94471	0.790307	-1.15441	1.08403	1.24331	0.159273	3.84961	1.72944	0.449251	2.11995	2.3674	1.11672
TC12001947.hg.1	ALKBH2	alkB, alkylation repair homolog 2 (E. coli)	NM_001145374	NM_001145374	RefSeq	Homo sapiens alkB, alkylation repair homolog 2 (E. coli) (ALKBH2), transcript variant 1, mRNA.	Coding	chr12	109525993 - 109531293	-	144.11	147.63	136.37	299.85	191.23	326.64	269.48	262.58	110.44	118.35	122.77	114.73	118.49	120.75	159.58	127.02	190.25	198.03	103.68	98.01	136.58	0.505735	-5.54547	3.26302	-3.49488	-7.44513	-3.08922	0.89781	-0.284801	-1.18261	0.494894	-0.0807155	-0.57561	1.86324	0.820855	0.440554	1.40922	0.945589	0.671003
TC11000368.hg.1	ALKBH3	alkB, alkylation repair homolog 3 (E. coli)	NM_139178	NM_139178	RefSeq	Homo sapiens alkB, alkylation repair homolog 3 (E. coli) (ALKBH3), mRNA.	Coding	chr11	43902357 - 43941825	+	232.56	223.75	150.48	370.21	285.07	375.84	312.56	268.58	112.88	132.57	115.58	163.42	146.78	127.93	309.23	300.96	370.26	374.8	306.73	339.01	421	-2.18837	-2.75814	6.68804	4.90404	3.62088	-6.7785	0.686165	-0.726209	-1.41237	1.21403	1.27817	0.0641445	1.609	0.60449	0.375693	2.31985	2.42532	1.04546
TC19002697.hg.1	ALKBH6	alkB, alkylation repair homolog 6 (E. coli)	NM_032878	NM_032878	RefSeq	Homo sapiens alkB, alkylation repair homolog 6 (E. coli) (ALKBH6), transcript variant 2, mRNA.	Coding	chr19	36500022 - 36505145	-	299.99	250.65	306.82	345.94	369.81	345.04	332.99	388.53	369.5	346.16	408.93	196.39	224.76	198.74	339.94	276.09	333.67	400.25	500.39	433.94	498.37	-3.82783	-4.72682	-7.22711	-0.321274	5.58502	-2.37644	0.322188	0.393629	0.0714409	0.698106	1.20826	0.510153	1.25023	1.31369	1.05077	1.62237	2.31059	1.4242
TC17000081.hg.1	ALOX12	arachidonate 12-lipoxygenase	NM_000697	NM_000697	RefSeq	Homo sapiens arachidonate 12-lipoxygenase (ALOX12), mRNA.	Coding	chr17	6899384 - 6914055	+	185.75	222.52	107.06	156.42	165.4	136.03	162.63	212.59	109.47	105.68	121.05	333.37	252.22	289.15	712.51	762.22	527.26	647.59	239.75	263.19	254.46	-7.55315	-5.36501	-1.95364	3.347	-6.35321	5.52789	0.00575632	-0.553292	-0.559048	1.17964	-0.199517	-1.37915	1.004	0.681463	0.67875	2.2652	0.870842	0.384444
TC13000100.hg.1	ALOX5AP	arachidonate 5-lipoxygenase-activating protein	NM_001204406	NM_001204406	RefSeq	Homo sapiens arachidonate 5-lipoxygenase-activating protein (ALOX5AP), transcript variant 2, mRNA.	Coding	chr13	31287615 - 31338565	+	223.37	246.04	242.6	105.66	186.65	472.83	429.69	496.35	99.1	100.2	105.84	102.27	89.79	80.87	317.4	767.75	581.64	283.8	130.79	251.06	82.54	-7.35085	4.08475	-3.3607	3.01743	-5.97019	-1.58588	0.281512	-1.22173	-1.50324	2.30609	0.622588	-1.6835	1.21547	0.428769	0.35276	4.94541	1.53963	0.311326
TC04000581.hg.1	ALPK1	alpha-kinase 1	NM_001102406	NM_001102406	RefSeq	Homo sapiens alpha-kinase 1 (ALPK1), transcript variant 2, mRNA.	Coding	chr4	113206665 - 113363776	+	171.92	196.94	109.29	69.13	76.51	94.07	92.24	97.91	39.87	45.12	44.39	32.15	31.8	31.41	41.35	46.44	37.72	36.08	32.42	31.73	33.61	-1.42979	3.5179	3.2693	-3.99971	-7.55918	-4.24245	-0.860038	-1.84471	-0.984674	0.33909	0.0355176	-0.303572	0.550938	0.278411	0.50534	1.26496	1.02492	0.810244
TC15000822.hg.1	ALPK3	alpha-kinase 3	NM_020778	NM_020778	RefSeq	Homo sapiens alpha-kinase 3 (ALPK3), mRNA.	Coding	chr15	85359911 - 85416713	+	65.24	61.96	76.07	61.52	59.58	58.59	65.91	69.78	90.73	84.19	108.61	442.42	457.38	467.4	93.03	83.4	86.4	88.41	68.88	71.38	77.07	-7.07838	-4.09486	-0.120119	14.064	13.6509	-4.09588	-0.100837	0.477297	0.578135	-2.3765	-2.65449	-0.277988	0.932492	1.39213	1.49292	0.192575	0.158825	0.82474
TC01000272.hg.1	ALPL	alkaline phosphatase, liver/bone/kidney	NM_000478	NM_000478	RefSeq	Homo sapiens alkaline phosphatase, liver/bone/kidney (ALPL), transcript variant 1, mRNA.	Coding	chr1	21835858 - 21904905	+	94.75	89.39	125.33	152.28	152.16	119.42	131.96	140.52	272.65	241.31	220.33	237.08	332.56	335.21	138.9	98.81	142.85	139.44	120.11	110.88	130.57	-3.48357	2.09508	2.59563	2.43956	3.548	-6.66522	0.443142	1.25716	0.814021	-1.21195	-1.30862	-0.0966706	1.35956	2.39025	1.7581	0.431683	0.403705	0.935189
TC02002673.hg.1	ALS2CR12	amyotrophic lateral sclerosis 2 (juvenile) chromosome region, candidate 12	NM_139163	NM_139163	RefSeq	Homo sapiens amyotrophic lateral sclerosis 2 (juvenile) chromosome region, candidate 12 (ALS2CR12), transcript variant 1, mRNA.	Coding	chr2	202152994 - 202222121	-	81.2	66.88	74.91	128.2	78.94	72.8	86.26	64.35	1151.66	996.42	1132.93	49.95	48.76	52.63	84.58	95.22	119.5	105.64	203.62	214.34	248.56	-7.13057	13.6964	12.9665	3.08808	10.7477	3.70987	0.174526	3.88065	3.70613	0.993878	2.13436	1.14049	1.12859	14.7297	13.0513	1.99153	4.39043	2.20455
TC17001962.hg.1	ALYREF	Aly/REF export factor	NM_005782	NM_005782	RefSeq	Homo sapiens Aly/REF export factor (ALYREF), mRNA.	Coding	chr17	79845711 - 79849462	-	693.37	704.38	675.62	2471.36	1473.94	2073.55	1679.88	1672.27	698.61	1005.62	551.13	954.72	941.65	695.74	1136.47	940.41	1039.46	1183.82	918.51	851.54	1369	4.73003	-7.47688	1.72687	-5.08899	-6.75174	-6.80366	1.41465	0.0769006	-1.33775	0.324457	0.258534	-0.0659227	2.66595	1.05475	0.395638	1.25219	1.19626	0.955334
TC11001720.hg.1	AMBRA1	autophagy/beclin-1 regulator 1	NM_017749	NM_017749	RefSeq	Homo sapiens autophagy/beclin-1 regulator 1 (AMBRA1), transcript variant 2, mRNA.	Coding	chr11	46417964 - 46615595	-	490.27	468.63	395.25	569.48	432.56	455.82	444.39	423.79	1199.01	1117.47	1415.81	313.96	355.06	335.31	434.12	412.53	616.06	607.83	562.99	576.81	633.78	-7.49413	4.20344	7.40501	-2.57859	2.67958	-6.04655	0.0409734	1.46157	1.42059	0.605953	0.820349	0.214396	1.02881	2.75407	2.67696	1.52198	1.76583	1.16022
TC06000883.hg.1	AMD1	adenosylmethionine decarboxylase 1	NM_001033059	NM_001033059	RefSeq	Homo sapiens adenosylmethionine decarboxylase 1 (AMD1), transcript variant 2, mRNA.	Coding	chr6	111135824 - 111216916	+	2834.95	2723.47	1733.79	1822.09	1802.56	2133.14	1927.11	1665.92	793.73	935.68	739.32	1067.54	902.62	1023.45	1156.65	1283.78	851	858.38	967.85	1085.14	852.88	-5.44072	2.22029	6.4505	-7.33726	-7.56142	-6.75939	-0.349291	-1.53587	-1.18658	0.0360103	-0.0462567	-0.082267	0.78497	0.34487	0.439342	1.02527	0.968446	0.944572
TC0X001095.hg.1	AMER1	APC membrane recruitment protein 1	NM_152424	NM_152424	RefSeq	Homo sapiens APC membrane recruitment protein 1 (AMER1), mRNA.	Coding	chrX	63404997 - 63425624	-	110.54	118.72	98.18	187.99	143.3	182.69	161.68	162.74	66.3	63.82	76.81	135.03	145.22	155.56	107.99	88.66	89.63	116.45	99.85	90.17	98.84	-0.128852	-1.77265	7.08361	-1.90796	-0.0547387	-6.78663	0.617083	-0.662368	-1.27945	-0.536576	-0.592424	-0.0558474	1.53377	0.63184	0.411952	0.689405	0.663228	0.962029
TC12000438.hg.1	AMHR2	anti-Mullerian hormone receptor, type II	NM_020547	NM_020547	RefSeq	Homo sapiens anti-Mullerian hormone receptor, type II (AMHR2), transcript variant 1, mRNA.	Coding	chr12	53817639 - 53825318	+	175.63	192.67	198.1	388.8	396.5	485.37	416.02	365.33	225	243.43	271.87	241.36	275.77	320.07	455.15	323.08	604.22	587.87	676.66	661.9	787.28	5.82518	-4.64605	1.64483	-2.55502	4.99427	-3.88859	1.11529	0.383816	-0.731474	0.786188	1.34963	0.563439	2.16639	1.30479	0.602288	1.72451	2.54846	1.47779
TC12001430.hg.1	AMIGO2	adhesion molecule with Ig-like domain 2	NM_001143668	NM_001143668	RefSeq	Homo sapiens adhesion molecule with Ig-like domain 2 (AMIGO2), transcript variant 1, mRNA.	Coding	chr12	47469490 - 47473734	-	43.13	46.6	50.29	47.41	55.64	51.77	42.04	47.53	66.78	71.1	52.32	67.25	65.44	69.19	52.56	60.34	55.81	60.95	107.84	135.1	121.42	-7.38232	-4.65838	-4.16995	-5.19584	2.29081	4.64161	0.0630418	0.432445	0.369403	-0.231283	0.846147	1.07743	1.04467	1.34952	1.29182	0.851877	1.79769	2.11027
TC0X001273.hg.1	AMMECR1	Alport syndrome, mental retardation, midface hypoplasia and elliptocytosis chromosomal region gene 1	NM_001025580	NM_001025580	RefSeq	Homo sapiens Alport syndrome, mental retardation, midface hypoplasia and elliptocytosis chromosomal region gene 1 (AMMECR1), transcript variant 2, mRNA.	Coding	chrX	109437414 - 109683461	-	334.31	382.27	396.58	1225.61	1268.15	1381.52	1228.12	1216.93	1211.65	1263.49	1038.77	500.97	568.32	550.43	1077.02	870.44	843.84	1105.96	583.99	548.45	640.95	11.8779	5.85765	-6.83782	1.61122	-6.89218	0.185352	1.77057	1.65722	-0.113348	0.843066	0.129843	-0.713223	3.41188	3.15408	0.92444	1.79386	1.09417	0.609956
TC0X001286.hg.1	AMOT	angiomotin	NM_001113490	NM_001113490	RefSeq	Homo sapiens angiomotin (AMOT), transcript variant 1, mRNA.	Coding	chrX	112017731 - 112084043	-	83.06	81.01	81.78	47.38	47.42	48.35	51.49	56.6	65.56	58.3	74.25	466.6	673.18	785.79	65.46	94.29	63.95	63.12	78.15	113.05	83.22	2.91465	-5.43114	-2.9072	10.2549	7.53687	-5.14425	-0.70899	-0.318433	0.390557	-3.15035	-2.79701	0.353332	0.611748	0.80194	1.3109	0.112629	0.143885	1.27751
TC11000924.hg.1	AMOTL1	angiomotin like 1	NM_130847	NM_130847	RefSeq	Homo sapiens angiomotin like 1 (AMOTL1), mRNA.	Coding	chr11	94501508 - 94609918	+	247.37	275.7	187.61	336.92	327.12	301.08	338.48	297.52	144.46	146.23	141.92	504.73	541.27	462.1	230.53	333.92	259.15	257.22	155.68	226	151.84	-3.12817	-2.24702	8.58138	1.71589	4.3054	-2.58016	0.451051	-0.69784	-1.14889	-0.906377	-1.52087	-0.614492	1.36704	0.616495	0.450972	0.533523	0.348476	0.65316
TC11000184.hg.1	AMPD3	adenosine monophosphate deaminase 3	NM_001172431	NM_001172431	RefSeq	Homo sapiens adenosine monophosphate deaminase 3 (AMPD3), transcript variant 5, mRNA.	Coding	chr11	10471868 - 10529126	+	302.95	334.48	307.82	231.73	273.23	278.81	268.87	256.73	450.25	326.48	399.03	182.64	181.71	179.87	302.51	306.16	423.43	344.9	359.46	369.69	361.68	-4.42049	-5.87202	-0.805914	2.13876	5.51796	-6.64225	-0.268561	0.30371	0.572272	0.910694	1.00309	0.0923945	0.830147	1.23431	1.48686	1.87995	2.00429	1.06614
TC02002211.hg.1	ANAPC1	anaphase promoting complex subunit 1	NM_022662	NM_022662	RefSeq	Homo sapiens anaphase promoting complex subunit 1 (ANAPC1), mRNA.	Coding	chr2	112523848 - 112642267	-	605.36	630.09	401.42	1157.04	981.81	1101.39	1060.6	941.56	196.01	273.43	142.48	541.15	454.81	462.43	690.3	611.71	663.8	559.9	371.71	321.44	324.7	1.47747	-0.0875122	9.21409	-3.58955	-1.76108	3.04368	0.966697	-1.44187	-2.40857	0.377155	-0.517564	-0.894719	1.95436	0.36809	0.188343	1.29878	0.69855	0.537852
TC03001805.hg.1	ANAPC13	anaphase promoting complex subunit 13	NM_001242374	NM_001242374	RefSeq	Homo sapiens anaphase promoting complex subunit 13 (ANAPC13), transcript variant 2, mRNA.	Coding	chr3	134196546 - 134205558	-	299.51	259.35	207	413.78	396.16	471.8	441.88	395.01	211.82	185.68	217.1	351.42	299.92	321.58	396.97	348.83	383.98	351.89	430.16	339.96	310.14	0.629722	-6.05284	6.34517	-5.8955	-7.09876	-6.80175	0.744022	-0.304373	-1.04839	0.19261	0.140069	-0.0525414	1.67484	0.809794	0.483506	1.14283	1.10196	0.964236
TC10000443.hg.1	ANAPC16	anaphase promoting complex subunit 16	NM_001242546	NM_001242546	RefSeq	Homo sapiens anaphase promoting complex subunit 16 (ANAPC16), transcript variant 1, mRNA.	Coding	chr10	73621147 - 73995618	+	395.63	404.76	309.02	393.97	380.59	428.15	399.46	351.84	491.19	600.23	521.87	310.22	283.2	286.14	678.32	555.36	882.63	820.73	1165.84	1197.88	1147.1	-7.25345	-3.52389	-1.4599	3.85163	11.3476	-1.201	0.0871758	0.545523	0.458347	1.30292	1.99793	0.695016	1.06229	1.45955	1.37397	2.46727	3.99427	1.6189
TC02000527.hg.1	ANAPC1P1	anaphase promoting complex subunit 1 pseudogene 1	NR_037931	NR_037931	RefSeq	Homo sapiens anaphase promoting complex subunit 1 pseudogene 1 (ANAPC1P1), non-coding RNA.	Coding	chr2	87088948 - 87122165	+	502.88	507.18	364.19	867.92	785.32	949.12	910.89	771.55	163.65	238.14	138.96	474.15	351.17	393.5	594.91	530.01	609.15	479.04	342.5	297	280.93	2.15203	0.639387	9.70498	-3.38066	-4.30928	1.97348	0.915359	-1.36677	-2.28213	0.450116	-0.399033	-0.849149	1.88604	0.387758	0.205594	1.36615	0.758366	0.555112
TC04000176.hg.1	ANAPC4	anaphase promoting complex subunit 4	NM_013367	NM_013367	RefSeq	Homo sapiens anaphase promoting complex subunit 4 (ANAPC4), mRNA.	Coding	chr4	25378835 - 25420120	+	352.9	350.31	302.76	449.77	382.17	538.07	483.12	413.46	86.1	125.61	40.71	261.67	211.01	240.73	359.37	341.89	277.57	327.74	212.81	239.89	204.2	-3.27532	0.824452	4.88949	-2.85547	-7.13094	-0.911678	0.428243	-2.13652	-2.56477	0.456943	-0.116851	-0.573794	1.34559	0.227427	0.169016	1.37263	0.922198	0.671848
TC12002062.hg.1	ANAPC5	anaphase promoting complex subunit 5	NM_001137559	NM_001137559	RefSeq	Homo sapiens anaphase promoting complex subunit 5 (ANAPC5), transcript variant 2, mRNA.	Coding	chr12	121746048 - 121792012	-	1006.68	1044.39	760.84	1184.01	1504.31	1679.69	1354.6	1271.51	336.47	416.72	291.62	828.01	707.69	620.93	1270.9	1237.03	1373.37	1275.7	1024.57	1020.14	870.82	-2.27599	2.48536	9.41529	2.37958	-3.61044	-2.32948	0.580434	-1.43002	-2.01046	0.851631	0.44094	-0.410691	1.4953	0.371125	0.248194	1.80454	1.35749	0.752263
TC12003221.hg.1	ANAPC7	anaphase promoting complex subunit 7	NM_016238	NM_016238	RefSeq	Homo sapiens anaphase promoting complex subunit 7 (ANAPC7), transcript variant 1, mRNA.	Coding	chr12	110810705 - 110841535	-	472.7	459.37	330.71	768.96	509.27	640.14	560.07	530.72	223.78	267.49	189.98	391.08	373.38	344.81	455.95	413.88	470.2	464.02	339.49	314.55	404.91	-3.74609	-1.52108	4.97981	-4.35682	-7.4419	-3.55078	0.517274	-0.886245	-1.40352	0.286751	-0.0732168	-0.359968	1.43125	0.54102	0.378006	1.21989	0.950516	0.779182
TC01003813.hg.1	ANGEL2	angel homolog 2 (Drosophila)	NM_144567	NM_144567	RefSeq	Homo sapiens angel homolog 2 (Drosophila) (ANGEL2), mRNA.	Coding	chr1	213165524 - 213189168	-	259.69	253.7	195.37	244.77	239.38	248.33	230.19	217.11	105.27	115.09	90.01	205.3	167.07	181.29	248.88	242.09	206.28	238.83	268.85	265.99	225.31	-7.55076	1.76324	7.43788	-4.0375	-2.90232	-6.42982	0.00814021	-1.18704	-1.19518	0.344067	0.457866	0.113799	1.00566	0.439204	0.436733	1.26933	1.37351	1.08207
TC08001521.hg.1	ANGPT1	angiopoietin 1	NM_001146	NM_001146	RefSeq	Homo sapiens angiopoietin 1 (ANGPT1), transcript variant 1, mRNA.	Coding	chr8	108261710 - 108510283	-	498.08	553.49	210.14	43.16	39.93	62.53	87.26	85.55	25.89	23.86	30.32	324	163.69	184.04	245.24	183.84	38.1	29.8	22.7	24.51	23.35	3.03988	6.51347	-1.11623	-5.5432	7.9863	-3.73159	-2.67926	-3.86494	-1.18567	-1.33719	-3.18443	-1.84724	0.156121	0.0686338	0.439619	0.395792	0.11	0.277924
TC08000902.hg.1	ANGPT2	angiopoietin 2	NM_001118887	NM_001118887	RefSeq	Homo sapiens angiopoietin 2 (ANGPT2), transcript variant 2, mRNA.	Coding	chr8	6357172 - 6420930	-	24.93	32.75	29.97	26.58	24.05	25.01	28.5	25.21	27.96	29.88	32.03	382.65	206.9	193.67	29.75	25.95	30.23	26.22	27.08	25.75	25.28	-6.42432	-7.50738	-5.31407	9.61306	7.97991	-6.43682	-0.168864	0.0430238	0.211888	-3.15096	-3.25485	-0.103886	0.889543	1.03027	1.1582	0.112581	0.104759	0.930523
TC08001171.hg.1	ANK1	ankyrin 1, erythrocytic	NM_000037	NM_000037	RefSeq	Homo sapiens ankyrin 1, erythrocytic (ANK1), transcript variant 3, mRNA.	Coding	chr8	41510739 - 41754280	-	262.65	256.17	169.82	2398.8	2201.53	1975.91	1842.72	1616.29	3804.37	3951.27	4400.74	166.03	180.3	170.11	2974.48	3025.57	4110.82	4002.37	3752.28	3646.38	3380.59	11.9124	12.0453	3.47582	16.1777	17.3948	-6.84049	3.14208	4.16642	1.02433	4.34169	4.38299	0.0413045	8.82798	17.9563	2.03402	20.2758	20.8647	1.02904
TC05001172.hg.1	ANKH	ankylosis, progressive homolog (mouse)	NM_054027	NM_054027	RefSeq	Homo sapiens ankylosis, progressive homolog (mouse) (ANKH), mRNA.	Coding	chr5	14704909 - 14871887	-	225.47	226.16	263.43	639.44	629.38	527.85	476.71	474.85	1452.44	1549.47	1311.49	179.45	200.4	146.32	1182.28	758.12	1350.34	849.73	844.09	536.26	534.06	4.84105	10.2071	6.83437	7.86663	4.30216	-3.42935	1.19706	2.59318	1.39612	2.53351	1.84058	-0.692935	2.29272	6.03428	2.63194	5.78981	3.58154	0.618594
TC07000547.hg.1	ANKIB1	ankyrin repeat and IBR domain containing 1	NM_019004	NM_019004	RefSeq	Homo sapiens ankyrin repeat and IBR domain containing 1 (ANKIB1), mRNA.	Coding	chr7	91875548 - 92030698	+	626.01	656.45	526.61	589.94	558.42	693.94	589.81	518.01	228.28	277.09	186.96	577.73	514.83	556.17	483.67	532.61	338.23	422.91	596.5	554.27	471.35	-7.51483	2.67594	5.85474	-5.34574	-7.60619	-5.38164	-0.0318766	-1.39791	-1.36603	-0.325308	-0.0287026	0.296605	0.978147	0.37948	0.387958	0.798128	0.980302	1.22825
TC19002627.hg.1	ANKLE1	ankyrin repeat and LEM domain containing 1	NM_152363	NM_152363	RefSeq	Homo sapiens ankyrin repeat and LEM domain containing 1 (ANKLE1), mRNA.	Coding	chr19	17392454 - 17398455	+	244.55	254.56	305.64	588.35	481.94	430.83	446.94	477.94	967.09	921.64	769.83	265.82	301.7	290.64	431.42	361.09	479.23	503.14	358.01	348.61	378.91	2.0326	5.65365	2.48462	-1.00509	-3.58183	-4.89994	0.853255	1.72414	0.870886	0.624017	0.340224	-0.283793	1.80657	3.30383	1.82879	1.54116	1.26595	0.821429
TC07001161.hg.1	ANKMY2	ankyrin repeat and MYND domain containing 2	NM_020319	NM_020319	RefSeq	Homo sapiens ankyrin repeat and MYND domain containing 2 (ANKMY2), mRNA.	Coding	chr7	16639401 - 16685442	-	307.74	362.1	160.75	401.7	345.85	523.71	439.89	395.7	66.67	110.03	84.21	269.74	251.69	341.07	231.72	209.87	151.58	154.71	319.06	243.34	183.6	-4.28496	-0.353808	9.07504	-2.8696	-6.9297	-5.24415	0.673677	-1.61928	-2.29296	-0.633214	-0.233306	0.399908	1.59513	0.325497	0.204056	0.644738	0.850683	1.31942
TC05001472.hg.1	ANKRA2	ankyrin repeat, family A (RFXANK-like), 2	NM_023039	NM_023039	RefSeq	Homo sapiens ankyrin repeat, family A (RFXANK-like), 2 (ANKRA2), mRNA.	Coding	chr5	72848025 - 72861511	-	195.25	171.27	163.36	123.8	130.45	149.66	138.11	109.08	228.73	252.04	218.95	83.76	68.93	77.93	167.57	168.92	185.57	149.05	290.06	267.51	252.66	-2.78677	-4.45115	2.90229	5.15641	9.03181	1.03175	-0.44367	0.40275	0.84642	1.12629	1.81512	0.688831	0.735262	1.32203	1.79803	2.18296	3.51888	1.61198
TC13000878.hg.1	ANKRD10	ankyrin repeat domain 10	NM_017664	NM_017664	RefSeq	Homo sapiens ankyrin repeat domain 10 (ANKRD10), mRNA.	Coding	chr13	111530887 - 111567416	-	879.43	868.18	755.66	464.32	441.8	448.38	441.29	446.57	137.75	266.53	105.35	637.01	572.21	576.34	508.61	593.47	457.6	372.69	559.81	529.11	458.87	5.61447	3.10178	1.81149	-5.39291	-6.02095	-6.63843	-0.892664	-2.40692	-1.51426	-0.319644	-0.209397	0.110247	0.538619	0.188558	0.350077	0.801268	0.864899	1.07941
TC13000879.hg.1	ANKRD10-IT1	ANKRD10 intronic transcript 1 (non-protein coding)	ENST00000426991	ENST00000426991	ENSEMBL	havana:sense_intronic chromosome:GRCh37:13:111547406:111551519:-1 gene:ENSG00000229152 gene_biotype:sense_intronic transcript_biotype:sense_intronic	Coding	chr13	111547406 - 111551519	-	339.68	394.87	248.67	192.04	188.67	151.86	160.65	173.61	38.14	61.39	23.1	185.53	146.25	175.99	111.03	220.69	117.95	112.76	153.04	158.65	153.25	0.843748	4.50279	4.85657	-6.35096	-7.07286	-6.44338	-0.898639	-3.08946	-2.19082	-0.32576	-0.11998	0.205781	0.536393	0.117485	0.219027	0.797878	0.920201	1.15331
TC09001088.hg.1	ANKRD18A	ankyrin repeat domain 18A	NM_147195	NM_147195	RefSeq	Homo sapiens ankyrin repeat domain 18A (ANKRD18A), mRNA.	Coding	chr9	38540566 - 38620657	-	59.67	46.19	69.44	47.34	58.14	58.12	50.71	49.2	92.05	127.29	111.82	42.07	51.41	54.23	187.49	204.01	105.14	215.8	369.12	414.92	619.33	-7.06985	-1.2266	4.29018	3.45723	9.49941	0.444805	-0.134274	0.925073	1.05935	1.80998	3.21983	1.40985	0.911128	1.89878	2.08399	3.50638	9.31676	2.65709
TC09000143.hg.1	ANKRD18B	ankyrin repeat domain 18B	NM_001244752	NM_001244752	RefSeq	Homo sapiens ankyrin repeat domain 18B (ANKRD18B), mRNA.	Coding	chr9	33524392 - 33573007	+	21.74	17.95	24.64	38.24	69.38	62.88	47.8	34.22	90.92	191.81	118.55	18.91	22.56	22.7	141.82	176.43	79.44	175.06	269.06	383.14	548.89	-0.236483	4.89292	-0.380492	6.44986	10.3538	-0.292133	1.19436	2.58276	1.3884	2.67979	4.17083	1.49104	2.28844	5.99086	2.61788	6.40765	18.0113	2.81091
TC21000281.hg.1	ANKRD20A11P	ankyrin repeat domain 20 family, member A11, pseudogene	NR_027270	NR_027270	RefSeq	Homo sapiens ankyrin repeat domain 20 family, member A11, pseudogene (ANKRD20A11P), non-coding RNA.	Coding	chr21	15316090 - 15352765	-	180.13	86.69	130	192.28	137.32	136.65	115.64	126.26	229.34	464.69	320.49	95.07	106.51	141.6	140.34	159.72	113.48	167.31	323.04	382.62	488.18	-7.35078	-1.77493	0.416554	-5.49352	4.45604	3.92688	0.138959	1.35752	1.21856	0.349068	1.79839	1.44932	1.10111	2.56244	2.32714	1.27374	3.47832	2.7308
TC09001113.hg.1	ANKRD20A3	ankyrin repeat domain 20 family, member A3	NM_001012419	NM_001012419	RefSeq	Homo sapiens ankyrin repeat domain 20 family, member A3 (ANKRD20A3), mRNA.	Coding	chr9	43089972 - 43133544	-	59.36	52.93	59.03	119.41	99.68	124.05	54.35	77.26	141.13	294.62	148.12	106.98	136.64	191.32	140.35	243.63	147.49	265.97	486.64	820.56	969.68	-4.36777	1.06877	-3.30244	-5.99679	3.51599	2.26691	0.672326	1.68447	1.01214	0.441831	2.37109	1.92926	1.59364	3.21422	2.0169	1.35833	5.17331	3.80859
TC18000077.hg.1	ANKRD20A5P	ankyrin repeat domain 20 family, member A5, pseudogene	NR_040113	NR_040113	RefSeq	Homo sapiens ankyrin repeat domain 20 family, member A5, pseudogene (ANKRD20A5P), non-coding RNA.	Coding	chr18	14179096 - 14227049	+	107.86	80.3	104.57	79.75	68.04	70.91	64.99	70.31	122.14	229.69	236.78	52.54	48.96	65.39	120.43	77.69	66.81	88.8	251.3	147.09	226.73	-2.6871	-2.90085	2.8275	-3.23024	4.17687	0.42041	-0.453934	0.958223	1.41216	0.644922	1.87959	1.23467	0.730049	1.94292	2.66135	1.56366	3.67971	2.35328
TC19001388.hg.1	ANKRD27	ankyrin repeat domain 27 (VPS9 domain)	NM_032139	NM_032139	RefSeq	Homo sapiens ankyrin repeat domain 27 (VPS9 domain) (ANKRD27), mRNA.	Coding	chr19	33087907 - 33166102	-	421.13	418.14	252.86	842.2	778.23	874.57	717.15	653.39	615.7	773.6	708.09	234.39	215.39	215.01	619.35	608.58	735.22	633.41	1245.01	1134.39	986.33	1.42615	-1.61803	-6.81098	8.9881	11.1263	1.58544	1.1171	0.973719	-0.143381	1.54762	2.33458	0.786954	2.16911	1.9639	0.905395	2.92335	5.04403	1.72543
TC03001213.hg.1	ANKRD28	ankyrin repeat domain 28	NM_001195098	NM_001195098	RefSeq	Homo sapiens ankyrin repeat domain 28 (ANKRD28), transcript variant 2, mRNA.	Coding	chr3	15708743 - 15901278	-	1780.34	2077.96	1344.15	676.62	656.85	757.46	686.12	760.93	162.47	241.13	148.87	268.51	217.29	210.88	226.5	349.42	164.23	158.87	199.65	171.45	147.23	4.9819	8.24796	8.9736	-7.247	-4.22271	-6.11026	-1.27301	-3.24525	-1.97225	-0.114997	-0.429229	-0.314232	0.413797	0.105458	0.254856	0.923384	0.742659	0.804279
TC05000453.hg.1	ANKRD32	ankyrin repeat domain 32	NM_032290	NM_032290	RefSeq	Homo sapiens ankyrin repeat domain 32 (ANKRD32), mRNA.	Coding	chr5	93954052 - 94075141	+	128.4	147.46	94.6	305.1	309.44	346.37	326.01	266.89	1295.32	1334.55	1260.08	73.59	68.31	62.69	192.98	190.11	98.36	135.29	139.67	134.61	117.07	4.91529	10.7895	13.3316	-0.209132	2.98123	-6.49116	1.35019	3.41603	2.06584	1.12719	0.934707	-0.192478	2.54946	10.674	4.18677	2.18432	1.9115	0.875101
TC02000589.hg.1	ANKRD36	ankyrin repeat domain 36	NM_001164315	NM_001164315	RefSeq	Homo sapiens ankyrin repeat domain 36 (ANKRD36), mRNA.	Coding	chr2	97779233 - 97930258	+	1979.5	1946.26	1490.67	927.44	962.5	900.06	1026.71	900.29	315.06	661.69	112.06	677.15	460.06	576.09	329.35	353.57	128.5	142.26	115.47	152.57	127.58	3.62535	-0.647967	-1.9411	-2.11878	7.1618	-4.96713	-0.926447	-2.64718	-1.72073	-1.39288	-2.1064	-0.713515	0.526153	0.159632	0.303395	0.380803	0.232226	0.609832
TC02002120.hg.1	ANKRD36B	ankyrin repeat domain 36B	NM_025190	NM_025190	RefSeq	Homo sapiens ankyrin repeat domain 36B (ANKRD36B), mRNA.	Coding	chr2	98108235 - 98206428	-	1483.42	1566.76	1174.53	650.63	666.71	657.11	699.06	656.44	214.72	447.05	85.96	505.37	361.01	435.66	234.69	262.33	93.87	97.64	96.43	130.2	97.99	5.57286	0.302534	-1.38364	-1.80289	6.74511	-5.82783	-1.06984	-2.78998	-1.72015	-1.48009	-2.00453	-0.524442	0.476373	0.144588	0.303518	0.358467	0.249216	0.695228
TC02000547.hg.1	ANKRD36BP2	ankyrin repeat domain 36B pseudogene 2	NR_015424	NR_015424	RefSeq	Homo sapiens ankyrin repeat domain 36B pseudogene 2 (ANKRD36BP2), non-coding RNA.	Coding	chr2	89065324 - 89106126	+	463.92	541.77	306.95	288.47	342.67	380.82	546.35	301.42	135.54	215.17	114.06	118.02	86.89	110.33	75.19	84.12	45.5	40.7	35.53	42.24	39.43	-7.01013	-0.135724	0.155672	-3.23268	5.08994	-4.40477	-0.234663	-1.51186	-1.27719	-0.83283	-1.41899	-0.586158	0.849883	0.35066	0.412597	0.561427	0.373975	0.666115
TC02002645.hg.1	ANKRD44	ankyrin repeat domain 44	NM_001195144	NM_001195144	RefSeq	Homo sapiens ankyrin repeat domain 44 (ANKRD44), transcript variant A, mRNA.	Coding	chr2	197831741 - 198175897	-	688.8	689.06	1138.03	52.1	60.73	89.9	64.81	88.63	37.48	42.6	39.8	59.84	53.7	46.42	54.16	125.5	82.65	46.57	39.74	51.63	32.62	10.53	11.6834	-1.26231	-6.27237	-5.43043	-4.02034	-3.54845	-4.35107	-0.802624	0.431388	-0.385407	-0.816795	0.0854693	0.049	0.573305	1.34853	0.765563	0.567702
TC02002646.hg.1	ANKRD44-IT1	ANKRD44 intronic transcript 1 (non-protein coding)	ENST00000428191	ENST00000428191	ENSEMBL	havana:sense_intronic chromosome:GRCh37:2:198115582:198167243:-1 gene:ENSG00000236977 gene_biotype:sense_intronic transcript_biotype:sense_intronic	Coding	chr2	198115582 - 198167243	-	571.07	878.77	596.5	52.26	55.88	50.01	52.88	76.38	63.95	50.54	53.54	48.52	42.2	41.45	45.87	71.33	62.21	42.79	35.56	45.66	47.52	12.9049	10.5015	-7.49561	-5.96337	-7.57554	-5.34091	-3.55859	-3.58549	-0.0269055	0.305888	-0.0458245	-0.351713	0.084871	0.0833028	0.981523	1.23618	0.968736	0.783653
TC11000919.hg.1	ANKRD49	ankyrin repeat domain 49	NM_017704	NM_017704	RefSeq	Homo sapiens ankyrin repeat domain 49 (ANKRD49), mRNA.	Coding	chr11	94226795 - 94232749	+	280.1	243.65	230.19	152.56	178.62	273.04	200.76	159.86	170.77	255.74	183.13	74.77	54.4	62.82	198.35	229.65	123.61	176.09	291.99	257.06	230.68	-5.2283	-6.07064	-7.41392	2.8795	7.92269	-3.81839	-0.408993	-0.324659	0.0843341	1.48356	2.02747	0.543907	0.753149	0.798487	1.0602	2.79639	4.07689	1.45792
TC04001530.hg.1	ANKRD50	ankyrin repeat domain 50	NM_001167882	NM_001167882	RefSeq	Homo sapiens ankyrin repeat domain 50 (ANKRD50), transcript variant 2, mRNA.	Coding	chr4	125585204 - 125633887	-	214.68	328.32	156.08	181.37	188.79	213.21	170	153.13	25.8	44	26	411.54	333.19	313.66	159.97	158.41	63.01	85.73	169.79	136.5	114.2	-6.48307	4.63955	9.6668	0.465741	2.99354	-6.22691	-0.303535	-2.84732	-2.54379	-1.69561	-1.34079	0.354824	0.810265	0.138954	0.171492	0.308724	0.394805	1.27883
TC07000061.hg.1	ANKRD61	ankyrin repeat domain 61	ENST00000409061	ENST00000409061	ENSEMBL	cdna:novel chromosome:GRCh37:7:6071007:6076017:1 gene:ENSG00000157999 gene_biotype:protein_coding transcript_biotype:protein_coding	Coding	chr7	6071007 - 6076017	+	54.73	73.35	57.69	55.2	59.03	59.34	67.71	67.35	162.27	138.88	147.58	43.07	66.21	58.51	72.31	48.65	77.3	71.77	93.61	82.63	83.3	-7.55325	2.88777	8.05414	-6.35889	-2.3571	-4.60401	0.00275032	1.28136	1.27861	0.271816	0.649743	0.377927	1.00191	2.43067	2.42604	1.20733	1.56889	1.29947
TC14001531.hg.1	ANKRD9	ankyrin repeat domain 9	NM_152326	NM_152326	RefSeq	Homo sapiens ankyrin repeat domain 9 (ANKRD9), mRNA.	Coding	chr14	102973179 - 102976136	-	191.32	196.79	236.55	263.55	273.54	329.45	295.27	300.49	1226.37	1160.64	1684.87	251.56	294.44	282.61	561.72	539.96	999.17	787.79	1041.9	1154.54	968.89	-1.60903	8.55619	11.1871	1.85426	9.61361	-3.67363	0.492251	2.69098	2.19873	1.34275	1.93301	0.590263	1.40664	6.45753	4.59075	2.53634	3.81852	1.50552
TC02001320.hg.1	ANKZF1	ankyrin repeat and zinc finger domain containing 1	NM_018089	NM_018089	RefSeq	Homo sapiens ankyrin repeat and zinc finger domain containing 1 (ANKZF1), transcript variant 1, mRNA.	Coding	chr2	220094479 - 220101391	+	222.96	207.29	278.45	200.5	244.64	187.94	189.33	193.86	365.85	366.36	472.58	150.77	157.74	189.56	273.96	244.99	332.16	283.16	325.55	329.88	366.68	-6.23724	-1.81241	3.4743	0.582174	3.55426	-4.90462	-0.212527	0.766406	0.978934	0.770862	1.04226	0.271401	0.863024	1.70103	1.97101	1.70629	2.05946	1.20698
TC07000235.hg.1	ANLN	anillin, actin binding protein	NM_018685	NM_018685	RefSeq	Homo sapiens anillin, actin binding protein (ANLN), mRNA.	Coding	chr7	36429415 - 36493400	+	66.08	76.52	35.29	963.92	778.21	1037.06	923.66	759.53	617.35	617.47	333.59	543.04	512.35	497.62	790.39	658.52	353.71	531.54	83.69	53.09	35.38	11.5498	4.69361	-2.06529	-7.23313	6.91785	6.35096	3.97602	3.159	-0.817016	0.112557	-3.26086	-3.37342	15.7362	8.93212	0.567615	1.08114	0.104324	0.0964938
TC11000721.hg.1	ANO1	anoctamin 1, calcium activated chloride channel	NM_018043	NM_018043	RefSeq	Homo sapiens anoctamin 1, calcium activated chloride channel (ANO1), transcript variant 1, mRNA.	Coding	chr11	69924408 - 70035652	+	43.21	44.03	55.7	45.76	49.61	49.91	51.43	54.62	75.14	68.18	80.16	71.7	82.23	99.57	226.56	212.53	383.93	523.19	758.31	860.61	1262.6	-7.24879	-2.22146	0.778083	1.89151	9.98949	0.0251909	0.0847075	0.651428	0.56672	1.90508	3.48497	1.57989	1.06047	1.57072	1.48115	3.7453	11.1964	2.98947
TC12000329.hg.1	ANO6	anoctamin 6	NM_001142680	NM_001142680	RefSeq	[retired] Homo sapiens anoctamin 6 (ANO6), transcript variant 4, mRNA.	Coding	chr12	45609770 - 45834187	+	642.65	855.83	450.34	437.48	429.84	537.41	481.58	450.35	66.35	94.22	47.3	1091.45	930.71	1100.66	1045.95	1608.63	478.51	370.78	484.02	325.99	214.47	-5.04367	5.97865	10.3209	-6.6687	1.3501	-4.18001	-0.431218	-3.23673	-2.80551	-0.489697	-1.68204	-1.19235	0.741635	0.106083	0.14304	0.712175	0.311641	0.43759
TC15001594.hg.1	ANP32A	acidic (leucine-rich) nuclear phosphoprotein 32 family, member A	NM_006305	NM_006305	RefSeq	Homo sapiens acidic (leucine-rich) nuclear phosphoprotein 32 family, member A (ANP32A), mRNA.	Coding	chr15	69039580 - 69113261	-	891.07	965.21	647.01	1247.95	1113.58	1196.09	1148.57	1017.35	286.3	424.74	217.27	1062.26	933.62	852.84	991.39	897.71	882.2	748.73	887.82	999.78	739.18	-3.19563	0.222727	6.76865	-6.97705	-7.22656	-6.87969	0.473421	-1.46552	-1.93895	-0.111078	-0.122124	-0.0110455	1.3884	0.362104	0.260807	0.925896	0.918834	0.992373
TC15001596.hg.1	ANP32A-IT1	ANP32A intronic transcript 1 (non-protein coding)	NR_026808	NR_026808	RefSeq	Homo sapiens ANP32A intronic transcript 1 (non-protein coding) (ANP32A-IT1), non-coding RNA.	Coding	chr15	69096160 - 69099440	-	637.95	705.13	546.76	357.94	184.73	141.27	187.23	147.64	123.27	156.84	128.92	240.65	234.87	198.48	154.96	165.13	206.29	159.45	177.19	239.68	220.36	1.61443	7.70638	-5.77944	-3.92014	-7.42453	-4.9516	-1.70932	-2.20822	-0.4989	-0.394278	-0.0871745	0.307104	0.305805	0.216402	0.707646	0.76087	0.941365	1.23722
TC09000495.hg.1	ANP32B	acidic (leucine-rich) nuclear phosphoprotein 32 family, member B	NM_006401	NM_006401	RefSeq	Homo sapiens acidic (leucine-rich) nuclear phosphoprotein 32 family, member B (ANP32B), mRNA.	Coding	chr9	100745489 - 100778225	+	1833.65	1837.86	1376.87	2247.77	1943.53	2356.4	2274.16	2078.24	2196.97	2215.35	2188.99	1159.66	1100	1153.22	2249.49	2250.05	2360.52	2502.79	1658.71	1528.83	1689.15	-3.7902	-4.88231	-7.4965	6.01431	-0.622916	-0.307561	0.382845	0.399726	0.0168809	1.03992	0.513971	-0.525954	1.30391	1.31926	1.01177	2.05612	1.42798	0.6945
TC15001837.hg.1	ANPEP	alanyl (membrane) aminopeptidase	NM_001150	NM_001150	RefSeq	Homo sapiens alanyl (membrane) aminopeptidase (ANPEP), mRNA.	Coding	chr15	90328120 - 90358094	-	639.44	622.15	438.45	110.26	94.49	138.49	112.21	150.79	140.53	200	158.94	523.49	674.44	906.3	130.45	310.45	185.47	164.74	125.37	181.65	120.69	8.1013	3.83058	-4.35126	2.12027	5.21515	-5.67913	-2.22463	-1.76237	0.462253	-1.86664	-2.28773	-0.421089	0.213954	0.294763	1.37769	0.274212	0.204798	0.746861
TC02000403.hg.1	ANTXR1	anthrax toxin receptor 1	NM_018153	NM_018153	RefSeq	Homo sapiens anthrax toxin receptor 1 (ANTXR1), transcript variant 3, mRNA.	Coding	chr2	69240276 - 69476459	+	21.67	22.59	26.31	22.92	25.03	24.41	24.64	24.98	31.1	32.42	32.41	116.52	166.94	107.92	54.12	64.22	36.98	32.41	36.24	47.11	28.58	-7.3658	-3.82801	-1.08159	1.30289	3.41416	-6.1246	0.0569044	0.447748	0.390843	-1.50296	-1.80901	-0.306051	1.04023	1.36391	1.31116	0.352829	0.285387	0.808853
TC04001328.hg.1	ANTXR2	anthrax toxin receptor 2	NM_001145794	NM_001145794	RefSeq	Homo sapiens anthrax toxin receptor 2 (ANTXR2), transcript variant 2, mRNA.	Coding	chr4	80822303 - 81046608	-	976.86	1243.6	794.91	206.14	192.99	256.32	183.58	333.89	211.33	271.51	89.75	838.98	640.59	659.29	165.68	370.22	163.03	101.21	82.48	114.42	67.14	5.88879	1.6795	-6.69385	0.709084	8.88371	-3.60123	-2.11196	-2.51697	-0.405013	-1.98817	-3.04242	-1.05425	0.231333	0.17471	0.755229	0.252059	0.121378	0.481547
TC09000335.hg.1	ANXA1	annexin A1	NM_000700	NM_000700	RefSeq	Homo sapiens annexin A1 (ANXA1), mRNA.	Coding	chr9	75766673 - 75785309	+	2655.76	2588.16	1716.52	984.38	1051.74	1704.31	1361.17	1236.82	293.77	342.4	71.06	548.81	455	474.16	459.54	1394.95	600.91	406.49	1639.56	1591.02	1427.82	-1.6259	1.77783	1.50275	-6.81842	8.15698	-2.23554	-0.872699	-3.56295	-2.69025	0.357326	1.65844	1.30111	0.546124	0.0846147	0.154937	1.28105	3.15674	2.46419
TC15001505.hg.1	ANXA2	annexin A2	NM_001002857	NM_001002857	RefSeq	Homo sapiens annexin A2 (ANXA2), transcript variant 2, mRNA.	Coding	chr15	60639333 - 60690242	-	325.67	872.66	455.22	860.52	1220.12	1492.94	1402.03	1467.47	240.26	360.1	142.79	1658.14	1590.3	1686.42	520.77	1185.46	306.34	218.84	828.45	905.63	669.02	-1.27204	-4.32974	5.03162	-1.88681	3.06368	-5.40964	1.32132	-1.1295	-2.45083	-1.86628	-1.04908	0.817204	2.49895	0.457074	0.182906	0.27428	0.483278	1.76199
TC09000149.hg.1	ANXA2P2	annexin A2 pseudogene 2	NR_003573	NR_003573	RefSeq	Homo sapiens annexin A2 pseudogene 2 (ANXA2P2), non-coding RNA.	Coding	chr9	33624223 - 33625532	+	478.46	1411.11	599.65	1554.54	1918.18	2487.02	2319.65	2368.96	322.37	487.98	125.33	2479.12	2257.81	2584.86	777.64	2100.43	464.68	255.09	1317.24	1537.55	1012.94	-0.695196	-4.33564	4.29291	-3.05901	0.548924	-5.53699	1.5046	-1.45334	-2.95793	-1.87713	-0.939379	0.937755	2.83745	0.365176	0.128699	0.272224	0.521457	1.91555
TC05001313.hg.1	ANXA2R	annexin A2 receptor	NM_001014279	NM_001014279	RefSeq	Homo sapiens annexin A2 receptor (ANXA2R), mRNA.	Coding	chr5	43039182 - 43043272	-	190.36	161.65	124.44	190.64	118.65	134.26	154.25	117.47	168.39	191.71	127.13	46.02	50.18	40.57	175.76	172.91	210.59	186.55	191.09	161.17	169.06	-7.18541	-7.53572	-6.95682	10.8119	9.12388	-6.51892	-0.153654	0.0333275	0.186981	2.03307	1.93212	-0.10095	0.898971	1.02337	1.13838	4.09276	3.81616	0.932419
TC04000437.hg.1	ANXA3	annexin A3	NM_005139	NM_005139	RefSeq	Homo sapiens annexin A3 (ANXA3), mRNA.	Coding	chr4	79472673 - 79531605	+	50.96	54.27	46.55	40.22	40.18	58.14	65.87	59.2	47.48	43.02	51.28	392.5	391.96	654.64	176.97	295.38	132.26	85.35	81.66	116.56	82.57	-7.53581	-7.29711	-7.21577	-1.40963	5.33948	-4.75812	0.0317276	-0.0991925	-0.13092	-1.5778	-2.33388	-0.756075	1.02224	0.933555	0.913249	0.334991	0.19835	0.592105
TC02000407.hg.1	ANXA4	annexin A4	NM_001153	NM_001153	RefSeq	Homo sapiens annexin A4 (ANXA4), mRNA.	Coding	chr2	69871557 - 70053596	+	325.23	349.41	272.86	268.42	466.51	384.23	401.59	347.15	161.01	242.71	127.29	170.41	190.98	310.95	341.82	410.43	422.68	363.72	1489.67	1611.67	1016.01	-6.63209	-2.76202	-0.246905	-1.63674	5.53987	6.3682	0.226417	-0.880013	-1.10643	0.825154	2.63771	1.81256	1.16993	0.543363	0.464442	1.77172	6.22344	3.51264
TC05001947.hg.1	ANXA6	annexin A6	NM_001155	NM_001155	RefSeq	Homo sapiens annexin A6 (ANXA6), transcript variant 1, mRNA.	Coding	chr5	150480267 - 150537443	-	907.86	1235.36	971.8	128.07	114.79	244.12	131.81	191.08	130.56	123.19	130.23	1363.69	1414.54	1078.92	267.31	441.19	286.54	155.63	176.16	239.88	118.36	7.25343	10.8291	-6.6935	3.5471	6.80116	-5.05813	-2.7281	-3.00778	-0.279678	-2.24521	-2.90028	-0.655066	0.150925	0.124328	0.823775	0.210923	0.133946	0.635047
TC10001408.hg.1	ANXA7	annexin A7	NM_001156	NM_001156	RefSeq	Homo sapiens annexin A7 (ANXA7), transcript variant 1, mRNA.	Coding	chr10	75135189 - 75173841	-	1003.83	1017.72	698.48	737.44	715.84	899.82	733.46	601.78	1347.07	1454.23	1314.7	380.23	350.12	338.63	1086.97	1016.49	1381.35	1279	2054.07	1951.94	1364.47	-5.97373	-3.27445	2.85673	8.48304	8.23677	-2.79781	-0.288493	0.617223	0.905715	1.7317	2.3077	0.575994	0.818757	1.53392	1.87347	3.32119	4.95092	1.4907
TC07001285.hg.1	AOAH	acyloxyacyl hydrolase (neutrophil)	NM_001177506	NM_001177506	RefSeq	Homo sapiens acyloxyacyl hydrolase (neutrophil) (AOAH), transcript variant 2, mRNA.	Coding	chr7	36552456 - 36764154	-	508.2	588.48	488.91	29.4	28.6	42.8	37.11	39.18	36.55	38.58	39.29	36.4	35.14	34.31	43.41	41.36	42.84	34.94	40.85	40.38	34.63	15.4558	13.7848	-7.10596	-5.89873	-6.90553	-6.70503	-3.91297	-3.78862	0.124355	0.198965	0.126773	-0.0721923	0.0663861	0.0723623	1.09002	1.14787	1.09185	0.951191
TC04000579.hg.1	AP1AR	adaptor-related protein complex 1 associated regulatory protein	NM_001128426	NM_001128426	RefSeq	Homo sapiens adaptor-related protein complex 1 associated regulatory protein (AP1AR), transcript variant 2, mRNA.	Coding	chr4	113152893 - 113191211	+	95.04	108.28	80.91	126	125.18	169.22	136.63	110.48	58.49	62.46	68.85	120.16	105.42	113.78	105.27	105.13	62.85	77.98	129.29	114.77	95.97	-3.43979	-3.05003	3.65707	-5.21214	-7.6378	-5.06971	0.490156	-0.575656	-1.06581	-0.396427	-0.00578021	0.390647	1.4046	0.670981	0.477704	0.759738	0.996001	1.31098
TC14002205.hg.1	AP1G2	adaptor-related protein complex 1, gamma 2 subunit	NM_003917	NM_003917	RefSeq	Homo sapiens adaptor-related protein complex 1, gamma 2 subunit (AP1G2), mRNA.	Coding	chr14	24028774 - 24037279	-	1028.03	955.57	1246.85	597.9	618.75	649.81	571.36	619.01	261.9	270.09	271.74	455.39	510.01	546.57	581.11	542.3	689.1	796.21	716.13	838.25	752.63	2.9906	7.5439	9.35765	-4.81222	-0.495744	-5.53975	-0.808734	-1.9979	-1.18917	0.359596	0.610503	0.250906	0.570882	0.250364	0.438556	1.28307	1.52679	1.18995
TC19000320.hg.1	AP1M1	adaptor-related protein complex 1, mu 1 subunit	NM_032493	NM_032493	RefSeq	Homo sapiens adaptor-related protein complex 1, mu 1 subunit (AP1M1), transcript variant 2, mRNA.	Coding	chr19	16308665 - 16346156	+	534.39	505.52	504.47	684.75	700.4	746.48	596.95	665.3	354.61	304.27	306.26	561.52	603.93	552.79	644.19	633.23	798.75	626.75	710.65	665.36	665.15	-2.20603	-1.05188	6.39253	-5.62213	-4.9262	-6.87294	0.395618	-0.681362	-1.07698	0.232146	0.248835	0.0166889	1.31551	0.623576	0.47402	1.17458	1.18825	1.01163
TC0X000882.hg.1	AP1S2	adaptor-related protein complex 1, sigma 2 subunit	NM_003916	NM_003916	RefSeq	Homo sapiens adaptor-related protein complex 1, sigma 2 subunit (AP1S2), transcript variant 2, mRNA.	Coding	chrX	15843929 - 15873100	-	326.66	350.47	252.15	151.63	199.88	246.69	187.34	202.95	66.44	76.79	69.63	656.34	521.23	606.65	261.61	384.2	212.44	226.6	293.14	288.61	284.48	-2.20643	7.17031	6.30153	1.03481	4.00673	-6.6296	-0.651287	-2.11482	-1.46354	-1.16662	-1.03606	0.13056	0.636712	0.230874	0.362603	0.445463	0.487656	1.09472
TC19000747.hg.1	AP2A1	adaptor-related protein complex 2, alpha 1 subunit	NM_130787	NM_130787	RefSeq	Homo sapiens adaptor-related protein complex 2, alpha 1 subunit (AP2A1), transcript variant 2, mRNA.	Coding	chr19	50270180 - 50310369	+	579.3	563.03	553.83	1015.9	860.79	821.95	761.73	735.38	1351.97	1309.59	1369.75	757.65	837.21	713.57	1318.55	1131.69	1988.66	1723.68	1140.81	1070.25	1108.32	-0.887874	4.50675	1.05091	-0.0710783	-0.879329	-4.40629	0.560445	1.24897	0.688525	0.969883	0.526663	-0.44322	1.47472	2.37672	1.61163	1.95868	1.44059	0.735491
TC19001658.hg.1	AP2S1	adaptor-related protein complex 2, sigma 1 subunit	NM_004069	NM_004069	RefSeq	Homo sapiens adaptor-related protein complex 2, sigma 1 subunit (AP2S1), transcript variant AP17, mRNA.	Coding	chr19	47341423 - 47354203	-	395.11	344.1	349.26	954.29	789.18	994.21	947.31	836.4	946.55	893.69	954.1	1042.73	996.26	817.79	1003.82	879.18	1061.14	1002.19	1161.67	1337.91	1454.82	7.65795	4.84405	-7.39935	-7.25509	-3.25208	-2.82231	1.31481	1.3624	0.0475921	0.0555381	0.470753	0.415215	2.4877	2.57113	1.03354	1.03925	1.38583	1.3335
TC05001513.hg.1	AP3B1	adaptor-related protein complex 3, beta 1 subunit	NM_003664	NM_003664	RefSeq	Homo sapiens adaptor-related protein complex 3, beta 1 subunit (AP3B1), transcript variant 1, mRNA.	Coding	chr5	77296349 - 77590579	-	659.51	684.55	511.15	630.11	587.74	698.81	608.7	579.02	178.9	258.03	130.74	464.48	353.52	358.9	574.86	688.89	435.38	493.91	578.86	529.07	470.96	-7.54578	2.042	5.76091	-4.20369	-3.96162	-6.84605	0.0142396	-1.7523	-1.76654	0.473172	0.430429	-0.0427427	1.00992	0.296828	0.293913	1.38816	1.34763	0.970808
TC10001423.hg.1	AP3M1	adaptor-related protein complex 3, mu 1 subunit	NM_012095	NM_012095	RefSeq	Homo sapiens adaptor-related protein complex 3, mu 1 subunit (AP3M1), transcript variant 2, mRNA.	Coding	chr10	75880015 - 75910826	-	621.41	629.23	466.7	732.38	712.66	878.74	809.3	740.23	264.42	330.95	175.86	672.78	568.14	579.78	957.24	851.25	865.99	938.61	814.08	675.23	726	-3.06381	-0.863995	5.27835	-0.19674	-5.14818	-4.18504	0.445302	-1.18925	-1.63455	0.576039	0.282877	-0.293162	1.3616	0.43853	0.32207	1.49075	1.21662	0.816111
TC08000324.hg.1	AP3M2	adaptor-related protein complex 3, mu 2 subunit	NM_001134296	NM_001134296	RefSeq	Homo sapiens adaptor-related protein complex 3, mu 2 subunit (AP3M2), transcript variant 1, mRNA.	Coding	chr8	42010464 - 42029191	+	285.8	178.17	372.58	256.87	214.19	239.68	235.31	230.22	101.93	141.95	89.85	217.37	210.08	205.3	226.93	196.32	207.37	177.82	176.86	193.9	162.3	-7.09116	-1.34753	3.58902	-7.17977	-5.19886	-5.81966	-0.183547	-1.28909	-1.10554	-0.0667553	-0.250747	-0.183992	0.880535	0.40921	0.464729	0.954783	0.840461	0.880264
TC05000548.hg.1	AP3S1	adaptor-related protein complex 3, sigma 1 subunit	NM_001284	NM_001284	RefSeq	Homo sapiens adaptor-related protein complex 3, sigma 1 subunit (AP3S1), mRNA.	Coding	chr5	115177178 - 115274332	+	247.78	260.79	184.27	235.48	279.67	319.2	304.76	262.26	100.56	102.03	95.23	249	227.39	243.32	259.5	274.85	234	221.92	258.88	244.54	256.85	-5.67732	2.05076	8.89168	-7.2924	-7.27672	-6.82435	0.287236	-1.20241	-1.48965	0.041342	0.0797035	0.0383615	1.2203	0.434549	0.3561	1.02907	1.0568	1.02695
TC15000399.hg.1	AP4E1	adaptor-related protein complex 4, epsilon 1 subunit	NM_001252127	NM_001252127	RefSeq	Homo sapiens adaptor-related protein complex 4, epsilon 1 subunit (AP4E1), transcript variant 2, mRNA.	Coding	chr15	51200869 - 51298097	+	155.42	118.89	63.98	305.68	230.1	339.85	263.54	180.34	172.63	217.65	136.57	88.93	75.13	72.97	224.24	212.65	149.53	179.52	189.03	157.77	126.74	-1.2228	-5.26378	-4.3345	3.82721	0.818053	-5.69076	1.28509	0.705947	-0.57914	1.265	0.984911	-0.280089	2.43697	1.63122	0.669363	2.40327	1.97919	0.82354
TC14000197.hg.1	AP4S1	adaptor-related protein complex 4, sigma 1 subunit	NM_001128126	NM_001128126	RefSeq	Homo sapiens adaptor-related protein complex 4, sigma 1 subunit (AP4S1), transcript variant 2, mRNA.	Coding	chr14	31494312 - 31565656	+	127.76	120.53	81.83	72.76	79.45	73.03	79.56	76.1	94.35	95.6	107.12	49.16	56.67	41.88	73.15	68.76	77.77	78.67	119.22	102.92	103.18	-2.99203	-7.305	-1.9053	-0.776093	3.45513	-0.58847	-0.504781	-0.127708	0.377072	0.608086	1.14659	0.538502	0.704768	0.915284	1.2987	1.52424	2.2139	1.45246
TC14000340.hg.1	AP5M1	adaptor-related protein complex 5, mu 1 subunit	NM_018229	NM_018229	RefSeq	Homo sapiens adaptor-related protein complex 5, mu 1 subunit (AP5M1), transcript variant 1, mRNA.	Coding	chr14	57735606 - 57756797	+	444.1	400.09	234.09	498.69	462.9	605.34	436.52	407.32	249.72	311.16	156.23	300.45	248.47	269.76	447.86	464	310.46	457.48	623.65	543.54	548.13	-5.26978	-5.74587	-0.228174	-2.33781	4.16849	-3.55205	0.463003	-0.592211	-1.05521	0.607364	1.06859	0.461225	1.37841	0.663326	0.481226	1.52347	2.09738	1.37671
TC12000765.hg.1	APAF1	apoptotic peptidase activating factor 1	NM_001160	NM_001160	RefSeq	Homo sapiens apoptotic peptidase activating factor 1 (APAF1), transcript variant 2, mRNA.	Coding	chr12	99038919 - 99129211	+	179.92	220.35	169.31	140.73	158.39	191.02	172.83	170.35	45.4	65.02	44.8	210.52	167.76	164.47	124.79	158.26	94.81	76.31	57.41	71.69	47.35	-6.48408	4.90507	7.67594	-3.47202	4.62784	-2.03	-0.186008	-1.88851	-1.7025	-0.717347	-1.63251	-0.915162	0.879034	0.270086	0.307253	0.608215	0.322527	0.530284
TC10000181.hg.1	APBB1IP	amyloid beta (A4) precursor protein-binding, family B, member 1 interacting protein	NM_019043	NM_019043	RefSeq	Homo sapiens amyloid beta (A4) precursor protein-binding, family B, member 1 interacting protein (APBB1IP), mRNA.	Coding	chr10	26726706 - 26856732	+	699.58	753.86	563	377.01	322.76	490.6	391.91	346.06	114.17	105.94	110.44	208.41	155.99	153.05	251.95	427.73	283.37	177.76	101.8	169.13	102.54	0.00824269	9.66065	9.25646	-4.42645	-5.19024	-1.45839	-0.805742	-2.59874	-1.793	0.668987	-0.498275	-1.16726	0.572068	0.165082	0.288571	1.58996	0.707953	0.445266
TC03000297.hg.1	APEH	acylaminoacyl-peptide hydrolase	BC001499	BC001499	GenBank	Homo sapiens N-acylaminoacyl-peptide hydrolase, mRNA (cDNA clone MGC:2178 IMAGE:2964527), complete cds.	Coding	chr3	49711435 - 49721396	+	509.4	518.85	426.78	1268.67	973.34	1156.53	945.9	865.84	853.76	763.71	835.01	459.2	610.69	634.58	712.64	631.26	752.99	806.29	744.31	637.76	707.83	3.38194	-0.628026	-4.70849	-4.64094	-5.5424	-6.7714	1.09461	0.757013	-0.337592	0.362046	0.305652	-0.0563943	2.13555	1.68999	0.791361	1.28525	1.23598	0.961665
TC14000055.hg.1	APEX1	APEX nuclease (multifunctional DNA repair enzyme) 1	NM_001244249	NM_001244249	RefSeq	Homo sapiens APEX nuclease (multifunctional DNA repair enzyme) 1 (APEX1), transcript variant 4, mRNA.	Coding	chr14	20923290 - 20925933	+	4615.3	4665.32	3386.06	4100.15	4309.93	5215.36	4564.65	4280.37	1537.48	2131.1	1775.44	3876.07	3706.06	3715.14	4384.33	4332.19	4464.77	4554.67	4104.07	3666.05	3743.83	-7.24494	1.19685	6.55346	-4.82127	-7.60053	-5.0533	0.1002	-1.21589	-1.31609	0.235714	0.0259664	-0.209747	1.07192	0.430508	0.401622	1.17749	1.01816	0.864689
TC0X000326.hg.1	APEX2	APEX nuclease (apurinic/apyrimidinic endonuclease) 2	NM_014481	NM_014481	RefSeq	Homo sapiens APEX nuclease (apurinic/apyrimidinic endonuclease) 2 (APEX2), nuclear gene encoding mitochondrial protein, transcript variant 1, mRNA.	Coding	chrX	55026780 - 55035490	+	135.35	141.2	131.08	595.77	688.43	611.35	576.77	575.22	571.25	530.85	447.12	194.32	259.24	227.1	425.18	431.57	566.34	565.64	579.85	631.39	792.04	14.0358	7.30317	-5.29283	2.85455	5.02047	-3.98329	2.16281	1.9194	-0.243405	1.12779	1.55458	0.42679	4.47785	3.78266	0.844749	2.18523	2.93748	1.34424
TC11000360.hg.1	API5	apoptosis inhibitor 5	NM_001142930	NM_001142930	RefSeq	Homo sapiens apoptosis inhibitor 5 (API5), transcript variant 1, mRNA.	Coding	chr11	43333505 - 43366080	+	913.71	924.97	592.93	1560.13	1503.15	1693.6	1546.01	1322.54	724.47	797.76	537.67	941.59	827.61	775.57	1281	1310.27	1089.83	1188.35	1285.75	1027.81	856.91	1.03772	-6.98489	4.44401	-1.40353	-5.88506	-5.8235	0.936582	-0.229801	-1.16638	0.522208	0.301959	-0.22025	1.91399	0.852753	0.445537	1.43615	1.23282	0.858417
TC11001786.hg.1	APLNR	apelin receptor	NM_005161	NM_005161	RefSeq	Homo sapiens apelin receptor (APLNR), transcript variant 1, mRNA.	Coding	chr11	57001051 - 57004927	-	61.08	61.33	97.35	87.99	85.71	89.5	91.96	96.8	127.25	109.26	126.52	1909.7	1766.18	1400.75	162.41	86.56	148.05	141.02	183.47	133.23	123.75	-5.31678	-2.83226	-1.41725	11.2729	11.2512	-6.66058	0.338116	0.756702	0.418586	-3.6803	-3.53636	0.143948	1.2641	1.68962	1.33662	0.0780042	0.0861887	1.10492
TC01001323.hg.1	APOA1BP	apolipoprotein A-I binding protein	NM_144772	NM_144772	RefSeq	Homo sapiens apolipoprotein A-I binding protein (APOA1BP), mRNA.	Coding	chr1	156561542 - 156566601	+	222.81	224.78	194.84	464.84	372.13	429.71	383.15	354.9	146.95	154.2	148.29	461.1	431.9	417.12	376.82	320.65	350.61	326.95	389.99	345.99	386.28	3.39338	-2.88595	8.82198	-3.46753	-5.51951	-6.28475	0.900706	-0.512689	-1.4134	-0.34696	-0.224142	0.122818	1.86698	0.700915	0.375427	0.786239	0.856104	1.08886
TC01003422.hg.1	APOA2	apolipoprotein A-II	NM_001643	NM_001643	RefSeq	Homo sapiens apolipoprotein A-II (APOA2), mRNA.	Coding	chr1	161192082 - 161193421	-	104.3	113.91	147.61	106.52	112.31	85.52	109.52	113.31	146.77	127.6	168.64	576.87	1105.49	1115.54	105.27	144.15	119.49	122.63	114.93	121.8	139.9	-6.50813	-6.34404	-2.50661	8.26595	6.43403	-6.84703	-0.201259	0.282903	0.484161	-2.86996	-2.83496	0.0350051	0.869791	1.21664	1.39877	0.13679	0.14015	1.02456
TC02001628.hg.1	APOB	apolipoprotein B	NM_000384	NM_000384	RefSeq	Homo sapiens apolipoprotein B (including Ag(x) antigen) (APOB), mRNA.	Coding	chr2	21224301 - 21266945	-	26	25.68	31.65	27.33	27.51	27.86	27.74	31.4	37.28	36.43	42.2	2345.94	2891.11	3833	32.34	46.31	33.43	34.03	31.54	33.02	32.55	-7.4917	-3.79447	-1.06111	17.2245	16.6211	-6.24486	0.0351531	0.479803	0.44465	-6.35746	-6.51622	-0.158755	1.02467	1.39455	1.36098	0.0121959	0.010925	0.895798
TC22001425.hg.1	APOBEC3B	apolipoprotein B mRNA editing enzyme, catalytic polypeptide-like 3B	NM_004900	NM_004900	RefSeq	Homo sapiens apolipoprotein B mRNA editing enzyme, catalytic polypeptide-like 3B (APOBEC3B), transcript variant 1, mRNA.	Coding	chr22	39378352 - 39394225	+	374.3	340.73	386.94	990.41	1540.37	1184.02	1044.63	1631.19	335.76	349.56	290.96	372.51	339.78	292.37	1012.18	901.39	1270.93	1155.95	488.98	511	560.07	6.10192	-6.78465	7.31813	7.3016	-0.5472	3.23963	1.77135	-0.177048	-1.94839	1.69103	0.639677	-1.05136	3.41373	0.884511	0.259104	3.22888	1.55798	0.482514
TC22001426.hg.1	APOBEC3C	apolipoprotein B mRNA editing enzyme, catalytic polypeptide-like 3C	NM_014508	NM_014508	RefSeq	Homo sapiens apolipoprotein B mRNA editing enzyme, catalytic polypeptide-like 3C (APOBEC3C), mRNA.	Coding	chr22	39410088 - 39414931	+	1196.16	1260.14	912.69	1845.43	2329.11	2029.85	1823.73	1862.62	971.87	703.13	569.1	556.52	566.45	748.57	2489.4	2236.47	3328.16	3098.94	2603.87	2976.81	3149.7	1.26034	-4.44646	4.82779	8.21685	8.93997	-6.759	0.82447	-0.60758	-1.43205	2.1553	2.23097	0.0756661	1.77088	0.656297	0.370604	4.45462	4.69449	1.05385
TC22001427.hg.1	APOBEC3D	apolipoprotein B mRNA editing enzyme, catalytic polypeptide-like 3D	NM_152426	NM_152426	RefSeq	Homo sapiens apolipoprotein B mRNA editing enzyme, catalytic polypeptide-like 3D (APOBEC3D), mRNA.	Coding	chr22	39378458 - 39429256	+	453.73	490.73	432.3	593.78	653.01	581.13	488.76	612.46	232.5	174.76	145.95	237.23	192.94	216.87	766.2	703.99	1279.08	1110.86	673.09	734.14	857.07	-3.79186	2.04077	7.18548	6.16362	7.8998	-5.75992	0.347662	-1.34024	-1.6879	2.12222	1.805	-0.317223	1.2725	0.394955	0.310378	4.35364	3.49429	0.802613
TC22001467.hg.1	APOBEC3F	apolipoprotein B mRNA editing enzyme, catalytic polypeptide-like 3F	NM_001006666	NM_001006666	RefSeq	Homo sapiens apolipoprotein B mRNA editing enzyme, catalytic polypeptide-like 3F (APOBEC3F), transcript variant 2, mRNA.	Coding	chr22	39436609 - 39451975	+	536.16	557.62	556.45	466.69	466.57	444.21	437.48	495.65	338.43	284.95	279.56	291.29	287.8	315.99	676.24	629.34	1059.43	989.42	720.53	821.21	924.57	-4.20249	0.707534	1.51984	3.39891	6.64117	-6.88291	-0.252532	-0.875158	-0.622626	1.45499	1.45606	0.00107048	0.839422	0.545194	0.649487	2.74155	2.74359	1.00074
TC22001468.hg.1	APOBEC3G	apolipoprotein B mRNA editing enzyme, catalytic polypeptide-like 3G	NM_021822	NM_021822	RefSeq	Homo sapiens apolipoprotein B mRNA editing enzyme, catalytic polypeptide-like 3G (APOBEC3G), mRNA.	Coding	chr22	39473010 - 39483748	+	223.77	233.56	242.89	215.37	191.58	239.02	238.22	236.21	168.45	144.87	172.17	107.29	115.7	115.56	288.85	264.34	467.62	401.2	322.61	327.42	376.79	-7.35453	-2.825	-1.72516	4.26197	8.48818	-6.87778	-0.0631856	-0.531733	-0.468548	1.61708	1.59805	-0.0190286	0.957148	0.691723	0.722692	3.06753	3.02734	0.986897
TC22000311.hg.1	APOBEC3H	apolipoprotein B mRNA editing enzyme, catalytic polypeptide-like 3H	NM_001166002	NM_001166002	RefSeq	Homo sapiens apolipoprotein B mRNA editing enzyme, catalytic polypeptide-like 3H (APOBEC3H), transcript variant 3, mRNA.	Coding	chr22	39493229 - 39500072	+	46.1	46.3	54.85	51.77	59.74	65.69	62.81	52.85	71.11	66.43	69.02	40.62	45.29	42.45	46.07	43.64	63.36	63.84	104.95	143.44	137.65	-5.38821	-3.30136	-5.24462	-5.44251	6.16969	2.60063	0.253453	0.492544	0.23909	0.321162	1.5766	1.25543	1.19206	1.40692	1.18025	1.24934	2.98265	2.38739
TC19000634.hg.1	APOC1	apolipoprotein C-I	NM_001645	NM_001645	RefSeq	Homo sapiens apolipoprotein C-I (APOC1), mRNA.	Coding	chr19	45417577 - 45422606	+	134.04	172.1	159.02	961	1346.74	1343.79	1477.98	1508.28	342.96	511.01	232.52	499.43	707.27	952.23	944.52	514.42	1629.34	1068.81	653.78	658.96	447.54	12.7443	-1.74805	4.29765	-6.42693	-6.96919	-4.64782	3.08787	1.15788	-1.93	0.463718	-0.267614	-0.731332	8.50241	2.23129	0.26243	1.37909	0.830692	0.602348
TC22000262.hg.1	APOL6	apolipoprotein L, 6	NM_030641	NM_030641	RefSeq	Homo sapiens apolipoprotein L, 6 (APOL6), mRNA.	Coding	chr22	36044424 - 36064456	+	323.16	291.31	245.46	138.59	169.95	190.94	170.2	166.87	255.46	271.22	188.23	81.08	73.3	71.44	137.76	157	186.29	241.77	167.92	172.76	166.56	1.00587	-6.45397	-2.98813	2.33163	6.21767	-6.81394	-0.775096	-0.275078	0.500017	1.23299	1.16949	-0.0634983	0.58435	0.826406	1.41423	2.35054	2.24933	0.956941
TC12003237.hg.1	APOLD1	apolipoprotein L domain containing 1	NM_001130415	NM_001130415	RefSeq	Homo sapiens apolipoprotein L domain containing 1 (APOLD1), transcript variant 1, mRNA.	Coding	chr12	12878851 - 12944400	+	50.56	47.43	48.54	56.44	68.85	70.4	56.14	59.89	138.74	107.15	140.54	83.17	79.26	79.94	76.4	65.29	66.84	68.38	52.62	46.05	54.47	-3.67914	3.91912	4.01393	-5.28351	0.832313	-2.09656	0.345762	1.3886	1.04284	-0.225178	-0.665767	-0.440589	1.27082	2.61825	2.06028	0.85549	0.630354	0.736834
TC06000377.hg.1	APOM	apolipoprotein M	NM_001256169	NM_001256169	RefSeq	Homo sapiens apolipoprotein M (APOM), transcript variant 2, mRNA.	Coding	chr6	31620187 - 31625987	+	76.99	73.28	92.42	105.03	90.89	110.38	93.47	102.8	103.6	109.85	139.35	185.19	206.97	237.49	93.72	79.37	140.89	110.29	105.09	102.74	100.15	-4.31194	-3.82416	-5.93205	0.219591	3.68251	-6.87928	0.316741	0.53492	0.218179	-1.00986	-1.0245	-0.0146462	1.24551	1.44886	1.16326	0.496596	0.49158	0.989899
TC6_cox_hap2000072.hg.1	APOM	apolipoprotein M	NM_001256169	NM_001256169	RefSeq	Homo sapiens apolipoprotein M (APOM), transcript variant 2, mRNA.	Coding	chr6_cox_hap2	3129806 - 3135605	+	87.71	84.45	97.24	122.22	109.34	129.29	110.99	118.05	120.22	127.83	159.94	265.68	282.28	341.74	110.9	94.75	163.16	129.47	120.73	121.37	115.5	-2.26782	-2.89425	-6.0896	2.45347	5.67135	-6.86112	0.393547	0.590277	0.19673	-1.27231	-1.30688	-0.034561	1.31362	1.50554	1.1461	0.413995	0.404195	0.976329
TC6_dbb_hap3000063.hg.1	APOM	apolipoprotein M	NM_001256169	NM_001256169	RefSeq	Homo sapiens apolipoprotein M (APOM), transcript variant 2, mRNA.	Coding	chr6_dbb_hap3	2905766 - 2911566	+	87.71	84.45	97.24	122.22	109.34	129.29	110.99	118.05	120.22	127.83	159.94	265.68	282.28	341.74	110.9	94.75	163.16	129.47	120.73	121.37	115.5	-2.26782	-2.89425	-6.0896	2.45347	5.67135	-6.86112	0.393547	0.590277	0.19673	-1.27231	-1.30688	-0.034561	1.31362	1.50554	1.1461	0.413995	0.404195	0.976329
TC6_mann_hap4000063.hg.1	APOM	apolipoprotein M	NM_001256169	NM_001256169	RefSeq	Homo sapiens apolipoprotein M (APOM), transcript variant 2, mRNA.	Coding	chr6_mann_hap4	2963076 - 2968876	+	87.71	84.45	97.24	122.22	109.34	129.29	110.99	118.05	120.22	127.83	159.94	265.68	282.28	341.74	110.9	94.75	163.16	129.47	120.73	121.37	115.5	-2.26782	-2.89425	-6.0896	2.45347	5.67135	-6.86112	0.393547	0.590277	0.19673	-1.27231	-1.30688	-0.034561	1.31362	1.50554	1.1461	0.413995	0.404195	0.976329
TC6_mcf_hap5000058.hg.1	APOM	apolipoprotein M	NM_001256169	NM_001256169	RefSeq	Homo sapiens apolipoprotein M (APOM), transcript variant 2, mRNA.	Coding	chr6_mcf_hap5	2999867 - 3005667	+	87.71	84.45	97.24	122.22	109.34	129.29	110.99	118.05	120.22	127.83	159.94	265.68	282.28	341.74	110.9	94.75	163.16	129.47	120.73	121.37	115.5	-2.26782	-2.89425	-6.0896	2.45347	5.67135	-6.86112	0.393547	0.590277	0.19673	-1.27231	-1.30688	-0.034561	1.31362	1.50554	1.1461	0.413995	0.404195	0.976329
TC6_qbl_hap6000063.hg.1	APOM	apolipoprotein M	NM_001256169	NM_001256169	RefSeq	Homo sapiens apolipoprotein M (APOM), transcript variant 2, mRNA.	Coding	chr6_qbl_hap6	2913825 - 2919624	+	87.71	84.45	97.24	122.22	109.34	129.29	110.99	118.05	120.22	127.83	159.94	265.68	282.28	341.74	110.9	94.75	163.16	129.47	120.73	121.37	115.5	-2.26782	-2.89425	-6.0896	2.45347	5.67135	-6.86112	0.393547	0.590277	0.19673	-1.27231	-1.30688	-0.034561	1.31362	1.50554	1.1461	0.413995	0.404195	0.976329
TC6_ssto_hap7000059.hg.1	APOM	apolipoprotein M	NM_001256169	NM_001256169	RefSeq	Homo sapiens apolipoprotein M (APOM), transcript variant 2, mRNA.	Coding	chr6_ssto_hap7	2950986 - 2956785	+	83.86	80.84	92.21	117.26	103.85	122.68	107.46	113.01	116.27	121.35	153.13	249.36	270.67	323.25	105.47	90.99	155.7	124.03	115.82	115.38	109.6	-2.08352	-2.78183	-6.03835	2.3878	5.56249	-6.85497	0.397809	0.596406	0.198598	-1.25995	-1.29896	-0.0390092	1.31751	1.51195	1.14758	0.417557	0.406418	0.973323
TC0X000923.hg.1	APOO	apolipoprotein O	NM_024122	NM_024122	RefSeq	Homo sapiens apolipoprotein O (APOO), transcript variant 1, mRNA.	Coding	chrX	23851465 - 23926057	-	350.38	389.76	183.51	979.7	779.45	1254.31	1018.69	770.66	261.6	305.29	293.87	985.07	883.03	736.23	1170.8	946.89	973.86	1045.26	1236.17	1000.84	1308.64	2.17934	-7.54167	6.90123	-5.59498	-4.06853	-5.91066	1.69055	-0.0315481	-1.7221	0.257916	0.446032	0.188116	3.2278	0.97837	0.303108	1.19575	1.36229	1.13928
TC21000340.hg.1	APP	amyloid beta (A4) precursor protein	NM_000484	NM_000484	RefSeq	Homo sapiens amyloid beta (A4) precursor protein (APP), transcript variant 1, mRNA.	Coding	chr21	27252861 - 27543446	-	791.06	955.07	619.26	463.19	308.97	397.2	485.71	591.53	157.68	168.47	150.19	2361.52	2270.08	2364.78	655.61	1340.36	391.39	314.64	375.24	581.36	219.66	-2.23511	7.21098	4.0972	-0.339171	4.1959	-5.9025	-0.82195	-2.29122	-1.46927	-2.02339	-2.68248	-0.659085	0.565677	0.204303	0.361165	0.245979	0.155774	0.63328
TC03000365.hg.1	APPL1	adaptor protein, phosphotyrosine interaction, PH domain and leucine zipper containing 1	NM_012096	NM_012096	RefSeq	Homo sapiens adaptor protein, phosphotyrosine interaction, PH domain and leucine zipper containing 1 (APPL1), mRNA.	Coding	chr3	57261765 - 57312980	+	733.63	749.64	526.18	118.55	146.75	144.14	130.68	154.12	53.12	52.93	62.29	394.85	272.41	335.04	390.49	453.4	242.27	339.95	328.97	344.56	333.13	10.6152	11.3535	7.50392	-7.29614	-7.62436	-6.84445	-2.25832	-3.56342	-1.3051	0.0731962	0.0224596	-0.0507366	0.209015	0.0845872	0.404694	1.05204	1.01569	0.965443
TC12001913.hg.1	APPL2	adaptor protein, phosphotyrosine interaction, PH domain and leucine zipper containing 2	NM_001251904	NM_001251904	RefSeq	Homo sapiens adaptor protein, phosphotyrosine interaction, PH domain and leucine zipper containing 2 (APPL2), transcript variant 2, mRNA.	Coding	chr12	105567074 - 105630016	-	356.91	423.92	345.49	306.44	235.8	277.61	244.02	197.66	729.7	909.29	607.49	343.61	332.01	354.24	293.9	368.91	330.03	378.83	640.77	749.43	694.78	-2.22898	-0.261106	5.62138	-7.36127	4.62141	3.74786	-0.583416	0.982303	1.56572	-0.00822311	1.01514	1.02337	0.667382	1.97562	2.96025	0.994316	2.0211	2.03266
TC16001344.hg.1	APRT	adenine phosphoribosyltransferase	NM_000485	NM_000485	RefSeq	Homo sapiens adenine phosphoribosyltransferase (APRT), transcript variant 1, mRNA.	Coding	chr16	88875877 - 88878342	-	482.63	448.9	435.97	934.94	607.53	858.28	771.41	735.23	351.3	356.24	394.11	402.63	465.33	419.34	730.36	497.82	816.05	727.24	635.19	457.07	476.61	0.318106	-5.28268	3.6822	-2.00337	-5.9149	-4.84903	0.763814	-0.312463	-1.07628	0.67022	0.272194	-0.398026	1.69797	0.805266	0.474251	1.59132	1.20764	0.758896
TC09001012.hg.1	AQP3	aquaporin 3 (Gill blood group)	NM_004925	NM_004925	RefSeq	Homo sapiens aquaporin 3 (Gill blood group) (AQP3), mRNA.	Coding	chr9	33441152 - 33447631	-	202.9	161.82	219.71	275.75	346.84	332.46	323.24	365.44	594.02	744.41	680.65	278.49	385.06	431.03	235.52	148.94	209.87	227.83	239.67	278.22	313.99	0.733649	5.53269	4.71493	-1.63635	-5.48044	-4.16677	0.760357	1.79425	1.0339	-0.82649	-0.380834	0.445656	1.69391	3.46836	2.04755	0.563899	0.767993	1.36193
TC15001202.hg.1	AQR	aquarius homolog (mouse)	NM_014691	NM_014691	RefSeq	Homo sapiens aquarius homolog (mouse) (AQR), mRNA.	Coding	chr15	35147732 - 35262040	-	509.99	502.78	394.89	840.23	860.36	1051.78	891.15	737.13	245.88	319.38	184.85	541.64	422.93	438.41	640.75	697.39	577.53	640.42	733.07	711.48	560.31	1.93816	-1.8305	6.83265	-2.69222	-3.21234	-6.77985	0.900999	-0.934088	-1.83509	0.455982	0.513655	0.0576728	1.86736	0.523373	0.280275	1.37172	1.42766	1.04079
TC04002955.hg.1	ARAP2	ArfGAP with RhoGAP domain, ankyrin repeat and PH domain 2	NM_015230	NM_015230	RefSeq	Homo sapiens ArfGAP with RhoGAP domain, ankyrin repeat and PH domain 2 (ARAP2), mRNA.	Coding	chr4	36067620 - 36246131	-	342.52	331.35	401.76	45.59	46.4	48.64	38.25	40.64	24.65	27.97	23.3	28.81	25.95	24.26	20.47	42.1	19.64	19.47	18.6	26.84	17.44	15.5624	13.3677	2.65455	-7.20892	-5.59147	-6.54288	-3.03022	-3.82362	-0.793403	-0.133033	-0.352932	-0.219899	0.122409	0.0706277	0.576981	0.911912	0.782991	0.858626
TC05001872.hg.1	ARAP3	ArfGAP with RhoGAP domain, ankyrin repeat and PH domain 3	NM_022481	NM_022481	RefSeq	Homo sapiens ArfGAP with RhoGAP domain, ankyrin repeat and PH domain 3 (ARAP3), mRNA.	Coding	chr5	141013251 - 141061800	-	93.28	94.35	117.82	75.87	78.94	75.59	80.53	93.49	114.65	110.73	131.82	327.58	287.7	247.82	101.95	104.91	110.36	108.09	95.53	94.88	100.31	-4.31113	-6.48202	-0.101794	7.51284	7.05352	-6.03539	-0.328004	0.230178	0.558181	-1.42737	-1.56101	-0.133644	0.796638	1.17298	1.47241	0.371808	0.338913	0.911526
TC12003225.hg.1	ARF3	ADP-ribosylation factor 3	NM_001659	NM_001659	RefSeq	Homo sapiens ADP-ribosylation factor 3 (ARF3), mRNA.	Coding	chr12	49297286 - 49351334	-	966.87	1036.01	747.22	1028.38	933.63	1021.64	835.12	974.84	224.91	310.59	241.25	1326.55	1279.88	1182.68	902.79	1033.06	905.26	752.16	795.46	872.51	854.87	-7.36661	4.79278	10.4536	-2.21176	0.131586	-6.64056	0.0744163	-1.82431	-1.89873	-0.499024	-0.586289	-0.0872649	1.05293	0.282376	0.26818	0.707585	0.666054	0.941306
TC20000382.hg.1	ARFGEF2	ADP-ribosylation factor guanine nucleotide-exchange factor 2 (brefeldin A-inhibited)	NM_006420	NM_006420	RefSeq	Homo sapiens ADP-ribosylation factor guanine nucleotide-exchange factor 2 (brefeldin A-inhibited) (ARFGEF2), mRNA.	Coding	chr20	47538275 - 47653230	+	485.47	488.68	407.53	686.08	698.71	635.77	582.23	517.52	452.69	564.96	445.52	338.11	331.97	333.5	615.94	696.12	548.96	621.49	712.7	742.23	575.11	-3.12755	-7.41549	-4.36104	3.52261	3.26471	-6.45625	0.434563	0.0789946	-0.355568	0.886562	1.00759	0.121027	1.3515	1.05628	0.781562	1.84877	2.01055	1.08751
TC04000766.hg.1	ARFIP1	ADP-ribosylation factor interacting protein 1	NM_001025593	NM_001025593	RefSeq	Homo sapiens ADP-ribosylation factor interacting protein 1 (ARFIP1), transcript variant 2, mRNA.	Coding	chr4	153701089 - 153839615	+	122.73	125.08	73.67	245.79	313.25	328.02	290.57	252.69	124.26	161.54	122.72	176.81	155.17	152.23	215.63	224.09	160.51	169.11	202.54	186.97	146.87	3.54784	-6.22524	3.71005	-6.01889	-7.11441	-6.67384	1.44779	0.374379	-1.07341	0.240881	0.13775	-0.103131	2.7279	1.29628	0.475193	1.18171	1.10019	0.93101
TC06000983.hg.1	ARG1	arginase, liver	NM_000045	NM_000045	RefSeq	Homo sapiens arginase, liver (ARG1), transcript variant 2, mRNA.	Coding	chr6	131894284 - 131905472	+	27.58	28.56	32.71	25.94	32.27	29.8	31	44.57	920.2	893	1282.09	32.54	35.07	41.14	35.15	63.42	40.57	31.79	30.94	33.17	28.23	-7.23431	14.4197	16.625	-6.94482	-5.94406	-5.08321	0.123355	5.10649	4.98313	0.190864	-0.232137	-0.423002	1.08927	34.4514	31.6281	1.14145	0.851373	0.745871
TC14000409.hg.1	ARG2	arginase 2	NM_001172	NM_001172	RefSeq	Homo sapiens arginase, type II (ARG2), nuclear gene encoding mitochondrial protein, mRNA.	Coding	chr14	68086515 - 68118437	+	205.53	203.43	104.05	278.11	748.77	540.94	742.8	693.17	2235.88	2928.2	2332.37	263.31	221.31	222.86	820.22	1086.07	2170.48	1873.01	1845.66	2044.81	2178.62	-0.125975	8.64798	2.98304	4.39188	13.5429	-5.28406	1.79331	3.92576	2.13245	2.55308	3.10211	0.54903	3.4661	15.1975	4.3846	5.86887	8.58674	1.4631
TC11001723.hg.1	ARHGAP1	Rho GTPase activating protein 1	NM_004308	NM_004308	RefSeq	Homo sapiens Rho GTPase activating protein 1 (ARHGAP1), mRNA.	Coding	chr11	46698630 - 46722162	-	1096.21	1117.92	907.46	1122.68	1076.78	1039.49	1008.6	1025.06	328.35	346.35	388.47	1086.13	1201.35	1088.68	781.27	881.38	775.52	874.11	934.31	893.58	867.12	-7.52132	5.13783	11.4841	-1.92263	-3.73628	-6.27372	0.0244394	-1.55125	-1.57569	-0.443598	-0.324163	0.119436	1.01708	0.341213	0.335482	0.735298	0.798762	1.08631
TC04000733.hg.1	ARHGAP10	Rho GTPase activating protein 10	NM_024605	NM_024605	RefSeq	Homo sapiens Rho GTPase activating protein 10 (ARHGAP10), mRNA.	Coding	chr4	148653214 - 148993931	+	111.4	108.03	72.27	106.6	85.38	103.01	97.39	91.9	46.09	47.21	46.65	101.85	125.48	125.47	83.59	157.8	74.11	51.55	52.59	64.26	42.13	-7.54686	-0.0642034	6.65112	-6.1457	1.82081	-4.77386	0.0165055	-1.033	-1.04951	-0.474261	-1.16449	-0.69023	1.01151	0.488692	0.483133	0.719835	0.446122	0.619755
TC15000223.hg.1	ARHGAP11A	Rho GTPase activating protein 11A	NM_014783	NM_014783	RefSeq	Homo sapiens Rho GTPase activating protein 11A (ARHGAP11A), transcript variant 1, mRNA.	Coding	chr15	32907345 - 32932150	+	211.72	264.96	115.93	1221.46	1187.96	1203.12	1199.94	1092.47	684.26	721.99	392.16	488.73	405.29	348.8	721.83	684.98	311.68	475.82	74.25	55.99	53.96	7.88053	-0.862651	0.827619	-6.51443	9.53592	6.96744	2.66042	1.63226	-1.02816	0.342753	-2.75558	-3.09833	6.32216	3.09998	0.490336	1.26817	0.148078	0.116764
TC15002760.hg.1	ARHGAP11B	Rho GTPase activating protein 11B	NM_001039841	NM_001039841	RefSeq	Homo sapiens Rho GTPase activating protein 11B (ARHGAP11B), mRNA.	Coding	chr15	30916697 - 30931023	+	276.38	323.95	150.59	1159.89	1072.18	1103.95	1031.12	1018.76	772.45	846.22	454.98	473.48	412	362.17	663.29	619.33	397.59	431.64	79.46	64.55	56.8	6.27222	-1.31259	-2.32264	-6.03488	9.84976	9.0696	2.17656	1.48774	-0.688816	0.317826	-2.64062	-2.95845	4.52074	2.8045	0.620363	1.24645	0.160359	0.128653
TC10001159.hg.1	ARHGAP12	Rho GTPase activating protein 12	NM_018287	NM_018287	RefSeq	Homo sapiens Rho GTPase activating protein 12 (ARHGAP12), transcript variant 1, mRNA.	Coding	chr10	32094365 - 32217770	-	157.23	170.51	151.24	186.54	199.28	199.77	226.47	200.3	69.58	87.33	65.22	207.03	166.43	198.51	150.2	169.63	92.14	136.48	351.37	316.8	281.53	-3.09749	1.87971	8.44425	-4.50673	0.030423	1.7027	0.34163	-1.1183	-1.45993	-0.504689	0.731962	1.23665	1.26719	0.460637	0.363511	0.704812	1.6609	2.35651
TC02000905.hg.1	ARHGAP15	Rho GTPase activating protein 15	ENST00000473426	ENST00000473426	ENSEMBL	cdna:known chromosome:GRCh37:2:144359086:144366328:1 gene:ENSG00000075884 gene_biotype:protein_coding transcript_biotype:processed_transcript	Coding	chr2	144359086 - 144366328	+	251.06	239.52	297.07	27.98	22.81	26.02	30.46	23.19	14.88	14.76	15.4	11.49	12.11	9.67	11.32	18.09	15.47	12.38	10.56	11.28	11.53	15.575	14.3391	2.43249	-5.40877	-7.63485	-4.94588	-3.33343	-4.12226	-0.788821	0.350166	0.00986799	-0.340298	0.0992056	0.0574219	0.578817	1.27471	1.00686	0.789878
TC02000904.hg.1	ARHGAP15	Rho GTPase activating protein 15	NM_018460	NM_018460	RefSeq	Homo sapiens Rho GTPase activating protein 15 (ARHGAP15), mRNA.	Coding	chr2	143848931 - 144525921	+	830.29	886.01	734.36	240.17	222.23	317.46	285.05	247.15	78.02	85.35	33.9	35.26	23.74	22.1	83.01	158.73	75.78	40.03	21.26	22.74	18.06	8.05203	6.60628	3.75884	-1.6554	-5.78124	0.466308	-1.64595	-3.74156	-2.09561	1.58804	-0.361076	-1.94911	0.319536	0.0747614	0.233969	3.0064	0.778584	0.258975
TC10002952.hg.1	ARHGAP19	Rho GTPase activating protein 19	NM_001204300	NM_001204300	RefSeq	Homo sapiens Rho GTPase activating protein 19 (ARHGAP19), transcript variant 2, mRNA.	Coding	chr10	98978996 - 99052430	-	234.4	229.44	180.29	826.17	817.88	1026.8	825.68	730.82	405.31	491.49	254.35	381.23	351.11	283.77	877.75	635.5	794.27	563.05	291.12	258.81	195.48	9.82587	-3.56222	1.33535	1.37014	-4.66875	3.89853	1.97823	0.795198	-1.18303	1.07205	-0.455593	-1.52764	3.9401	1.73532	0.440424	2.10241	0.72921	0.346844
TC02000400.hg.1	ARHGAP25	Rho GTPase activating protein 25	NM_001007231	NM_001007231	RefSeq	Homo sapiens Rho GTPase activating protein 25 (ARHGAP25), transcript variant 1, mRNA.	Coding	chr2	68906733 - 69053965	+	305.46	332.46	441.65	83.28	106.82	108.15	95.86	104.29	80.98	79.02	85.67	94.68	78.79	75.69	84.29	110.99	107.12	81.47	62.77	73.16	70.28	8.54246	7.01237	-4.7064	-6.41973	-5.46214	-2.95939	-1.84025	-2.11809	-0.277842	0.201728	-0.268977	-0.470705	0.279273	0.230351	0.824824	1.15007	0.829908	0.721612
TC05000782.hg.1	ARHGAP26	Rho GTPase activating protein 26	NM_001135608	NM_001135608	RefSeq	Homo sapiens Rho GTPase activating protein 26 (ARHGAP26), transcript variant 2, mRNA.	Coding	chr5	142149949 - 142608576	+	298.61	360.71	325.25	96.89	154.15	118.01	149.52	113.52	78.84	90.81	78.43	284.36	274.41	315.35	88.43	109.15	106.16	91.47	76.48	94.37	76.6	4.53216	7.71078	-2.44511	8.36649	8.53845	-5.09455	-1.39403	-1.98775	-0.593723	-1.5637	-1.82534	-0.261642	0.380501	0.252132	0.662631	0.338282	0.282174	0.834138
TC17_ctg5_hap1000011.hg.1	ARHGAP27	Rho GTPase activating protein 27	NM_199282	NM_199282	RefSeq	Homo sapiens Rho GTPase activating protein 27 (ARHGAP27), transcript variant 1, mRNA.	Coding	chr17_ctg5_hap1	86404 - 118136	-	297.59	297.75	346.88	133.99	144.42	141.65	144.1	171.71	252.53	215.22	360.77	268.97	283.82	262.72	157.65	158.64	186.53	176.13	164.07	175.34	185.58	5.79293	-6.94516	0.467172	1.37479	0.840181	-6.79765	-1.09493	-0.216173	0.878761	-0.68235	-0.63648	0.0458701	0.468158	0.860846	1.8388	0.623149	0.643281	1.03231
TC18000033.hg.1	ARHGAP28	Rho GTPase activating protein 28	NM_001010000	NM_001010000	RefSeq	Homo sapiens Rho GTPase activating protein 28 (ARHGAP28), mRNA.	Coding	chr18	6729821 - 6915715	+	13.09	12.7	14.8	13.8	14.92	13.51	14.42	13.75	17.77	16.19	18.87	494.07	374.39	364.41	46.49	44.06	28.49	33.16	26.42	24.56	17.82	-7.33107	-4.66787	-3.04077	11.6764	12.5857	-2.41109	0.0597257	0.380583	0.320858	-3.4478	-4.16972	-0.721926	1.04227	1.30187	1.24907	0.0916453	0.0555634	0.606287
TC01002884.hg.1	ARHGAP29	Rho GTPase activating protein 29	NM_004815	NM_004815	RefSeq	Homo sapiens Rho GTPase activating protein 29 (ARHGAP29), mRNA.	Coding	chr1	94615403 - 94740624	-	9.45	9.63	10.71	8.88	9.31	9.37	9.41	9.37	10.7	10.09	12.04	567.53	358.72	386.77	11.41	18.83	10.5	10.04	11.94	14	10.03	-6.91453	-7.06153	-4.68204	13.423	13.7821	-6.85841	-0.0976522	0.138473	0.236125	-5.12673	-5.17309	-0.046353	0.934553	1.10074	1.17783	0.0286219	0.0277169	0.968381
TC03000607.hg.1	ARHGAP31	Rho GTPase activating protein 31	NM_020754	NM_020754	RefSeq	Homo sapiens Rho GTPase activating protein 31 (ARHGAP31), mRNA.	Coding	chr3	119013220 - 119139561	+	96.93	114.29	91.15	66.35	66.94	83.7	67.01	70.44	70.52	65.13	72.27	482.31	422.45	392.34	135.28	116.05	73.01	63.24	66.08	71.22	63.49	-1.66372	-3.05335	-7.47458	4.8772	12.5527	-5.1914	-0.506812	-0.535021	-0.0282089	-2.22301	-2.68787	-0.464862	0.703776	0.690149	0.980637	0.214195	0.155193	0.72454
TC11002446.hg.1	ARHGAP32	Rho GTPase activating protein 32	NM_001142685	NM_001142685	RefSeq	Homo sapiens Rho GTPase activating protein 32 (ARHGAP32), transcript variant 1, mRNA.	Coding	chr11	128834955 - 129062093	-	350.4	346.9	212.5	140.13	139.86	121.47	152.08	150.17	47.54	53.82	53.65	231.41	231.82	267.91	124.77	160.74	101.57	92.88	96.61	90.57	80.58	1.61198	6.73651	9.45471	0.830871	6.87181	-4.79371	-1.07511	-2.51864	-1.44353	-1.05176	-1.44979	-0.398031	0.474636	0.174508	0.367667	0.482381	0.366075	0.758893
TC11000944.hg.1	ARHGAP42	Rho GTPase activating protein 42	NM_152432	NM_152432	RefSeq	Homo sapiens Rho GTPase activating protein 42 (ARHGAP42), mRNA.	Coding	chr11	100558384 - 100861656	+	49.15	79.52	48.32	70.7	71.38	96.86	38.94	46.37	76.45	48.12	45.04	294.5	234.73	300.71	149.94	187.65	33.78	43.95	22.9	27.76	15.49	-7.48493	-7.51656	-7.33159	-3.21812	10.1513	-2.61663	0.101139	-0.0629232	-0.164062	-1.77406	-3.68124	-1.90718	1.07262	0.957322	0.892509	0.292384	0.0779534	0.266613
TC14000205.hg.1	ARHGAP5	Rho GTPase activating protein 5	NM_001030055	NM_001030055	RefSeq	Homo sapiens Rho GTPase activating protein 5 (ARHGAP5), transcript variant 1, mRNA.	Coding	chr14	32546173 - 32628934	+	613.27	653.16	458.55	366.87	437.87	503.6	474.71	399.73	147.99	209.56	95.69	472.4	402.66	463.7	438.62	668.68	250.63	501.18	658.64	1358.7	1084.35	-4.56034	2.15823	3.13072	-7.35986	-0.984727	-2.35559	-0.390188	-1.98391	-1.59372	-0.0229604	1.15321	1.17617	0.76303	0.252804	0.331315	0.984211	2.22409	2.25977
TC12001624.hg.1	ARHGAP9	Rho GTPase activating protein 9	NM_032496	NM_032496	RefSeq	Homo sapiens Rho GTPase activating protein 9 (ARHGAP9), transcript variant 1, mRNA.	Coding	chr12	57866038 - 57882597	-	336.35	326.17	347.4	126.61	145.5	163.01	153.56	183.6	181.75	171.39	203.43	168.48	177.32	175.81	141.76	166.26	181.01	161.08	125.97	130.51	157.25	5.05236	0.774989	-5.40547	-6.93732	-4.19328	-5.32802	-1.13438	-0.862805	0.271576	-0.102465	-0.340883	-0.238418	0.45553	0.549882	1.20713	0.93144	0.789558	0.847674
TC12001278.hg.1	ARHGDIB	Rho GDP dissociation inhibitor (GDI) beta	NM_001175	NM_001175	RefSeq	Homo sapiens Rho GDP dissociation inhibitor (GDI) beta (ARHGDIB), mRNA.	Coding	chr12	15094949 - 15114603	-	2916.76	2787.62	2440.67	1277.26	1309.62	1304.55	1282.12	1144.14	173.16	229.71	194.36	2021.44	1580.77	1385.47	1526.61	2258.08	1907.2	953.31	238.63	310.87	114.51	6.89459	12.7577	15.2895	-7.34089	4.2243	4.0812	-1.10118	-3.77527	-2.67409	-0.0534867	-3.00854	-2.95505	0.466134	0.0730349	0.156682	0.963605	0.124263	0.128956
TC19000589.hg.1	ARHGEF1	Rho guanine nucleotide exchange factor (GEF) 1	NM_004706	NM_004706	RefSeq	Homo sapiens Rho guanine nucleotide exchange factor (GEF) 1 (ARHGEF1), transcript variant 2, mRNA.	Coding	chr19	42387267 - 42434296	+	637.05	593.96	912.06	264.22	252.7	242.16	235.3	263.24	251.07	242.81	285.69	269.83	298.74	268.83	220.32	212.42	250.35	258.63	231.46	246.4	247.55	6.48776	2.59535	-7.39315	-5.2597	-5.69903	-6.81017	-1.4811	-1.43618	0.0449215	-0.248873	-0.20605	0.0428227	0.358216	0.369545	1.03163	0.841554	0.866907	1.03013
TC11001102.hg.1	ARHGEF12	Rho guanine nucleotide exchange factor (GEF) 12	NM_001198665	NM_001198665	RefSeq	Homo sapiens Rho guanine nucleotide exchange factor (GEF) 12 (ARHGEF12), transcript variant 2, mRNA.	Coding	chr11	120207618 - 120360645	+	433.28	493.43	162.44	879.37	925.15	762.17	720.17	769.61	3377.83	3826.71	4015.13	1167.13	895.06	929.15	1227.12	1461.76	1884.07	1724.29	1838.83	2225.28	2032.5	-1.67215	4.71568	13.0313	-2.17258	2.56576	-4.39927	1.30773	3.51513	2.2074	0.650041	1.03301	0.382967	2.47552	11.433	4.61841	1.56921	2.04629	1.30402
TC17000138.hg.1	ARHGEF15	Rho guanine nucleotide exchange factor (GEF) 15	NM_025014	NM_025014	RefSeq	Homo sapiens Rho guanine nucleotide exchange factor (GEF) 15 (ARHGEF15), transcript variant 2, mRNA.	Coding	chr17	8213556 - 8225834	+	105.99	105.78	147.67	108.01	117.99	107.61	113.56	132.35	174.48	158.82	209.32	278.39	314.28	278.99	113.4	100.34	140.22	140.52	120.45	123.72	153.26	-7.51793	-3.61962	0.268145	4.47731	4.03784	-6.63695	-0.0337664	0.602931	0.636697	-1.24526	-1.13929	0.105969	0.976867	1.5188	1.55477	0.421832	0.453982	1.07622
TC11000774.hg.1	ARHGEF17	Rho guanine nucleotide exchange factor (GEF) 17	NM_014786	NM_014786	RefSeq	Homo sapiens Rho guanine nucleotide exchange factor (GEF) 17 (ARHGEF17), mRNA.	Coding	chr11	73019329 - 73080425	+	162.27	172.04	193.72	94.85	99.74	96.89	98.9	113.09	145.65	130.06	167.38	288.05	286.69	251.51	111.99	114.57	124.12	126.23	114.92	126.86	126.84	3.48726	-6.22724	-0.392408	6.78761	5.59574	-6.79656	-0.804525	-0.256768	0.547757	-1.20696	-1.16318	0.0437782	0.572551	0.836961	1.46181	0.43318	0.446526	1.03081
TC05000822.hg.1	ARHGEF37	Rho guanine nucleotide exchange factor (GEF) 37	NM_001001669	NM_001001669	RefSeq	Homo sapiens Rho guanine nucleotide exchange factor (GEF) 37 (ARHGEF37), mRNA.	Coding	chr5	148931510 - 149014531	+	85.23	93.88	106.31	135.06	125.28	123.23	111.74	130.89	312.85	297.74	354.04	97.19	109.72	99.72	116.15	97.2	121.08	115.9	116.61	119.55	122.66	-2.70128	6.31271	9.08866	-6.65634	-5.32825	-6.55365	0.399522	1.75895	1.35942	0.136411	0.228436	0.0920255	1.31907	3.38451	2.56583	1.09917	1.17156	1.06587
TC09001057.hg.1	ARHGEF39	Rho guanine nucleotide exchange factor (GEF) 39	NM_032818	NM_032818	RefSeq	Homo sapiens Rho guanine nucleotide exchange factor (GEF) 39 (ARHGEF39), mRNA.	Coding	chr9	35658872 - 35675863	-	102.13	99.33	111.69	322.18	298.79	302.51	281.82	248.5	229.44	204.19	188.38	136.27	161.67	151.8	283.4	180.11	231.64	225.23	108.5	95.59	109.69	9.02687	1.58118	-1.5512	-2.18549	-1.54355	2.88457	1.47433	0.987156	-0.487175	0.603186	-0.518544	-1.12173	2.77855	1.98227	0.713421	1.51907	0.698076	0.459542
TC0X001416.hg.1	ARHGEF6	Rac/Cdc42 guanine nucleotide exchange factor (GEF) 6	NM_004840	NM_004840	RefSeq	Homo sapiens Rac/Cdc42 guanine nucleotide exchange factor (GEF) 6 (ARHGEF6), mRNA.	Coding	chrX	135747706 - 135864247	-	1851.91	1818.08	1084.09	675.43	1012.17	1170.31	804.47	919.58	123.89	246.93	83.66	647.47	341.73	354.09	352.49	629.87	436.44	179.3	71.89	94.19	36.62	-2.90231	4.49689	5.16811	-7.14797	2.74857	1.48556	-0.773962	-3.49264	-2.71868	-0.237063	-2.76786	-2.53079	0.584809	0.0888403	0.151913	0.848471	0.146822	0.173043
TC0X001092.hg.1	ARHGEF9	Cdc42 guanine nucleotide exchange factor (GEF) 9	NM_001173479	NM_001173479	RefSeq	Homo sapiens Cdc42 guanine nucleotide exchange factor (GEF) 9 (ARHGEF9), transcript variant 2, mRNA.	Coding	chrX	62854847 - 63005426	-	285.11	300.16	229.16	150.08	114.08	146.96	150.41	166.08	89.07	94.8	85.89	224.84	221.33	199.2	243.44	190.59	186.21	174.63	144.27	135.13	92.67	1.59866	5.19895	0.414979	-6.90637	-1.06641	-1.88178	-0.900806	-1.58569	-0.684885	-0.124287	-0.818674	-0.694386	0.535587	0.333165	0.622055	0.917457	0.566963	0.617972
TC19000023.hg.1	ARID3A	AT rich interactive domain 3A (BRIGHT-like)	NM_005224	NM_005224	RefSeq	Homo sapiens AT rich interactive domain 3A (BRIGHT-like) (ARID3A), mRNA.	Coding	chr19	926037 - 972803	+	263.79	285.34	275.51	206.08	300.5	250.22	280.75	356.12	379.6	334.68	321.52	946.46	868.12	926.88	1699.42	1867.94	2889.55	2841.25	1640.73	1841.75	2079.64	-7.55333	-5.19409	-5.55286	2.09358	3.60187	-5.86587	-0.00297564	0.325998	0.328974	1.30695	1.0149	-0.292049	0.99794	1.25353	1.25612	2.47419	2.02077	0.816741
TC14000348.hg.1	ARID4A	AT rich interactive domain 4A (RBP1-like)	NM_002892	NM_002892	RefSeq	Homo sapiens AT rich interactive domain 4A (RBP1-like) (ARID4A), transcript variant 1, mRNA.	Coding	chr14	58765103 - 58840605	+	566.16	527.96	338.35	183.12	218.1	242.17	214.98	193.14	341.92	374.87	378.47	150.89	111.04	112.61	165.41	229.38	86.73	209.9	347.21	399.13	292.24	2.11011	-6.10363	2.87294	-6.45824	4.11371	-2.2534	-1.15452	-0.353309	0.801213	0.391719	1.47464	1.08292	0.449215	0.782787	1.74257	1.31196	2.77914	2.11832
TC10000377.hg.1	ARID5B	AT rich interactive domain 5B (MRF1-like)	NM_001244638	NM_001244638	RefSeq	Homo sapiens AT rich interactive domain 5B (MRF1-like) (ARID5B), transcript variant 2, mRNA.	Coding	chr10	63661013 - 63856707	+	531.38	559.17	723.06	71.39	86.07	96.18	76.04	89.81	72.11	67.12	66.04	221.44	235.75	210.1	129.39	176.61	87.65	69.25	92.82	107.59	60.91	13.1902	11.0734	-4.81293	-2.3411	2.01339	-6.19179	-2.84419	-3.13088	-0.286693	-1.03375	-1.39082	-0.357067	0.139256	0.114159	0.819779	0.488439	0.381349	0.78075
TC03001391.hg.1	ARIH2OS	ariadne homolog 2 opposite strand	NM_001123040	NM_001123040	RefSeq	Homo sapiens ariadne homolog 2 opposite strand (ARIH2OS), mRNA.	Coding	chr3	48955221 - 48956818	-	231.17	153.98	119.82	86.08	83.02	89.43	82.83	114.04	126.88	150.92	183.22	88.97	114.08	87.06	198.62	134.35	280.79	221.83	279.28	260.82	265.48	-1.68737	-7.46916	-0.190463	-0.673349	6.27866	-5.14962	-0.843147	-0.0939134	0.749233	1.07323	1.48395	0.410718	0.557426	0.936978	1.6809	2.10414	2.79714	1.32935
TC03000474.hg.1	ARL13B	ADP-ribosylation factor-like 13B	NM_001174150	NM_001174150	RefSeq	Homo sapiens ADP-ribosylation factor-like 13B (ARL13B), transcript variant 3, mRNA.	Coding	chr3	93698983 - 93774522	+	85.72	96.69	72.39	286.85	299.24	303.13	254.39	222.81	188.47	233.36	213.83	159.36	134.06	129.34	196.34	215.47	92.23	168.72	193.9	142.61	140.73	7.98605	3.06342	-4.16079	-7.06162	-7.00678	-6.87766	1.68654	1.32345	-0.363093	0.190916	0.16466	-0.0262557	3.21885	2.50264	0.777496	1.14149	1.1209	0.981966
TC11000295.hg.1	ARL14EP	ADP-ribosylation factor-like 14 effector protein	NM_152316	NM_152316	RefSeq	Homo sapiens ADP-ribosylation factor-like 14 effector protein (ARL14EP), mRNA.	Coding	chr11	30344598 - 30359774	+	341.14	324.24	265.04	273.91	303.45	330.38	295.79	246.33	90.39	141.96	84.21	174.22	146.53	142.75	323.76	280.13	203.19	237.46	336.35	275.91	232.76	-7.24096	2.24732	4.81048	-1.19798	0.00492094	-6.6706	-0.0956548	-1.58728	-1.49163	0.741018	0.855802	0.114784	0.935847	0.332797	0.355611	1.67135	1.80976	1.08281
TC11003457.hg.1	ARL2	ADP-ribosylation factor-like 2	NM_001199745	NM_001199745	RefSeq	Homo sapiens ADP-ribosylation factor-like 2 (ARL2), transcript variant 2, mRNA.	Coding	chr11	64781585 - 64789657	+	1459.05	1433.25	871.9	1997.96	1878.6	2788.94	2612.42	2211.39	738.63	637.36	676.56	1291.26	1500.11	1279.47	1295.96	1104.72	1737.9	1505.64	1146.87	1013.5	1009.67	-1.18442	-2.44205	8.26526	-7.32861	-3.8124	-4.21646	0.894797	-0.839053	-1.73385	0.0398913	-0.359487	-0.399379	1.85935	0.55901	0.300648	1.02804	0.779441	0.758185
TC16000485.hg.1	ARL2BP	ADP-ribosylation factor-like 2 binding protein	NM_012106	NM_012106	RefSeq	Homo sapiens ADP-ribosylation factor-like 2 binding protein (ARL2BP), mRNA.	Coding	chr16	57279010 - 57287547	+	1148.33	1154.11	784.06	1263.33	1070.11	1715	1589.77	1294.17	1344.1	1297.13	1319.39	1129.78	1065.74	873	1579.26	1354.22	2091.09	1967.12	2632.27	2801.08	2836.84	-5.04476	-5.48798	-7.44985	-1.19595	6.35723	-1.26302	0.432358	0.38216	-0.0501973	0.760279	1.43821	0.677929	1.34944	1.30329	0.965804	1.69382	2.70984	1.59984
TC07000098.hg.1	ARL4A	ADP-ribosylation factor-like 4A	NM_001037164	NM_001037164	RefSeq	Homo sapiens ADP-ribosylation factor-like 4A (ARL4A), transcript variant 3, mRNA.	Coding	chr7	12726452 - 12730559	+	334.35	288.36	159.97	394.28	617.92	502.04	493.44	498.18	1435.51	1606.92	1174.55	127.32	124.62	120.65	568.04	566.39	614.34	795.04	1248.79	1068.19	1041.31	-1.50074	4.37567	6.02794	11.0795	14.3518	0.747194	0.99512	2.48557	1.49045	2.34219	3.16769	0.825498	1.99325	5.60057	2.80977	5.07071	8.98605	1.77215
TC02002891.hg.1	ARL4C	ADP-ribosylation factor-like 4C	NM_005737	NM_005737	RefSeq	Homo sapiens ADP-ribosylation factor-like 4C (ARL4C), mRNA.	Coding	chr2	235401685 - 235405697	-	290.4	161.35	222.95	66.4	65.02	70.66	62.16	75.64	99.98	87.04	99.97	168.43	239.62	212.66	99.95	104.92	107.42	105.18	80.2	90.36	89.82	5.92126	0.0461615	-0.676358	2.92355	3.66127	-4.2328	-1.68863	-1.19531	0.493318	-0.972643	-1.2403	-0.26766	0.310222	0.436693	1.40768	0.509572	0.423284	0.830666
TC02002429.hg.1	ARL5A	ADP-ribosylation factor-like 5A	NM_177985	NM_177985	RefSeq	Homo sapiens ADP-ribosylation factor-like 5A (ARL5A), transcript variant 2, mRNA.	Coding	chr2	152645498 - 152685009	-	184.12	211.28	135.71	326.83	340.09	358.72	358.89	326.12	150.29	203.29	120.98	231.99	192.42	235.94	322.16	321.91	179.21	277.47	311.81	224.35	186.14	2.51528	-7.25051	3.53608	-6.3118	-7.46835	-6.54287	0.973142	-0.171424	-1.14457	0.289857	0.102022	-0.187836	1.96311	0.887966	0.452326	1.22252	1.07328	0.877922
TC01003699.hg.1	ARL8A	ADP-ribosylation factor-like 8A	NM_001256129	NM_001256129	RefSeq	Homo sapiens ADP-ribosylation factor-like 8A (ARL8A), transcript variant 2, mRNA.	Coding	chr1	202101977 - 202113871	-	1165.95	1121.79	1074.66	510.15	424.04	467.52	411.86	447.88	316.7	330.98	288.03	971.93	1020.89	841.4	435.68	572.19	356.84	258.09	225.93	299.87	240.46	8.55964	7.65977	-0.123366	0.429992	7.8069	-4.07869	-1.31257	-1.84696	-0.53439	-1.2744	-1.89313	-0.618725	0.402602	0.277977	0.690451	0.413396	0.269222	0.651246
TC03000016.hg.1	ARL8B	ADP-ribosylation factor-like 8B	NM_018184	NM_018184	RefSeq	Homo sapiens ADP-ribosylation factor-like 8B (ARL8B), mRNA.	Coding	chr3	5163905 - 5222601	+	875.89	819.72	570.44	1041.31	1188.24	1434.11	1190.07	1287.87	831.8	1180.73	833.46	561.26	444.06	416.04	853.43	1116.56	882.11	799.92	1273.92	1177.95	1077.26	-1.17865	-6.34541	-4.5154	1.43248	4.56931	-3.93719	0.717959	0.333	-0.384959	0.94672	1.32085	0.374132	1.64485	1.25963	0.765801	1.92749	2.49814	1.29606
TC08001280.hg.1	ARMC1	armadillo repeat containing 1	NM_018120	NM_018120	RefSeq	Homo sapiens armadillo repeat containing 1 (ARMC1), mRNA.	Coding	chr8	66514691 - 66546452	-	248.31	253.98	118.27	577.9	657.51	735.78	630.24	506.88	213.14	221.18	142.61	250.58	211	203.84	630.73	573.51	496.66	520.69	632.34	553.83	335.48	2.35921	-7.53462	6.44286	6.16777	-0.531429	-6.49282	1.65862	-0.049948	-1.70856	1.32406	1.14881	-0.175258	3.15714	0.965971	0.305964	2.5037	2.2173	0.885609
TC07000671.hg.1	ARMC10	armadillo repeat containing 10	NM_001161009	NM_001161009	RefSeq	Homo sapiens armadillo repeat containing 10 (ARMC10), transcript variant B, mRNA.	Coding	chr7	102715328 - 102740210	+	265.67	291.45	171.37	411.78	462.35	484.65	462.59	434.01	154.2	167.09	112.04	201.81	180.29	192.15	328.46	270.64	260.54	223.82	359.51	302.24	248.19	0.639176	-3.84199	8.41779	-2.85783	-1.60608	-6.39512	0.92772	-0.733519	-1.66124	0.488801	0.649207	0.160406	1.90227	0.601435	0.316168	1.40328	1.56831	1.1176
TC0X000480.hg.1	ARMCX1	armadillo repeat containing, X-linked 1	NM_016608	NM_016608	RefSeq	Homo sapiens armadillo repeat containing, X-linked 1 (ARMCX1), mRNA.	Coding	chrX	100805514 - 100809683	+	292.75	267.72	159.41	55.89	58.62	64.1	63.46	69.04	76.95	74.19	77.35	146.59	171.75	155.62	110.81	148.61	81.26	90.81	106.41	137.03	104.67	6.29734	2.08251	-3.85456	-3.66366	-3.44719	-6.65376	-1.90279	-1.60746	0.295332	-0.586418	-0.453384	0.133035	0.267426	0.328176	1.22717	0.665994	0.730328	1.0966
TC0X000481.hg.1	ARMCX3	armadillo repeat containing, X-linked 3	NM_177948	NM_177948	RefSeq	Homo sapiens armadillo repeat containing, X-linked 3 (ARMCX3), transcript variant 3, mRNA.	Coding	chrX	100878118 - 100882833	+	450.45	437.71	415.06	186.31	201.62	229.99	209.13	187.65	146.31	176.91	135.25	206.1	228.37	191.05	259.51	266.43	167.04	198.68	274	227.44	190.63	6.68822	4.91892	-2.94768	-7.26173	-7.18561	-6.82898	-1.10155	-1.51566	-0.414114	0.0738241	0.133923	0.060099	0.466016	0.349736	0.75048	1.0525	1.09727	1.04254
TC0X002319.hg.1	ARMCX5	armadillo repeat containing, X-linked 5	NM_001168478	NM_001168478	RefSeq	Homo sapiens armadillo repeat containing, X-linked 5 (ARMCX5), transcript variant 3, mRNA.	Coding	chrX	101854096 - 101905073	+	118.53	120.57	82.32	93.75	93.22	133.8	118.53	101.42	43.47	51.65	34.67	88.47	77.71	77.22	131.78	114.31	110.09	117.8	89.65	65.59	68.63	-7.54538	0.937568	4.21862	-0.715208	-7.15445	-0.286075	0.0201089	-1.30592	-1.32602	0.546034	-0.131881	-0.677915	1.01404	0.404464	0.398866	1.46007	0.91264	0.625068
TC0X001221.hg.1	ARMCX6	armadillo repeat containing, X-linked 6	NM_001009584	NM_001009584	RefSeq	Homo sapiens armadillo repeat containing, X-linked 6 (ARMCX6), transcript variant 2, mRNA.	Coding	chrX	100870108 - 100872991	-	402.5	373.67	325.85	400.02	328.31	480.61	393.39	409.31	181.76	221.1	180.7	382.66	386.09	350.28	406.46	341.99	422.77	339.59	411.09	362.26	421.76	-7.05808	0.382675	3.84048	-7.35812	-7.23128	-6.66956	0.126176	-0.91821	-1.04439	0.0123473	0.0931311	0.0807837	1.0914	0.529165	0.484851	1.0086	1.06668	1.05759
TC11000206.hg.1	ARNTL	aryl hydrocarbon receptor nuclear translocator-like	NM_001030272	NM_001030272	RefSeq	Homo sapiens aryl hydrocarbon receptor nuclear translocator-like (ARNTL), transcript variant 2, mRNA.	Coding	chr11	13299325 - 13408813	+	340.88	256.16	314.82	67.83	57.8	70.23	61.64	68.85	68.47	79.29	61.05	72.55	67.99	57.57	101.68	143.69	219.39	156.87	225.43	224.27	206.92	12.0847	7.0455	-7.19136	0.142931	8.40233	-4.21752	-2.21306	-2.12467	0.0883866	1.18791	1.73439	0.546481	0.215676	0.229303	1.06318	2.27822	3.32738	1.46052
TC02001294.hg.1	ARPC2	actin related protein 2/3 complex, subunit 2, 34kDa	NM_005731	NM_005731	RefSeq	Homo sapiens actin related protein 2/3 complex, subunit 2, 34kDa (ARPC2), transcript variant 2, mRNA.	Coding	chr2	219081817 - 219119079	+	1605.44	1583.43	1387.09	889.32	1035.74	1090.45	1114.84	1160.06	588.7	634.08	550.99	1281.08	1120.79	1158.95	1031.91	1201.71	1176.84	868.78	1162.83	1154.33	1082.61	-1.00774	4.56573	3.3568	-6.65074	-7.41668	-6.62791	-0.530549	-1.36655	-0.835999	-0.159302	-0.0651618	0.0941398	0.692291	0.387818	0.560195	0.895458	0.955838	1.06743
TC11002092.hg.1	ARRB1	arrestin, beta 1	NM_004041	NM_004041	RefSeq	Homo sapiens arrestin, beta 1 (ARRB1), transcript variant 1, mRNA.	Coding	chr11	74971166 - 75062875	-	1671.25	1861.99	1188.95	698.31	581.04	784.43	632.24	755.11	131.2	139.35	133.62	1821.35	1647.95	1521.66	892.18	1374.17	867.92	650.13	966.18	1320.46	1188.71	2.86811	10.9266	13.5342	-2.00844	-2.72707	-5.81122	-1.17282	-3.52154	-2.34872	-0.863342	-0.530175	0.333167	0.443554	0.0870783	0.19632	0.549678	0.692471	1.25978
TC17000047.hg.1	ARRB2	arrestin, beta 2	NM_004313	NM_004313	RefSeq	Homo sapiens arrestin, beta 2 (ARRB2), transcript variant 1, mRNA.	Coding	chr17	4613784 - 4624795	+	1559.99	1770.62	1862.75	1177.84	934.69	945.24	948.55	949.35	2801.49	3061.6	3391.39	1292.84	1056.99	973.42	942.4	1083.03	1029.82	647.86	495.33	686.22	590.77	2.58739	-0.0190157	10.0592	-6.24438	0.36124	-2.84937	-0.806489	0.833044	1.63953	-0.275806	-0.909255	-0.63345	0.571772	1.78144	3.11565	0.825989	0.53246	0.644633
TC19000350.hg.1	ARRDC2	arrestin domain containing 2	NM_001025604	NM_001025604	RefSeq	Homo sapiens arrestin domain containing 2 (ARRDC2), transcript variant 2, mRNA.	Coding	chr19	18111944 - 18124911	+	566.04	469.49	715.26	368.94	426.43	324.82	291.69	352.48	2722.77	2639.45	3355.15	231.8	248.3	236.27	374.16	353.01	474.95	436.98	723.55	437.14	356.47	-1.32577	6.90955	14.437	1.10212	-1.64895	-6.24379	-0.716026	2.329	3.04503	0.769543	1.01719	0.247646	0.608772	5.02458	8.25363	1.70473	2.02397	1.18727
TC05001590.hg.1	ARRDC3	arrestin domain containing 3	NM_020801	NM_020801	RefSeq	Homo sapiens arrestin domain containing 3 (ARRDC3), mRNA.	Coding	chr5	90664541 - 90679176	-	1515.61	1616.52	1452.5	284.9	260.85	354.69	318.41	265.25	960.62	1046.27	906.39	757.92	508.72	527.12	1090.18	1181.76	819.66	1040.9	1314.43	1383.01	1294.98	12.7084	-1.30924	9.71767	-1.03642	2.39772	-3.88207	-2.37268	-0.655277	1.7174	0.800353	1.17797	0.377618	0.193087	0.634954	3.28843	1.74153	2.26258	1.2992
TC15000945.hg.1	ARRDC4	arrestin domain containing 4	NM_183376	NM_183376	RefSeq	Homo sapiens arrestin domain containing 4 (ARRDC4), mRNA.	Coding	chr15	98462784 - 98517068	+	485.42	450.3	324.35	280.67	501.22	359.25	459.09	561.06	717.05	691.18	440.48	95.67	59.58	68.53	709.97	898.88	723.9	747.67	658.19	562.43	531.67	-7.5491	-5.15304	-5.26261	12.7115	9.67571	-3.3447	0.020024	0.540847	0.520823	3.39057	2.99229	-0.398283	1.01398	1.45483	1.43477	10.4873	7.95735	0.758761
TC19001074.hg.1	ARRDC5	arrestin domain containing 5	NM_001080523	NM_001080523	RefSeq	Homo sapiens arrestin domain containing 5 (ARRDC5), mRNA.	Coding	chr19	4890449 - 4902879	-	122.82	118.43	105	31.19	30.4	31.85	33.36	39.94	45.67	44.02	44.1	31.75	32.85	35.89	30.86	30.21	36.24	35.16	32.14	37.43	38.2	10.3638	4.87762	-2.21126	-7.34876	-7.22059	-6.40765	-1.7951	-1.36886	0.426248	-0.0190067	0.0986352	0.117642	0.288151	0.387198	1.34373	0.986912	1.07076	1.08496
TC0X000805.hg.1	ARSD	arylsulfatase D	NM_001669	NM_001669	RefSeq	Homo sapiens arylsulfatase D (ARSD), mRNA.	Coding	chrX	2822011 - 2847416	-	299.83	302.56	192.71	64.3	69.07	80.64	77.5	97.47	90.29	87.54	100.89	235	232.11	226.28	91.84	97.56	103.82	81.9	79.55	85.64	77.5	5.60085	2.46764	-5.67404	7.13097	8.84518	-5.4358	-1.75315	-1.48479	0.268368	-1.30663	-1.51567	-0.209041	0.296652	0.357301	1.20444	0.404263	0.349733	0.865112
TC0X000806.hg.1	ARSE	arylsulfatase E (chondrodysplasia punctata 1)	NM_000047	NM_000047	RefSeq	Homo sapiens arylsulfatase E (chondrodysplasia punctata 1) (ARSE), mRNA.	Coding	chrX	2852673 - 2886286	-	49.89	50.85	54.19	42.57	43.01	43.07	46.38	49.57	72.75	61.09	75.23	202.65	262.28	266.07	56.07	62.01	60.08	53.58	55.27	58.38	52.38	-5.43088	-4.18953	1.15239	10.461	9.34514	-6.69779	-0.202843	0.427389	0.630231	-2.06382	-2.1289	-0.0650817	0.868837	1.3448	1.54781	0.239182	0.228632	0.955891
TC12001275.hg.1	ART4	ADP-ribosyltransferase 4 (Dombrock blood group)	NM_021071	NM_021071	RefSeq	Homo sapiens ADP-ribosyltransferase 4 (Dombrock blood group) (ART4), mRNA.	Coding	chr12	14978503 - 14996429	-	14.33	13.46	13.69	54.15	41.46	37.61	44.51	25.68	1053.02	1085.94	596.57	31.64	32.67	27.65	662.08	618.34	608.56	671.51	582.15	570.01	637.75	3.13024	13.7133	12.1787	18.3023	16.5783	-6.41892	1.51597	5.99299	4.47702	4.38665	4.28472	-0.101931	2.85991	63.6898	22.2699	20.9177	19.4908	0.931785
TC01001913.hg.1	ARV1	ARV1 homolog (S. cerevisiae)	NM_022786	NM_022786	RefSeq	Homo sapiens ARV1 homolog (S. cerevisiae) (ARV1), mRNA.	Coding	chr1	231114727 - 231136479	+	113.59	120.47	80.49	764.2	676.83	778.4	722.61	537.69	310.19	359.1	135.22	172.71	125.89	125.22	406.9	401.53	378.24	432.54	351.2	403.47	441.17	11.1029	-2.88732	0.259409	6.97374	4.7226	-6.8554	2.74019	1.25782	-1.48237	1.53392	1.50704	-0.0268831	6.68156	2.39134	0.357901	2.89571	2.84226	0.981539
TC08001015.hg.1	ASAH1	N-acylsphingosine amidohydrolase (acid ceramidase) 1	NM_001127505	NM_001127505	RefSeq	Homo sapiens N-acylsphingosine amidohydrolase (acid ceramidase) 1 (ASAH1), transcript variant 3, mRNA.	Coding	chr8	17913925 - 17942507	-	944.92	1079.8	704.55	519.77	512.92	586.93	525.89	452.88	1343.46	1512.86	1524.19	393.28	313.64	359.5	1224.6	1462.11	1393.34	1381.98	2245.47	1968.03	1772.83	0.229676	-2.61672	9.70264	10.5326	10.7043	-1.117	-0.790458	0.702491	1.49295	1.94479	2.48832	0.54353	0.57816	1.62731	2.81464	3.84981	5.61123	1.45753
TC10000345.hg.1	ASAH2B	N-acylsphingosine amidohydrolase (non-lysosomal ceramidase) 2B	NM_001079516	NM_001079516	RefSeq	Homo sapiens N-acylsphingosine amidohydrolase (non-lysosomal ceramidase) 2B (ASAH2B), mRNA.	Coding	chr10	52499078 - 52576255	+	57.24	59.72	67.26	128.42	130.14	166.24	160.19	132.55	66.68	81.66	70.35	126.11	127.95	125.36	152	122.12	107.01	156.36	131.98	98.4	86.54	5.83884	-6.24001	3.66553	-7.2371	-5.9975	-5.16335	1.21904	0.245482	-0.973555	0.069967	-0.282617	-0.352584	2.32791	1.18549	0.50925	1.04969	0.822098	0.78318
TC08001641.hg.1	ASAP1	ArfGAP with SH3 domain, ankyrin repeat and PH domain 1	NM_001247996	NM_001247996	RefSeq	Homo sapiens ArfGAP with SH3 domain, ankyrin repeat and PH domain 1 (ASAP1), transcript variant 2, mRNA.	Coding	chr8	131064351 - 131455906	-	413.15	464.36	382.13	851.93	776.38	662.62	731.2	658.21	1235.47	1083.77	1091.64	705.36	705.42	725.92	642.07	933.32	783.6	835.54	1180.17	1220.41	1169.73	2.17895	4.80015	0.53054	-6.70017	2.74584	-1.30297	0.807574	1.43914	0.631568	0.152265	0.740556	0.588291	1.75027	2.7116	1.54925	1.11131	1.67082	1.50347
TC08001644.hg.1	ASAP1-IT1	ASAP1 intronic transcript 1 (non-protein coding)	NR_002765	NR_002765	RefSeq	Homo sapiens ASAP1 intronic transcript 1 (non-protein coding) (ASAP1-IT1), non-coding RNA.	Coding	chr8	131307601 - 131308779	-	35.45	40.81	45.6	104.58	64.99	47.22	77.81	72.18	112.85	137.06	121.29	38.78	35.94	38.46	45.01	66.45	114.45	49.5	57.04	65.72	96.27	-2.59716	5.19282	-2.45469	-4.1103	-0.755926	-6.75167	0.81296	1.60991	0.796945	0.766893	0.917044	0.15015	1.75681	3.05232	1.73742	1.7016	1.88824	1.10969
TC02000046.hg.1	ASAP2	ArfGAP with SH3 domain, ankyrin repeat and PH domain 2	NM_001135191	NM_001135191	RefSeq	Homo sapiens ArfGAP with SH3 domain, ankyrin repeat and PH domain 2 (ASAP2), transcript variant 2, mRNA.	Coding	chr2	9346894 - 9545812	+	175.24	313.25	115.39	58.88	55.48	62.13	70.04	76.21	62.75	56.4	65.89	885.22	784.65	728.76	543.71	899.82	191.76	180.59	154.2	196.63	97.46	0.741384	-0.630965	-7.38642	-4.94641	5.63074	-4.15499	-1.52901	-1.58786	-0.0588489	-1.14339	-2.47345	-1.33007	0.346515	0.332665	0.96003	0.452696	0.18006	0.39775
TC02001455.hg.1	ASB1	ankyrin repeat and SOCS box containing 1	NM_001040445	NM_001040445	RefSeq	Homo sapiens ankyrin repeat and SOCS box containing 1 (ASB1), mRNA.	Coding	chr2	239335383 - 239360891	+	171.08	175.37	201.54	366.41	324.56	314.16	329.15	311.09	405.66	412.8	415.16	194.95	217.67	220.93	300.05	285.98	332.41	361.17	309.18	312.9	318.74	4.15687	3.44737	-2.93496	-0.470089	0.0540805	-6.86264	0.850524	1.17441	0.32389	0.595411	0.572564	-0.0228468	1.80316	2.25701	1.2517	1.5109	1.48716	0.984289
TC09001650.hg.1	ASB6	ankyrin repeat and SOCS box containing 6	NM_001202403	NM_001202403	RefSeq	Homo sapiens ankyrin repeat and SOCS box containing 6 (ASB6), transcript variant 3, mRNA.	Coding	chr9	132396883 - 132404448	-	544.58	534.39	545.65	760.2	689.68	646.1	643.22	665.09	1150.54	1118.93	1222.97	522.49	626.95	607.2	675.94	552.53	701.18	737.85	960.62	828.07	899.77	-3.05467	3.30895	4.08939	-6.37766	-0.433979	-2.89935	0.327581	1.1032	0.775616	0.183707	0.615783	0.432077	1.25491	2.1483	1.71192	1.1358	1.53239	1.34917
TC15000967.hg.1	ASB7	ankyrin repeat and SOCS box containing 7	NM_024708	NM_024708	RefSeq	Homo sapiens ankyrin repeat and SOCS box containing 7 (ASB7), transcript variant 1, mRNA.	Coding	chr15	101142739 - 101191910	+	162.65	182.73	149.6	195.17	242.56	276	252.66	234.61	373.87	403.25	415.62	150.04	138.49	142.12	275.85	230.66	264.1	268.07	431.63	354.74	280.5	-1.76624	3.81784	1.42509	3.43887	3.25968	-3.69501	0.537509	1.27229	0.734785	0.85259	1.28744	0.43485	1.45146	2.41545	1.66415	1.80574	2.44094	1.35177
TC12001445.hg.1	ASB8	ankyrin repeat and SOCS box containing 8	NM_024095	NM_024095	RefSeq	Homo sapiens ankyrin repeat and SOCS box containing 8 (ASB8), mRNA.	Coding	chr12	48541571 - 48551378	-	676.96	785.59	622.39	644.1	668.02	626.1	577.56	545.79	818.36	822.81	920.17	384.4	333.1	291.63	926.42	869.48	1141.71	924.88	1601.14	1450.1	1296.29	-6.27968	-5.6899	-0.863482	6.7813	8.95535	-1.07077	-0.179845	0.30151	0.481355	1.52265	2.11091	0.588256	0.882798	1.23243	1.39605	2.87319	4.31963	1.50343
TC22000642.hg.1	ASCC2	activating signal cointegrator 1 complex subunit 2	NM_001242906	NM_001242906	RefSeq	Homo sapiens activating signal cointegrator 1 complex subunit 2 (ASCC2), transcript variant 2, mRNA.	Coding	chr22	30184597 - 30234293	-	638.61	566.33	535.23	931.51	847	806.17	799.53	780.98	2365.16	2229.82	2464.71	489.46	537.82	527.96	794.01	784.59	1102.47	1140.69	874.65	888.87	915.51	-0.380178	8.21852	10.8072	0.283347	2.92277	-6.76116	0.523245	2.02311	1.49986	0.860985	0.785504	-0.0754817	1.43718	4.06459	2.82816	1.81628	1.72369	0.949025
TC06000937.hg.1	ASF1A	anti-silencing function 1A histone chaperone	NM_014034	NM_014034	RefSeq	Homo sapiens ASF1 anti-silencing function 1 homolog A (S. cerevisiae) (ASF1A), mRNA.	Coding	chr6	119215241 - 119230335	+	287.2	359.09	215.94	990.69	1071.74	1296.8	1093.11	902.27	1107.07	1025.55	989.84	395.95	304.26	328.9	1018.62	1068.1	599.3	1125.37	1190.23	1029.55	965.63	7.10097	4.72243	-7.47531	2.18826	6.65036	-6.44321	1.91788	1.88572	-0.0321601	1.44086	1.63344	0.192579	3.77868	3.69538	0.977955	2.71482	3.10251	1.1428
TC19001232.hg.1	ASF1B	anti-silencing function 1B histone chaperone	NM_018154	NM_018154	RefSeq	Homo sapiens ASF1 anti-silencing function 1 homolog B (S. cerevisiae) (ASF1B), mRNA.	Coding	chr19	14230321 - 14247768	-	188.86	193.02	298.39	749.86	749.48	760.42	725.16	732.05	546.87	510.8	410.99	424.4	488.13	374.06	664.88	551.87	650.97	616.28	278.22	267.64	297.53	7.65793	-0.257195	0.747647	-1.63958	-1.06207	5.67779	1.74615	1.13326	-0.61289	0.538913	-0.602135	-1.14105	3.35463	2.19355	0.653886	1.45288	0.658778	0.45343
TC08000283.hg.1	ASH2L	ash2 (absent, small, or homeotic)-like (Drosophila)	NM_001105214	NM_001105214	RefSeq	Homo sapiens ash2 (absent, small, or homeotic)-like (Drosophila) (ASH2L), transcript variant 2, mRNA.	Coding	chr8	37962760 - 38001594	+	694.97	750.96	501.59	1158.76	1061.1	1167.35	1088.88	972.53	812.61	899.55	681.27	738.1	723.15	735.95	2027.18	2003.19	2520.3	2367.35	2663.41	2908.14	2842.2	0.317253	-6.27835	-2.13549	8.77093	11.1823	-3.85668	0.765337	0.309266	-0.456072	1.59902	1.93615	0.337133	1.69977	1.23908	0.728969	3.02937	3.82683	1.26324
TC02001330.hg.1	ASIC4	acid-sensing (proton-gated) ion channel family member 4	NM_018674	NM_018674	RefSeq	[retired] Homo sapiens amiloride-sensitive cation channel 4, pituitary (ACCN4), transcript variant 1, mRNA.	Coding	chr2	220378892 - 220403494	+	84.97	89.47	111.86	87.94	87.44	79.01	81.63	103.59	142.88	126.26	162.29	103.63	116.37	102.87	240.17	169.73	231.61	246.81	352.33	350.57	334.99	-7.11743	-3.16193	0.971425	2.50841	9.45777	-0.92514	-0.114241	0.594527	0.708768	1.03194	1.68659	0.65465	0.923868	1.50998	1.63441	2.04477	3.21895	1.57423
TC19000226.hg.1	ASNA1	arsA arsenite transporter, ATP-binding, homolog 1 (bacterial)	NM_004317	NM_004317	RefSeq	Homo sapiens arsA arsenite transporter, ATP-binding, homolog 1 (bacterial) (ASNA1), mRNA.	Coding	chr19	12848306 - 12859137	+	552.12	656.57	393.48	2352.57	1415.67	1985.72	1643.36	1548.73	2146.56	1904.62	1859.71	883.34	853.91	712.43	1444.83	1192.52	1604.16	1731.53	1820.61	1716.92	2407.43	4.56583	4.65322	-6.97433	0.824154	3.26677	-4.33311	1.75114	1.91206	0.160912	0.863356	1.26924	0.405885	3.36626	3.76345	1.11799	1.81927	2.41035	1.3249
TC07001630.hg.1	ASNS	asparagine synthetase (glutamine-hydrolyzing)	NM_001178075	NM_001178075	RefSeq	Homo sapiens asparagine synthetase (glutamine-hydrolyzing) (ASNS), transcript variant 4, mRNA.	Coding	chr7	97481429 - 97501854	-	121.16	120.27	117.74	367.52	330.91	449.67	398.56	352.41	623.54	757.02	425.24	118.7	115.84	199.73	753.09	750.66	1043.89	900.64	516.5	436.06	471.6	9.72861	5.87487	-2.80883	8.25577	3.64054	1.12952	1.65744	2.2901	0.632661	2.60812	1.75778	-0.850338	3.15456	4.8909	1.55042	6.0971	3.38178	0.554655
TC08001264.hg.1	ASPH	aspartate beta-hydroxylase	NM_001164750	NM_001164750	RefSeq	Homo sapiens aspartate beta-hydroxylase (ASPH), transcript variant 6, mRNA.	Coding	chr8	62413115 - 62627199	-	152.94	177.49	94.65	121.59	135.31	140.37	141.87	118.84	36.53	61.5	55.35	190.11	198.14	323.59	80.9	98.57	42.27	35.66	45.32	49.86	34.38	-7.49012	-0.265305	4.74039	0.655768	5.81515	-5.89077	-0.0615691	-1.4563	-1.39473	-1.96663	-2.43124	-0.464607	0.958221	0.364426	0.380315	0.25585	0.185407	0.724668
TC01003662.hg.1	ASPM	asp (abnormal spindle) homolog, microcephaly associated (Drosophila)	NM_001206846	NM_001206846	RefSeq	Homo sapiens asp (abnormal spindle) homolog, microcephaly associated (Drosophila) (ASPM), transcript variant 2, mRNA.	Coding	chr1	197053257 - 197115824	-	37.99	38.07	22.09	1021.81	931.41	1084.78	977.57	847.03	855.5	769.65	522.1	382.58	367.38	293.06	798	709.23	132.49	464.22	71.42	41.08	22.09	16.017	9.97279	-3.92594	-7.14528	3.75578	1.10991	4.93272	4.46447	-0.468251	0.322757	-3.10395	-3.42671	30.542	22.077	0.72284	1.25072	0.11631	0.0929946
TC12001330.hg.1	ASUN	asunder spermatogenesis regulator	NM_018164	NM_018164	RefSeq	Homo sapiens asunder, spermatogenesis regulator (ASUN), mRNA.	Coding	chr12	27058112 - 27091254	-	468.33	483.32	308.84	850.47	885.48	1040.35	1002.68	816.63	175.95	218.62	183.28	372.35	291.2	272.29	617.1	572.12	377.68	554.14	483.59	431.95	375.3	2.73884	-0.100861	12.8284	-1.84443	-3.86343	-5.63882	1.15138	-1.10324	-2.25462	0.754371	0.469626	-0.284745	2.22127	0.46547	0.209551	1.6869	1.38475	0.820887
TC02001663.hg.1	ASXL2	additional sex combs like 2 (Drosophila)	NM_018263	NM_018263	RefSeq	Homo sapiens additional sex combs like 2 (Drosophila) (ASXL2), mRNA.	Coding	chr2	25960557 - 26101385	-	342.24	441.28	374.99	970.03	1068.06	1012.95	924.32	795.45	572.63	543.94	451.55	491.34	426.07	384.17	742.19	809.01	807.83	797.05	772.36	824.99	712.21	6.24496	-4.60824	2.62846	3.03381	1.46648	-6.81984	1.30594	0.437461	-0.868475	0.869315	0.832132	-0.0371828	2.47244	1.35422	0.547725	1.82679	1.78031	0.974556
TC18000140.hg.1	ASXL3	additional sex combs like 3 (Drosophila)	NM_030632	NM_030632	RefSeq	Homo sapiens additional sex combs like 3 (Drosophila) (ASXL3), mRNA.	Coding	chr18	31158541 - 31327399	+	17.9	23.21	17.67	14.39	14.54	15.71	15.54	15.55	16.83	19.39	18.73	148.12	119.74	127.12	42.36	34.86	22.11	21.32	80.93	42.73	47.41	-3.57078	-7.385	-3.95846	5.20009	0.0450963	-2.99138	-0.360734	-0.0881031	0.272631	-2.18259	-1.26051	0.922076	0.778768	0.940759	1.20801	0.22028	0.417396	1.89484
TC08001584.hg.1	ATAD2	ATPase family, AAA domain containing 2	NM_014109	NM_014109	RefSeq	Homo sapiens ATPase family, AAA domain containing 2 (ATAD2), mRNA.	Coding	chr8	124332090 - 124428590	-	443.49	377.86	258.34	897.2	952.45	1048.81	1019.5	919.85	515.88	532.07	241.74	308.67	250.68	221.92	788.34	675.26	349.41	521.39	159.13	150.31	52.7	4.97604	-7.32175	0.495074	-1.27709	-3.49975	1.43036	1.45978	0.205361	-1.25442	1.11307	-1.25598	-2.36905	2.75066	1.15297	0.419162	2.16305	0.41871	0.193574
TC01000043.hg.1	ATAD3A	ATPase family, AAA domain containing 3A	NM_001170536	NM_001170536	RefSeq	Homo sapiens ATPase family, AAA domain containing 3A (ATAD3A), nuclear gene encoding mitochondrial protein, transcript variant 3, mRNA.	Coding	chr1	1447523 - 1470067	+	385.58	346.93	417.94	797.8	732.75	843.94	721.54	753.81	398.92	405.26	449.87	452.21	520.21	449	454.7	417.31	447.02	477.74	401.42	407.92	435.31	5.7463	-7.14109	5.22871	-7.10843	-6.109	-6.30301	1.00736	0.126495	-0.880869	-0.0752843	-0.18912	-0.113836	2.01023	1.09164	0.54304	0.949155	0.87714	0.924128
TC17000355.hg.1	ATAD5	ATPase family, AAA domain containing 5	NM_024857	NM_024857	RefSeq	Homo sapiens ATPase family, AAA domain containing 5 (ATAD5), mRNA.	Coding	chr17	29158988 - 29222295	+	215.28	179.83	76.67	871.96	1000.94	827.27	917.78	782.61	340.49	369.49	178.4	197.68	165.49	146.48	506.6	541.09	131.21	324.8	98.74	84.7	58.22	5.23376	-4.97437	3.61214	-4.9417	-0.10146	-0.436317	2.60928	0.972894	-1.63638	0.963498	-1.09963	-2.06313	6.10197	1.96277	0.321662	1.95003	0.466636	0.239297
TC06000344.hg.1	ATAT1	alpha tubulin acetyltransferase 1	NM_001031722	NM_001031722	RefSeq	Homo sapiens alpha tubulin acetyltransferase 1 (ATAT1), transcript variant 1, mRNA.	Coding	chr6	30594613 - 30614600	+	406.59	365.4	250.78	218.83	219.44	204.04	201.03	204.85	102.94	115.87	107.05	254.83	314.47	347.84	151.78	136.71	123.03	128.58	169.31	160.03	198.49	-1.19475	3.38111	6.69532	4.4099	-0.153785	-3.39596	-0.672931	-1.62229	-0.949362	-1.1716	-0.791268	0.380331	0.627231	0.324819	0.517862	0.443929	0.577836	1.30164
TC6_cox_hap2000042.hg.1	ATAT1	alpha tubulin acetyltransferase 1	NM_001031722	NM_001031722	RefSeq	Homo sapiens alpha tubulin acetyltransferase 1 (ATAT1), transcript variant 1, mRNA.	Coding	chr6_cox_hap2	2106666 - 2126651	+	411.42	373.43	256.71	220.9	222.94	206.97	203.08	207.85	104.9	116.15	110.01	258.76	321.52	355.27	154.13	139.56	125.36	130.29	171.41	161.95	201.05	-1.00191	3.52654	6.77963	4.37989	-0.121672	-3.48538	-0.681784	-1.62632	-0.944533	-1.17527	-0.801628	0.373642	0.623394	0.323914	0.519598	0.442801	0.573701	1.29562
TC6_dbb_hap3000035.hg.1	ATAT1	alpha tubulin acetyltransferase 1	NM_001031722	NM_001031722	RefSeq	Homo sapiens alpha tubulin acetyltransferase 1 (ATAT1), transcript variant 1, mRNA.	Coding	chr6_dbb_hap3	1888251 - 1908237	+	406.13	365.41	252.78	218.91	220.34	204.25	200.65	204.98	103.09	116.14	107.22	255.23	316.33	348.86	152	136.76	123.52	128.33	169.49	159.71	198.57	-1.08383	3.47188	6.63878	4.42229	-0.134992	-3.42263	-0.674999	-1.623	-0.947999	-1.17521	-0.796525	0.378687	0.626332	0.32466	0.518351	0.442819	0.575734	1.30016
TC6_mann_hap4000037.hg.1	ATAT1	alpha tubulin acetyltransferase 1	NM_001031722	NM_001031722	RefSeq	Homo sapiens alpha tubulin acetyltransferase 1 (ATAT1), transcript variant 1, mRNA.	Coding	chr6_mann_hap4	1942685 - 1962672	+	406.59	365.4	250.78	218.83	219.44	204.04	201.03	204.85	102.94	115.87	107.05	254.83	314.47	347.84	151.78	136.71	123.03	128.58	169.31	160.03	198.49	-1.19475	3.38111	6.69532	4.4099	-0.153785	-3.39596	-0.672931	-1.62229	-0.949362	-1.1716	-0.791268	0.380331	0.627231	0.324819	0.517862	0.443929	0.577836	1.30164
TC6_mcf_hap5000029.hg.1	ATAT1	alpha tubulin acetyltransferase 1	NM_001031722	NM_001031722	RefSeq	Homo sapiens alpha tubulin acetyltransferase 1 (ATAT1), transcript variant 1, mRNA.	Coding	chr6_mcf_hap5	1976469 - 1996458	+	406.59	365.4	250.78	218.83	219.44	204.04	201.03	204.85	102.94	115.87	107.05	254.83	314.47	347.84	151.78	136.71	123.03	128.58	169.31	160.03	198.49	-1.19475	3.38111	6.69532	4.4099	-0.153785	-3.39596	-0.672931	-1.62229	-0.949362	-1.1716	-0.791268	0.380331	0.627231	0.324819	0.517862	0.443929	0.577836	1.30164
TC6_qbl_hap6000035.hg.1	ATAT1	alpha tubulin acetyltransferase 1	NM_001031722	NM_001031722	RefSeq	Homo sapiens alpha tubulin acetyltransferase 1 (ATAT1), transcript variant 1, mRNA.	Coding	chr6_qbl_hap6	1887520 - 1907507	+	406.13	365.41	252.78	218.91	220.34	204.25	200.65	204.98	103.09	116.14	107.22	255.23	316.33	348.86	152	136.76	123.52	128.33	169.49	159.71	198.57	-1.08383	3.47188	6.63878	4.42229	-0.134992	-3.42263	-0.674999	-1.623	-0.947999	-1.17521	-0.796525	0.378687	0.626332	0.32466	0.518351	0.442819	0.575734	1.30016
TC6_ssto_hap7000035.hg.1	ATAT1	alpha tubulin acetyltransferase 1	NM_001031722	NM_001031722	RefSeq	Homo sapiens alpha tubulin acetyltransferase 1 (ATAT1), transcript variant 1, mRNA.	Coding	chr6_ssto_hap7	1926892 - 1946880	+	406.13	365.41	252.78	218.91	220.34	204.25	200.65	204.98	103.09	116.14	107.22	255.23	316.33	348.86	152	136.76	123.52	128.33	169.49	159.71	198.57	-1.08383	3.47188	6.63878	4.42229	-0.134992	-3.42263	-0.674999	-1.623	-0.947999	-1.17521	-0.796525	0.378687	0.626332	0.32466	0.518351	0.442819	0.575734	1.30016
TC10001713.hg.1	ATE1	arginyltransferase 1	NM_007041	NM_007041	RefSeq	Homo sapiens arginyltransferase 1 (ATE1), transcript variant 2, mRNA.	Coding	chr10	123499939 - 123688316	-	347.88	394.23	254.01	331.5	330.63	370.41	322.61	280	134.74	179.4	144.69	306.81	282.91	345.28	299.61	325.7	268.32	265.92	345.91	322.67	301.27	-7.55316	-0.0171359	4.87225	-6.97331	-7.50937	-5.9983	-0.00379069	-1.1054	-1.10161	-0.104758	0.0553526	0.16011	0.997376	0.464775	0.465998	0.929961	1.03911	1.11737
TC12000397.hg.1	ATF1	activating transcription factor 1	NM_005171	NM_005171	RefSeq	Homo sapiens activating transcription factor 1 (ATF1), mRNA.	Coding	chr12	51157789 - 51214943	+	199.59	224.33	175.16	654.73	598.37	733.68	592.39	586.55	526.91	762.39	482.35	280.57	240.59	251.29	470.55	458.89	412.02	647.61	788.7	869.41	956.85	9.36369	2.72247	-7.14849	0.996287	8.62162	0.0322241	1.66673	1.54228	-0.124456	0.931154	1.75784	0.826685	3.17495	2.91254	0.91735	1.9068	3.38191	1.7736
TC19000751.hg.1	ATF5	activating transcription factor 5	NM_001193646	NM_001193646	RefSeq	Homo sapiens activating transcription factor 5 (ATF5), transcript variant 2, mRNA.	Coding	chr19	50431959 - 50437193	+	185.76	197.64	227.95	308.5	246.08	241.18	225.1	251.79	377.58	485.29	427.99	240.17	270.39	247.59	1233.55	672.53	1225.16	1511.75	1200.48	986.75	1280.23	-4.6957	1.57926	1.19107	4.95897	9.95851	-6.86407	0.317782	1.07606	0.758276	2.14116	2.1865	0.0453379	1.24641	2.10827	1.69147	4.41118	4.552	1.03192
TC16000154.hg.1	ATF7IP2	activating transcription factor 7 interacting protein 2	NM_001256160	NM_001256160	RefSeq	Homo sapiens activating transcription factor 7 interacting protein 2 (ATF7IP2), transcript variant 2, mRNA.	Coding	chr16	10479912 - 10577495	+	385.95	482.87	313.23	412.52	349.95	424.09	389.37	352.18	126.66	190.19	110.95	203.01	180.53	209.71	391.21	384.88	349.31	535.15	399.53	458.72	364.32	-7.54882	0.982774	5.06217	2.33042	3.46596	-6.87889	-0.0130695	-1.48299	-1.46992	1.05347	1.03965	-0.0138262	0.990982	0.357748	0.361003	2.07552	2.05572	0.990462
TC11000399.hg.1	ATG13	autophagy related 13	NM_001142673	NM_001142673	RefSeq	Homo sapiens autophagy related 13 (ATG13), transcript variant 1, mRNA.	Coding	chr11	46638826 - 46697568	+	734.32	663.73	527.11	756.38	654.67	684.81	604.76	601.95	1440.38	1376.63	1756.59	535.28	538.22	489.31	842.59	915.32	1194.93	1213.62	1417.27	1394.08	1315.87	-7.47159	2.00326	6.31908	1.85578	7.93676	-3.79725	0.049948	1.25368	1.20373	0.982555	1.40166	0.419108	1.03523	2.38449	2.30335	1.97596	2.64206	1.3371
TC14001159.hg.1	ATG14	autophagy related 14	NM_014924	NM_014924	RefSeq	Homo sapiens autophagy related 14 (ATG14), mRNA.	Coding	chr14	55833109 - 55878576	-	553.81	532.11	331.69	349.87	457.18	340.65	344.75	278.67	2734.42	2969.8	2218.86	211.3	214.8	200.42	623.89	659.23	913.45	744.86	1146.89	845.2	804.78	-5.60959	6.17981	12.5816	8.19949	8.49721	-5.08149	-0.397254	2.50875	2.90601	1.80082	2.14074	0.339922	0.759302	5.69127	7.4954	3.48418	4.40989	1.26569
TC11000770.hg.1	ATG16L2	autophagy related 16-like 2 (S. cerevisiae)	NM_033388	NM_033388	RefSeq	Homo sapiens autophagy related 16-like 2 (S. cerevisiae) (ATG16L2), mRNA.	Coding	chr11	72525353 - 72554719	+	495.66	513.23	568.85	159.16	193.21	166.08	169.51	208.76	227.77	201.05	227.03	237.58	254.13	239.04	168.46	176.1	188.92	181.06	233.36	278.51	271.22	8.86382	3.96563	-4.7153	-1.41191	-7.21591	-0.491624	-1.55719	-1.26633	0.290857	-0.447983	0.0961726	0.544156	0.339813	0.415716	1.22337	0.733067	1.06893	1.45817
TC11001918.hg.1	ATG2A	autophagy related 2A	NM_015104	NM_015104	RefSeq	Homo sapiens autophagy related 2A (ATG2A), mRNA.	Coding	chr11	64662004 - 64684722	-	433.22	334	505.22	374.08	324.54	297.52	285.45	300.86	832.79	813.14	1055.08	258.02	294.82	273.11	349.18	317.02	478.72	487.81	465.76	468.98	473.12	-4.2979	0.200882	7.99887	-3.33475	2.55811	-5.95058	-0.408541	1.09629	1.50483	0.544578	0.771507	0.226928	0.753385	2.13805	2.83792	1.45859	1.70705	1.17034
TC14001484.hg.1	ATG2B	autophagy related 2B	NM_018036	NM_018036	RefSeq	Homo sapiens autophagy related 2B (ATG2B), mRNA.	Coding	chr14	96747595 - 96830207	-	469.18	510.7	456.13	583.63	499.89	545.03	476.55	419.17	1542.69	1726.51	1641.67	269.43	224.87	239.75	482.97	496.45	499.53	456.51	553.62	505.03	441.51	-7.37105	7.29329	9.90217	4.84688	3.22138	-6.81262	0.0692785	1.77406	1.70479	0.986856	1.02906	0.0422038	1.04919	3.42016	3.25981	1.98186	2.04069	1.02969
TC03001650.hg.1	ATG3	autophagy related 3	NM_022488	NM_022488	RefSeq	Homo sapiens autophagy related 3 (ATG3), mRNA.	Coding	chr3	112251356 - 112280893	-	420.64	425.48	374.93	775.89	686.33	822.54	752.62	620.68	706.82	744.44	523.84	284.56	228.97	205.98	532.14	569.65	495.82	506.4	609.21	637.86	607.51	2.86869	-2.46297	-6.80468	4.49441	5.26522	-4.75903	0.841356	0.679442	-0.161914	1.1442	1.3789	0.234702	1.79173	1.60152	0.893838	2.21023	2.6007	1.17666
TC0X000530.hg.1	ATG4A	autophagy related 4A, cysteine peptidase	NM_052936	NM_052936	RefSeq	Homo sapiens autophagy related 4A, cysteine peptidase (ATG4A), transcript variant 1, mRNA.	Coding	chrX	107334897 - 107397901	+	104.15	105.37	75.72	213.23	210.47	247.04	208.41	151.41	1171.83	1305.01	998.16	336.87	235.48	252.18	404.74	459.59	628.11	563.84	946.72	848.49	944.12	1.87261	11.2573	11.1067	-0.404105	6.51851	0.35913	1.11477	3.61436	2.49959	0.900161	1.74819	0.848024	2.16561	12.247	5.65523	1.86627	3.35936	1.80003
TC01000710.hg.1	ATG4C	autophagy related 4C, cysteine peptidase	NM_032852	NM_032852	RefSeq	Homo sapiens autophagy related 4C, cysteine peptidase (ATG4C), transcript variant 1, mRNA.	Coding	chr1	63249777 - 63339980	+	344.79	358.55	195.35	484.91	414.19	807.87	609.82	502.48	95.85	126.98	45.08	157.57	117.81	110.95	351.94	320.07	192.23	255.84	249.05	212.83	258.28	-2.62383	-1.02236	4.92784	-0.0484777	0.491098	-6.40318	0.924599	-1.81998	-2.74458	1.10049	0.910903	-0.18959	1.89816	0.283225	0.14921	2.14428	1.88022	0.876855
TC19000178.hg.1	ATG4D	autophagy related 4D, cysteine peptidase	NM_032885	NM_032885	RefSeq	Homo sapiens autophagy related 4D, cysteine peptidase (ATG4D), mRNA.	Coding	chr19	10654593 - 10664094	+	392.56	360.37	394.95	410.93	375.02	330.16	304.03	319.31	1233.33	1068.26	1277.63	282.67	356.2	300.9	742.96	604.77	1003.03	1012.26	852.5	713.53	637.49	-6.76642	6.20582	10.0523	2.9875	3.62057	-6.47294	-0.145048	1.63767	1.78272	1.3985	1.226	-0.172509	0.904349	3.11163	3.44074	2.63628	2.33917	0.887298
TC02005055.hg.1	ATG9A	autophagy related 9A	NM_001077198	NM_001077198	RefSeq	Homo sapiens autophagy related 9A (ATG9A), transcript variant 1, mRNA.	Coding	chr2	220084102 - 220094439	-	480.97	484.3	628.49	817.99	777.77	792.36	757.36	684.77	2574.54	2418.32	3005.77	592.66	664.5	627.3	1140.14	1035.84	1518.8	1630.52	1486.08	1328.75	1386.52	-1.20763	8.06149	11.668	1.62268	5.89529	-6.70387	0.536924	2.3327	1.79578	1.05945	1.15673	0.0972809	1.45088	5.03747	3.47202	2.08414	2.22952	1.06976
TC02001260.hg.1	ATIC	5-aminoimidazole-4-carboxamide ribonucleotide formyltransferase/IMP cyclohydrolase	NM_004044	NM_004044	RefSeq	Homo sapiens 5-aminoimidazole-4-carboxamide ribonucleotide formyltransferase/IMP cyclohydrolase (ATIC), mRNA.	Coding	chr2	216176540 - 216214496	+	399.01	424.82	270.81	902.64	652.72	813.51	729.14	456.8	96.29	139.35	75.37	294.85	321.4	287.73	559.38	445.85	519.92	538.95	296.77	185.06	231.72	-1.73569	2.13933	7.81594	1.92298	-5.41328	2.47293	0.952321	-1.83477	-2.7871	0.772518	-0.366449	-1.13897	1.93498	0.280335	0.144877	1.70825	0.77569	0.454085
TC14000287.hg.1	ATL1	atlastin GTPase 1	NM_001127713	NM_001127713	RefSeq	Homo sapiens atlastin GTPase 1 (ATL1), transcript variant 3, mRNA.	Coding	chr14	50999227 - 51099786	+	216.86	244.42	113.29	37.22	44.58	54.81	48.21	51.1	40.45	37.03	43.17	59.26	70.35	53.44	44.02	72.83	36.72	36.15	37.95	49.89	34.83	4.18337	3.20525	-6.11283	-5.78702	-3.03348	-6.62031	-1.95806	-2.17902	-0.220959	-0.41653	-0.585449	-0.16892	0.257374	0.220825	0.857995	0.749225	0.666442	0.889508
TC15001079.hg.1	ATP10A	ATPase, class V, type 10A	NM_024490	NM_024490	RefSeq	Homo sapiens ATPase, class V, type 10A (ATP10A), mRNA.	Coding	chr15	25922420 - 26110317	-	132.96	136.17	164.48	58.58	60.45	58.74	64.07	67.17	91.92	79.17	109.92	79.46	83.43	78.16	84.75	69.2	77.11	74.5	67.16	69.46	74.05	7.32566	-2.90428	-0.382438	-7.10326	-5.80414	-6.32725	-1.22111	-0.632128	0.58898	-0.0762059	-0.19498	-0.118774	0.428953	0.645224	1.50418	0.948549	0.873585	0.92097
TC04000274.hg.1	ATP10D	ATPase, class V, type 10D	NM_020453	NM_020453	RefSeq	Homo sapiens ATPase, class V, type 10D (ATP10D), mRNA.	Coding	chr4	47487305 - 47595503	+	198.64	239.1	232.65	127.23	109.8	183.61	113.24	134.45	66.01	67.99	65.4	92.42	102.03	72.4	87.33	152.37	95.1	79.02	140.44	183.11	146.91	-1.14143	6.87018	1.5738	-6.98352	-0.583059	-3.42955	-0.762227	-1.74481	-0.982578	0.18354	0.822755	0.639215	0.589585	0.298374	0.506074	1.13567	1.76878	1.55748
TC03000976.hg.1	ATP11B	ATPase, class VI, type 11B	NM_014616	NM_014616	RefSeq	Homo sapiens ATPase, class VI, type 11B (ATP11B), mRNA.	Coding	chr3	182511288 - 182639423	+	961.1	1070.39	826.74	1135.3	1124.14	1433.45	1240.04	1141.64	1203.87	1219.41	778.52	439.58	307.62	311.67	1087.47	1209.75	835.55	878.44	871.72	912.55	743.2	-4.16049	-7.28791	-6.59765	4.43741	2.89773	-5.71225	0.352443	0.142089	-0.210353	1.5102	1.27007	-0.24013	1.27672	1.1035	0.864326	2.8485	2.41174	0.846669
TC0X001429.hg.1	ATP11C	ATPase, class VI, type 11C	NM_001010986	NM_001010986	RefSeq	Homo sapiens ATPase, class VI, type 11C (ATP11C), transcript variant 2, mRNA.	Coding	chrX	138808505 - 139027435	-	353.49	426.87	319.89	405.12	388.03	447.12	385.97	321.79	111.28	153.35	62.95	577.24	423.94	415.04	468.92	289.1	149.37	182.2	383.92	184.82	152.08	-7.30358	0.92378	4.03239	-4.23919	-3.25992	-6.801	0.0896102	-1.82991	-1.91952	-0.920763	-1.07817	-0.157412	1.06408	0.281281	0.264342	0.52823	0.473628	0.896632
TC03002133.hg.1	ATP13A3	ATPase type 13A3	NM_024524	NM_024524	RefSeq	Homo sapiens ATPase type 13A3 (ATP13A3), mRNA.	Coding	chr3	194123401 - 194219093	-	479.56	431.67	338.54	1492.36	1276.26	1427.1	1413.46	1165.97	357.15	573.72	177.85	582.07	550.99	693.47	914.34	1164.18	863.78	1100.63	1131.9	830.29	777.15	8.3326	-7.14781	2.54091	-0.245595	-3.18193	-6.42163	1.71095	-0.314476	-2.02542	0.727206	0.57181	-0.155396	3.27375	0.804143	0.245633	1.65543	1.48639	0.897886
TC01001018.hg.1	ATP1A1	ATPase, Na+/K+ transporting, alpha 1 polypeptide	NM_000701	NM_000701	RefSeq	Homo sapiens ATPase, Na+/K+ transporting, alpha 1 polypeptide (ATP1A1), transcript variant 1, mRNA.	Coding	chr1	116915004 - 116952883	+	857.99	796.15	728.45	1883.2	1918.74	1763.76	1770.45	1754.99	2203.62	2456.14	1801.78	1501.04	1503.94	1654.36	1764.9	1935.71	2011.98	1536.08	1591.53	1582.8	1122.43	8.2946	3.81728	-5.48444	-5.87393	-7.19965	-4.71361	1.19717	1.43088	0.233715	0.216419	-0.133821	-0.35024	2.29289	2.69611	1.17586	1.16185	0.911414	0.784454
TC01003024.hg.1	ATP1A1OS	ATP1A1 opposite strand	NR_027645	NR_027645	RefSeq	Homo sapiens ATP1A1 opposite strand (ATP1A1OS), transcript variant 2, non-coding RNA.	Coding	chr1	116935487 - 116961244	-	83.14	81.22	96.66	104.19	114.89	110.17	92.05	105.59	122.55	150.18	138.53	70.97	82.57	86.19	175.11	148.53	202.21	186.91	113.65	108.83	113.12	-4.71764	-1.87513	-3.00775	4.34589	-1.73229	0.127699	0.276795	0.65525	0.378454	1.15278	0.489988	-0.662794	1.2115	1.57489	1.29995	2.22342	1.40443	0.631654
TC17000108.hg.1	ATP1B2	ATPase, Na+/K+ transporting, beta 2 polypeptide	NM_001678	NM_001678	RefSeq	Homo sapiens ATPase, Na+/K+ transporting, beta 2 polypeptide (ATP1B2), mRNA.	Coding	chr17	7554254 - 7561089	+	80.21	60.32	98.99	720.2	415.83	404.24	350.98	256.03	2141.77	1503.73	1974.25	120.67	154.9	133.4	921.71	817.4	1849.12	1861.55	546.52	567.48	1041.46	4.00903	11.8692	3.98453	6.86794	4.85728	-4.02115	2.37149	4.56551	2.19402	3.22625	2.33907	-0.887179	5.17475	23.6785	4.57578	9.35833	5.05977	0.54067
TC12000856.hg.1	ATP2A2	ATPase, Ca++ transporting, cardiac muscle, slow twitch 2	NM_001681	NM_001681	RefSeq	Homo sapiens ATPase, Ca++ transporting, cardiac muscle, slow twitch 2 (ATP2A2), transcript variant a, mRNA.	Coding	chr12	110718561 - 110788897	+	1239.28	1166.6	1033.81	1685.65	1540.69	1507.17	1466.96	1454.12	365.36	518.1	296.08	1761.93	1688.11	1730.5	1239.66	1355.53	1052.15	987.62	827.49	665.95	611.21	-1.87686	2.48139	8.56257	-1.24384	5.06728	-0.590461	0.419079	-1.57901	-1.99809	-0.586876	-1.31124	-0.724363	1.33707	0.334711	0.250331	0.665783	0.402975	0.605264
TC17001015.hg.1	ATP2A3	ATPase, Ca++ transporting, ubiquitous	NM_005173	NM_005173	RefSeq	Homo sapiens ATPase, Ca++ transporting, ubiquitous (ATP2A3), transcript variant 1, mRNA.	Coding	chr17	3822869 - 3867758	-	1072.86	1106.69	1299.17	302.16	313.77	391.29	341.4	441.77	304.48	269.32	301.23	805.38	733.91	620.55	516.43	638.15	480.08	342.98	206.71	220.81	236.45	7.77959	7.75754	-5.4558	-3.92116	7.66259	1.28393	-1.70476	-1.98818	-0.283425	-0.56864	-1.69562	-1.12698	0.306772	0.252056	0.821638	0.674252	0.308721	0.457872
TC12001798.hg.1	ATP2B1	ATPase, Ca++ transporting, plasma membrane 1	NM_001001323	NM_001001323	RefSeq	Homo sapiens ATPase, Ca++ transporting, plasma membrane 1 (ATP2B1), transcript variant 1, mRNA.	Coding	chr12	89981826 - 90102608	-	823.53	922.51	1007.42	396.19	409.9	454.48	442.56	396.1	484.34	665.76	500.75	626.99	647.84	784.73	664.2	646.99	355.04	513.38	803.37	811.62	656.42	6.73221	-1.81851	-3.70582	-5.84917	-7.03342	-4.3691	-1.12584	-0.748289	0.377554	-0.36875	0.141737	0.510487	0.458234	0.595309	1.29914	0.774453	1.10323	1.42453
TC01001688.hg.1	ATP2B4	ATPase, Ca++ transporting, plasma membrane 4	NM_001001396	NM_001001396	RefSeq	Homo sapiens ATPase, Ca++ transporting, plasma membrane 4 (ATP2B4), transcript variant 1, mRNA.	Coding	chr1	203595689 - 203713209	+	984.24	993.63	743.04	952.77	978.79	855.72	900.6	659.11	580.11	388.45	463.66	718.63	630.19	585.05	269.98	492.04	223.22	181.18	160.99	192.27	84.89	-7.46288	-1.12594	0.274727	-1.34609	3.28746	-3.79013	-0.0620519	-0.932679	-0.870627	-1.24632	-2.21861	-0.972289	0.957901	0.523885	0.546909	0.421522	0.214849	0.509697
TC18000480.hg.1	ATP5A1	ATP synthase, H+ transporting, mitochondrial F1 complex, alpha subunit 1, cardiac muscle	NM_001001937	NM_001001937	RefSeq	Homo sapiens ATP synthase, H+ transporting, mitochondrial F1 complex, alpha subunit 1, cardiac muscle (ATP5A1), nuclear gene encoding mitochondrial protein, transcript variant 1, mRNA.	Coding	chr18	43664110 - 43684300	-	710.82	689.84	576.53	1083.86	1035.92	1087.77	1002.38	929.18	429.16	525.93	329.76	721.13	663.1	644.77	1059.71	1078.7	1171.41	962.27	699.25	762.44	600.14	1.10669	-3.53229	5.1656	0.927517	-7.6263	-0.0375028	0.644732	-0.64178	-1.28651	0.657269	0.0178203	-0.639448	1.56345	0.640922	0.409941	1.57709	1.01243	0.641958
TC10000067.hg.1	ATP5C1	ATP synthase, H+ transporting, mitochondrial F1 complex, gamma polypeptide 1	NM_001001973	NM_001001973	RefSeq	Homo sapiens ATP synthase, H+ transporting, mitochondrial F1 complex, gamma polypeptide 1 (ATP5C1), nuclear gene encoding mitochondrial protein, transcript variant 1, mRNA.	Coding	chr10	7830092 - 7849778	+	1038.5	1023	751.24	1387.79	1137.7	1354.47	1337.72	1207.6	486.62	690.02	372.92	875.23	674.25	701.34	1376.06	1072.05	1190.94	964.31	1174.77	1009.89	1302.8	-2.95657	-2.78515	3.69379	-1.88865	-1.70001	-6.87391	0.46616	-0.890712	-1.35687	0.614388	0.633639	0.0192511	1.38143	0.539348	0.390428	1.53091	1.55147	1.01343
TC20001753.hg.1	ATP5E	ATP synthase, H+ transporting, mitochondrial F1 complex, epsilon subunit	NM_006886	NM_006886	RefSeq	Homo sapiens ATP synthase, H+ transporting, mitochondrial F1 complex, epsilon subunit (ATP5E), nuclear gene encoding mitochondrial protein, mRNA.	Coding	chr20	57600522 - 57607437	-	159.57	137.37	97.52	157.48	163.74	196.59	187.17	147.85	210.02	273.02	195.14	102.41	100.04	87.74	294.51	238.31	226.92	270.43	325.21	296.01	286.74	-4.96739	-2.85644	-4.11067	6.84814	8.51745	-5.24334	0.396708	0.796005	0.399298	1.4084	1.64684	0.238438	1.3165	1.73629	1.31887	2.65443	3.13147	1.17971
TC13000083.hg.1	ATP5EP2	ATP synthase, H+ transporting, mitochondrial F1 complex, epsilon subunit pseudogene 2	NR_002162	NR_002162	RefSeq	Homo sapiens ATP synthase, H+ transporting, mitochondrial F1 complex, epsilon subunit pseudogene 2 (ATP5EP2), non-coding RNA.	Coding	chr13	28519343 - 28519727	+	239.73	239.73	184.33	364.25	301.27	346.94	402.85	314.19	458.27	575.87	401.61	246.93	212	235.98	496.18	418.13	422.03	537.28	532.41	544.19	650.17	-0.715809	0.564121	-3.34219	3.58151	5.68066	-4.72948	0.647473	1.10754	0.460068	1.01052	1.31021	0.299696	1.56642	2.15478	1.37561	2.01463	2.47978	1.23089
TC01000977.hg.1	ATP5F1	ATP synthase, H+ transporting, mitochondrial Fo complex, subunit B1	NM_001688	NM_001688	RefSeq	Homo sapiens ATP synthase, H+ transporting, mitochondrial Fo complex, subunit B1 (ATP5F1), nuclear gene encoding mitochondrial protein, mRNA.	Coding	chr1	111991462 - 112005395	+	675.28	643.99	523.87	1019.16	1093.93	1238.38	1162.71	1072.56	501.96	526.1	377	801.53	685.13	676.57	1003.79	999.43	951.77	972.11	877.21	841.83	773.55	3.14953	-5.36687	6.17678	-1.78357	-6.01862	-4.58726	0.868131	-0.398086	-1.26622	0.449265	0.206857	-0.242407	1.8253	0.758864	0.415748	1.36534	1.15417	0.845334
TC17000633.hg.1	ATP5G1	ATP synthase, H+ transporting, mitochondrial Fo complex, subunit C1 (subunit 9)	NM_001002027	NM_001002027	RefSeq	Homo sapiens ATP synthase, H+ transporting, mitochondrial Fo complex, subunit C1 (subunit 9) (ATP5G1), nuclear gene encoding mitochondrial protein, transcript variant 2, mRNA.	Coding	chr17	46970127 - 46973233	+	337.87	360.51	279.73	841.91	761.14	940.69	856.1	772.42	240.21	245.99	184.5	504.21	482.77	426.45	739.06	530.13	595.49	634.85	582.3	535.81	580.18	7.38887	-3.7849	10.7248	-3.83343	-4.99836	-6.3577	1.35969	-0.548009	-1.9077	0.400554	0.267416	-0.133138	2.56631	0.683964	0.266516	1.32001	1.20365	0.911846
TC13000380.hg.1	ATP5G1P5	ATP synthase, H+ transporting, mitochondrial Fo complex, subunit C1 (subunit 9) pseudogene 5	ENST00000452440	ENST00000452440	ENSEMBL	cdna:pseudogene chromosome:GRCh37:13:107315785:107316162:1 gene:ENSG00000227590 gene_biotype:pseudogene transcript_biotype:processed_pseudogene	Coding	chr13	107315785 - 107316162	+	61.2	53.29	38.54	107.6	103.84	151.68	134.14	121.41	36.17	44.91	37.98	66.35	70.73	72.5	93.54	81.42	95.45	97.47	73.35	73.34	113.48	3.02824	-6.06944	7.69254	-2.79496	-6.29927	-6.63855	1.29028	-0.342228	-1.63251	0.394201	0.281121	-0.11308	2.44576	0.788822	0.322526	1.31421	1.21514	0.924612
TC17001869.hg.1	ATP5H	ATP synthase, H+ transporting, mitochondrial Fo complex, subunit d	NM_006356	NM_006356	RefSeq	Homo sapiens ATP synthase, H+ transporting, mitochondrial Fo complex, subunit d (ATP5H), nuclear gene encoding mitochondrial protein, transcript variant 1, mRNA.	Coding	chr17	73032145 - 73043080	-	1345.12	1410.01	1001.85	2339.38	2276.69	2523.1	2337.03	2137.25	1293.32	1920.97	1143.45	1778.16	1638.03	1559.03	2788.05	2508.81	2468.11	2724.58	3134.91	3396.73	3546.7	2.69053	-7.14639	-1.02757	1.26814	4.50647	-3.00747	0.905036	0.1934	-0.711636	0.66126	1.01868	0.357424	1.87259	1.14346	0.610627	1.58146	2.02607	1.28114
TC11001063.hg.1	ATP5L	ATP synthase, H+ transporting, mitochondrial Fo complex, subunit G	NM_006476	NM_006476	RefSeq	Homo sapiens ATP synthase, H+ transporting, mitochondrial Fo complex, subunit G (ATP5L), nuclear gene encoding mitochondrial protein, transcript variant 1, mRNA.	Coding	chr11	118271869 - 118302211	+	140.83	129.96	96.57	143.45	111.99	141.92	124.75	115.87	155.67	197.82	135.81	78.07	76.17	81.72	157.69	125.41	156.55	151.73	173.26	167.3	226.06	-7.42337	-5.58888	-4.87177	3.32006	4.35308	-4.41851	0.0702188	0.4142	0.343981	0.905003	1.25106	0.346059	1.04988	1.33256	1.26925	1.87255	2.38017	1.27108
TC14000283.hg.1	ATP5S	ATP synthase, H+ transporting, mitochondrial Fo complex, subunit s (factor B)	NM_001003805	NM_001003805	RefSeq	Homo sapiens ATP synthase, H+ transporting, mitochondrial Fo complex, subunit s (factor B) (ATP5S), nuclear gene encoding mitochondrial protein, transcript variant 2, mRNA.	Coding	chr14	50779044 - 50802276	+	281.77	247.83	226.31	284.07	222.53	247.87	263.87	252.14	301.82	336.21	268.25	163.78	164.39	156.31	262.39	286.39	346.51	303.53	308.77	311.39	353.14	-7.5457	-6.19561	-5.28899	2.92322	4.62057	-6.42897	0.0133867	0.261487	0.2481	0.88501	1.00407	0.119058	1.00932	1.19871	1.18764	1.84678	2.00565	1.08603
TC19002704.hg.1	ATP5SL	ATP5S-like	NM_001167867	NM_001167867	RefSeq	Homo sapiens ATP5S-like (ATP5SL), transcript variant 1, mRNA.	Coding	chr19	41937223 - 41945843	-	569.25	566.77	391.98	926.32	758.07	1112.89	954.47	897.8	366.48	441.84	472.11	604.47	680.13	715.6	990.18	806.78	1189.14	988.56	700.15	661.47	722.54	0.354039	-6.71792	4.23465	-2.09662	-7.45444	-2.39454	0.8787	-0.242075	-1.12077	0.565715	0.0619275	-0.503788	1.83872	0.845528	0.459847	1.48012	1.04386	0.705253
TC0X000190.hg.1	ATP6AP2	ATPase, H+ transporting, lysosomal accessory protein 2	NM_005765	NM_005765	RefSeq	Homo sapiens ATPase, H+ transporting, lysosomal accessory protein 2 (ATP6AP2), mRNA.	Coding	chrX	40440146 - 40465889	+	487.53	453.75	355.87	443.46	406.74	530.74	453.37	410.83	393.29	599.93	333.46	373.77	330.03	451.71	900.67	922.02	911.9	702.7	1238.67	936.32	1090.78	-7.43861	-7.54967	-7.44761	3.58194	4.84346	-4.49161	0.0604497	-0.000279188	-0.0607289	1.16101	1.50162	0.340608	1.04279	0.999807	0.95878	2.23614	2.83161	1.26629
TC01000555.hg.1	ATP6V0B	ATPase, H+ transporting, lysosomal 21kDa, V0 subunit b	NM_001039457	NM_001039457	RefSeq	Homo sapiens ATPase, H+ transporting, lysosomal 21kDa, V0 subunit b (ATP6V0B), transcript variant 2, mRNA.	Coding	chr1	44440320 - 44443972	+	378.11	372.79	515.86	449.69	405.75	419.92	329.68	334.01	588.23	612.86	630.15	292.39	299.19	276.27	374.15	390.4	412.22	498.25	711.43	842.64	935.83	-7.22344	-3.55977	0.237912	-1.6809	6.72588	2.46381	-0.117264	0.547828	0.665092	0.525535	1.51228	0.986748	0.921934	1.46188	1.58567	1.43947	2.85261	1.98171
TC16002054.hg.1	ATP6V0C	ATPase, H+ transporting, lysosomal 16kDa, V0 subunit c	NM_001198569	NM_001198569	RefSeq	Homo sapiens ATPase, H+ transporting, lysosomal 16kDa, V0 subunit c (ATP6V0C), transcript variant 2, mRNA.	Coding	chr16	2563727 - 2570224	+	1834.59	1745.34	1871.5	2414.87	1749.15	1972.69	2049.04	2072.79	4149.52	3991.54	4163.18	1644.06	2071.74	2160.2	2042.16	2048.85	1981.94	2581.9	2650.39	2757.24	3450.69	-6.43598	3.89525	5.1151	-6.80489	-2.43858	-3.18272	0.168004	1.17481	1.0068	0.145307	0.592348	0.447041	1.1235	2.25762	2.00945	1.10597	1.5077	1.36324
TC06000583.hg.1	ATP6V0CP3	ATPase, H+ transporting, lysosomal 16kDa, V0 subunit c pseudogene 3	NR_037141	NR_037141	RefSeq	Homo sapiens ATPase, H+ transporting, lysosomal 16kDa, V0 subunit c pseudogene 3 (ATP6V0CP3), non-coding RNA.	Coding	chr6	42695314 - 42695932	+	180.84	147.88	213.6	204.56	147.42	170.48	160.16	200.96	611.78	428.64	533.81	183.87	206.47	208.47	158.4	173.79	211.47	254.4	208.67	231.39	339.35	-7.53403	2.98287	6.68242	-7.35314	-5.77356	-5.33892	-0.0283213	1.53835	1.56667	-0.0227021	0.349955	0.372657	0.980561	2.90462	2.96221	0.984387	1.27452	1.29474
TC16001190.hg.1	ATP6V0D1	ATPase, H+ transporting, lysosomal 38kDa, V0 subunit d1	NM_004691	NM_004691	RefSeq	Homo sapiens ATPase, H+ transporting, lysosomal 38kDa, V0 subunit d1 (ATP6V0D1), mRNA.	Coding	chr16	67471917 - 67515140	-	731.6	737.96	753.03	1730.71	1487.77	1539.8	1333.05	1332.85	1748.93	1539.07	1559.22	960.4	1102.98	961.26	1662.32	1739.91	1845.36	1860.96	2209.23	2155.65	1977.68	4.9406	3.24426	-6.8504	3.12444	4.7738	-4.567	0.996127	1.12261	0.126485	0.819336	1.06979	0.250452	1.99464	2.17741	1.09163	1.76459	2.09912	1.18958
TC05000956.hg.1	ATP6V0E1	ATPase, H+ transporting, lysosomal 9kDa, V0 subunit e1	NM_003945	NM_003945	RefSeq	Homo sapiens ATPase, H+ transporting, lysosomal 9kDa, V0 subunit e1 (ATP6V0E1), mRNA.	Coding	chr5	172410760 - 172462448	+	1472.34	1402.74	948.75	2486.05	2269.83	2884.15	2624.31	2436.42	3165.37	3288.6	2941.55	1981.96	1803.5	1723.88	3111.04	3275.48	3650.58	3118.77	3864.72	3621.47	4177.49	2.0319	1.84893	-3.96784	3.08857	4.82161	-4.89291	1.01677	1.32199	0.305217	0.840089	1.08206	0.241974	2.02339	2.5001	1.2356	1.79016	2.11706	1.18261
TC03000583.hg.1	ATP6V1A	ATPase, H+ transporting, lysosomal 70kDa, V1 subunit A	NM_001690	NM_001690	RefSeq	Homo sapiens ATPase, H+ transporting, lysosomal 70kDa, V1 subunit A (ATP6V1A), mRNA.	Coding	chr3	113465664 - 113530905	+	363.05	418.46	237.81	511.28	493.02	578.95	556.57	463.17	612.44	729.95	542.63	299.08	209.59	193.29	844.37	825.98	748.13	759.08	890.44	696.73	557.47	-2.52151	-2.24336	-5.32053	7.29419	2.65626	-6.23518	0.650438	0.915756	0.265318	1.78826	1.61171	-0.176543	1.56964	1.88656	1.2019	3.45398	3.05615	0.88482
TC08000151.hg.1	ATP6V1B2	ATPase, H+ transporting, lysosomal 56/58kDa, V1 subunit B2	NM_001693	NM_001693	RefSeq	Homo sapiens ATPase, H+ transporting, lysosomal 56/58kDa, V1 subunit B2 (ATP6V1B2), mRNA.	Coding	chr8	20054704 - 20084330	+	898.22	976.94	1007.27	1253.18	1422.32	1461.86	1311	1337.91	2828.48	3302.24	3014.35	925.42	728.65	786.94	1600.12	1971.69	1859.36	1513.09	2073.32	1810.63	1550.62	-0.175832	6.49497	7.99925	3.71878	3.05707	-6.79041	0.497814	1.66446	1.16665	1.09221	1.15183	0.0596141	1.41207	3.16995	2.24489	2.13201	2.22195	1.04219
TC08000641.hg.1	ATP6V1C1	ATPase, H+ transporting, lysosomal 42kDa, V1 subunit C1	NM_001695	NM_001695	RefSeq	Homo sapiens ATPase, H+ transporting, lysosomal 42kDa, V1 subunit C1 (ATP6V1C1), mRNA.	Coding	chr8	104033248 - 104085285	+	266.04	307.57	163.05	824.88	1029.7	1163.28	942.56	780.58	1657.78	1933.38	1478.85	338.13	247.2	320.12	940.42	929.8	798.89	717.68	991.54	765.96	670.17	5.49	6.60691	0.735238	5.84374	3.09663	-6.76298	1.98396	2.82426	0.840294	1.49227	1.41653	-0.0757351	3.95578	7.08248	1.79041	2.81331	2.66943	0.948859
TC14001236.hg.1	ATP6V1D	ATPase, H+ transporting, lysosomal 34kDa, V1 subunit D	ENST00000553974	ENST00000553974	ENSEMBL	cdna:known chromosome:GRCh37:14:67778722:67804493:-1 gene:ENSG00000100554 gene_biotype:protein_coding transcript_biotype:processed_transcript	Coding	chr14	67778722 - 67804493	-	121.28	99.74	77.46	62.31	67.59	49.81	63.28	59.19	176.55	190.92	166.24	39.16	41.66	39.35	147.24	123.78	101.27	110.52	266.47	215.29	145.02	-1.20794	-1.33288	9.32112	7.12922	6.40106	-2.24873	-0.702669	0.860068	1.56274	1.57757	2.33929	0.76172	0.614435	1.81512	2.95414	2.98468	5.06055	1.69551
TC14001237.hg.1	ATP6V1D	ATPase, H+ transporting, lysosomal 34kDa, V1 subunit D	NM_015994	NM_015994	RefSeq	Homo sapiens ATPase, H+ transporting, lysosomal 34kDa, V1 subunit D (ATP6V1D), mRNA.	Coding	chr14	67804581 - 67826966	-	189.76	193.33	127.36	231.35	274.48	295	242.16	194.75	810.01	987.75	747.84	153.96	143.1	130.31	580.29	532.22	635.85	464.21	1015.52	901.65	627.57	-3.63967	6.38937	8.05617	9.64426	8.28806	-2.81425	0.551631	2.33355	1.78192	1.95089	2.54832	0.597432	1.46574	5.04045	3.43884	3.86613	5.84953	1.51302
TC22000474.hg.1	ATP6V1E1	ATPase, H+ transporting, lysosomal 31kDa, V1 subunit E1	NM_001039366	NM_001039366	RefSeq	Homo sapiens ATPase, H+ transporting, lysosomal 31kDa, V1 subunit E1 (ATP6V1E1), transcript variant 2, mRNA.	Coding	chr22	18074902 - 18111588	-	291.7	282.32	192.45	437.93	445.72	441.69	399.53	353.06	669.03	892.32	750.56	220.24	202.62	206.74	468.71	477.92	522.49	446.71	854.99	792.93	731.3	-0.866008	3.0759	2.83303	6.9256	10.2874	1.79798	0.720851	1.6071	0.886249	1.18899	1.91596	0.72697	1.64815	3.04639	1.84836	2.27994	3.77366	1.65516
TC07000786.hg.1	ATP6V1F	ATPase, H+ transporting, lysosomal 14kDa, V1 subunit F	NM_001198909	NM_001198909	RefSeq	Homo sapiens ATPase, H+ transporting, lysosomal 14kDa, V1 subunit F (ATP6V1F), transcript variant 2, mRNA.	Coding	chr7	128502857 - 128505903	+	905.92	869.85	813.01	1098.71	881.89	1267.38	1033.32	1029.97	468.89	439.87	493.06	945.95	1025.56	840.28	1327.39	1222.28	1571.94	1336.14	1687.49	1600.05	1472.39	-5.00984	1.13365	5.88178	-1.53894	1.28101	-5.35758	0.291364	-0.885111	-1.17648	0.540466	0.761989	0.221522	1.2238	0.541446	0.442431	1.45444	1.69583	1.16596
TC08001215.hg.1	ATP6V1H	ATPase, H+ transporting, lysosomal 50/57kDa, V1 subunit H	NM_015941	NM_015941	RefSeq	Homo sapiens ATPase, H+ transporting, lysosomal 50/57kDa, V1 subunit H (ATP6V1H), transcript variant 1, mRNA.	Coding	chr8	54628115 - 54756118	-	146.27	146.59	110.21	139.78	142.2	144.53	127.47	111.86	141.24	164.7	107.98	90.73	79.86	76.17	184.52	178.8	215.7	147.17	172.87	145.67	105.32	-7.55209	-7.53737	-7.47956	3.64404	-2.01429	-4.99628	-0.0066985	0.0293592	0.0360577	1.13299	0.754893	-0.378102	0.995368	1.02056	1.02531	2.19314	1.68751	0.769449
TC0X000424.hg.1	ATP7A	ATPase, Cu++ transporting, alpha polypeptide	NM_000052	NM_000052	RefSeq	Homo sapiens ATPase, Cu++ transporting, alpha polypeptide (ATP7A), mRNA.	Coding	chrX	77166194 - 77305892	+	254.37	278.96	191.23	782.35	909.74	749.55	764	693.1	1332.54	1202.35	1118.39	278.89	187.64	185.44	240.17	260.24	244.22	228.09	270.29	254.89	224.79	7.8852	7.61504	0.84585	-6.58563	-6.71703	-6.82593	1.70309	2.34832	0.645229	0.187549	0.224782	0.0372328	3.25597	5.09229	1.56399	1.13883	1.1686	1.02614
TC13000684.hg.1	ATP7B	ATPase, Cu++ transporting, beta polypeptide	NM_000053	NM_000053	RefSeq	Homo sapiens ATPase, Cu++ transporting, beta polypeptide (ATP7B), transcript variant 1, mRNA.	Coding	chr13	52506806 - 52585630	-	154.73	220.24	144.98	464.44	507.58	419.65	377.16	306.83	167.03	193.71	197.56	288.05	360.01	448.16	139.63	288.68	122.73	114.95	160.09	215.57	133.96	2.14831	-7.31041	2.95253	-1.82702	-0.330022	-6.8111	1.26396	0.123871	-1.14009	-1.21923	-1.10984	0.109387	2.40154	1.08965	0.453732	0.429512	0.463345	1.07877
TC04001152.hg.1	ATP8A1	ATPase, aminophospholipid transporter (APLT), class I, type 8A, member 1	NM_001105529	NM_001105529	RefSeq	Homo sapiens ATPase, aminophospholipid transporter (APLT), class I, type 8A, member 1 (ATP8A1), transcript variant 2, mRNA.	Coding	chr4	42410390 - 42659122	-	736.24	929.04	796.46	91.16	80.03	85.75	88.02	52.51	30.74	28.47	40.85	421.37	247.8	246.03	542.44	542.66	153.63	119.59	190.22	111.33	90.15	12.3378	13.543	1.96587	-7.33337	-2.00875	-4.87626	-3.38787	-4.6318	-1.24394	-0.121765	-1.25006	-1.1283	0.0955323	0.0403356	0.422219	0.919062	0.42043	0.457455
TC18000538.hg.1	ATP8B1	ATPase, aminophospholipid transporter, class I, type 8B, member 1	NM_005603	NM_005603	RefSeq	Homo sapiens ATPase, aminophospholipid transporter, class I, type 8B, member 1 (ATP8B1), mRNA.	Coding	chr18	55313658 - 55470327	-	43.91	30.38	26.56	71.42	170.81	56.29	112.07	80.23	53.17	83.52	37.55	339.52	234.81	217.17	60.13	34.24	34.15	31.16	246.53	62.44	48.54	-1.22583	-4.83514	-5.48195	7.28431	-4.24383	-4.11245	1.46716	0.744874	-0.722284	-2.74936	-1.51142	1.23794	2.76477	1.67583	0.606137	0.148717	0.350766	2.35862
TC01001274.hg.1	ATP8B2	ATPase, aminophospholipid transporter, class I, type 8B, member 2	NM_001005855	NM_001005855	RefSeq	Homo sapiens ATPase, aminophospholipid transporter, class I, type 8B, member 2 (ATP8B2), transcript variant 2, mRNA.	Coding	chr1	154298029 - 154323783	+	441.75	422.59	444.83	408.11	618.01	401.64	410.35	386.84	135.29	137.73	173.21	523.01	540.83	528.27	400.73	378.39	366.26	362.64	317.19	415.52	313.74	-7.55293	5.25236	5.71818	-0.533326	-1.2369	-6.41119	0.00496901	-1.56177	-1.56674	-0.494285	-0.617818	-0.123533	1.00345	0.338734	0.33757	0.709913	0.651656	0.917937
TC15001347.hg.1	ATP8B4	ATPase, class I, type 8B, member 4	NM_024837	NM_024837	RefSeq	Homo sapiens ATPase, class I, type 8B, member 4 (ATP8B4), transcript variant 1, mRNA.	Coding	chr15	50150435 - 50411419	-	1135.76	2127.85	1262.62	54.62	36.52	130.67	79.1	77.1	28.86	29.1	27.38	155.36	74.72	80.37	159.61	346.29	155.41	70.5	124.09	83.71	50.62	7.86409	13.2692	-2.07574	-6.21102	-7.30004	-4.94182	-4.38907	-5.67261	-1.28354	0.68294	-0.275757	-0.958697	0.0477263	0.0196053	0.410787	1.60541	0.826017	0.514521
TC20000944.hg.1	ATP9A	ATPase, class II, type 9A	NM_006045	NM_006045	RefSeq	Homo sapiens ATPase, class II, type 9A (ATP9A), mRNA.	Coding	chr20	50213053 - 50385173	-	147.12	203.3	138.94	79.93	118.97	89.36	113.25	102.4	97.37	99.45	96.23	240.58	273.19	269.9	75.83	102.69	72.76	75.34	64.9	81.16	66.19	-1.96179	-2.14433	-7.48684	7.60575	8.8149	-6.01726	-0.689255	-0.718971	-0.0297165	-1.68999	-1.88968	-0.199688	0.620174	0.60753	0.979613	0.309929	0.269868	0.870739
TC01006355.hg.1	ATPAF1	ATP synthase mitochondrial F1 complex assembly factor 1	NM_001042546	NM_001042546	RefSeq	Homo sapiens ATP synthase mitochondrial F1 complex assembly factor 1 (ATPAF1), nuclear gene encoding mitochondrial protein, transcript variant 2, mRNA.	Coding	chr1	47098409 - 47139539	-	189.77	182.37	129.54	673.85	580.9	683.96	632.3	548.09	278.81	293.99	191.27	288.94	263.76	261.31	525.3	443.49	567.02	510.1	540.36	490.34	442.76	8.87226	-4.43505	4.86168	3.37068	2.4084	-6.77243	1.91442	0.602047	-1.31238	0.91047	0.852823	-0.0576463	3.76963	1.51787	0.402657	1.87966	1.80603	0.96083
TC01000375.hg.1	ATPIF1	ATPase inhibitory factor 1	NM_016311	NM_016311	RefSeq	Homo sapiens ATPase inhibitory factor 1 (ATPIF1), nuclear gene encoding mitochondrial protein, transcript variant 1, mRNA.	Coding	chr1	28562602 - 28573417	+	515.24	481.02	412.05	1473.25	1397.93	1401.56	1239.21	1060.28	682.91	952.65	871.04	568.44	567.39	531.62	886.25	845.02	992.49	987.57	894.79	1063.53	1034.13	7.09242	-1.2107	-1.04755	2.10514	2.60782	-6.48942	1.48185	0.824073	-0.657773	0.736494	0.840313	0.103819	2.79306	1.7704	0.633856	1.66612	1.79044	1.07461
TC03001854.hg.1	ATR	ataxia telangiectasia and Rad3 related	NM_001184	NM_001184	RefSeq	Homo sapiens ataxia telangiectasia and Rad3 related (ATR), mRNA.	Coding	chr3	142168077 - 142297668	-	222.6	223.51	191.13	254.42	219.09	246.4	210.42	180.35	47.74	76.82	36.68	112.5	90.21	86.55	144.48	137.09	77.87	95.6	115.45	104.96	92.26	-7.44289	3.23843	6.12419	-6.88768	-7.24871	-6.79323	0.0576461	-2.04782	-2.10547	0.202424	0.115998	-0.0864255	1.04077	0.241849	0.232376	1.15063	1.08372	0.941853
TC02000167.hg.1	ATRAID	all-trans retinoic acid-induced differentiation factor	NM_001170795	NM_001170795	RefSeq	Homo sapiens all-trans retinoic acid-induced differentiation factor (ATRAID), transcript variant 3, mRNA.	Coding	chr2	27434895 - 27440046	+	1115.95	1071.25	914.48	1169.02	1045.16	1409.31	1224.15	1106.41	494.4	556.44	476.14	1057.96	1017.48	976.05	1392.49	1174.71	1469.41	1240.97	1813.6	1681.21	1626.9	-6.19004	1.62012	6.66117	-3.46671	2.24923	-3.20819	0.201472	-1.02036	-1.22183	0.370398	0.74639	0.375991	1.14987	0.492993	0.428737	1.29271	1.67759	1.29773
TC20000038.hg.1	ATRN	attractin	NM_001207047	NM_001207047	RefSeq	Homo sapiens attractin (ATRN), transcript variant 4, mRNA.	Coding	chr20	3451665 - 3631769	+	275.39	334.49	289.23	452.47	435.72	401.58	370.93	319.66	160.04	184.12	155.89	469.17	452.41	496.22	450.36	438.49	495.37	425.07	385.89	337.87	337.98	-3.93058	0.0567308	5.80093	-7.16319	-2.50847	-3.21401	0.396367	-0.84535	-1.24172	-0.0646164	-0.419042	-0.354425	1.31619	0.556576	0.422869	0.9562	0.747921	0.782181
TC06001293.hg.1	ATXN1	ataxin 1	NM_001128164	NM_001128164	RefSeq	Homo sapiens ataxin 1 (ATXN1), transcript variant 2, mRNA.	Coding	chr6	16299343 - 16761722	-	478.25	532.41	335.62	51.34	56.04	61.62	58.92	67.53	51.24	58.74	68.28	101.31	101.44	109.76	56.07	104.68	78.7	50.55	61.17	63.7	56.58	12.2578	8.29567	-7.51323	-4.48002	2.54943	-6.46338	-2.90413	-2.89995	0.00418062	-0.582542	-0.785043	-0.202501	0.133589	0.133977	1.0029	0.667786	0.580335	0.869043
TC22000385.hg.1	ATXN10	ataxin 10	NM_001167621	NM_001167621	RefSeq	Homo sapiens ataxin 10 (ATXN10), transcript variant 2, mRNA.	Coding	chr22	46067678 - 46241187	+	538.4	575.83	490.18	689.77	554.69	592.45	608.22	581.37	253.47	247.23	153.12	610.33	575.22	563.4	669.71	676.44	700.47	665.92	495.15	528.56	539.17	-6.138	1.05482	5.32755	-5.16514	-6.30183	-2.22047	0.17783	-1.32843	-1.50626	0.218672	-0.162397	-0.381068	1.13118	0.3982	0.352022	1.16366	0.893539	0.767869
TC07001736.hg.1	ATXN7L1	ataxin 7-like 1	NM_020725	NM_020725	RefSeq	Homo sapiens ataxin 7-like 1 (ATXN7L1), transcript variant 1, mRNA.	Coding	chr7	105245221 - 105517050	-	211.16	224.55	196.91	217.22	239.65	240.05	233.92	221.86	89.95	126.4	88.82	155.83	164.58	160.51	155.71	150.41	168.54	170.54	170.34	148.1	174.8	-6.54463	0.733529	5.59457	-7.36116	-7.58437	-6.85555	0.129514	-1.06959	-1.1991	0.00726575	0.0330896	0.0258239	1.09393	0.476455	0.435547	1.00505	1.0232	1.01806
TC01002381.hg.1	AUNIP	aurora kinase A and ninein interacting protein	NM_024037	NM_024037	RefSeq	Homo sapiens aurora kinase A and ninein interacting protein (AUNIP), mRNA.	Coding	chr1	26158414 - 26185903	-	63.3	55.36	62.77	400.6	260.58	348.37	281.35	264.3	106.14	161.84	87.17	161.24	140.45	137.2	282.64	218.23	227.38	198.52	71.34	71.13	82.74	10.1655	-2.13331	2.3832	-0.865323	3.23868	6.93917	2.34403	0.922367	-1.42166	0.654619	-0.962526	-1.61714	5.07719	1.89522	0.373282	1.5742	0.513158	0.32598
TC20000968.hg.1	AURKA	aurora kinase A	NM_198433	NM_198433	RefSeq	Homo sapiens aurora kinase A (AURKA), transcript variant 1, mRNA.	Coding	chr20	54944445 - 54967393	-	159.11	138.37	206.67	997.53	954.79	1128.62	998.13	893.97	641.61	625.65	471.45	401.8	396.63	352.15	1043.52	847.45	1015.08	960.56	632.18	447.12	491.04	12.2781	4.17661	1.54467	7.10469	-4.03014	1.56493	2.58127	1.79276	-0.788511	1.33166	0.435459	-0.896199	5.98466	3.46477	0.578941	2.51692	1.35234	0.537301
TC17001109.hg.1	AURKB	aurora kinase B	NM_004217	NM_004217	RefSeq	Homo sapiens aurora kinase B (AURKB), transcript variant 1, mRNA.	Coding	chr17	8108049 - 8113936	-	139.27	105.53	173.36	1093.82	874.07	964.55	892.9	917.96	516.95	442.45	393.32	511.9	645.24	458.28	777.81	568.31	656.94	669.44	163.24	116.8	154.78	11.9271	3.44007	5.19101	-5.31982	5.91915	8.88194	2.7914	1.71398	-1.07742	0.317227	-1.89356	-2.21079	6.923	3.28064	0.473875	1.24593	0.269143	0.216017
TC07000424.hg.1	AUTS2	autism susceptibility candidate 2	NM_001127231	NM_001127231	RefSeq	Homo sapiens autism susceptibility candidate 2 (AUTS2), transcript variant 2, mRNA.	Coding	chr7	69063905 - 70258054	+	192.22	205.29	185.63	73.45	68.93	66.82	64.95	79.33	84.93	84.15	105.39	225.17	290.46	247.45	110.52	96.17	120.01	104.51	112.55	123.9	119.62	9.71566	2.14489	-3.428	5.45588	3.97473	-6.13167	-1.46167	-1.09391	0.36776	-1.23514	-1.09276	0.142376	0.363072	0.46849	1.29035	0.424801	0.468862	1.10372
TC15001189.hg.1	AVEN	apoptosis, caspase activation inhibitor	NM_020371	NM_020371	RefSeq	Homo sapiens apoptosis, caspase activation inhibitor (AVEN), mRNA.	Coding	chr15	34158427 - 34331377	-	204.04	216.98	168.53	316.7	237.48	292.42	230.77	239.54	76.89	106.49	68.81	238.14	242.86	208.08	210.06	233.47	271.43	248	298.66	297.88	279.09	-3.94271	1.06716	6.39901	-7.21174	-3.6522	-4.49458	0.418664	-1.24238	-1.66105	0.064882	0.348298	0.283416	1.33669	0.422674	0.31621	1.046	1.27306	1.21707
TC10001569.hg.1	AVPI1	arginine vasopressin-induced 1	NM_021732	NM_021732	RefSeq	Homo sapiens arginine vasopressin-induced 1 (AVPI1), mRNA.	Coding	chr10	99437181 - 99447080	-	171.04	141.1	176.99	290.16	637.51	502.28	546.9	558.19	225.14	246.16	239.12	120.98	153.36	137.92	228.11	197.61	258.11	238.23	531.08	396.95	403.3	2.5059	-2.96293	-0.622711	0.624162	6.12311	1.91346	1.59572	0.544478	-1.05125	0.746341	1.68474	0.938398	3.02246	1.45849	0.482551	1.67753	3.21482	1.9164
TC08001501.hg.1	AZIN1	antizyme inhibitor 1	NM_015878	NM_015878	RefSeq	Homo sapiens antizyme inhibitor 1 (AZIN1), transcript variant 1, mRNA.	Coding	chr8	103838536 - 103906092	-	1056.7	1034.21	667.22	1104.19	1041.84	1194.46	1032.95	973.02	535.67	648.79	434.59	584	570.71	567.5	812.44	785.97	634.5	706.81	965.2	884.78	758.67	-6.30354	-3.38834	3.30333	-3.8498	-0.737089	-5.35982	0.245049	-0.757121	-1.00217	0.349804	0.592091	0.242287	1.18513	0.591676	0.499249	1.27439	1.50743	1.18287
TC15000342.hg.1	B2M	beta-2-microglobulin	NM_004048	NM_004048	RefSeq	Homo sapiens beta-2-microglobulin (B2M), mRNA.	Coding	chr15	45003675 - 45011075	+	3424.53	3053.82	3051.79	629.01	981.85	1133.82	945.96	891.28	811.03	814.14	594.56	503.26	414.81	328.62	1260.35	1791.96	1469.86	866.26	1666.52	1996.56	821.25	6.58527	7.10066	-6.21017	2.62038	0.261417	-6.82515	-1.81745	-2.11504	-0.297588	1.66951	1.77195	0.102438	0.283722	0.23084	0.813612	3.18108	3.41516	1.07359
TC01003994.hg.1	B3GALNT2	beta-1,3-N-acetylgalactosaminyltransferase 2	NM_152490	NM_152490	RefSeq	Homo sapiens beta-1,3-N-acetylgalactosaminyltransferase 2 (B3GALNT2), transcript variant 1, mRNA.	Coding	chr1	235610533 - 235667781	-	156.24	168.19	119.46	338.84	343.73	327.77	294.45	296.74	129.26	154.99	119.18	182.86	187.91	173.05	219.17	201.21	189.4	191.7	239.95	220.55	212.01	4.6761	-7.25954	7.26716	-6.43778	-4.1322	-5.8429	1.12623	-0.131597	-1.25783	0.142936	0.305334	0.162398	2.18287	0.912821	0.418174	1.10415	1.2357	1.11915
TC01000031.hg.1	B3GALT6	UDP-Gal:betaGal beta 1,3-galactosyltransferase polypeptide 6	NM_080605	NM_080605	RefSeq	Homo sapiens UDP-Gal:betaGal beta 1,3-galactosyltransferase polypeptide 6 (B3GALT6), mRNA.	Coding	chr1	1167629 - 1170421	+	222.63	200.87	174.64	302.61	283.97	338.03	257.57	296.96	150.71	157.12	116.95	345.55	368.29	341.43	282.89	243	292.33	235.21	333.67	292.04	304.04	-0.855568	-4.20326	4.38137	-2.77377	-6.08815	-5.16651	0.570685	-0.498587	-1.06927	-0.423089	-0.184159	0.23893	1.48523	0.7078	0.476559	0.745826	0.880162	1.18012
TC11000015.hg.1	B4GALNT4	beta-1,4-N-acetyl-galactosaminyl transferase 4	NM_178537	NM_178537	RefSeq	Homo sapiens beta-1,4-N-acetyl-galactosaminyl transferase 4 (B4GALNT4), mRNA.	Coding	chr11	369795 - 382117	+	121.84	115.01	145.24	109.43	113.57	110.75	113.33	130.78	173.71	160.22	195.66	256.91	342.32	291.5	128.17	127.33	140.17	138.41	125.8	125.5	139.72	-6.75965	-4.02633	0.907555	5.0982	4.15382	-6.82578	-0.136015	0.473299	0.609314	-1.14435	-1.17958	-0.0352366	0.910029	1.38828	1.52553	0.452395	0.441479	0.975872
TC01003420.hg.1	B4GALT3	UDP-Gal:betaGlcNAc beta 1,4- galactosyltransferase, polypeptide 3	NM_001199873	NM_001199873	RefSeq	Homo sapiens UDP-Gal:betaGlcNAc beta 1,4- galactosyltransferase, polypeptide 3 (B4GALT3), transcript variant 1, mRNA.	Coding	chr1	161141100 - 161147758	-	258.36	243.51	307.31	360.52	319.55	332.61	287.35	293.01	1694.93	1541.36	1595.47	271.33	299.11	286.71	470.61	384.13	621.21	579.47	896.43	912.66	945.21	-5.54692	10.0519	14.5914	-0.408282	9.79753	0.165149	0.242389	2.58405	2.34166	0.823046	1.68486	0.861816	1.18295	5.99619	5.06884	1.76914	3.2151	1.81732
TC20000928.hg.1	B4GALT5	UDP-Gal:betaGlcNAc beta 1,4- galactosyltransferase, polypeptide 5	NM_004776	NM_004776	RefSeq	Homo sapiens UDP-Gal:betaGlcNAc beta 1,4- galactosyltransferase, polypeptide 5 (B4GALT5), mRNA.	Coding	chr20	48249482 - 48330421	-	523.33	521.13	336.64	1546.47	1498.66	1441.9	1376.75	1424.07	3933.61	3629.01	2745.59	1912.87	1666.81	1552.88	1125.06	1188.1	1059.18	990.2	1668.96	1385.5	1233.95	7.27574	7.67154	6.10661	0.243296	-5.91865	-3.64062	1.69079	2.91259	1.2218	-0.647409	-0.265045	0.382364	3.22833	7.52967	2.33238	0.638426	0.832173	1.30348
TC18000440.hg.1	B4GALT6	UDP-Gal:betaGlcNAc beta 1,4- galactosyltransferase, polypeptide 6	NM_004775	NM_004775	RefSeq	Homo sapiens UDP-Gal:betaGlcNAc beta 1,4- galactosyltransferase, polypeptide 6 (B4GALT6), mRNA.	Coding	chr18	29202209 - 29264686	-	736.82	719.09	395.85	291.67	188.59	287.58	205.52	205.57	32.57	45.78	40.47	459.07	411.79	490.55	209.91	212.99	138.99	126.2	68.63	67.61	54.35	0.90723	9.04905	10.0505	2.87541	12.0568	2.47267	-1.35832	-3.92104	-2.56272	-1.43553	-2.84082	-1.40529	0.390036	0.0660162	0.169257	0.369711	0.139582	0.377543
TC08000643.hg.1	BAALC	brain and acute leukemia, cytoplasmic	NM_001024372	NM_001024372	RefSeq	Homo sapiens brain and acute leukemia, cytoplasmic (BAALC), transcript variant 2, mRNA.	Coding	chr8	104152921 - 104242533	+	302.6	307.08	156.29	37.01	40.16	36.19	42.39	43.72	53.99	53.9	65.42	92.05	71.05	74.52	47.53	39.05	43.37	44.19	42.05	40.53	44.73	8.3152	3.12541	-0.669919	2.08721	1.98226	-6.83299	-2.61642	-2.08444	0.53198	-0.857649	-0.89218	-0.0345317	0.163072	0.235787	1.44591	0.551851	0.538799	0.976349
TC19002626.hg.1	BABAM1	BRISC and BRCA1 A complex member 1	NM_001033549	NM_001033549	RefSeq	Homo sapiens BRISC and BRCA1 A complex member 1 (BABAM1), transcript variant 1, mRNA.	Coding	chr19	17378232 - 17390162	+	489.69	490.26	459.34	821.97	852.3	820.89	784.73	745.75	970.69	1017.49	976.26	476.94	541.78	439.39	882.63	800.38	1141.39	1061.17	1217.71	1056.6	1062.4	4.00971	2.82533	-3.25711	2.08425	4.9151	-5.8895	0.746045	1.04275	0.296701	0.990027	1.19656	0.206538	1.67719	2.06015	1.22833	1.98622	2.29193	1.15392
TC06001946.hg.1	BACH2	BTB and CNC homology 1, basic leucine zipper transcription factor 2	NM_001170794	NM_001170794	RefSeq	Homo sapiens BTB and CNC homology 1, basic leucine zipper transcription factor 2 (BACH2), transcript variant 2, mRNA.	Coding	chr6	90636247 - 91006627	-	281.44	268.96	713.08	65.89	63.22	58.83	60.42	68.57	79.12	83.93	97.17	91.06	103.12	91.88	68.17	62.48	67.38	68.82	66.42	69.37	76.79	5.27976	1.03414	-1.46863	-0.620324	-2.56568	-6.56183	-2.5781	-2.12878	0.449327	-0.51402	-0.428658	0.0853627	0.167461	0.228652	1.3654	0.700268	0.742953	1.06095
TC09001009.hg.1	BAG1	BCL2-associated athanogene	NM_001172415	NM_001172415	RefSeq	Homo sapiens BCL2-associated athanogene (BAG1), transcript variant 1, mRNA.	Coding	chr9	33247818 - 33264761	-	207.22	184.17	192.45	244.31	221.85	225.89	216.56	214.06	397.86	539.03	537.08	119.45	120.68	105.94	189.09	194.13	242.07	196.64	288.42	297.83	275.49	-5.2988	3.00376	5.47948	2.06406	7.04104	-1.73547	0.206445	1.32369	1.11725	0.828156	1.31794	0.489784	1.15384	2.50306	2.16933	1.77541	2.4931	1.40423
TC06000684.hg.1	BAG2	BCL2-associated athanogene 2	NM_004282	NM_004282	RefSeq	Homo sapiens BCL2-associated athanogene 2 (BAG2), mRNA.	Coding	chr6	57037104 - 57050012	+	151.53	145.54	104.13	623.87	717.21	770.76	691.98	546.44	326.21	344.99	261.69	121.63	119.62	127.88	645.05	423.73	345.44	413.67	429.42	243.12	229.86	10.0863	1.13657	3.99479	5.73057	0.0749083	-4.3267	2.33434	1.22694	-1.10741	1.85379	1.22969	-0.624097	5.04321	2.34069	0.464128	3.61447	2.34516	0.648826
TC10000868.hg.1	BAG3	BCL2-associated athanogene 3	NM_004281	NM_004281	RefSeq	Homo sapiens BCL2-associated athanogene 3 (BAG3), mRNA.	Coding	chr10	121410882 - 121437331	+	209.76	220.18	208.2	394.12	368.57	324.12	312.2	308.34	428.9	495.49	530.4	280.09	343.65	297.69	323.08	309.46	364.68	391.47	427.15	398.24	449.62	1.24934	3.20236	-1.62884	-6.39292	-2.29622	-4.39835	0.676354	1.18373	0.507374	0.175747	0.472149	0.296401	1.5981	2.27163	1.42146	1.12955	1.38717	1.22808
TC11000650.hg.1	BANF1	barrier to autointegration factor 1	NM_001143985	NM_001143985	RefSeq	Homo sapiens barrier to autointegration factor 1 (BANF1), transcript variant 2, mRNA.	Coding	chr11	65769550 - 65771620	+	489.2	554.93	438.31	1145.03	1083.47	1052.37	1117.25	1081.31	621.83	536.37	598.55	755.62	814.04	673.03	790.22	731.82	913.22	900.23	1003.52	1052.27	977.96	7.24307	-6.23633	6.09546	-6.55838	-2.42212	-4.47621	1.15518	0.248846	-0.906338	0.155939	0.439592	0.283652	2.22713	1.18826	0.533538	1.11415	1.35622	1.21727
TC04000524.hg.1	BANK1	B-cell scaffold protein with ankyrin repeats 1	NM_001083907	NM_001083907	RefSeq	Homo sapiens B-cell scaffold protein with ankyrin repeats 1 (BANK1), transcript variant 2, mRNA.	Coding	chr4	102332443 - 102995969	+	177.45	235.28	412.08	21.37	25.29	26.82	26.57	28.89	24.42	23.02	24.2	27.02	26.68	25.27	44.47	50.41	30.23	24.39	20.85	19.52	20.46	9.67071	7.18666	-7.03609	-5.52409	-2.64018	-2.3582	-3.3306	-3.43485	-0.104247	0.446466	-0.376468	-0.822934	0.0994007	0.0924715	0.93029	1.3627	0.770321	0.565291
TC14001030.hg.1	BAZ1A	bromodomain adjacent to zinc finger domain, 1A	NM_182648	NM_182648	RefSeq	Homo sapiens bromodomain adjacent to zinc finger domain, 1A (BAZ1A), transcript variant 2, mRNA.	Coding	chr14	35221937 - 35344853	-	697.77	753.74	671.53	1547.13	1414.53	1670.22	1433.06	1246.77	549.21	677.53	453.14	716.71	530.17	477.1	1121.33	1296.8	514.82	1164.54	839.75	865.45	702.5	5.11268	-5.63645	5.95065	-4.42898	-4.03078	-6.38914	1.04195	-0.355557	-1.39751	0.771733	0.497924	-0.273809	2.05902	0.781568	0.379583	1.70732	1.41218	0.827133
TC07001499.hg.1	BAZ1B	bromodomain adjacent to zinc finger domain, 1B	NM_032408	NM_032408	RefSeq	Homo sapiens bromodomain adjacent to zinc finger domain, 1B (BAZ1B), mRNA.	Coding	chr7	72854728 - 72936615	-	389.94	425.71	322.21	973.71	841.05	823.13	712.72	692.1	335.31	517.68	282.87	539.14	516.92	431.1	641.52	635.16	542.01	592.21	549.64	546.53	534.94	3.45084	-7.53176	1.19735	-4.93828	-6.85614	-6.01213	1.09052	-0.041143	-1.13166	0.285386	0.139847	-0.145539	2.1295	0.971885	0.456391	1.21874	1.10179	0.904042
TC12001608.hg.1	BAZ2A	bromodomain adjacent to zinc finger domain, 2A	NM_013449	NM_013449	RefSeq	Homo sapiens bromodomain adjacent to zinc finger domain, 2A (BAZ2A), mRNA.	Coding	chr12	56989380 - 57030163	-	1458.27	1276.08	1399.28	857.61	850.19	688.35	663.97	667.76	1908.84	1844.48	1922.54	937.78	937.99	877.23	877.57	944.86	1188.82	1214.39	1460.38	1526.92	1436.71	2.73844	-3.43948	7.53991	-6.41434	1.8239	-2.54483	-0.893809	0.459421	1.35323	0.189549	0.684581	0.495032	0.538191	1.37499	2.55483	1.14041	1.60724	1.40935
TC12001753.hg.1	BBS10	Bardet-Biedl syndrome 10	NM_024685	NM_024685	RefSeq	Homo sapiens Bardet-Biedl syndrome 10 (BBS10), mRNA.	Coding	chr12	76738254 - 76742222	-	97.97	102.42	106.75	125.24	126.64	190.24	161.01	151.15	134.33	113.61	121.47	136.58	118.63	126.76	254.2	209.4	206.17	261.13	332.11	244.13	260.42	-2.55534	-5.88848	-5.75527	2.18951	3.15425	-5.4645	0.542228	0.263775	-0.278452	0.864102	1.12061	0.25651	1.45622	1.20062	0.824475	1.82021	2.17439	1.19459
TC04000629.hg.1	BBS12	Bardet-Biedl syndrome 12	NM_152618	NM_152618	RefSeq	Homo sapiens Bardet-Biedl syndrome 12 (BBS12), transcript variant 2, mRNA.	Coding	chr4	123653857 - 123666098	+	32.08	33.72	37.19	57.43	62.39	63.15	52.77	51.71	121.29	111.15	119.87	39.04	43.79	40.18	102	84.69	88.33	97.93	102.68	89.46	64.59	2.2501	7.21191	6.15036	6.22899	0.808084	-6.46239	0.741682	1.77601	1.03433	1.18283	1.03687	-0.145957	1.67212	3.42478	2.04816	2.27021	2.05177	0.90378
TC16001134.hg.1	BBS2	Bardet-Biedl syndrome 2	NM_031885	NM_031885	RefSeq	Homo sapiens Bardet-Biedl syndrome 2 (BBS2), mRNA.	Coding	chr16	56518259 - 56554008	-	232.35	281.23	236.92	243.05	218.01	267.29	183.6	168.31	69.36	77.98	55.95	202.45	185.91	163.46	125.23	123.19	85.76	99.42	161.64	153.88	149.74	-6.50888	5.95711	6.04399	-0.429417	-5.54511	-2.44599	-0.227135	-1.8923	-1.66516	-0.77484	-0.241353	0.533487	0.85433	0.269378	0.315309	0.584453	0.845952	1.44742
TC15000662.hg.1	BBS4	Bardet-Biedl syndrome 4	NM_001252678	NM_001252678	RefSeq	Homo sapiens Bardet-Biedl syndrome 4 (BBS4), transcript variant 2, mRNA.	Coding	chr15	72978520 - 73030817	+	143.54	130.19	79.27	215.6	231.99	332.25	265.39	215.4	113.31	123.94	102.81	96.28	94.18	76.3	248.63	251.36	282.03	268.11	268.01	255.84	203.85	0.0959182	-7.54798	3.32012	8.40454	4.93897	-6.40913	1.12499	-0.0123402	-1.13733	1.56776	1.44549	-0.122262	2.181	0.991483	0.4546	2.96443	2.72356	0.918746
TC04001517.hg.1	BBS7	Bardet-Biedl syndrome 7	NM_018190	NM_018190	RefSeq	Homo sapiens Bardet-Biedl syndrome 7 (BBS7), transcript variant 2, mRNA.	Coding	chr4	122745484 - 122791652	-	182.82	182.41	113.35	276.67	264.53	330.57	268.55	222.2	574.24	961.62	652.99	186.62	162.28	154.16	394.4	292.28	192.31	343.6	351.11	339.59	364.26	-1.43262	3.85266	3.89892	-2.41274	4.64453	-6.1817	0.795256	2.19193	1.39667	0.821788	1.07256	0.250768	1.73539	4.56916	2.63294	1.7676	2.10316	1.18984
TC07000216.hg.1	BBS9	Bardet-Biedl syndrome 9	NM_014451	NM_014451	RefSeq	Homo sapiens Bardet-Biedl syndrome 9 (BBS9), transcript variant 1, mRNA.	Coding	chr7	33168856 - 33645680	+	283.81	295.21	184.99	64.84	65.77	87.21	70.17	65.55	47.24	54.04	39.68	93.79	83.28	74.04	80.67	80.9	90.18	72.35	101.52	110.65	100.78	6.71751	6.22498	-1.45008	-7.29341	-4.54726	-3.13796	-1.82751	-2.41915	-0.591635	-0.0445766	0.323017	0.367594	0.28175	0.186966	0.66359	0.969574	1.25094	1.2902
TC19000630.hg.1	BCAM	basal cell adhesion molecule (Lutheran blood group)	NM_001013257	NM_001013257	RefSeq	Homo sapiens basal cell adhesion molecule (Lutheran blood group) (BCAM), transcript variant 2, mRNA.	Coding	chr19	45312338 - 45324678	+	141.91	137.57	181.66	130.61	131.81	127.39	134.06	157.81	221.25	200.48	284.72	341.49	437.61	431.75	148.01	148.12	160.97	167.48	149.13	156.49	168.11	-6.60458	-3.53263	1.19824	6.74781	5.46219	-6.87075	-0.165985	0.610766	0.776751	-1.36308	-1.34655	0.0165384	0.89132	1.52707	1.71327	0.38875	0.393232	1.01153
TC01006365.hg.1	BCAS2	breast carcinoma amplified sequence 2	NM_005872	NM_005872	RefSeq	Homo sapiens breast carcinoma amplified sequence 2 (BCAS2), mRNA.	Coding	chr1	115110178 - 115124265	-	941.95	828.75	473.3	942.05	1162.63	1142.68	1058.29	834.03	274.92	332.82	215.94	596.69	523.92	451.96	893.79	828.69	408.31	824.05	1231.87	1224.88	971.07	-4.99585	-0.476341	8.15675	-5.87605	2.73479	-3.89791	0.507533	-1.40832	-1.91585	0.43995	1.1248	0.684849	1.42162	0.37675	0.265015	1.35656	2.18071	1.60753
TC17000740.hg.1	BCAS3	breast carcinoma amplified sequence 3	NM_001099432	NM_001099432	RefSeq	Homo sapiens breast carcinoma amplified sequence 3 (BCAS3), transcript variant 1, mRNA.	Coding	chr17	58755172 - 59470199	+	796.32	843.56	612.35	290.68	240.46	309.79	249.74	232.9	773.51	786.02	893.29	377.4	397.49	347.96	532.51	568.04	954.58	758.74	983.49	928.2	902.94	6.48941	-7.20299	9.30631	-1.15901	7.15493	-4.48109	-1.4994	0.13364	1.63304	0.87234	1.32701	0.454674	0.3537	1.09706	3.10166	1.83063	2.50883	1.37047
TC12001309.hg.1	BCAT1	branched chain amino-acid transaminase 1, cytosolic	NM_001178091	NM_001178091	RefSeq	Homo sapiens branched chain amino-acid transaminase 1, cytosolic (BCAT1), transcript variant 2, mRNA.	Coding	chr12	24962958 - 25102393	-	452.19	531.93	266.65	796.04	1393.85	936.63	1053.02	1037.93	296.1	464.73	319.03	906.35	716.64	812.19	1207.12	1085.98	789.79	1036.3	504.4	445.54	290.01	0.815265	-7.30593	3.92072	-5.28813	-0.826914	1.95049	1.35765	-0.182314	-1.53996	0.332937	-1.00564	-1.33857	2.56267	0.881288	0.343895	1.25958	0.49805	0.395411
TC10000915.hg.1	BCCIP	BRCA2 and CDKN1A interacting protein	NM_016567	NM_016567	RefSeq	Homo sapiens BRCA2 and CDKN1A interacting protein (BCCIP), transcript variant A, mRNA.	Coding	chr10	127512104 - 127542264	+	238.17	238.24	148.36	617.49	614.98	657.59	602.61	489.4	163.37	292.07	127.63	274.72	248.88	222.34	534.3	524.45	408.89	479.43	424.92	387.51	384.48	4.96513	-7.40849	3.35107	2.86451	0.474075	-4.72673	1.54477	-0.155695	-1.70047	0.966645	0.686051	-0.280594	2.91758	0.8977	0.307686	1.95429	1.60887	0.823252
TC12001484.hg.1	BCDIN3D	BCDIN3 domain containing	NM_181708	NM_181708	RefSeq	Homo sapiens BCDIN3 domain containing (BCDIN3D), mRNA.	Coding	chr12	50229826 - 50236912	-	86.45	86.51	82.82	126.53	129.27	122.53	118.39	124.44	132.39	117.01	117.76	77.17	86.53	84.28	172.98	115.13	198.38	163.27	217.9	199.63	186.23	1.54244	-2.72567	-7.47637	0.364034	6.40768	-5.21988	0.542757	0.519449	-0.0233081	0.9488	1.28248	0.333678	1.45675	1.43341	0.983974	1.93027	2.43256	1.26022
TC06000762.hg.1	BCKDHB	branched chain keto acid dehydrogenase E1, beta polypeptide	NM_000056	NM_000056	RefSeq	Homo sapiens branched chain keto acid dehydrogenase E1, beta polypeptide (BCKDHB), nuclear gene encoding mitochondrial protein, transcript variant 2, mRNA.	Coding	chr6	80816344 - 81055987	+	349.69	342.98	240.35	405.86	370.74	475.71	402.56	390.74	93.37	111.2	76.31	289.46	271.96	292.02	456.1	359.97	282.8	362	226.43	242.87	261.62	-4.14774	3.5341	11.066	-5.13167	-5.48571	-2.44178	0.410931	-1.7284	-2.13933	0.340641	-0.225368	-0.566009	1.32954	0.301786	0.226985	1.26632	0.855377	0.675483
TC18000554.hg.1	BCL2	B-cell CLL/lymphoma 2	NM_000633	NM_000633	RefSeq	Homo sapiens B-cell CLL/lymphoma 2 (BCL2), nuclear gene encoding mitochondrial protein, transcript variant alpha, mRNA.	Coding	chr18	60790579 - 60987361	-	484.72	434.47	544.31	104.5	80.1	139.97	114.51	128.8	37.06	47.95	58.19	216.53	172.44	154.12	67.03	78	65.4	56.47	55.69	44.39	47.91	7.94241	10.2147	1.84557	5.30063	6.90295	-3.24925	-2.12246	-3.37149	-1.24903	-1.43474	-1.86751	-0.432771	0.229655	0.0966233	0.420732	0.369915	0.274047	0.740838
TC20000756.hg.1	BCL2L1	BCL2-like 1	NM_138578	NM_138578	RefSeq	Homo sapiens BCL2-like 1 (BCL2L1), nuclear gene encoding mitochondrial protein, transcript variant 1, mRNA.	Coding	chr20	30252255 - 30311792	-	240.38	223.99	253.95	437.9	511.57	435.6	381.17	411.89	1389.5	1352.03	1496.89	334.51	360.14	370.56	740.65	730.5	870.01	1010.87	1273.74	1193.29	1190.77	3.22648	10.6528	10.6913	4.83263	10.1303	-1.68114	0.858481	2.56138	1.7029	1.22729	1.78046	0.553173	1.81313	5.90273	3.25555	2.34126	3.43536	1.46731
TC02000696.hg.1	BCL2L11	BCL2-like 11 (apoptosis facilitator)	ENST00000452033	ENST00000452033	ENSEMBL	[retired] cdna:known chromosome:GRCh37:2:111907526:111911928:1 gene:ENSG00000153094 gene_biotype:protein_coding transcript_biotype:protein_coding	Coding	chr2	111907526 - 111911928	+	157.91	132.88	206.77	389.73	324.18	248.13	284.46	428.57	635.96	1201.22	789.34	139.22	91.68	97.05	383.2	294.03	421.93	244.84	285.64	289.07	334.69	-0.379703	4.42621	1.30698	3.29123	3.97379	-6.6613	1.00987	2.37292	1.36305	1.61278	1.4932	-0.119579	2.01373	5.17988	2.57228	3.0584	2.81512	0.920457
TC02000695.hg.1	BCL2L11	BCL2-like 11 (apoptosis facilitator)	NM_207002	NM_207002	RefSeq	Homo sapiens BCL2-like 11 (apoptosis facilitator) (BCL2L11), transcript variant 9, mRNA.	Coding	chr2	111876955 - 111926022	+	273.01	258.08	365.23	712.35	680.94	623.85	629.76	789.32	1271.15	1630.9	1464.49	312.34	304.05	249.93	649.55	590.98	670.81	581.8	676.82	589.6	657.37	4.76701	7.22939	5.25334	5.02531	4.36066	-6.81247	1.21349	2.29414	1.08065	1.11426	1.15542	0.0411604	2.31897	4.9046	2.11499	2.16484	2.22749	1.02894
TC22000025.hg.1	BCL2L13	BCL2-like 13 (apoptosis facilitator)	NM_015367	NM_015367	RefSeq	Homo sapiens BCL2-like 13 (apoptosis facilitator) (BCL2L13), nuclear gene encoding mitochondrial protein, transcript variant 1, mRNA.	Coding	chr22	18111621 - 18213388	+	235.69	232.13	156.6	267.39	285.37	300.71	290.64	263.71	365.96	373.73	357.45	191.99	166.51	172.77	387.31	360.89	494.67	423.23	534.62	540.92	447.63	-3.48755	-1.48562	-1.692	5.13791	7.16018	-4.92549	0.458698	0.837505	0.378807	1.22641	1.51691	0.290506	1.3743	1.78696	1.30027	2.33984	2.86178	1.22307
TC03002096.hg.1	BCL6	B-cell CLL/lymphoma 6	NM_001130845	NM_001130845	RefSeq	Homo sapiens B-cell CLL/lymphoma 6 (BCL6), transcript variant 2, mRNA.	Coding	chr3	187439165 - 187463515	-	172.67	145.65	172.29	37.95	42.58	42.01	39.06	42.52	709.87	805.45	1175.51	82.91	108.13	119.45	141.4	147.42	143.52	155.59	275.08	340.18	278.73	12.9155	6.6669	17.1936	-2.34894	4.73112	4.34074	-1.99928	2.42573	4.42501	0.521748	1.53541	1.01366	0.250125	5.37302	21.4814	1.43569	2.89871	2.01903
TC17000083.hg.1	BCL6B	B-cell CLL/lymphoma 6, member B	NM_181844	NM_181844	RefSeq	Homo sapiens B-cell CLL/lymphoma 6, member B (BCL6B), mRNA.	Coding	chr17	6926369 - 6933219	+	99.93	101.92	124.12	101.56	109.98	98.31	113.87	113.36	157.64	129.32	172.12	850.95	754.7	597.33	133.34	108.05	128.03	126.22	113.66	114.23	129.14	-7.54659	-4.1599	-1.39365	11.5612	10.342	-6.76381	-0.0120643	0.490944	0.503008	-2.55636	-2.61263	-0.0562737	0.991673	1.40536	1.41717	0.170004	0.1635	0.961745
TC01001113.hg.1	BCL9	B-cell CLL/lymphoma 9	NM_004326	NM_004326	RefSeq	Homo sapiens B-cell CLL/lymphoma 9 (BCL9), mRNA.	Coding	chr1	147013182 - 147098017	+	365.89	304.29	239.74	288.98	213.49	303.96	263.54	243.62	93.91	100.37	107.7	629.78	753.93	703.81	277.39	312.51	329.54	305.6	360.05	294.01	314.76	-6.748	3.8162	7.01624	6.12422	4.109	-6.67937	-0.197108	-1.57221	-1.3751	-1.18284	-1.10872	0.0741258	0.872298	0.336293	0.385525	0.440483	0.463706	1.05272
TC22000153.hg.1	BCRP3	breakpoint cluster region pseudogene 3	NR_024494	NR_024494	RefSeq	Homo sapiens breakpoint cluster region pseudogene 3 (BCRP3), non-coding RNA.	Coding	chr22	25028882 - 25049327	+	436.52	470.58	428.07	339.08	378.4	341.03	272.4	312.78	261.5	228.72	244.44	407.18	495.68	482.16	184.92	222.84	225.81	213.59	195.38	202.3	225.1	-2.55252	0.876844	-2.89533	4.9642	4.64522	-6.85508	-0.444316	-0.86282	-0.418504	-1.12331	-1.15041	-0.0271007	0.734933	0.549877	0.7482	0.459038	0.450496	0.981391
TC02001308.hg.1	BCS1L	BC1 (ubiquinol-cytochrome c reductase) synthesis-like	NM_001079866	NM_001079866	RefSeq	Homo sapiens BC1 (ubiquinol-cytochrome c reductase) synthesis-like (BCS1L), nuclear gene encoding mitochondrial protein, transcript variant 2, mRNA.	Coding	chr2	219523487 - 219528166	+	178.43	172.12	162.52	454.34	381.9	498.66	446.54	350.53	106.05	126.22	95.96	168.05	185.57	156.44	296.86	240.57	293.86	342.41	201.45	193.6	228.78	6.201	-1.99221	9.74109	0.648888	-4.9288	-2.55116	1.30754	-0.652733	-1.96027	0.779619	0.290333	-0.489286	2.47519	0.636074	0.25698	1.71668	1.22292	0.712378
TC03002179.hg.1	BDH1	3-hydroxybutyrate dehydrogenase, type 1	NM_203315	NM_203315	RefSeq	Homo sapiens 3-hydroxybutyrate dehydrogenase, type 1 (BDH1), nuclear gene encoding mitochondrial protein, transcript variant 2, mRNA.	Coding	chr3	197236654 - 197300194	-	157.07	116.01	152.48	387.5	292.9	300.43	306.47	311.82	138.14	131.55	144.56	125.36	145.43	151.52	125.12	105.62	128.29	123.05	97.43	90.61	111.78	4.48672	-7.53421	6.93256	-5.71586	-2.46025	-4.77264	1.17819	-0.0269554	-1.20515	-0.223425	-0.495023	-0.271598	2.26293	0.981489	0.433725	0.85653	0.709551	0.828401
TC04002947.hg.1	BDH2	3-hydroxybutyrate dehydrogenase, type 2	NM_020139	NM_020139	RefSeq	Homo sapiens 3-hydroxybutyrate dehydrogenase, type 2 (BDH2), mRNA.	Coding	chr4	103998782 - 104021040	-	173.73	171.04	119.37	97.18	89.09	162.21	130.56	101.71	44.19	39.53	39.02	123.4	136.91	108.27	53.44	64.2	40.18	33.67	42.65	61.28	46.52	-5.55667	5.52566	3.96505	2.12451	3.28929	-6.78572	-0.429053	-1.90051	-1.47146	-1.39772	-1.30372	0.0939957	0.742749	0.267849	0.360618	0.379528	0.405079	1.06732
TC17001545.hg.1	BECN1	beclin 1, autophagy related	NM_003766	NM_003766	RefSeq	Homo sapiens beclin 1, autophagy related (BECN1), mRNA.	Coding	chr17	40962150 - 40976310	-	395.76	394.78	347.68	484.85	425.17	550.54	444.36	424.86	455.25	643.43	456	245.07	220.66	192.2	497.86	528.81	532.16	550.91	874.44	868.13	765.89	-4.75216	-4.94788	-6.98872	6.70473	9.01651	1.38848	0.291884	0.43268	0.140797	1.27217	1.93526	0.663094	1.22424	1.34974	1.10251	2.41524	3.82447	1.58348
TC11000544.hg.1	BEST1	bestrophin 1	NM_001139443	NM_001139443	RefSeq	Homo sapiens bestrophin 1 (BEST1), transcript variant 2, mRNA.	Coding	chr11	61717293 - 61732987	+	82.2	79.96	104	71.52	75.5	77.14	73.92	84.87	161.22	188.54	179.84	78.79	83.36	86.04	113.63	104.24	127.08	123.98	166.48	180.76	152.27	-5.99807	0.941733	8.21202	-1.33309	4.27428	-1.428	-0.204272	0.999824	1.2041	0.499494	1.00649	0.506994	0.867977	1.99976	2.30393	1.41372	2.00902	1.42109
TC0X001233.hg.1	BEX1	brain expressed, X-linked 1	NM_018476	NM_018476	RefSeq	Homo sapiens brain expressed, X-linked 1 (BEX1), mRNA.	Coding	chrX	102317579 - 102319168	-	469.74	459.12	183.86	143.12	144.35	144.49	159.62	123.78	452.29	313.51	387.77	683.7	661.55	559.13	2026.59	2045.79	1776.3	2005.6	3261.73	3020.83	2261.48	-1.08272	-7.43026	6.8934	9.09623	7.85646	-2.34029	-1.25774	0.157206	1.41495	1.63228	2.15375	0.521461	0.418198	1.11513	2.6665	3.10003	4.44982	1.43541
TC0X001239.hg.1	BEX2	brain expressed X-linked 2	NM_032621	NM_032621	RefSeq	Homo sapiens brain expressed X-linked 2 (BEX2), transcript variant 3, mRNA.	Coding	chrX	102564274 - 102565974	-	179.3	173.07	146.04	63.57	64.54	69.56	73.06	79.16	125.68	113.56	138.78	97.56	103.08	94.77	134.26	120.46	155.57	152.09	162.08	198.36	185.27	6.81395	-4.75615	3.48495	-1.78234	2.75811	-3.72147	-1.2465	-0.398028	0.848468	0.507142	0.881276	0.374134	0.421471	0.758895	1.80059	1.42123	1.842	1.29606
TC0X000750.hg.1	BGN	biglycan	NM_001711	NM_001711	RefSeq	Homo sapiens biglycan (BGN), mRNA.	Coding	chrX	152760347 - 152775012	+	158.95	159.89	199.23	165.6	167.71	164.27	172.56	194.53	277.86	261.18	321.43	3213.52	3033.86	2798.81	239.01	215.72	264.57	246.96	209.53	213.85	231.49	-7.55109	-1.45161	2.48321	16.6386	16.0526	-6.09556	0.00733702	0.734607	0.727269	-3.64343	-3.78707	-0.143637	1.0051	1.66394	1.6555	0.0800237	0.0724401	0.905234
TC03000015.hg.1	BHLHE40	basic helix-loop-helix family, member e40	NM_003670	NM_003670	RefSeq	Homo sapiens basic helix-loop-helix family, member e40 (BHLHE40), mRNA.	Coding	chr3	5020801 - 5027008	+	399.77	309.14	318.92	333.94	618.75	494.58	448.63	521.96	172.34	188.67	158.79	260.07	246.87	293.69	627.54	556.39	566.47	421.73	617.41	777.44	565.55	-4.65173	0.766291	4.33116	2.29011	4.07771	-5.59838	0.478048	-0.977461	-1.45551	1.01372	1.28256	0.268841	1.39286	0.507873	0.364626	2.0191	2.4327	1.20484
TC12000296.hg.1	BICD1	bicaudal D homolog 1 (Drosophila)	NM_001003398	NM_001003398	RefSeq	Homo sapiens bicaudal D homolog 1 (Drosophila) (BICD1), transcript variant 2, mRNA.	Coding	chr12	32259769 - 32536567	+	162.11	178.14	147.5	89.81	92.7	83.67	80.99	85.97	77.77	77.62	91.07	389.84	281.51	379.8	101.66	108.84	108.97	104.66	135.69	132.82	126.16	4.9423	1.34173	-7.16201	8.30956	4.91273	-3.38924	-0.905681	-0.984622	-0.0789406	-1.70987	-1.39876	0.311113	0.533781	0.505358	0.946753	0.305688	0.379256	1.24066
TC22000476.hg.1	BID	BH3 interacting domain death agonist	NM_001196	NM_001196	RefSeq	Homo sapiens BH3 interacting domain death agonist (BID), transcript variant 2, mRNA.	Coding	chr22	18216906 - 18257431	-	266.59	292.59	214.13	355.06	352.7	442.97	407.39	371.98	134.16	133.66	135.18	332.39	301.89	273.98	229.05	250.08	225.17	174.55	145.89	121.52	109.52	-1.18798	0.417594	10.1622	-3.25767	4.35903	0.167799	0.589073	-0.928195	-1.51727	-0.47048	-1.27457	-0.804087	1.50428	0.525515	0.349347	0.721724	0.413349	0.572724
TC02002276.hg.1	BIN1	bridging integrator 1	NM_004305	NM_004305	RefSeq	Homo sapiens bridging integrator 1 (BIN1), transcript variant 8, mRNA.	Coding	chr2	127805599 - 127864931	-	288.67	305.02	410.84	169.08	213.59	187.47	209.98	262.78	284.06	287.07	301.79	431.61	476.63	464.96	227.36	206.47	221.29	215.36	194.78	208.5	229.6	-1.8703	-6.91429	-2.70627	6.25577	5.21123	-6.78439	-0.68097	-0.185253	0.495718	-1.07234	-1.11956	-0.0472279	0.623746	0.879495	1.41002	0.475549	0.460233	0.967794
TC12001507.hg.1	BIN2	bridging integrator 2	NM_016293	NM_016293	RefSeq	Homo sapiens bridging integrator 2 (BIN2), mRNA.	Coding	chr12	51674822 - 51718452	-	1541.03	1828.42	1016.32	566.6	726.06	973.95	733.96	728.16	82.95	103.21	68.17	175.03	110.56	94.08	426.81	1204.39	370.26	190.08	58.83	85.22	52.48	-1.17809	9.86882	12.1079	-2.5791	-2.86171	0.819022	-0.950632	-4.08684	-3.13621	1.83661	-0.930221	-2.76683	0.517406	0.0588488	0.113738	3.5717	0.524778	0.146927
TC11000957.hg.1	BIRC2	baculoviral IAP repeat containing 2	NM_001166	NM_001166	RefSeq	Homo sapiens baculoviral IAP repeat containing 2 (BIRC2), transcript variant 1, mRNA.	Coding	chr11	102217945 - 102249401	+	576.06	513.56	415.28	375.95	358.09	464.56	392.55	367.68	1467.39	1037.24	975.99	385.87	354.02	362.41	509.76	522.74	347.58	467.05	616.53	528.05	455.86	-4.55933	0.550996	6.7225	-5.35907	-2.2647	-6.05944	-0.350001	1.19863	1.54863	0.312686	0.527956	0.21527	0.784584	2.29522	2.92539	1.24202	1.44188	1.16092
TC11000956.hg.1	BIRC3	baculoviral IAP repeat containing 3	NM_001165	NM_001165	RefSeq	Homo sapiens baculoviral IAP repeat containing 3 (BIRC3), transcript variant 1, mRNA.	Coding	chr11	102188181 - 102210135	+	281.13	193.87	277.42	26.49	36.3	55.49	44.86	49.83	557.51	277.96	142.43	21.45	21.43	20.96	38.11	56.15	29.25	26.4	31.39	26.76	22.45	6.93668	-7.44326	3.04305	-3.18937	-5.05331	-5.38753	-2.58404	0.18191	2.76595	0.752691	0.32295	-0.429741	0.166773	1.13438	6.80197	1.68493	1.25089	0.742395
TC17000899.hg.1	BIRC5	baculoviral IAP repeat containing 5	NM_001012270	NM_001012270	RefSeq	Homo sapiens baculoviral IAP repeat containing 5 (BIRC5), transcript variant 2, mRNA.	Coding	chr17	76210277 - 76221716	+	124.23	116.42	163.8	448.52	416.68	453.82	450.41	393.61	318.94	283.86	252.08	250.71	307.17	250.12	375.91	265.63	374.52	328.61	146.93	145.26	167.78	8.99332	0.789369	0.774251	-5.34251	1.26467	3.41082	1.69608	1.08935	-0.606732	0.312747	-0.809113	-1.12186	3.2402	2.12779	0.656682	1.24207	0.570733	0.459501
TC13001720.hg.1	BIVM	basic, immunoglobulin-like variable motif containing	NM_001159596	NM_001159596	RefSeq	Homo sapiens basic, immunoglobulin-like variable motif containing (BIVM), transcript variant 2, mRNA.	Coding	chr13	103451399 - 103493888	+	435.66	467.97	179.41	364.4	293.92	373.5	318.66	268.72	54.41	74.05	32.55	156.02	115.89	112.93	325.28	324.23	279.94	335.02	297.53	260.29	255.16	-7.53769	1.67335	7.78136	5.2368	2.37917	-5.24448	-0.0469244	-2.70788	-2.66095	1.31371	1.09155	-0.222164	0.967998	0.153055	0.158115	2.4858	2.13102	0.857279
TC15000868.hg.1	BLM	Bloom syndrome, RecQ helicase-like	NM_000057	NM_000057	RefSeq	Homo sapiens Bloom syndrome, RecQ helicase-like (BLM), mRNA.	Coding	chr15	91260558 - 91358692	+	209.07	186.21	117.08	857.58	830.38	882.12	815.33	698.83	192.93	205	78.77	299.53	261.69	221.85	562.28	454.16	231.86	338.27	98.31	59.67	40.98	8.58182	-7.41064	5.39451	-5.40227	2.27835	3.51962	2.296	-0.182997	-2.479	0.538098	-2.05889	-2.59699	4.91094	0.880871	0.179369	1.45206	0.240001	0.165283
TC17001328.hg.1	BLMH	bleomycin hydrolase	NM_000386	NM_000386	RefSeq	Homo sapiens bleomycin hydrolase (BLMH), mRNA.	Coding	chr17	28575213 - 28619184	-	477.01	493.18	348.49	726.82	583	693.93	559.44	521.93	154.75	269.28	125.62	569.3	445.71	430.59	592.05	511.74	667.31	560.65	221.96	178.8	182.08	-3.56072	-1.11045	4.2218	-5.47949	4.05738	7.22963	0.494461	-1.32305	-1.81751	0.279444	-1.30613	-1.58557	1.40879	0.39969	0.283711	1.21373	0.404404	0.333192
TC10001555.hg.1	BLNK	B-cell linker	NM_001114094	NM_001114094	RefSeq	Homo sapiens B-cell linker (BLNK), transcript variant 2, mRNA.	Coding	chr10	97951455 - 98031333	-	165.2	172.21	236.23	36.72	37.9	34.15	35.58	38.84	51.83	53.33	59.41	40.87	42.01	38.58	41.58	33.07	42.9	43.35	40.52	40.15	42.78	12.1932	5.23335	1.46792	-7.3537	-7.60546	-6.82749	-2.36627	-1.78497	0.581295	-0.0169371	0.0237808	0.0407179	0.193947	0.290181	1.49619	0.988329	1.01662	1.02863
TC10001590.hg.1	BLOC1S2	biogenesis of lysosomal organelles complex-1, subunit 2	NM_173809	NM_173809	RefSeq	Homo sapiens biogenesis of lysosomal organelles complex-1, subunit 2 (BLOC1S2), transcript variant 1, mRNA.	Coding	chr10	102033713 - 102046439	-	342.64	286.63	252.06	305.99	321.85	318.97	265.1	205.37	534.74	487.08	445.96	139.44	135.65	124.53	239.5	252.05	228.83	234.23	518.54	647.31	558.19	-7.48181	-1.53475	-0.0241527	3.83622	10.1903	6.41635	-0.0596056	0.74342	0.803026	0.841975	2.10455	1.26257	0.959526	1.67414	1.74476	1.7925	4.30063	2.39923
TC06004110.hg.1	BLOC1S5	biogenesis of lysosomal organelles complex-1, subunit 5, muted	NM_201280	NM_201280	RefSeq	Homo sapiens biogenesis of lysosomal organelles complex-1, subunit 5, muted (BLOC1S5), transcript variant 1, mRNA.	Coding	chr6	8013800 - 8064647	-	262.74	315.45	220.77	346.92	514.76	458.01	477.21	477.2	127.51	162.96	112.26	285.49	235.95	216.99	413.71	332.13	324.96	276.06	506.89	413.36	325.34	-0.486087	-0.683391	7.47167	-4.0145	-2.05774	-5.58615	0.774756	-0.99054	-1.7653	0.446553	0.74049	0.293937	1.7109	0.503289	0.294166	1.36278	1.67074	1.22598
TC07000267.hg.1	BLVRA	biliverdin reductase A	NM_000712	NM_000712	RefSeq	Homo sapiens biliverdin reductase A (BLVRA), transcript variant 1, mRNA.	Coding	chr7	43798272 - 43846941	+	307.03	317.99	244.73	523.06	509.95	513.84	484.49	373.79	317.44	344.81	236.55	134.32	115.02	140.68	226.53	183.8	206.52	221.41	292.4	268.63	261.43	-0.195597	-7.52598	-1.1794	0.497361	4.31366	-2.89259	0.729285	0.0386262	-0.690659	0.689385	1.08	0.390619	1.65782	1.02714	0.619571	1.6126	2.11404	1.31096
TC19001542.hg.1	BLVRB	biliverdin reductase B (flavin reductase (NADPH))	NM_000713	NM_000713	RefSeq	Homo sapiens biliverdin reductase B (flavin reductase (NADPH)) (BLVRB), mRNA.	Coding	chr19	40953691 - 40971725	-	294	328.3	353.61	2279.26	2276.31	2167.18	2090.61	1850.77	4113.33	4109.94	3431.37	417.01	394.71	343.43	3763.24	2731.64	4902.15	4429.94	3783.2	3483.21	3716.5	15.1118	12.7884	3.73822	11.4012	14.4105	-6.78416	2.71289	3.577	0.86411	3.33224	3.25295	-0.0792881	6.55634	11.934	1.82022	10.0717	9.53316	0.946525
TC15001230.hg.1	BMF	Bcl2 modifying factor	NM_001003940	NM_001003940	RefSeq	Homo sapiens Bcl2 modifying factor (BMF), transcript variant 1, mRNA.	Coding	chr15	40380091 - 40401093	-	192.74	191.16	227.99	101.09	98.03	95.34	105.07	117.17	208.06	182.98	250.3	169.13	213.44	193.41	192.53	222.05	279.49	298.74	543.12	618.45	678.36	4.90944	-7.47576	4.62034	-5.2779	7.1888	3.6069	-0.97986	0.0606456	1.04051	0.354872	1.67612	1.32125	0.507029	1.04293	2.05695	1.27887	3.19567	2.49882
TC10002935.hg.1	BMI1	BMI1 polycomb ring finger oncogene	NM_005180	NM_005180	RefSeq	Homo sapiens BMI1 polycomb ring finger oncogene (BMI1), mRNA.	Coding	chr10	22610006 - 22620414	+	579.98	612.59	522.65	611.92	596.63	670.36	628.23	643.59	265.71	294.11	222.97	316.14	250.55	294.81	453.53	459.92	307.11	421.26	530.07	469.93	401.64	-6.41199	2.08533	7.92504	-3.5474	-0.83929	-6.17802	0.142253	-1.1379	-1.28016	0.503863	0.699695	0.195832	1.10363	0.454419	0.411751	1.41801	1.62416	1.14538
TC04000440.hg.1	BMP2K	BMP2 inducible kinase	NM_017593	NM_017593	RefSeq	Homo sapiens BMP2 inducible kinase (BMP2K), transcript variant 2, mRNA.	Coding	chr4	79697496 - 79837526	+	999.5	1214.59	665.4	2060.13	2110.05	2039.26	2354.08	2144.52	3439.06	3310.08	3335.32	1540.46	1145.28	1383.75	1888.34	1792.24	1292.37	1648.41	2220.69	2054.51	1816.46	2.50401	3.69315	2.94852	-5.81463	-2.02613	-5.02659	1.19943	1.85155	0.652127	0.283279	0.587762	0.304483	2.29649	3.60889	1.57148	1.21696	1.50291	1.23498
TC0X000407.hg.1	BMP2KL	BMP2 inducible kinase-like	ENST00000373488	ENST00000373488	ENSEMBL	cdna:pseudogene chromosome:GRCh37:X:73406775:73406990:1 gene:ENSG00000204113 gene_biotype:pseudogene transcript_biotype:processed_pseudogene	Coding	chrX	73405762 - 73407400	+	39.65	40.48	33.29	64.75	67.24	72.53	92.57	74.61	121.92	111.64	136.8	52.95	39.17	55.03	56.81	54.03	37.76	57.36	53.05	53.27	66.37	2.78655	5.94037	0.647426	-7.28891	-6.472	-6.33973	0.969332	1.70767	0.738342	0.066003	0.23887	0.172867	1.95793	3.26634	1.66826	1.04681	1.18007	1.1273
TC02001192.hg.1	BMPR2	bone morphogenetic protein receptor, type II (serine/threonine kinase)	NM_001204	NM_001204	RefSeq	Homo sapiens bone morphogenetic protein receptor, type II (serine/threonine kinase) (BMPR2), mRNA.	Coding	chr2	203241050 - 203432474	+	480.22	517.77	378.19	868.96	866.7	713.35	814.88	699.74	916.34	900.63	781.65	1549.66	1243.08	1309.67	580.87	738.33	453.78	473.75	755.65	810.83	542.45	1.07465	-0.0033341	-6.81566	3.03591	0.353771	-5.55467	0.795528	0.926074	0.130546	-1.3048	-0.97475	0.330053	1.73571	1.9001	1.09471	0.404776	0.508828	1.25706
TC10000266.hg.1	BMS1	BMS1 ribosome biogenesis factor	NM_014753	NM_014753	RefSeq	Homo sapiens BMS1 homolog, ribosome assembly protein (yeast) (BMS1), mRNA.	Coding	chr10	43277954 - 43330385	+	563.25	501.25	387.61	690.04	744.85	716.11	653.67	595.11	194.8	243.61	152.46	514.5	460.92	440.56	610.91	542.2	501.94	438.78	578.84	496.74	490.22	-2.62341	0.797159	8.32381	-6.76708	-6.82273	-6.88281	0.503135	-1.3063	-1.80944	0.142024	0.14402	0.00199555	1.41729	0.404355	0.285302	1.10345	1.10498	1.00138
TC10001769.hg.1	BNIP3	BCL2/adenovirus E1B 19kDa interacting protein 3	NM_004052	NM_004052	RefSeq	Homo sapiens BCL2/adenovirus E1B 19kDa interacting protein 3 (BNIP3), nuclear gene encoding mitochondrial protein, mRNA.	Coding	chr10	133781187 - 133795435	-	127.91	135.21	111.75	1002.24	1821.62	1343.06	1833.01	1699.41	96.81	197.28	425.98	1513.25	1089.92	1562.66	1316.09	829.89	1027.88	878.3	875.8	735.4	746.35	12.0701	-6.28964	3.17987	-4.69613	-0.617	-4.92779	3.5917	0.691218	-2.90049	-0.460365	-0.807559	-0.347194	12.0562	1.61465	0.133927	0.726802	0.571348	0.786112
TC08000200.hg.1	BNIP3L	BCL2/adenovirus E1B 19kDa interacting protein 3-like	NM_004331	NM_004331	RefSeq	Homo sapiens BCL2/adenovirus E1B 19kDa interacting protein 3-like (BNIP3L), mRNA.	Coding	chr8	26240414 - 26363152	+	1419.47	1452.01	1295.86	1552.27	1987.02	1831.84	1941.84	1885.47	3546.52	3444.96	3879.84	1467.85	1239.32	1397.9	1929.08	1778.31	1715.54	2125.02	2643.33	2726.85	2522.68	-2.6684	4.95031	5.24891	-2.30976	3.75161	-1.48709	0.401688	1.38319	0.981504	0.462302	0.946012	0.48371	1.32105	2.60845	1.97452	1.37774	1.92654	1.39833
TC14000181.hg.1	BNIP3P1	BCL2/adenovirus E1B 19kDa interacting protein 3 pseudogene 1	ENST00000550043	ENST00000550043	ENSEMBL	cdna:known chromosome:GRCh37:14:28733596:28735180:1 gene:ENSG00000197358 gene_biotype:pseudogene transcript_biotype:processed_transcript	Coding	chr14	28733596 - 28735180	+	50.95	61.53	42.78	322.12	525.76	420.98	585.83	539.09	54.64	68.38	132.48	455.64	276.41	450.47	398.55	231.28	344.11	267.3	250.53	220.6	230.91	10.6858	-5.57776	5.36082	-6.22096	-2.77359	-4.93488	3.19351	0.627975	-2.56554	-0.340612	-0.717463	-0.37685	9.14835	1.54539	0.168926	0.789706	0.608166	0.770117
TC02001481.hg.1	BOK	BCL2-related ovarian killer	NM_032515	NM_032515	RefSeq	Homo sapiens BCL2-related ovarian killer (BOK), mRNA.	Coding	chr2	242498136 - 242513553	+	154.57	163.8	231.12	190.68	178.3	176.75	196.86	214.03	273.95	280.56	359.12	374.83	502.74	437.27	207.21	192.62	231.52	226.55	195.89	219.63	218.73	-7.36192	-2.6957	0.573871	3.48428	2.96356	-6.86868	0.0828181	0.74595	0.663132	-1.02457	-1.04343	-0.0188644	1.05908	1.67708	1.58352	0.491557	0.485171	0.987009
TC16002104.hg.1	BOLA2	bolA homolog 2 (E. coli)	NM_001031827	NM_001031827	RefSeq	Homo sapiens bolA homolog 2 (E. coli) (BOLA2), mRNA.	Coding	chr16	30204256 - 30205627	-	426.77	459.24	399.96	865.8	857.61	1026.04	868.2	802.19	320.99	405.18	399.02	587.76	646.6	568.58	746.9	556.82	758.47	677.65	977.58	890.56	886.26	5.64651	-6.69695	6.72404	-6.42605	0.27337	-3.0477	1.04155	-0.198337	-1.23988	0.180285	0.612065	0.43178	2.05843	0.871555	0.423407	1.13311	1.52844	1.3489
TC02001992.hg.1	BOLA3	bolA homolog 3 (E. coli)	NM_001035505	NM_001035505	RefSeq	Homo sapiens bolA homolog 3 (E. coli) (BOLA3), transcript variant 2, mRNA.	Coding	chr2	74362525 - 74375121	-	189.11	167.36	217.92	652.14	525.5	630.51	625.82	551.2	341.49	427.24	416.51	274.65	303.38	283.5	491.23	399.71	370.49	477.14	305	322.33	348.2	9.07967	1.06857	-0.18279	-1.12238	-6.19622	-3.27989	1.64408	1.04642	-0.597663	0.58911	0.178398	-0.410712	3.12549	2.0654	0.660824	1.50432	1.13163	0.752252
TC02000453.hg.1	BOLA3-AS1	BOLA3 antisense RNA 1 (head to head)	NR_045634	NR_045634	RefSeq	Homo sapiens BOLA3 antisense RNA 1 (head to head) (BOLA3-AS1), transcript variant 1, non-coding RNA.	Coding	chr2	74375108 - 74379516	+	224.48	244.12	151.59	511.3	359.01	440.88	491.72	395.35	152.59	206.3	155.18	123.72	155.36	141.18	156.47	125.51	166.21	137.54	129.51	108.98	114.37	1.50539	-6.80517	5.26732	-7.24953	-5.7258	-4.51521	1.10579	-0.255335	-1.36113	0.0615602	-0.249798	-0.311358	2.15217	0.837793	0.389278	1.04359	0.841014	0.805883
TC08001743.hg.1	BOP1 // KM-PA-2	--- // ---	ENST00000377412 // ENST00000377412	ENST00000377412	ENSEMBL	cdna:known chromosome:GRCh37:8:145317003:145331153:-1 gene:ENSG00000204775 gene_biotype:protein_coding transcript_biotype:protein_coding	Coding	chr8	145317003 - 145331180	-	383.78	372.86	347.75	1286.74	867.99	940.73	799.04	796.56	440.87	400.21	450.36	502.56	541.85	421.91	932.38	593.23	841.36	1058.1	443.81	394.12	513.42	4.24609	-6.24623	2.71987	-1.80009	-7.242	-0.589702	1.32684	0.225075	-1.10177	0.785034	-0.118469	-0.903504	2.50853	1.16884	0.465945	1.72313	0.921164	0.534587
TC13000270.hg.1	BORA	bora, aurora kinase A activator	NM_024808	NM_024808	RefSeq	Homo sapiens bora, aurora kinase A activator (BORA), mRNA.	Coding	chr13	73302042 - 73330328	+	70.84	76.13	47.63	333.61	320.19	528.92	373.73	305.69	205.16	204.1	130.79	113.89	97.32	90.3	265.74	194.17	171.16	178.75	120.34	92.72	76.2	7.96544	0.811003	-0.153906	1.15517	-7.52196	0.682809	2.52047	1.47139	-1.04908	0.99474	-0.0784385	-1.07318	5.73769	2.77288	0.483276	1.99272	0.947082	0.475271
TC07000836.hg.1	BPGM	2,3-bisphosphoglycerate mutase	NM_001724	NM_001724	RefSeq	Homo sapiens 2,3-bisphosphoglycerate mutase (BPGM), transcript variant 1, mRNA.	Coding	chr7	134331531 - 134364567	+	230.67	234.99	168.64	287.65	216.01	325.27	311.89	246.07	2374.31	2545.79	1924.57	164.12	172.52	138.93	1111.31	1340.37	1819.06	1755.15	2379.99	2666.63	2743.17	-5.03738	10.7022	13.3033	11.5554	15.5073	-0.776928	0.391306	3.43786	3.04655	3.22572	4.03724	0.811519	1.31158	10.8367	8.26233	9.35491	16.4184	1.75506
TC01003835.hg.1	BPNT1	3'(2'), 5'-bisphosphate nucleotidase 1	NM_006085	NM_006085	RefSeq	Homo sapiens 3'(2'), 5'-bisphosphate nucleotidase 1 (BPNT1), mRNA.	Coding	chr1	220230824 - 220263804	-	86.56	96.06	75.69	152.57	168.07	186.48	159.65	139.72	62.96	78.42	66.43	106.92	101.68	96.54	184.92	153.08	202.61	146.09	135.82	132.59	125.3	2.96211	-5.74784	6.33496	0.27604	-2.97072	-3.88972	0.905683	-0.313416	-1.2191	0.743432	0.368096	-0.375336	1.87343	0.804734	0.429551	1.67415	1.29065	0.770926
TC12001974.hg.1	BRAP	BRCA1 associated protein	NM_006768	NM_006768	RefSeq	Homo sapiens BRCA1 associated protein (BRAP), mRNA.	Coding	chr12	112079950 - 112123790	-	476.27	415.29	300.02	528.38	500.14	560.83	493.28	409.48	636.43	806.59	606.19	270.28	243.34	211.1	534.73	524.2	636.87	584.99	999.75	912.47	782.9	-5.3694	-2.51834	-3.14946	5.67007	7.93889	-0.0396984	0.345882	0.796883	0.451002	1.24197	1.89494	0.652973	1.27093	1.73734	1.36699	2.36521	3.71906	1.5724
TC17001553.hg.1	BRCA1	breast cancer 1, early onset	NM_007294	NM_007294	RefSeq	Homo sapiens breast cancer 1, early onset (BRCA1), transcript variant 1, mRNA.	Coding	chr17	41196312 - 41322420	-	68.98	72.92	47.7	487.58	504.35	464.16	476.6	444.98	133.27	138.98	75.5	136.66	129.12	108.46	273.67	280.63	134.37	215.37	92.13	93.2	79.79	13.4591	-3.65153	7.69716	-3.04196	-2.51799	0.69723	2.93468	0.847693	-2.08698	0.806378	-0.494014	-1.30039	7.64584	1.79962	0.235373	1.74882	0.710047	0.406016
TC13000111.hg.1	BRCA2	breast cancer 2, early onset	NM_000059	NM_000059	RefSeq	Homo sapiens breast cancer 2, early onset (BRCA2), mRNA.	Coding	chr13	32889611 - 32973809	+	110.61	85.81	43.59	406.77	464.71	460.85	497.24	431.55	121.74	123.96	63.23	172.7	133.67	133.41	231.85	236.22	59.77	179.66	61.82	76.12	48.84	6.45711	-6.90871	7.05968	-7.33224	1.84726	-3.06556	2.59807	0.401863	-2.19621	0.0980845	-1.24806	-1.34615	6.05477	1.32121	0.21821	1.07035	0.421014	0.393342
TC0X000783.hg.1	BRCC3	BRCA1/BRCA2-containing complex, subunit 3	NM_001018055	NM_001018055	RefSeq	Homo sapiens BRCA1/BRCA2-containing complex, subunit 3 (BRCC3), transcript variant 2, mRNA.	Coding	chrX	154299695 - 154351349	+	383.96	408.69	254.31	695.61	689.03	705.17	684.27	580.39	103.53	141.4	69.88	647.56	516.47	606.94	629.07	649.97	232.03	494.6	497.89	403.03	403.98	1.37854	1.13662	9.96516	-6.74563	-3.55246	-6.82203	0.969631	-1.76192	-2.73155	-0.336542	-0.441418	-0.104876	1.95834	0.294855	0.150564	0.791937	0.73641	0.929885
TC05001826.hg.1	BRD8	bromodomain containing 8	NM_001164326	NM_001164326	RefSeq	Homo sapiens bromodomain containing 8 (BRD8), transcript variant 4, mRNA.	Coding	chr5	137475455 - 137514675	-	197.92	213.71	161	419.89	348.73	372.26	371.14	348.37	719.11	733.37	745.52	227.1	231.92	217.79	400.67	387.28	519.3	474.99	446.5	443.23	485.6	3.94287	7.17228	6.42023	3.13898	5.1766	-6.8051	0.969659	1.95046	0.980797	0.971767	1.0222	0.0504305	1.95838	3.86497	1.97356	1.96124	2.03101	1.03557
TC02004954.hg.1	BRE	brain and reproductive organ-expressed (TNFRSF1A modulator)	NM_004899	NM_004899	RefSeq	Homo sapiens brain and reproductive organ-expressed (TNFRSF1A modulator) (BRE), transcript variant 1, mRNA.	Coding	chr2	28112808 - 28561768	+	824.03	828.31	613.71	704.93	596.68	825.32	821.13	714.55	290.27	347.97	257.08	484.81	468.24	465.27	658.7	647.99	843.59	760.09	990.49	952.66	924.97	-7.5094	2.27191	5.48933	-0.421249	5.40816	-3.09609	-0.0406676	-1.33728	-1.29662	0.613664	1.01559	0.401927	0.972205	0.395765	0.40708	1.53014	2.02173	1.32127
TC02001696.hg.1	BRE-AS1	BRE antisense RNA 1	NR_028308	NR_028308	RefSeq	Homo sapiens BRE antisense RNA 1 (BRE-AS1), non-coding RNA.	Coding	chr2	28112323 - 28113981	-	221.92	109.72	101.31	58.32	74.18	72.39	50.4	49.38	42.69	61.2	63.32	48.94	41.91	37.41	61.62	70.12	71.32	59.47	115.88	100.77	95.51	-1.1183	-1.79069	-7.23552	-0.705936	4.62535	0.380712	-1.17051	-1.29945	-0.128935	0.622679	1.28716	0.664479	0.444264	0.406282	0.914506	1.53973	2.44047	1.585
TC07000585.hg.1	BRI3	brain protein I3	ENST00000485422	ENST00000485422	ENSEMBL	cdna:known chromosome:GRCh37:7:97935834:97937162:1 gene:ENSG00000164713 gene_biotype:protein_coding transcript_biotype:processed_transcript	Coding	chr7	97935795 - 97937162	+	203.31	206.78	253.5	129.39	104.98	94.12	122.44	128.68	347.66	282.56	264.47	149.95	145.07	155.21	158.58	135.31	151.21	152.2	301.13	314.97	249.21	2.22195	-4.77708	5.95272	-7.35973	2.8428	3.31801	-0.935866	0.428525	1.36439	-0.00915044	0.935837	0.944987	0.522729	1.34586	2.57468	0.993677	1.913	1.92517
TC12001002.hg.1	BRI3BP	BRI3 binding protein	NM_080626	NM_080626	RefSeq	Homo sapiens BRI3 binding protein (BRI3BP), mRNA.	Coding	chr12	125478194 - 125515684	+	207.66	196.64	156.53	1221.26	1006.1	1181.03	1077.93	1075.63	126.14	128.57	119.69	333.72	305.69	277.89	455.32	528.51	506.91	366.85	143.02	136.45	168.42	13.685	-2.92371	18.0371	-1.90346	3.35068	6.43278	2.57998	-0.573112	-3.15309	0.593026	-1.03619	-1.62922	5.97932	0.672165	0.112415	1.50841	0.487614	0.323264
TC17001769.hg.1	BRIP1	BRCA1 interacting protein C-terminal helicase 1	NM_032043	NM_032043	RefSeq	Homo sapiens BRCA1 interacting protein C-terminal helicase 1 (BRIP1), mRNA.	Coding	chr17	59756547 - 59940920	-	178.76	179.08	79.54	484.9	554.79	608.05	568.08	569.08	189.39	248.4	92.14	368.6	307.05	263.94	445.9	347.21	184.73	259.92	67.55	47.55	35.39	4.17122	-7.33057	2.47673	-7.31269	6.46862	4.54024	2.02425	0.255848	-1.7684	-0.0795763	-2.67926	-2.59968	4.0678	1.19404	0.293534	0.946336	0.156121	0.164975
TC05000154.hg.1	BRIX1	BRX1, biogenesis of ribosomes, homolog (S. cerevisiae)	NM_018321	NM_018321	RefSeq	Homo sapiens BRX1, biogenesis of ribosomes, homolog (S. cerevisiae) (BRIX1), mRNA.	Coding	chr5	34915481 - 34926101	+	243.91	222.72	190.37	668.06	615.73	768.72	728.37	571.82	139.71	161.46	82.05	318.18	254.55	267.83	392.76	430.03	229.43	329.78	319.01	286.48	258.67	8.19676	-3.43848	8.23971	-6.44763	-7.5799	-6.22883	1.61353	-0.8274	-2.44093	0.269708	0.0413463	-0.228361	3.06	0.563544	0.184165	1.20556	1.02907	0.853604
TC01001830.hg.1	BROX	BRO1 domain and CAAX motif containing	NM_144695	NM_144695	RefSeq	Homo sapiens BRO1 domain and CAAX motif containing (BROX), mRNA.	Coding	chr1	222885895 - 222908538	+	1026.12	963.88	634.52	885.57	880.49	842.76	873.96	795.53	1443.7	1377.05	1208.73	510.04	351.47	386.79	1031.14	1073.34	687.43	1072.83	1758.76	1548.59	1340.39	-7.55343	-3.69463	2.23763	1.68362	6.34545	-1.87015	-0.00197857	0.64566	0.647639	1.21017	1.90613	0.695959	0.99863	1.56446	1.5666	2.31365	3.74802	1.61996
TC06000525.hg.1	BRPF3	bromodomain and PHD finger containing, 3	NM_015695	NM_015695	RefSeq	Homo sapiens bromodomain and PHD finger containing, 3 (BRPF3), mRNA.	Coding	chr6	36164521 - 36200567	+	245.85	217.92	290.63	387.55	365.08	341.01	304.31	309.22	580.85	595.62	658.16	461.57	534.89	527.15	546.88	502.81	736.82	774.23	1274.95	1117.12	884.85	-3.0302	3.22116	3.47372	-5.67882	2.28244	-1.46428	0.445063	1.29008	0.845015	0.312493	1.09184	0.779343	1.36137	2.44541	1.79628	1.24185	2.13145	1.71635
TC01002471.hg.1	BSDC1	BSD domain containing 1	NM_001143888	NM_001143888	RefSeq	Homo sapiens BSD domain containing 1 (BSDC1), transcript variant 1, mRNA.	Coding	chr1	32830704 - 32860332	-	641.6	574.66	442.98	420.14	476.22	448.32	438.15	465.15	1344.71	1264.71	1316.97	250.99	303.49	279.04	399.35	408.95	457.41	578.8	622.9	570.38	603.53	-5.23019	2.41561	11.9539	-0.647079	4.96036	-3.89605	-0.283312	1.25916	1.54247	0.719116	1.11153	0.392417	0.821703	2.39357	2.91293	1.64617	2.16075	1.31259
TC19000009.hg.1	BSG	basigin (Ok blood group)	NM_001728	NM_001728	RefSeq	Homo sapiens basigin (Ok blood group) (BSG), transcript variant 1, mRNA.	Coding	chr19	571310 - 583493	+	935.73	965.2	748.69	2203.21	2538.43	2283.64	2238.41	2246.23	4486.98	4187.95	4912.12	2040.11	2400.72	2063.3	3596.26	3335.25	3844.74	3800.33	3738.62	3507.17	3003.17	8.16393	8.72581	6.24504	1.97181	-0.473879	-6.54299	1.38914	2.36428	0.97514	0.75097	0.654077	-0.0968926	2.61922	5.14894	1.96583	1.68292	1.57361	0.935045
TC19001275.hg.1	BST2	bone marrow stromal cell antigen 2	NM_004335	NM_004335	RefSeq	Homo sapiens bone marrow stromal cell antigen 2 (BST2), mRNA.	Coding	chr19	17502082 - 17516457	-	445.78	539.32	302.64	209.56	313.94	538.47	405.57	368.11	103.8	110.79	88.61	474.4	391.35	335.59	155.26	251.44	88.31	68.2	124.16	181.91	76.07	-7.11819	4.46582	2.98465	-1.26418	0.718336	-6.87599	-0.252331	-2.05263	-1.8003	-1.67874	-1.72681	-0.0480732	0.839539	0.241044	0.287114	0.312355	0.302119	0.967227
TC11001434.hg.1	BTBD10	BTB (POZ) domain containing 10	NM_032320	NM_032320	RefSeq	Homo sapiens BTB (POZ) domain containing 10 (BTBD10), mRNA.	Coding	chr11	13409548 - 13484844	-	182.3	177.72	161.9	269.44	265.43	297.93	240.54	214.67	103.76	136.06	85.32	361.32	272.99	273.77	205.04	216.47	183.02	144.32	226.66	194.23	181.8	-1.03673	-2.74245	3.93419	-1.69236	-2.37128	-6.61357	0.559325	-0.707525	-1.26685	-0.697194	-0.584814	0.11238	1.47358	0.61237	0.415566	0.616771	0.666735	1.08101
TC12000828.hg.1	BTBD11	BTB (POZ) domain containing 11	NM_001017523	NM_001017523	RefSeq	Homo sapiens BTB (POZ) domain containing 11 (BTBD11), transcript variant b, mRNA.	Coding	chr12	107712190 - 108053419	+	247.1	217.87	166.98	49.79	50.23	51.82	49.34	58.87	72.31	69.13	84.89	95.39	98.14	83.64	53.27	67.34	67.52	62.78	54.61	52.67	63.16	10.0183	3.12459	-0.363468	-1.20906	0.456947	-6.27223	-2.00237	-1.46831	0.53406	-0.561689	-0.702572	-0.140882	0.24959	0.361406	1.448	0.677508	0.614476	0.906964
TC19001018.hg.1	BTBD2	BTB (POZ) domain containing 2	NM_017797	NM_017797	RefSeq	Homo sapiens BTB (POZ) domain containing 2 (BTBD2), mRNA.	Coding	chr19	1985447 - 2015702	-	1036.1	1111.36	856.09	683.92	749.07	806.73	898.68	908.21	329.44	350.57	373.84	964.78	1032.4	937.99	825.02	515.2	831.3	664.35	840.5	605.05	550.54	-5.08898	4.76588	6.39682	-3.96144	-2.99206	-6.77669	-0.306667	-1.50432	-1.19766	-0.490016	-0.579518	-0.0895021	0.808508	0.352496	0.435983	0.712017	0.669187	0.939847
TC20000088.hg.1	BTBD3	BTB (POZ) domain containing 3	NM_014962	NM_014962	RefSeq	Homo sapiens BTB (POZ) domain containing 3 (BTBD3), transcript variant 1, mRNA.	Coding	chr20	11871371 - 11907257	+	437.44	483.59	268.5	245.89	274.3	310.87	297.86	301.43	101.94	105.48	105.37	523.76	424.71	400.53	254.32	236.72	185.22	185.65	198.26	192.41	151.27	-5.00217	3.70234	9.78458	2.31032	3.84022	-5.67757	-0.43129	-1.88255	-1.45126	-1.06619	-1.3162	-0.250012	0.741598	0.271205	0.365703	0.47758	0.401592	0.84089
TC06001690.hg.1	BTBD9	BTB (POZ) domain containing 9	NM_152733	NM_152733	RefSeq	Homo sapiens BTB (POZ) domain containing 9 (BTBD9), transcript variant 3, mRNA.	Coding	chr6	38136227 - 38607924	-	240.41	193.99	213.06	86.47	100.74	94.95	88	100.21	81.65	87.9	98.35	125.33	121.86	116.25	94.55	99.33	100.48	89.71	75.83	86.16	80.16	7.00447	3.37019	-7.21341	-3.32839	0.173788	-4.57973	-1.1953	-1.27176	-0.0764644	-0.336137	-0.587101	-0.250963	0.436697	0.414154	0.948379	0.792159	0.665679	0.840335
TC01000638.hg.1	BTF3L4	basic transcription factor 3-like 4	NM_001136497	NM_001136497	RefSeq	Homo sapiens basic transcription factor 3-like 4 (BTF3L4), transcript variant 2, mRNA.	Coding	chr1	52521797 - 52556388	+	1072.22	1068.46	761.8	819.09	884.17	1108.25	1043.82	943.66	486.68	518.17	397.78	846	704.99	713.49	1158.69	1052.56	1176.32	1029.17	1326.43	1144.72	1026.09	-7.55338	0.018767	3.84169	-0.801722	-1.25607	-6.70194	-0.00234236	-1.04034	-1.038	0.551417	0.62411	0.0726938	0.998378	0.486211	0.487002	1.46552	1.54126	1.05168
TC12001807.hg.1	BTG1	B-cell translocation gene 1, anti-proliferative	NM_001731	NM_001731	RefSeq	Homo sapiens B-cell translocation gene 1, anti-proliferative (BTG1), mRNA.	Coding	chr12	92534054 - 92539673	-	1910.41	1600.09	2009.07	232.91	266.32	385.44	359.84	439.66	983.88	1349.02	1088.74	658.13	566.52	489.41	1089.71	1073.55	1360.54	1287.26	2142.5	2173.69	1875.77	7.98188	-2.28785	4.74151	3.28503	7.93986	1.37723	-2.48215	-0.695813	1.78633	1.07678	1.86039	0.783604	0.178978	0.617362	3.44937	2.10933	3.63105	1.72143
TC01001685.hg.1	BTG2	BTG family, member 2	NM_006763	NM_006763	RefSeq	Homo sapiens BTG family, member 2 (BTG2), mRNA.	Coding	chr1	203274619 - 203278730	+	2065.51	1540.43	1587.16	294.43	508.19	417.28	577.51	766.39	2287.13	2106.76	2143.81	377.32	525.76	435.91	1473.65	1661.97	2179.51	2441.28	2899.04	3117.73	3283.71	2.30451	-5.45609	4.71832	6.84109	11.42	-1.71434	-1.81424	0.344154	2.1584	2.10317	2.80765	0.704484	0.284354	1.26941	4.46418	4.29652	7.00145	1.62956
TC06000186.hg.1	BTN3A1	butyrophilin, subfamily 3, member A1	NM_007048	NM_007048	RefSeq	Homo sapiens butyrophilin, subfamily 3, member A1 (BTN3A1), transcript variant 1, mRNA.	Coding	chr6	26402465 - 26415444	+	632.89	520.37	703.16	168.74	180.32	228.77	179.53	169.85	95.42	98.76	94.23	85.88	94.46	78.01	111.73	113.47	103.68	106.81	100.09	115.34	107.93	8.32308	9.95327	4.04441	-3.59923	-4.3702	-6.87018	-1.7369	-2.67557	-0.938676	0.342411	0.325795	-0.0166157	0.300014	0.156521	0.521712	1.26787	1.25336	0.988549
TC06000184.hg.1	BTN3A2	butyrophilin, subfamily 3, member A2	NM_001197246	NM_001197246	RefSeq	Homo sapiens butyrophilin, subfamily 3, member A2 (BTN3A2), transcript variant 2, mRNA.	Coding	chr6	26365398 - 26378548	+	311.15	366.97	288.21	146.51	228.78	258.79	210.44	194.26	85.66	104.01	105.52	66.49	76.23	67.5	136.83	117.66	127.17	110.8	121.83	102.84	105.43	-2.61489	5.56575	1.51169	2.36038	0.0725198	-6.01354	-0.650503	-1.70982	-1.05932	0.811231	0.649652	-0.161579	0.637058	0.305698	0.479859	1.75471	1.56879	0.894046
TC06000188.hg.1	BTN3A3	butyrophilin, subfamily 3, member A3	NM_006994	NM_006994	RefSeq	Homo sapiens butyrophilin, subfamily 3, member A3 (BTN3A3), transcript variant 1, mRNA.	Coding	chr6	26440700 - 26453643	+	195.12	195.13	281.79	82.59	99.55	120.6	94.97	90.59	57.87	51.4	67.26	40.32	42.69	40.98	50.91	46.96	51.76	50.78	47.2	48.78	49.81	3.0272	5.05047	0.0907415	-4.23392	-5.0414	-6.78894	-1.18699	-1.91496	-0.727963	0.277099	0.233733	-0.0433659	0.439217	0.26518	0.603756	1.21176	1.17587	0.970388
TC01003919.hg.1	BTNL10	butyrophilin-like 10	ENST00000400948	ENST00000400948	ENSEMBL	cdna:known chromosome:GRCh37:1:228698126:228700004:-1 gene:ENSG00000215811 gene_biotype:pseudogene transcript_biotype:processed_transcript	Coding	chr1	228698126 - 228700004	-	65.77	78	110.95	103.02	95.26	96.14	106.03	102.12	271.5	267.32	252.24	87.19	94.52	96.94	124.35	101.45	130.03	155.98	200.79	228.51	207.57	-5.94816	3.47385	10.8878	-3.69742	6.01976	-0.18802	0.277177	1.66912	1.39194	0.446815	1.19182	0.745002	1.21182	3.18021	2.62432	1.36303	2.2844	1.67598
TC10000738.hg.1	BTRC	beta-transducin repeat containing E3 ubiquitin protein ligase	NM_003939	NM_003939	RefSeq	Homo sapiens beta-transducin repeat containing E3 ubiquitin protein ligase (BTRC), transcript variant 2, mRNA.	Coding	chr10	103113820 - 103317078	+	208.17	222.5	161.72	817.47	899.11	787.92	690.45	710.23	1137.1	1041.77	980.96	312.75	292.45	258.55	691.96	715.82	1109.28	814.97	1476.57	1460.32	1223.68	9.91093	8.52031	-2.32595	4.77396	10.4481	-1.07774	1.99035	2.42579	0.435442	1.51093	2.2673	0.756369	3.97334	5.37324	1.35232	2.84994	4.81422	1.68923
TC02002204.hg.1	BUB1	BUB1 mitotic checkpoint serine/threonine kinase	NM_004336	NM_004336	RefSeq	Homo sapiens BUB1 mitotic checkpoint serine/threonine kinase (BUB1), mRNA.	Coding	chr2	111395275 - 111435691	-	183.49	155.33	78.52	1581.22	1896.18	1811.09	1818.94	1745.63	674.34	577.4	390.97	524.21	466.97	400.13	1661.27	1169.1	1050.57	969.75	256.98	130.67	64.58	10.8505	1.02312	6.9746	2.91789	-1.64103	4.10961	3.75611	2.02931	-1.72679	1.36342	-1.8324	-3.19582	13.5114	4.0821	0.302123	2.57294	0.280797	0.109135
TC10000900.hg.1	BUB3	BUB3 mitotic checkpoint protein	NM_001007793	NM_001007793	RefSeq	Homo sapiens BUB3 mitotic checkpoint protein (BUB3), transcript variant 2, mRNA.	Coding	chr10	124913760 - 124924886	+	468.7	426.25	443.21	965.13	969.42	1213.26	1064.35	1001.67	478.58	598.06	364.38	515.28	479.21	447.7	899.54	727.63	839.73	689.62	641.55	499.25	449.95	7.35234	-7.4556	3.18512	0.512426	-7.2098	-2.08037	1.22086	0.078713	-1.14215	0.709181	0.127514	-0.581667	2.33086	1.05608	0.453084	1.63488	1.09241	0.668191
TC11002322.hg.1	BUD13	BUD13 homolog (S. cerevisiae)	NM_001159736	NM_001159736	RefSeq	Homo sapiens BUD13 homolog (S. cerevisiae) (BUD13), transcript variant 2, mRNA.	Coding	chr11	116618886 - 116643714	-	138.73	128.93	99.74	370.78	301.27	357.69	305.31	290.29	122.26	156.64	106.21	162.39	162.03	150.31	222.08	209.24	242.46	202.51	176	158.88	168.63	6.24387	-7.49142	5.67774	-1.61885	-7.25002	-2.77756	1.41525	0.0630709	-1.35218	0.466773	0.0845698	-0.382203	2.66706	1.04469	0.3917	1.38201	1.06037	0.767265
TC06001976.hg.1	BVES	blood vessel epicardial substance	NM_001199563	NM_001199563	RefSeq	Homo sapiens blood vessel epicardial substance (BVES), transcript variant C, mRNA.	Coding	chr6	105544697 - 105585049	-	15	14.87	16.97	15.13	14.78	14.41	15.73	16.44	20.05	19.89	20.9	303.95	189.34	193.93	28.19	53.98	20.55	20.94	21.97	29.99	20.85	-7.50389	-4.46054	-1.07092	5.19637	8.86057	-6.53664	-0.0283464	0.379598	0.407945	-2.97379	-3.22202	-0.248231	0.980544	1.30098	1.32679	0.127291	0.10717	0.841928
TC06000577.hg.1	BYSL	bystin-like	NM_004053	NM_004053	RefSeq	Homo sapiens bystin-like (BYSL), mRNA.	Coding	chr6	41888926 - 41900784	+	95.17	101.6	111.53	411.86	336.11	371.77	339.23	319.09	180.88	190.61	181.82	219.3	228.07	219.33	375.39	321.64	471.67	460.09	434.13	365.89	424.25	10.6587	0.707382	5.00475	0.896842	3.04678	-6.87681	1.78804	0.846419	-0.941622	0.856554	0.872989	0.0164345	3.45346	1.79803	0.520647	1.81071	1.83145	1.01146
TC02001166.hg.1	BZW1	basic leucine zipper and W2 domains 1	NM_001207067	NM_001207067	RefSeq	Homo sapiens basic leucine zipper and W2 domains 1 (BZW1), transcript variant 1, mRNA.	Coding	chr2	201675317 - 201688569	+	1166.27	1079.96	827.16	1165.69	1392.82	1461.56	1387.97	1268.91	428.65	530.99	418.38	1200.66	1013.46	1030.25	1162.04	1270.09	1113.98	939	1120.72	1155.18	958.17	-3.97745	1.11939	9.0264	-7.29017	-7.6379	-6.79985	0.392948	-1.15053	-1.54348	0.047924	-0.00507139	-0.0529953	1.31307	0.450458	0.343056	1.03378	0.996491	0.963933
TC07000110.hg.1	BZW2	basic leucine zipper and W2 domains 2	NM_001159767	NM_001159767	RefSeq	Homo sapiens basic leucine zipper and W2 domains 2 (BZW2), transcript variant 1, mRNA.	Coding	chr7	16685756 - 16746148	+	629.15	709.73	430.7	1148.86	1133.76	1449.48	1329.03	1177.22	87.96	136.71	160.64	820.97	683.68	656.74	649.59	579.39	667.93	611.18	442.23	291.75	255.93	2.11612	3.57339	12.5729	-6.03305	0.346884	0.521566	1.10533	-2.2125	-3.31783	-0.195651	-1.16023	-0.96458	2.15148	0.215761	0.100285	0.873179	0.447441	0.512428
TC10000912.hg.1	C10orf137	chromosome 10 open reading frame 137	NM_001202438	NM_001202438	RefSeq	Homo sapiens chromosome 10 open reading frame 137 (C10orf137), transcript variant 1, mRNA.	Coding	chr10	127408084 - 127452712	+	318.89	299.41	247.96	459.59	427.35	423.73	410.52	438.03	142.81	224.44	107.52	225.41	208.97	204.88	287	262.44	237.87	251.51	282.35	269.23	309.43	0.35503	-2.94847	3.77793	-4.54619	-2.31935	-6.0907	0.587716	-0.926752	-1.51447	0.283248	0.428437	0.145189	1.50287	0.526041	0.350026	1.21693	1.34577	1.10588
TC10000729.hg.1	C10orf2	chromosome 10 open reading frame 2	NM_001163812	NM_001163812	RefSeq	Homo sapiens chromosome 10 open reading frame 2 (C10orf2), transcript variant 2, mRNA.	Coding	chr10	102747124 - 102754158	+	83.22	85.98	97.5	344.7	300.63	329.67	261.75	271.38	107.13	122.45	111.79	126.88	142.99	114.1	161.32	147.14	149.23	181.33	127.58	111.05	143.91	9.75178	-4.90995	8.0344	-4.55814	-7.63722	-4.26809	1.75772	0.357266	-1.40046	0.320925	-0.00729977	-0.328225	3.38164	1.281	0.378809	1.24913	0.994953	0.796516
TC10001373.hg.1	C10orf54	chromosome 10 open reading frame 54	NM_022153	NM_022153	RefSeq	Homo sapiens chromosome 10 open reading frame 54 (C10orf54), mRNA.	Coding	chr10	73507314 - 73533337	-	584.03	575.35	554.56	270.06	247.04	298.89	283.83	312.92	351.05	323.85	367.63	343.29	315.87	280.3	299.82	375.66	395.59	297.51	212.99	251.73	253.26	5.83043	-0.429818	-4.12171	-6.96967	-3.82564	-2.46082	-1.02025	-0.718856	0.301394	0.120707	-0.387483	-0.50819	0.493031	0.607579	1.23233	1.08727	0.764462	0.703104
TC10001717.hg.1	C10orf88	chromosome 10 open reading frame 88	NM_024942	NM_024942	RefSeq	Homo sapiens chromosome 10 open reading frame 88 (C10orf88), mRNA.	Coding	chr10	124690419 - 124713919	-	208.11	221.66	150	540.7	505.51	589.5	535.85	520.39	654.49	866.13	453.23	328.57	264.29	294.79	706.2	704.82	809.08	708.82	1012.52	836.01	900.96	7.04135	1.79632	-6.52863	6.88882	7.39011	-3.86149	1.49648	1.73818	0.241703	1.31042	1.63228	0.321862	2.82153	3.33614	1.18239	2.48014	3.10003	1.24994
TC11001000.hg.1	C11orf1	chromosome 11 open reading frame 1	NM_022761	NM_022761	RefSeq	Homo sapiens chromosome 11 open reading frame 1 (C11orf1), mRNA.	Coding	chr11	111749659 - 111756699	+	218.28	198.67	130.53	163.95	147.22	204.95	191.9	178.45	73.81	98.03	78.5	131.29	114.44	120.73	252.44	159.52	196.87	207.77	332.3	336.68	286.69	-7.54812	-0.659262	3.8829	-0.84104	6.73447	-1.45636	-0.0171699	-1.10566	-1.08849	0.7241	1.38141	0.657308	0.988169	0.464689	0.470252	1.65187	2.60522	1.57714
TC11001278.hg.1	C11orf21	chromosome 11 open reading frame 21	NM_001142946	NM_001142946	RefSeq	Homo sapiens chromosome 11 open reading frame 21 (C11orf21), transcript variant 1, mRNA.	Coding	chr11	2316875 - 2324279	-	310.07	322.93	369.21	236.34	225.97	214.41	199.06	222.82	250.14	249.58	241.53	193.65	182.5	181.84	600.87	450.82	516.02	691.7	1088.43	896.8	1005.12	0.927183	-3.93378	-5.83059	6.44638	12.0272	0.28475	-0.602796	-0.431272	0.171524	1.58462	2.41808	0.833458	0.658477	0.741608	1.12625	2.99929	5.34459	1.78195
TC11002005.hg.1	C11orf24	chromosome 11 open reading frame 24	NM_022338	NM_022338	RefSeq	Homo sapiens chromosome 11 open reading frame 24 (C11orf24), mRNA.	Coding	chr11	68028803 - 68039469	-	267.45	225.49	258.12	784.44	637.52	736.9	649.47	692.78	289.86	306.33	291.53	562.38	791.32	869.8	521.85	508	628.19	602.34	632.74	652.62	725.25	9.0734	-6.09283	8.38172	-4.98316	-7.32572	-5.01729	1.48333	0.244571	-1.23876	-0.372936	-0.123385	0.249551	2.79593	1.18474	0.423738	0.772209	0.918031	1.18884
TC11003486.hg.1	C11orf48	chromosome 11 open reading frame 48	NM_024099	NM_024099	RefSeq	Homo sapiens chromosome 11 open reading frame 48 (C11orf48), mRNA.	Coding	chr11	62430287 - 62439241	-	235.14	211.56	179.33	875.9	738.52	547.33	528.87	455.35	219.72	272.96	211.62	222.19	208.91	183.42	315.77	303.29	371.59	360.09	372.84	414.77	448.9	3.19012	-7.01461	2.41589	0.878192	3.33697	-4.56255	1.55914	0.169543	-1.3896	0.720468	1.00915	0.288677	2.94678	1.1247	0.381671	1.64772	2.01272	1.22152
TC11000911.hg.1	C11orf54	chromosome 11 open reading frame 54	NM_014039	NM_014039	RefSeq	Homo sapiens chromosome 11 open reading frame 54 (C11orf54), mRNA.	Coding	chr11	93474757 - 93497915	+	301.62	292.03	224.07	160.47	163.22	172.29	243.85	211.5	235.21	360.03	264.43	277.94	231.23	253.63	296.95	356.13	354.09	368.34	492.65	578.03	550.92	-3.61145	-7.49821	-3.30057	-2.78272	4.31807	0.357547	-0.526144	0.0607181	0.586862	0.434669	1.08891	0.654239	0.694408	1.04298	1.50198	1.3516	2.12713	1.57379
TC11002311.hg.1	C11orf71	chromosome 11 open reading frame 71	NM_019021	NM_019021	RefSeq	Homo sapiens chromosome 11 open reading frame 71 (C11orf71), transcript variant 2, mRNA.	Coding	chr11	114262165 - 114271139	-	247.52	219.12	153.62	150.95	144.96	233.3	190.19	175.48	168.78	187.85	174.58	129.05	124.61	120.79	224.33	185.02	261.78	230.9	298.29	288.46	317.21	-6.95821	-6.99142	-7.51332	1.73135	7.18258	-3.08905	-0.201412	-0.196673	0.00473914	0.842948	1.27089	0.427943	0.869699	0.87256	1.00329	1.79371	2.41311	1.34531
TC11000871.hg.1	C11orf73	chromosome 11 open reading frame 73	NM_016401	NM_016401	RefSeq	Homo sapiens chromosome 11 open reading frame 73 (C11orf73), transcript variant 1, mRNA.	Coding	chr11	86013253 - 86056985	+	95.2	91.5	72.59	230.31	233.47	269.24	207.74	177.83	117.69	165.16	95.37	123.98	100.8	108.11	220.97	202.55	204.56	199.26	327.13	300.17	282.36	5.12573	-5.07475	-0.913872	3.68812	6.7841	-0.118526	1.36862	0.517248	-0.851376	0.902625	1.45303	0.5504	2.58224	1.43122	0.554256	1.86946	2.73782	1.46449
TC11000348.hg.1	C11orf74	chromosome 11 open reading frame 74	NM_138787	NM_138787	RefSeq	Homo sapiens chromosome 11 open reading frame 74 (C11orf74), transcript variant 4, mRNA.	Coding	chr11	36616051 - 36696390	+	208.39	228.87	133.56	244.74	242.1	281.83	265.16	227.6	167.71	179.98	124.29	141.99	123.78	102.11	376.97	302.39	355.57	326.53	417.72	290.34	243.4	-4.58685	-6.91903	-0.0477179	6.43992	1.31186	-6.5837	0.440574	-0.254596	-0.69517	1.48082	1.34664	-0.134183	1.35714	0.838222	0.617637	2.79108	2.54319	0.911186
TC11000854.hg.1	C11orf82	chromosome 11 open reading frame 82	NM_145018	NM_145018	RefSeq	Homo sapiens chromosome 11 open reading frame 82 (C11orf82), mRNA.	Coding	chr11	82612737 - 82669319	+	46.58	47.81	81.54	468.68	344.07	514.43	458.47	378.91	121.58	118.01	78.86	184.4	169.22	153.44	256.65	194.06	109.69	188.42	61.84	49.13	70.82	9.65094	-3.30278	7.72382	-7.28953	4.91075	1.58932	2.91901	0.879811	-2.0392	0.0877845	-1.49197	-1.57975	7.56327	1.84013	0.243299	1.06274	0.355528	0.33454
TC11000560.hg.1	C11orf83	chromosome 11 open reading frame 83	NM_001085372	NM_001085372	RefSeq	Homo sapiens chromosome 11 open reading frame 83 (C11orf83), mRNA.	Coding	chr11	62437745 - 62441162	+	72.77	64.79	71.29	173.75	120.34	140.02	117.36	118.07	123.93	127.93	118.29	78.33	82.39	80.1	120.84	96.62	119.37	121.41	169.84	154.34	223.23	1.82593	0.632976	-7.21741	-1.54852	3.0821	-1.21141	0.928392	0.826726	-0.101666	0.507021	1.16692	0.659902	1.90315	1.77366	0.931956	1.42111	2.24532	1.57997
TC12000691.hg.1	C12orf29	chromosome 12 open reading frame 29	NM_001009894	NM_001009894	RefSeq	Homo sapiens chromosome 12 open reading frame 29 (C12orf29), mRNA.	Coding	chr12	88427623 - 88443937	+	190.61	175.05	139.44	361.14	448.92	514.76	458.56	403.96	380.51	345.03	273.47	190.29	159.05	144.45	359.96	311.55	154.89	250.18	293.28	249.98	202.29	5.54687	-0.329353	-4.28228	-4.52181	-3.00502	-6.85077	1.3795	0.982668	-0.396835	0.650961	0.587422	-0.0635389	2.60179	1.97612	0.759523	1.57021	1.50256	0.956914
TC12001123.hg.1	C12orf4	chromosome 12 open reading frame 4	NM_020374	NM_020374	RefSeq	Homo sapiens chromosome 12 open reading frame 4 (C12orf4), mRNA.	Coding	chr12	4596894 - 4647674	-	260.29	259.36	203.48	702.74	652.45	772.42	711.52	596.6	351.52	364.3	230.78	365.26	273.97	291.54	824.59	715.4	490.87	698.51	454.9	345.06	282.7	7.96575	-6.02588	3.06253	1.40836	-6.99713	-0.894425	1.51519	0.36843	-1.14677	1.1233	0.201678	-0.921623	2.85837	1.29095	0.451637	2.17845	1.15003	0.527915
TC12000818.hg.1	C12orf75	chromosome 12 open reading frame 75	NM_001145199	NM_001145199	RefSeq	Homo sapiens chromosome 12 open reading frame 75 (C12orf75), mRNA.	Coding	chr12	105720744 - 105789875	+	85.6	117.67	58.74	67.83	83.26	109.3	77.54	62.75	35.18	36.88	30.77	135.37	136.03	328.82	68.34	64.64	27.87	29.62	24.6	29.08	26.93	-7.46031	-0.178369	2.8217	-0.143206	3.991	-4.65462	-0.094678	-1.2965	-1.20183	-2.06036	-2.76534	-0.704977	0.936481	0.407112	0.434725	0.239756	0.147079	0.613452
TC14001324.hg.1	C14orf1	chromosome 14 open reading frame 1	NM_007176	NM_007176	RefSeq	Homo sapiens chromosome 14 open reading frame 1 (C14orf1), mRNA.	Coding	chr14	76116134 - 76127538	-	1902.5	1915.94	1381.44	3304.16	3425.62	3919.9	3420.4	3404.51	1694.91	1544.67	1688.32	3218.47	3415.85	3186.79	2515.13	2590.96	2960.35	2989.61	3077	2872.44	3463.42	3.71914	-7.47326	7.52138	-5.14194	-7.44117	-5.79076	1.02524	-0.0626753	-1.08792	-0.24778	-0.0649083	0.182872	2.0353	0.957487	0.47044	0.842191	0.956006	1.13514
TC14000141.hg.1	C14orf119	chromosome 14 open reading frame 119	NM_017924	NM_017924	RefSeq	Homo sapiens chromosome 14 open reading frame 119 (C14orf119), mRNA.	Coding	chr14	23563974 - 23569671	+	96.57	103.81	121.68	473.05	466.22	596.26	491.68	419.46	736.33	1009.34	788.36	396.24	395.77	337.62	469.09	516.16	639.84	603.72	914.96	856.96	1332.27	11.1468	9.9989	0.588088	-1.91582	3.31917	-0.208506	2.18548	2.96929	0.78381	0.558506	1.4341	0.875599	4.54878	7.83149	1.72167	1.47274	2.70214	1.83477
TC14001455.hg.1	C14orf142	chromosome 14 open reading frame 142	NM_032490	NM_032490	RefSeq	Homo sapiens chromosome 14 open reading frame 142 (C14orf142), mRNA.	Coding	chr14	93669237 - 93673459	-	117.91	64.37	61.65	282.85	270.41	393.74	321.22	242.65	67.97	104.09	119.41	146.72	125.71	103.18	207.1	218.8	198.56	207.52	233.46	224.58	256.14	4.40413	-7.03448	4.28021	0.588508	1.34686	-5.36642	1.9402	0.284135	-1.65607	0.746249	0.93967	0.193421	3.83759	1.21768	0.317303	1.67743	1.91809	1.14347
TC14000443.hg.1	C14orf169	chromosome 14 open reading frame 169	NM_024644	NM_024644	RefSeq	Homo sapiens chromosome 14 open reading frame 169 (C14orf169), mRNA.	Coding	chr14	73957644 - 73960105	+	250.23	228.88	191.92	376.91	356.91	493.12	421.12	366.91	123.87	152.55	130.63	244.01	240.56	218.25	290.95	268.1	311.03	279.62	321.31	247.22	240.46	1.38111	-1.69208	8.17785	-4.25996	-6.58194	-6.56792	0.847492	-0.718252	-1.56574	0.294576	0.19208	-0.102497	1.79937	0.607833	0.337804	1.22652	1.14241	0.93142
TC15000755.hg.1	C15orf26	chromosome 15 open reading frame 26	NM_173528	NM_173528	RefSeq	Homo sapiens chromosome 15 open reading frame 26 (C15orf26), mRNA.	Coding	chr15	81391749 - 81441516	+	48.52	58.67	46.71	47.69	51.74	55.09	54.46	61.06	110.81	135.52	198.11	165.84	139.7	133.64	142.69	238.23	103.89	55.44	47.43	44.32	48.57	-7.31416	1.62957	4.35439	-7.03276	8.03102	-2.56321	0.0767917	1.49458	1.41779	-0.301168	-1.64081	-1.33964	1.05467	2.81782	2.67176	0.811595	0.320676	0.395118
TC15001763.hg.1	C15orf40	chromosome 15 open reading frame 40	NM_144597	NM_144597	RefSeq	Homo sapiens chromosome 15 open reading frame 40 (C15orf40), transcript variant 1, mRNA.	Coding	chr15	83657253 - 83680393	-	131.41	132.96	118.14	169.03	157.24	165.7	158.61	155.83	158.57	159.29	169.77	101.95	106.91	111.08	191.14	173.13	206.1	186.61	262.79	246.82	216.79	-2.57785	-4.78442	-7.50432	3.28876	5.44416	-3.45427	0.340334	0.351597	0.0112634	0.825512	1.17927	0.353759	1.26605	1.27597	1.00784	1.77216	2.26462	1.27789
TC15000253.hg.1	C15orf41	chromosome 15 open reading frame 41	NM_001130010	NM_001130010	RefSeq	Homo sapiens chromosome 15 open reading frame 41 (C15orf41), transcript variant 1, mRNA.	Coding	chr15	36871812 - 37102449	+	274.74	274.48	146.78	453.66	489.35	516.3	515.37	441.04	89.52	125.49	81.74	535.49	516.37	436.35	533.15	433.92	435.73	501.3	496.68	462.48	418.57	0.628242	-1.67302	11.3601	-7.24162	-7.19758	-6.79802	1.1133	-1.19715	-2.31045	-0.0596471	-0.109191	-0.0495443	2.1634	0.436136	0.201597	0.959499	0.927108	0.966241
TC15000431.hg.1	C15orf65	chromosome 15 open reading frame 65	NM_001198784	NM_001198784	RefSeq	Homo sapiens uncharacterized LOC145788 (FLJ27352), mRNA.	Coding	chr15	55700723 - 55710910	+	33.06	34.91	22.89	86.78	69.63	149.03	84.12	51.23	49.18	56.4	41.81	37.09	44.23	26.46	38.21	36.79	44.56	66.44	116.73	136.94	185.31	-0.423112	-3.11191	-4.30572	-6.12257	4.2415	3.12821	1.47433	0.71139	-0.762936	0.361977	2.03086	1.66888	2.77854	1.63738	0.589296	1.28519	4.08648	3.17968
TC16000017.hg.1	C16orf11	chromosome 16 open reading frame 11	NM_145270	NM_145270	RefSeq	Homo sapiens chromosome 16 open reading frame 11 (C16orf11), mRNA.	Coding	chr16	610422 - 615529	+	163.77	151.6	254.08	165.14	138.72	167.51	174.85	196.83	322.98	330.02	363.86	179.36	205.45	214.73	188.85	152.75	241.27	226.27	198.17	197.82	217.93	-7.20072	-1.96209	4.50322	-7.36388	-7.57669	-6.85393	-0.141105	0.873386	1.01449	-0.000446338	0.0368741	0.0373205	0.906824	1.83196	2.02019	0.999691	1.02589	1.02621
TC16000190.hg.1	C16orf45	chromosome 16 open reading frame 45	NM_033201	NM_033201	RefSeq	Homo sapiens chromosome 16 open reading frame 45 (C16orf45), transcript variant 1, mRNA.	Coding	chr16	15528325 - 15682116	+	98.13	125.44	91.2	62.04	72.22	64.05	68.41	69.95	122.34	143.38	167.77	156.15	136.08	142.42	60.18	53.58	73.55	65.23	57.63	68.01	73.73	-0.166913	-4.81289	5.47927	5.08027	4.10326	-6.72965	-0.628486	0.463452	1.09194	-1.20563	-1.1295	0.0761296	0.646855	1.37884	2.1316	0.43358	0.457074	1.05419
TC16001008.hg.1	C16orf54	chromosome 16 open reading frame 54	NM_175900	NM_175900	RefSeq	Homo sapiens chromosome 16 open reading frame 54 (C16orf54), mRNA.	Coding	chr16	29753784 - 29757340	-	604.47	435.01	410.95	178.76	216.34	237.07	223.42	264.9	176.4	179.94	170.98	137.64	133.9	128.73	143.23	193.47	202.11	134.51	108.11	132.34	123.78	2.29438	3.26701	-4.39366	-5.53195	-6.80001	-3.91115	-1.09953	-1.4385	-0.338971	0.312856	-0.140626	-0.453482	0.46667	0.368952	0.790605	1.24216	0.907126	0.730278
TC16000216.hg.1	C16orf62	chromosome 16 open reading frame 62	NM_020314	NM_020314	RefSeq	Homo sapiens chromosome 16 open reading frame 62 (C16orf62), mRNA.	Coding	chr16	19566737 - 19712485	+	615.34	606.18	453.04	640.16	661.98	778.45	656.07	603	281.16	331.39	274.77	544.44	526.84	479.09	855.12	768.27	1063.1	854.41	969.86	778.63	707.61	-5.59631	-0.396518	6.59675	0.903633	-1.15607	-6.57933	0.267444	-0.907541	-1.17498	0.76824	0.653078	-0.115162	1.20367	0.533093	0.442889	1.70319	1.57252	0.923278
TC16000529.hg.1	C16orf70	chromosome 16 open reading frame 70	NM_025187	NM_025187	RefSeq	Homo sapiens chromosome 16 open reading frame 70 (C16orf70), mRNA.	Coding	chr16	67143866 - 67182442	+	306.9	295.07	267.19	485.98	473.63	535.25	452.57	421.26	194.47	198.6	198.09	444.71	420.45	438.4	456.88	389.82	579.51	463.43	544.02	473.59	518.69	1.97997	-2.30661	8.58209	-7.04392	-5.28415	-6.4679	0.707314	-0.553708	-1.26102	0.106436	0.235041	0.128605	1.63276	0.681267	0.417248	1.07657	1.17694	1.09324
TC16001147.hg.1	C16orf80	chromosome 16 open reading frame 80	NM_013242	NM_013242	RefSeq	Homo sapiens chromosome 16 open reading frame 80 (C16orf80), mRNA.	Coding	chr16	58147492 - 58163325	-	285.92	333.99	246.78	601.24	585.56	828.83	674.75	630.24	324.53	342.49	422.36	634.5	618.37	508.74	540.85	409.92	472.37	363.17	446.68	391.12	337.93	4.20337	-5.82574	1.62894	-4.44412	-2.11863	-6.22359	1.20027	0.331415	-0.868855	-0.404223	-0.585814	-0.181591	2.29783	1.25825	0.547581	0.755643	0.666273	0.88173
TC17001265.hg.1	C17orf103	chromosome 17 open reading frame 103	NM_152914	NM_152914	RefSeq	Homo sapiens chromosome 17 open reading frame 103 (C17orf103), mRNA.	Coding	chr17	21142184 - 21156722	-	336.2	367.37	437.01	374.94	413.8	417.33	418.82	439.94	2622.72	2426.92	2685.53	409.87	422.41	439.79	521.92	372.59	599.23	623.52	632.15	533.21	582.88	-6.85928	10.4576	16.8476	-5.94519	-1.99684	-6.44461	0.126011	2.76899	2.64298	0.292699	0.455848	0.163149	1.09127	6.81629	6.24619	1.22493	1.37159	1.11973
TC17000563.hg.1	C17orf53	chromosome 17 open reading frame 53	NM_024032	NM_024032	RefSeq	Homo sapiens chromosome 17 open reading frame 53 (C17orf53), transcript variant 1, mRNA.	Coding	chr17	42219274 - 42239844	+	119.26	109.64	108.1	596.57	485.07	520.44	475.11	432.79	183.47	174.13	176.59	208.73	247.55	214.49	221.98	175.11	209.61	225.7	115.46	117.32	116.28	12.1398	-0.927944	8.98489	-6.98716	3.75966	2.35901	2.15289	0.665621	-1.48727	-0.106555	-0.938274	-0.83172	4.44718	1.58625	0.356687	0.928803	0.521857	0.561859
TC17000895.hg.1	C17orf99	chromosome 17 open reading frame 99	NM_001163075	NM_001163075	RefSeq	Homo sapiens chromosome 17 open reading frame 99 (C17orf99), mRNA.	Coding	chr17	76142434 - 76162364	+	107.53	124.09	130.6	161.95	149.26	139.33	155.17	154.25	241.2	252.85	165.06	107.86	122.57	120	1126.62	736.72	1393.94	1260.24	316.6	228	249.35	-3.39891	-1.75671	-2.74365	10.6629	3.35648	5.42934	0.335107	0.843407	0.5083	3.23601	1.16802	-2.06799	1.26147	1.79428	1.42237	9.42184	2.24703	0.238492
TC18000167.hg.1	C18orf25	chromosome 18 open reading frame 25	NM_001008239	NM_001008239	RefSeq	Homo sapiens chromosome 18 open reading frame 25 (C18orf25), transcript variant 2, mRNA.	Coding	chr18	43753988 - 43846955	+	500.79	487.74	403.1	537.61	569.47	597.97	600.49	593.51	345.09	340.2	273.37	222.9	200.2	197.52	619.13	602.44	818.9	672.26	883.32	879.67	662.36	-3.65511	-3.53001	4.14071	8.35702	8.152	-5.59268	0.327181	-0.539082	-0.866263	1.70433	1.95589	0.251563	1.25456	0.688209	0.548566	3.25877	3.87956	1.1905
TC18000187.hg.1	C18orf54	chromosome 18 open reading frame 54	NM_173529	NM_173529	RefSeq	Homo sapiens chromosome 18 open reading frame 54 (C18orf54), mRNA.	Coding	chr18	51884955 - 51908404	+	167.43	169.08	95.61	453.47	452.53	493.74	435.32	359.04	155.46	154.98	69.46	463.98	418.58	389.4	347.1	243.25	92.35	177.08	83.84	61.86	67.51	4.44207	-7.29604	3.60328	-3.46557	10.633	-1.72536	1.64697	-0.231206	-1.87817	-1.13343	-2.58495	-1.45152	3.13174	0.851922	0.272028	0.455831	0.166668	0.365635
TC18000102.hg.1	C18orf8	chromosome 18 open reading frame 8	NM_013326	NM_013326	RefSeq	Homo sapiens chromosome 18 open reading frame 8 (C18orf8), transcript variant 1, mRNA.	Coding	chr18	21083462 - 21111771	+	544.84	468.83	471.12	412.33	303.2	401.91	300.93	313.04	820.83	1150.45	956.28	179.2	177.01	146.36	379.09	392.15	472.03	396.99	772.8	637.17	771.92	-2.53377	0.297121	5.93759	6.05941	9.40256	1.87534	-0.526321	0.969217	1.49554	1.29217	2.11843	0.82626	0.694323	1.95778	2.81969	2.44897	4.34222	1.77308
TC19000187.hg.1	C19orf38	chromosome 19 open reading frame 38	NM_001136482	NM_001136482	RefSeq	Homo sapiens chromosome 19 open reading frame 38 (C19orf38), mRNA.	Coding	chr19	10959106 - 10980360	+	248.29	206.54	192.52	75.35	83.28	99.17	92.18	96.09	108.06	103	123.85	86.07	96.62	76.36	121.43	174.08	228.51	115.42	104.2	95.76	109.69	5.92808	0.543476	-4.31187	-2.50997	-5.48205	-4.07471	-1.27302	-0.946795	0.326221	0.838135	0.261806	-0.576329	0.413794	0.518784	1.25372	1.78774	1.19898	0.670668
TC19000431.hg.1	C19orf40	chromosome 19 open reading frame 40	NM_152266	NM_152266	RefSeq	Homo sapiens chromosome 19 open reading frame 40 (C19orf40), mRNA.	Coding	chr19	33463148 - 33467960	+	128.61	133.28	154.65	301.38	319.67	343.52	328.85	287.94	206.2	211.97	216.62	176.86	193.92	196.55	262.34	223.48	287.37	238.37	238.9	226.13	227.57	7.19183	-1.89478	1.40155	-3.02008	-4.28616	-6.32673	1.18953	0.6122	-0.577328	0.414269	0.288968	-0.125301	2.28078	1.52859	0.670204	1.33262	1.22177	0.916813
TC19001754.hg.1	C19orf48	chromosome 19 open reading frame 48	NM_199249	NM_199249	RefSeq	Homo sapiens chromosome 19 open reading frame 48 (C19orf48), mRNA.	Coding	chr19	51300961 - 51307974	-	351.99	299.62	294.21	895.43	991.55	1149.63	999.19	988.09	267.79	354.1	264.74	348.87	397.67	390.65	793.24	574.07	931.46	954.2	312.86	253.73	330.35	10.0644	-7.34847	9.75841	1.32061	-4.5638	3.34909	1.67231	-0.101893	-1.77421	1.07565	-0.34911	-1.42476	3.18726	0.931809	0.292355	2.10767	0.785068	0.372482
TC19000168.hg.1	C19orf66	chromosome 19 open reading frame 66	NM_018381	NM_018381	RefSeq	Homo sapiens chromosome 19 open reading frame 66 (C19orf66), mRNA.	Coding	chr19	10196806 - 10203928	+	445.81	425.87	457.5	355.4	339.34	374.34	363.23	381.25	356.28	353.21	371.6	241.72	238.6	236.3	330.69	305.56	407.71	392.82	512.18	493.09	462.32	-3.47857	-5.3189	-7.50853	-1.14706	5.38717	-2.66979	-0.289242	-0.297775	-0.00853296	0.578403	1.03295	0.454545	0.818332	0.813506	0.994103	1.4932	2.0462	1.37035
TC19001042.hg.1	C19orf77	chromosome 19 open reading frame 77	NM_001136503	NM_001136503	RefSeq	Homo sapiens chromosome 19 open reading frame 77 (C19orf77), mRNA.	Coding	chr19	3474405 - 3480540	-	919.02	1233.35	742.77	84.14	125.49	122.75	173.83	165.13	142	192.5	176.1	352.2	241.94	280.12	80.03	60.52	79.88	87.85	66.72	66.49	78.36	7.63919	6.52502	-6.04418	7.24543	7.59899	-6.53759	-2.86009	-2.48346	0.376627	-1.91492	-2.03383	-0.118916	0.13773	0.178815	1.2983	0.265187	0.244205	0.920879
TC02001938.hg.1	C1D	C1D nuclear receptor corepressor	NM_001190263	NM_001190263	RefSeq	Homo sapiens C1D nuclear receptor corepressor (C1D), transcript variant 3, mRNA.	Coding	chr2	68268262 - 68338080	-	149.87	148.07	139.68	231.23	210.94	283.5	255.58	196.9	324.05	340.37	331.79	162.4	171.82	140.58	263.17	305.03	332.01	303.25	359.65	403.76	296.68	-0.00293581	3.9749	-2.03359	3.09231	3.13586	-5.60818	0.680111	1.18716	0.507047	0.92689	1.15239	0.225496	1.60226	2.27704	1.42114	1.90117	2.22281	1.16918
TC01002521.hg.1	C1orf109	chromosome 1 open reading frame 109	NM_017850	NM_017850	RefSeq	Homo sapiens chromosome 1 open reading frame 109 (C1orf109), mRNA.	Coding	chr1	38147242 - 38157914	-	89.26	103.51	103.16	240.86	196.4	177.06	196.14	180.36	373.52	365.46	324.94	110.7	126.91	111.02	180.31	179.05	214.78	218.79	202.75	175.51	198.27	3.95778	7.23488	2.75503	1.44674	1.14684	-6.82435	1.00089	1.84678	0.845893	0.767052	0.725814	-0.0412382	2.00123	3.59696	1.79738	1.70179	1.65383	0.97182
TC01001476.hg.1	C1orf112	chromosome 1 open reading frame 112	NM_018186	NM_018186	RefSeq	Homo sapiens chromosome 1 open reading frame 112 (C1orf112), mRNA.	Coding	chr1	169631245 - 169823221	+	97.34	87.46	67.8	279	290.15	319.23	275.37	238.61	114.2	132	70.05	131.61	129.2	119.51	212.32	163.64	177.97	136.47	102.71	94.87	84.44	8.24688	-6.83038	3.64883	-4.01447	-2.63675	0.588155	1.74582	0.290467	-1.45535	0.428244	-0.434803	-0.863046	3.35385	1.22304	0.364666	1.34559	0.739795	0.54979
TC01003771.hg.1	C1orf116	chromosome 1 open reading frame 116	NM_001083924	NM_001083924	RefSeq	Homo sapiens chromosome 1 open reading frame 116 (C1orf116), transcript variant 2, mRNA.	Coding	chr1	207191866 - 207206101	-	91.11	92.94	99.17	140.73	152.8	142.99	139.43	122.99	767.24	661	705.27	93	108.93	102.62	255.05	418.82	231.72	184.05	301.97	263.05	216.71	0.561873	11.7413	14.7859	0.822299	4.59154	-6.88222	0.563705	2.91149	2.34779	1.35873	1.34983	-0.00889502	1.47806	7.52396	5.09043	2.56459	2.54882	0.993853
TC01003965.hg.1	C1orf131	chromosome 1 open reading frame 131	NM_152379	NM_152379	RefSeq	Homo sapiens chromosome 1 open reading frame 131 (C1orf131), mRNA.	Coding	chr1	231359509 - 231376933	-	61	58	57.21	151.4	138.31	145.85	129.07	105.59	74.96	91.8	68.51	57.88	59.41	58	114.64	103.99	111.46	101.8	124.21	116.79	115.11	5.24185	-4.70555	0.35756	4.41914	5.43712	-6.05255	1.17969	0.4066	-0.773095	0.884275	1.02189	0.137616	2.26529	1.32556	0.585161	1.84584	2.03058	1.10009
TC01003204.hg.1	C1orf138	chromosome 1 open reading frame 138	BC132992	BC132992	GenBank	Homo sapiens chromosome 1 open reading frame 138, mRNA (cDNA clone MGC:164623 IMAGE:40147014), complete cds.	Coding	chr1	150532678 - 150534591	-	147.88	116.82	139.7	93.34	91.03	84.73	102.19	107.71	210.65	224.57	222.88	139.81	126	115.7	127.74	111.87	166.66	160.03	172.8	203.62	201.22	-1.91527	-1.17517	7.68365	-6.93342	-0.846326	-3.57757	-0.490816	0.709078	1.19989	0.140144	0.598825	0.458681	0.711623	1.63476	2.29723	1.10202	1.51448	1.37428
TC01003911.hg.1	C1orf148	chromosome 1 open reading frame 148	ENST00000366713	ENST00000366713	ENSEMBL	cdna:known chromosome:GRCh37:1:228351787:228353213:-1 gene:ENSG00000203684 gene_biotype:protein_coding transcript_biotype:protein_coding	Coding	chr1	228351787 - 228353213	-	184.83	185.28	191.21	185.56	150.48	127.68	149.91	159.52	458.11	432.91	461.62	152.74	137.98	160.32	206.67	155.8	204.2	235.64	339.8	296.78	413.65	-5.07448	4.60449	8.78213	-4.25576	3.63961	-0.39691	-0.285323	1.26847	1.55379	0.402901	1.20867	0.805766	0.820558	2.40906	2.93588	1.32216	2.31124	1.74807
TC01000978.hg.1	C1orf162	chromosome 1 open reading frame 162	NM_174896	NM_174896	RefSeq	Homo sapiens chromosome 1 open reading frame 162 (C1orf162), mRNA.	Coding	chr1	112016414 - 112021134	+	535.4	550.94	340.96	82.97	68.92	180.28	123.33	154.9	114.29	115.56	101.1	65.97	63.57	60.86	184.4	361.65	274.35	158.95	167.26	208.97	146.41	1.79214	5.26504	-7.49113	3.19789	5.19973	-5.59356	-2.02182	-2.07833	-0.0565099	1.87222	1.44185	-0.430372	0.246247	0.236788	0.961588	3.66095	2.71668	0.742071
TC01003759.hg.1	C1orf186	chromosome 1 open reading frame 186	NM_001007544	NM_001007544	RefSeq	Homo sapiens chromosome 1 open reading frame 186 (C1orf186), mRNA.	Coding	chr1	206238872 - 206306131	-	272.53	295.31	251.42	118.74	109.64	112.95	125.19	136.08	124.99	128.17	134.8	97.11	105.06	106	136.22	113.3	128.46	132.25	91.3	102.98	111.03	6.93217	2.67859	-6.92683	-4.13672	-7.6257	-3.92118	-1.18128	-1.07602	0.105263	0.310012	-0.0169897	-0.327002	0.44096	0.474336	1.07569	1.23972	0.988293	0.797192
TC01001591.hg.1	C1orf21	chromosome 1 open reading frame 21	NM_030806	NM_030806	RefSeq	Homo sapiens chromosome 1 open reading frame 21 (C1orf21), mRNA.	Coding	chr1	184356150 - 184598155	+	254.71	320.42	163.19	92.48	67.34	86.99	98.45	89.86	50.11	55.54	57.95	115.48	108.97	139.36	116.2	81.66	86.95	69.16	92.46	83.13	93	2.5738	4.13892	-0.192999	-4.29666	-3.25203	-6.85053	-1.45735	-2.12257	-0.665227	-0.472485	-0.431582	0.0409035	0.364162	0.229637	0.63059	0.720722	0.741448	1.02876
TC01001604.hg.1	C1orf27	chromosome 1 open reading frame 27	NM_001164245	NM_001164245	RefSeq	Homo sapiens chromosome 1 open reading frame 27 (C1orf27), transcript variant 2, mRNA.	Coding	chr1	186344890 - 186390507	+	579.24	536.48	319.98	296.19	371.72	397.06	357.17	315.47	174.51	177.41	136.42	291.41	237.55	247.54	346.72	368.38	201.63	301.66	416.79	388.95	327.44	-5.2807	1.17829	4.28176	-6.80007	-2.21523	-5.52074	-0.423047	-1.51907	-1.09602	0.203585	0.543731	0.340145	0.745848	0.34891	0.467804	1.15156	1.45774	1.26588
TC01003290.hg.1	C1orf43	chromosome 1 open reading frame 43	NM_001098616	NM_001098616	RefSeq	Homo sapiens chromosome 1 open reading frame 43 (C1orf43), transcript variant 3, mRNA.	Coding	chr1	154179183 - 154193273	-	605.03	585.89	392.56	1054.55	828.96	1137.7	1051.15	991.83	668.59	729.61	622.44	755.08	612.89	670.67	1086.66	1046.87	1276.77	1190.86	1422.35	1409.22	1532.49	0.999512	-5.75817	-0.501858	1.4243	4.65644	-3.4818	0.958863	0.375211	-0.583652	0.760263	1.10232	0.342062	1.94378	1.29703	0.667273	1.6938	2.147	1.26757
TC01001183.hg.1	C1orf51	chromosome 1 open reading frame 51	NM_144697	NM_144697	RefSeq	Homo sapiens chromosome 1 open reading frame 51 (C1orf51), mRNA.	Coding	chr1	150254953 - 150259505	+	67.4	68.64	74.89	131.18	203.77	147.98	173.23	173.56	151.41	160.77	238.68	274.36	221.54	258.05	88.95	106.11	99.44	100.73	122.37	134.05	149.84	4.48107	1.95564	-7.2151	6.99652	1.89351	-2.11313	1.22414	1.35592	0.131776	-1.34401	-0.891281	0.452727	2.33616	2.5596	1.09564	0.393925	0.539135	1.36862
TC01002827.hg.1	C1orf52	chromosome 1 open reading frame 52	NM_198077	NM_198077	RefSeq	Homo sapiens chromosome 1 open reading frame 52 (C1orf52), transcript variant 1, mRNA.	Coding	chr1	85715637 - 85725355	-	532.38	473.01	445.29	345.15	362.69	421.81	365.88	317.91	449.04	536.51	484.73	352.97	300.64	336.1	526.28	438.48	583.28	483.35	906.66	718.47	631.77	-2.81372	-7.54	-2.34678	-0.671392	2.95534	-2.3197	-0.417182	0.0195194	0.436702	0.617575	1.17614	0.558563	0.748886	1.01362	1.35351	1.53429	2.25971	1.4728
TC01003786.hg.1	C1orf74	chromosome 1 open reading frame 74	NM_152485	NM_152485	RefSeq	Homo sapiens chromosome 1 open reading frame 74 (C1orf74), mRNA.	Coding	chr1	209955661 - 209957904	-	93.11	90.19	108.34	403.42	382.03	523.37	381.22	320.88	143.27	101.6	99.87	152.16	166	144.14	288.49	196.39	249.64	213.56	244.35	233.26	230.57	8.97701	-6.74525	6.82002	-1.74051	0.514655	-6.88056	2.03475	0.225382	-1.80937	0.607769	0.617283	0.00951428	4.09753	1.16909	0.285315	1.5239	1.53398	1.00662
TC17001056.hg.1	C1QBP	complement component 1, q subcomponent binding protein	NM_001212	NM_001212	RefSeq	Homo sapiens complement component 1, q subcomponent binding protein (C1QBP), nuclear gene encoding mitochondrial protein, mRNA.	Coding	chr17	5336097 - 5342471	-	822.78	888.46	486.14	2846.69	2259.63	2663.3	2266.09	2057.38	675.54	828.41	759.47	1408.06	1317.46	1108.57	1880.86	1643.84	2021.49	1597.17	853.38	705.48	791.98	4.85633	-7.47212	8.96496	-2.65392	-0.189452	4.95737	1.76145	0.0860646	-1.67539	0.483127	-0.702898	-1.18603	3.39039	1.06147	0.313082	1.39777	0.614337	0.439512
TC05003423.hg.1	C1QTNF3	C1q and tumor necrosis factor related protein 3	NM_030945	NM_030945	RefSeq	Homo sapiens C1q and tumor necrosis factor related protein 3 (C1QTNF3), transcript variant 1, mRNA.	Coding	chr5	34017963 - 34043937	-	202.92	231.49	159.81	71.96	70.76	72.52	74.99	83.59	63.03	70.56	72.86	153.25	147.69	116.06	57.06	55.47	64.06	55.33	55.48	53.72	57.49	6.72407	3.8394	-6.7421	5.57427	5.15714	-6.72492	-1.39163	-1.51133	-0.119702	-1.25345	-1.31279	-0.0593389	0.381135	0.350788	0.920378	0.419443	0.402541	0.959704
TC20000572.hg.1	C20orf194	chromosome 20 open reading frame 194	NM_001009984	NM_001009984	RefSeq	Homo sapiens chromosome 20 open reading frame 194 (C20orf194), mRNA.	Coding	chr20	3229948 - 3388587	-	297.94	393.82	192.47	112.82	127.17	131.84	123.5	108.51	58.06	77.68	52.82	301.03	253.25	268.62	84.77	103.58	62.76	61.75	68.06	83.76	64.57	1.44709	3.36975	2.77474	5.82048	8.44486	-6.76163	-1.23068	-2.18893	-0.958252	-1.84081	-1.93263	-0.0918171	0.426116	0.219313	0.51468	0.279165	0.261951	0.93834
TC20000060.hg.1	C20orf196	chromosome 20 open reading frame 196	NM_152504	NM_152504	RefSeq	Homo sapiens chromosome 20 open reading frame 196 (C20orf196), mRNA.	Coding	chr20	5731039 - 5845020	+	288.42	274.81	323.85	316.52	297	297.7	315.28	305.57	465.35	433.68	407.14	298.33	272.2	298.98	351.78	364.32	619.63	512.8	607.09	728.95	752.18	-7.36479	-2.55651	0.677435	-3.29939	5.51108	-3.23	0.0543073	0.559514	0.505206	0.633546	1.25906	0.625515	1.03836	1.47377	1.41933	1.55137	2.3934	1.54276
TC20000475.hg.1	C20orf197	chromosome 20 open reading frame 197	NM_173644	NM_173644	RefSeq	Homo sapiens chromosome 20 open reading frame 197 (C20orf197), mRNA.	Coding	chr20	58630980 - 58648008	+	85.28	75.86	93.05	213.94	201.53	238.25	254.38	232.22	98.72	84.11	104.49	72.22	75.67	75.68	91.66	111.9	91.75	64.91	54	51.5	75.99	8.30838	-6.87951	7.18143	-6.27185	-5.56143	-3.64436	1.42871	0.175787	-1.25292	0.246801	-0.322897	-0.569698	2.69206	1.12958	0.419598	1.18657	0.799463	0.673758
TC20000538.hg.1	C20orf96	chromosome 20 open reading frame 96	NM_080571	NM_080571	RefSeq	Homo sapiens chromosome 20 open reading frame 96 (C20orf96), transcript variant 2, mRNA.	Coding	chr20	251504 - 271419	-	308.85	336.29	176.77	280.18	209.39	267.52	191.39	199.9	84.99	85.85	76.86	217.28	231.3	233.6	269.99	162.9	167.41	169.18	180.97	136.33	128.06	-7.01318	2.01445	6.34721	-6.15181	-1.68894	-5.37432	-0.217898	-1.67764	-1.45974	-0.274744	-0.631229	-0.356485	0.859817	0.312593	0.363558	0.826597	0.645626	0.781065
TC21000277.hg.1	C21orf15	chromosome 21 open reading frame 15	NR_026755	NR_026755	RefSeq	Homo sapiens chromosome 21 open reading frame 15 (C21orf15), non-coding RNA.	Coding	chr21	15215454 - 15220685	-	95.27	77.87	120.88	82.74	84.87	73.55	82.05	85.23	155.95	183.1	207.66	71.18	77.5	82.59	95.15	71.08	95.76	102.34	124.86	104.79	133.29	-6.0428	-1.35666	6.42873	-6.07339	-0.580549	-3.88055	-0.241445	0.908377	1.14982	0.229714	0.64551	0.415796	0.845898	1.87693	2.21886	1.1726	1.56429	1.33403
TC21000556.hg.1	C21orf58	chromosome 21 open reading frame 58	NM_058180	NM_058180	RefSeq	Homo sapiens chromosome 21 open reading frame 58 (C21orf58), mRNA.	Coding	chr21	47720095 - 47743789	-	169.77	170.32	193.84	231.1	197.5	167.7	183.85	199.88	404.65	363.01	403.01	153.13	171.47	160.8	211.35	187.04	215.04	218.08	192.24	191.72	210.05	-6.87923	3.02938	4.67671	-3.24909	-4.37091	-6.67842	0.133885	1.1336	0.999717	0.360451	0.291554	-0.0688968	1.09724	2.19406	1.99961	1.28383	1.22396	0.953367
TC21000479.hg.1	C2CD2	C2 calcium-dependent domain containing 2	NM_015500	NM_015500	RefSeq	Homo sapiens C2 calcium-dependent domain containing 2 (C2CD2), transcript variant 1, mRNA.	Coding	chr21	43305219 - 43373999	-	227.49	213.85	195.85	167.55	170.78	155.71	158.72	171.63	138.33	125.25	138.3	213.98	239.66	201.81	92.9	100.21	107.86	108.27	117.72	121.93	129.09	-2.3776	-1.2625	-3.29016	5.40945	2.50148	-4.42282	-0.363775	-0.663809	-0.300034	-1.09368	-0.827224	0.266454	0.777129	0.63121	0.812233	0.468565	0.563613	1.20285
TC12001303.hg.1	C2CD5	C2 calcium-dependent domain containing 5	NM_014802	NM_014802	RefSeq	Homo sapiens C2 calcium-dependent domain containing 5 (C2CD5), mRNA.	Coding	chr12	22601517 - 22697480	-	398.77	482.03	356.1	513.36	452.19	561.5	544.93	429.69	196.11	219.13	105.69	308.39	255.53	230.21	431.84	390.88	279.94	316.67	321.7	314.65	286.28	-5.46758	-0.997431	3.2107	-4.77438	-6.15757	-6.1695	0.28279	-1.30456	-1.58735	0.412597	0.225231	-0.187367	1.21655	0.404845	0.332783	1.33108	1.16896	0.878207
TC02004924.hg.1	C2orf42	chromosome 2 open reading frame 42	NM_017880	NM_017880	RefSeq	Homo sapiens chromosome 2 open reading frame 42 (C2orf42), mRNA.	Coding	chr2	70377012 - 70418203	-	209.53	191.6	172.62	241.46	299.91	280.89	262.9	262.76	237.97	228.21	209.18	166.87	175.72	163.28	276.18	271.12	323.36	283.15	416.85	401.67	330.18	-1.16414	-6.24592	-4.70021	2.53668	4.81292	-3.08137	0.495964	0.237678	-0.258287	0.771695	1.17648	0.404785	1.41026	1.17909	0.83608	1.70727	2.26025	1.32389
TC02001627.hg.1	C2orf43	chromosome 2 open reading frame 43	NM_021925	NM_021925	RefSeq	Homo sapiens chromosome 2 open reading frame 43 (C2orf43), mRNA.	Coding	chr2	20883803 - 21022882	-	161.21	151.35	92.15	243.79	282.94	318.93	266.22	216.49	87.6	86.88	58.04	144.1	131.91	129.1	257.9	297.06	335.52	249.91	143.65	147.66	107.23	-0.104296	-3.82888	6.92355	3.97277	-7.60031	2.69138	1.00763	-0.782556	-1.79019	1.06964	-0.0365225	-1.10616	2.01061	0.581336	0.289135	2.09891	0.975002	0.464528
TC02001643.hg.1	C2orf44	chromosome 2 open reading frame 44	NM_001142319	NM_001142319	RefSeq	Homo sapiens chromosome 2 open reading frame 44 (C2orf44), transcript variant 2, mRNA.	Coding	chr2	24252206 - 24272445	-	127.29	151.07	137.08	395.61	357.13	399.77	365.81	371.12	165.25	163.42	127.5	265.7	303.29	221.45	396.87	297.9	342.93	304.11	557.77	448.23	509.36	10.0043	-7.2048	8.00619	-4.86349	1.30996	-1.26399	1.45042	0.128459	-1.32196	0.350675	0.945039	0.594365	2.73287	1.09313	0.399992	1.27516	1.92524	1.50981
TC02000646.hg.1	C2orf49	chromosome 2 open reading frame 49	NM_024093	NM_024093	RefSeq	Homo sapiens chromosome 2 open reading frame 49 (C2orf49), mRNA.	Coding	chr2	105953816 - 105965668	+	377.07	348.93	216.12	476.75	469.7	512.79	535.35	445.21	288.53	315.55	272.59	223.85	194.58	204.59	386.7	367.33	380.18	430.44	551.35	491.79	508.62	-2.25386	-7.49829	3.10689	3.99998	6.81383	-2.36328	0.673794	-0.0654267	-0.739221	0.913319	1.31732	0.404003	1.59526	0.955663	0.599063	1.88337	2.49203	1.32317
TC02002045.hg.1	C2orf68	chromosome 2 open reading frame 68	NM_001013649	NM_001013649	RefSeq	Homo sapiens chromosome 2 open reading frame 68 (C2orf68), mRNA.	Coding	chr2	85832376 - 85839189	-	640.79	671.71	558.18	524.36	541.11	587.27	551.03	558.9	387.22	417.57	448.23	450.15	431.61	437.25	667.15	604.78	817.46	684.26	904.93	966.49	790.78	-6.03943	-2.50671	-1.3953	0.0146863	4.10392	-3.97988	-0.171095	-0.576337	-0.405241	0.648831	1.00841	0.359584	0.888168	0.670665	0.75511	1.5679	2.0117	1.28306
TC03000466.hg.1	C3orf38	chromosome 3 open reading frame 38	NM_173824	NM_173824	RefSeq	Homo sapiens chromosome 3 open reading frame 38 (C3orf38), mRNA.	Coding	chr3	88198893 - 88217879	+	391.76	356.06	265.4	229.67	270.69	324.89	288.88	248.67	181.92	229.6	128.06	185.02	155.57	154.99	310.18	333.36	278.42	276.09	439.89	387.7	309.86	-5.73181	-2.4932	-3.00749	2.54889	2.95642	-4.58443	-0.300581	-0.930337	-0.629756	0.859007	1.18876	0.329753	0.811925	0.524736	0.646286	1.81379	2.27957	1.2568
TC03000781.hg.1	C3orf58	chromosome 3 open reading frame 58	NM_001134470	NM_001134470	RefSeq	Homo sapiens chromosome 3 open reading frame 58 (C3orf58), transcript variant 2, mRNA.	Coding	chr3	143690640 - 143767561	+	190.39	186.83	140.7	217.96	247.74	252.06	237.75	241.37	1291.45	1708.96	1280.25	302.11	286.7	320.44	292.64	319.33	186.43	170.61	454.92	357.51	317.86	-2.12833	9.61608	14.3012	-5.88672	-5.59099	-3.59723	0.483034	3.047	2.56397	-0.374846	0.299106	0.673951	1.39768	8.26494	5.91333	0.771188	1.23038	1.59544
TC03003384.hg.1	C3orf62	chromosome 3 open reading frame 62	NM_198562	NM_198562	RefSeq	Homo sapiens chromosome 3 open reading frame 62 (C3orf62), mRNA.	Coding	chr3	49306030 - 49314508	-	186.72	149.67	150.98	233.4	186.27	221.62	208.94	217.35	287.02	326.57	236.63	122.2	114.35	104.16	150.52	173.07	204.75	190.16	281.86	294.03	371.8	-3.13456	-1.41145	-3.45	-0.433538	5.76652	0.598281	0.39794	0.798053	0.400113	0.655096	1.46799	0.812893	1.31762	1.73875	1.31961	1.57472	2.76636	1.75673
TC03000872.hg.1	C3orf80	chromosome 3 open reading frame 80	NM_001168214	NM_001168214	RefSeq	Homo sapiens chromosome 3 open reading frame 80 (C3orf80), mRNA.	Coding	chr3	159943423 - 159946000	+	311.76	414.07	160.46	84.02	55.92	133.41	93.5	76.19	36.83	39.13	36.63	36.26	26.64	36.37	34.06	28.23	31.15	32.51	28.2	32.6	30.66	-0.0716896	4.63617	0.118109	-7.26058	-7.33479	-6.79968	-1.69014	-2.87204	-1.1819	-0.0602182	-0.105932	-0.0457142	0.309896	0.136593	0.440771	0.959119	0.929204	0.96881
TC6_mcf_hap5000068.hg.1	C4B	NULL	OTTHUMT00000312398	OTTHUMT00000312398	Havana transcript	cdna:all chromosome:VEGA52:6-MCF:3238984:3239010:1 Gene:OTTHUMG00000149562	Coding	chr6_mcf_hap5	3329646 - 3329672	+	73.74	105.72	188.31	102.08	107.55	117.66	118.1	115.28	237.58	195.71	276.39	138.91	158.03	95.38	114.43	95.75	149.62	181.51	139.45	112.82	132.95	-7.54893	-3.37879	4.82483	-7.34939	-7.63891	-6.86397	-0.0217292	1.04332	1.06505	0.0379212	-0.000484353	-0.0384056	0.985051	2.06096	2.09224	1.02663	0.999664	0.97373
TC04001478.hg.1	C4orf21	chromosome 4 open reading frame 21	NM_018392	NM_018392	RefSeq	Homo sapiens chromosome 4 open reading frame 21 (C4orf21), mRNA.	Coding	chr4	113460489 - 113558151	-	81.21	75.7	63.71	298.7	316.48	315.01	298.86	259.74	145.88	192.03	70.02	123.32	101.39	102.74	228.19	208.76	98.94	140.24	62.21	50.5	42.73	11.7561	-5.05968	-0.709429	-5.20303	1.84692	1.42724	2.02132	0.774756	-1.24657	0.560711	-1.08614	-1.64685	4.05955	1.7109	0.42145	1.475	0.471019	0.319336
TC04001726.hg.1	C4orf27	chromosome 4 open reading frame 27	NM_017867	NM_017867	RefSeq	Homo sapiens chromosome 4 open reading frame 27 (C4orf27), mRNA.	Coding	chr4	170650616 - 170679104	-	83.56	106.6	76.63	243.69	217.74	245.11	201.48	167.99	86.98	118.55	72.67	124.31	116.25	99.34	175.99	147.03	112.72	131.3	130.81	143.67	123.87	3.99203	-7.52449	2.73407	-5.56998	-5.87742	-6.748	1.27566	0.04487	-1.23079	0.31043	0.23248	-0.0779508	2.4211	1.03159	0.426084	1.24008	1.17485	0.947402
TC04000647.hg.1	C4orf29	chromosome 4 open reading frame 29	NM_001039717	NM_001039717	RefSeq	Homo sapiens chromosome 4 open reading frame 29 (C4orf29), mRNA.	Coding	chr4	128886435 - 128960866	+	390.29	390.38	275.88	382.51	408.12	478.9	457.83	414.02	345.03	358.06	308.18	218.79	197.43	192.85	524.06	441.95	473.39	417.84	415.81	367.93	313.33	-5.43456	-7.50916	-3.49643	5.94542	1.23192	-4.12097	0.295923	-0.04759	-0.343513	1.19044	0.841557	-0.348886	1.22767	0.967551	0.78812	2.28223	1.79198	0.78519
TC04000653.hg.1	C4orf33	chromosome 4 open reading frame 33	NM_001099783	NM_001099783	RefSeq	Homo sapiens chromosome 4 open reading frame 33 (C4orf33), transcript variant 2, mRNA.	Coding	chr4	130014472 - 130034487	+	105.09	111.15	73.31	112.98	134.67	154.88	133.7	130.93	84.7	81.19	60.79	54.15	47.52	37.8	149.04	127.53	97.24	111.28	107.98	79.34	51.78	-3.65764	-6.18516	1.21725	3.72682	-4.22743	-3.80608	0.483483	-0.344834	-0.828317	1.38072	0.729751	-0.650971	1.39812	0.787399	0.563186	2.60399	1.65835	0.636852
TC19000677.hg.1	C5AR2	complement component 5a receptor 2	NM_018485	NM_018485	RefSeq	Homo sapiens complement component 5a receptor 2 (C5AR2), transcript variant 2, mRNA.	Coding	chr19	47835404 - 47845272	+	141.85	116.71	116.03	345.14	643.98	383.41	515.46	601.76	170.4	189.41	225.83	87.55	76.11	69.94	103.79	130.82	144.32	114.36	105.69	89.51	93.24	5.35165	-2.57266	1.69898	-0.984818	-4.94885	-4.22198	1.9597	0.641294	-1.3184	0.658184	0.306818	-0.351366	3.8898	1.55973	0.400979	1.57809	1.23698	0.783842
TC05000134.hg.1	C5orf22	chromosome 5 open reading frame 22	NM_018356	NM_018356	RefSeq	Homo sapiens chromosome 5 open reading frame 22 (C5orf22), mRNA.	Coding	chr5	31532373 - 31555165	+	261.29	261.53	141.78	529.13	466.51	624.63	522.92	397.72	476.62	474.41	410.66	305.12	235.79	231.53	561.97	582	576.49	594.76	905	689.72	605.97	0.648013	-1.52666	-6.9131	5.38238	3.69793	-4.65322	1.23728	1.08688	-0.150402	1.18009	1.5017	0.321613	2.35754	2.12414	0.900999	2.2659	2.83176	1.24973
TC05001319.hg.1	C5orf34	chromosome 5 open reading frame 34	NM_198566	NM_198566	RefSeq	Homo sapiens chromosome 5 open reading frame 34 (C5orf34), mRNA.	Coding	chr5	43486803 - 43515273	-	48.91	50.81	30.19	130.58	131.37	174.21	142.65	109.53	64.78	73.67	40.98	59.56	57.12	56.76	106.75	80.18	54.58	76.47	43.46	34.64	32.15	4.51205	-6.11375	1.51991	-5.19699	-0.671225	0.147078	1.69013	0.460744	-1.22939	0.419597	-0.665423	-1.08502	3.22686	1.37625	0.426499	1.33755	0.630504	0.471386
TC05001274.hg.1	C5orf42	chromosome 5 open reading frame 42	NM_023073	NM_023073	RefSeq	Homo sapiens chromosome 5 open reading frame 42 (C5orf42), mRNA.	Coding	chr5	37106330 - 37249530	-	242.73	349.23	142.84	94.32	89.43	97.07	85.6	77.73	240.69	208.16	159.36	174.68	141.45	146.2	69.43	85.46	39.13	53.37	43.95	54.79	40.99	0.863184	-7.31107	4.47351	0.944427	6.72299	-5.7721	-1.37455	-0.200257	1.17429	-1.3708	-1.73123	-0.360429	0.385672	0.870395	2.25683	0.386677	0.301195	0.778933
TC05000189.hg.1	C5orf51	chromosome 5 open reading frame 51	NM_175921	NM_175921	RefSeq	Homo sapiens chromosome 5 open reading frame 51 (C5orf51), mRNA.	Coding	chr5	41904290 - 41921738	+	580.97	601.02	425.44	1308.56	1542.66	1458.44	1344	1225.69	982.8	940.7	818.78	920.08	795.58	875.72	1129.69	1264.78	1023.63	1282.76	1232.87	1145.62	1219.98	6.04085	-1.6635	0.214309	-2.6781	-1.5634	-6.83756	1.37257	0.783092	-0.589483	0.440789	0.475518	0.0347292	2.58932	1.72082	0.664581	1.35735	1.39042	1.02436
TC05000636.hg.1	C5orf56	chromosome 5 open reading frame 56	NR_045116	NR_045116	RefSeq	Homo sapiens chromosome 5 open reading frame 56 (C5orf56), non-coding RNA.	Coding	chr5	131746328 - 131822549	+	242.93	244.55	289.03	120.26	104.37	112.5	113.02	121.18	189.37	210.4	172.6	94.85	104.89	98.38	117.97	123.15	166.91	156.17	162.65	182.42	186.92	7.33059	-4.21878	2.97912	-3.06995	2.77393	-4.55922	-1.17699	-0.440038	0.736955	0.490578	0.834141	0.343562	0.442272	0.737115	1.66665	1.40501	1.78279	1.26889
TC05001747.hg.1	C5orf63	chromosome 5 open reading frame 63	NM_001164478	NM_001164478	RefSeq	Homo sapiens chromosome 5 open reading frame 63 (C5orf63), transcript variant 2, mRNA.	Coding	chr5	126378250 - 126409184	-	196.65	218.96	194.36	330.27	299.75	313.61	313.87	270.15	210.07	264.05	166.67	88.3	101.46	100.05	251.5	178.02	249.04	271.56	134.8	121.93	151.35	0.768427	-7.51262	-2.48418	4.09711	-2.25307	-0.239726	0.586385	0.0478823	-0.538502	1.28269	0.490882	-0.791807	1.50148	1.03375	0.688485	2.43292	1.4053	0.57762
TC06001659.hg.1	C6orf106	chromosome 6 open reading frame 106	NM_022758	NM_022758	RefSeq	Homo sapiens chromosome 6 open reading frame 106 (C6orf106), transcript variant 2, mRNA.	Coding	chr6	34555065 - 34664636	-	1262.69	1260.76	945.29	1120.21	1398.07	1434.24	1197.29	1175	1607.17	1660.19	1613.35	749.97	748.34	673.24	1017.09	1229.38	1176.72	1241.82	1686.98	1764.26	1416.03	-7.01252	-3.78627	-3.16835	1.01299	4.66511	-2.20269	0.135444	0.505436	0.369992	0.685447	1.15983	0.474385	1.09843	1.41955	1.29235	1.6082	2.23431	1.38933
TC06000854.hg.1	C6orf203	chromosome 6 open reading frame 203	NM_001142468	NM_001142468	RefSeq	Homo sapiens chromosome 6 open reading frame 203 (C6orf203), transcript variant 2, mRNA.	Coding	chr6	107349407 - 107372547	+	76.96	85.82	57.5	188.66	135.76	196.99	157.86	135.92	58.32	85.34	53.36	93.98	90.81	70.04	133.57	117.97	123.42	97.11	154.8	128.71	117.75	1.9984	-7.22291	2.98526	-3.44982	-1.9066	-6.11041	1.15287	-0.172004	-1.32488	0.476788	0.657552	0.180765	2.22356	0.887609	0.399183	1.39164	1.5774	1.13348
TC06001102.hg.1	C6orf211	chromosome 6 open reading frame 211	NM_024573	NM_024573	RefSeq	Homo sapiens chromosome 6 open reading frame 211 (C6orf211), mRNA.	Coding	chr6	151773422 - 151791236	+	69.32	83.98	75.02	181.33	184.86	253.36	195.86	167.45	79.21	123.5	68.22	192.9	180.57	231.49	236.32	295.17	198.46	200.86	260.38	210.93	230.31	5.55672	-7.09487	1.11444	-6.59451	-6.29865	-6.87343	1.35836	0.203908	-1.15445	0.195545	0.216533	0.0209884	2.56393	1.15181	0.449238	1.14516	1.16194	1.01465
TC06000610.hg.1	C6orf223	chromosome 6 open reading frame 223	NM_001171992	NM_001171992	RefSeq	Homo sapiens chromosome 6 open reading frame 223 (C6orf223), transcript variant 2, mRNA.	Coding	chr6	43968317 - 43973694	+	70.82	59.88	88.64	163.19	371.12	299.44	279.43	280.93	172.43	153.92	131.68	70.87	82.41	79.22	74.29	63.52	85.88	75.85	64.87	75.08	89.42	3.75337	0.277349	-2.5921	-7.26231	-7.61319	-6.86645	1.90121	1.07227	-0.828938	-0.0548238	-0.0290938	0.02573	3.73527	2.10275	0.562943	0.962712	0.980036	1.01799
TC06000382.hg.1	C6orf25	chromosome 6 open reading frame 25	NM_025260	NM_025260	RefSeq	Homo sapiens chromosome 6 open reading frame 25 (C6orf25), transcript variant 1, mRNA.	Coding	chr6	31686371 - 31694491	+	430.93	470.3	288.11	145.13	152.26	179.16	221.31	211.23	179.12	173.32	219.43	313.66	326.56	363.75	422.23	542.47	297.83	276.11	124.27	125.57	172.8	0.675308	-0.845849	-7.37114	-7.10365	3.53196	1.34519	-1.11388	-1.03318	0.0807055	0.149494	-1.26281	-1.4123	0.462049	0.488633	1.05754	1.10918	0.416732	0.375712
TC06001533.hg.1	C6orf47	chromosome 6 open reading frame 47	NM_021184	NM_021184	RefSeq	Homo sapiens chromosome 6 open reading frame 47 (C6orf47), mRNA.	Coding	chr6	31626075 - 31628549	-	116.25	116.37	151.54	179.83	165.37	193.72	134.38	138.98	126.96	156.91	130.46	137.45	138.84	115.03	157.84	179.25	172.22	164.61	380.79	309.99	283.63	-5.25673	-7.298	-6.24553	-3.34149	4.33454	2.9157	0.340284	0.11409	-0.226194	0.372822	1.3103	0.937474	1.26601	1.08229	0.854887	1.29488	2.47992	1.91517
TC6_dbb_hap3000151.hg.1	C6orf47	chromosome 6 open reading frame 47	NM_021184	NM_021184	RefSeq	Homo sapiens chromosome 6 open reading frame 47 (C6orf47), mRNA.	Coding	chr6_dbb_hap3	2911654 - 2914128	-	74.12	100.11	100.1	119.34	100.8	128.69	89.15	81.04	74.3	83.67	86.23	95.46	85.12	70.94	104.36	120.15	117.48	115.28	277.19	207.56	202.94	-7.00128	-7.08263	-5.37202	-2.76024	4.03805	2.87759	0.17531	-0.156828	-0.332138	0.455921	1.44675	0.990828	1.12921	0.896995	0.794359	1.37166	2.72593	1.98733
TC6_mann_hap4000139.hg.1	C6orf47	chromosome 6 open reading frame 47	NM_021184	NM_021184	RefSeq	Homo sapiens chromosome 6 open reading frame 47 (C6orf47), mRNA.	Coding	chr6_mann_hap4	2968964 - 2971439	-	107.06	115.64	128.16	132.58	126.58	144.26	105.83	108.69	88.81	101.65	105.45	97.57	99.21	71.97	117.72	140.39	132.79	127.73	309.51	244.15	201.86	-7.36833	-6.21118	-4.69851	-2.16231	3.03156	1.52522	0.0735083	-0.245681	-0.319189	0.545583	1.48419	0.938609	1.05227	0.843418	0.80152	1.45961	2.7976	1.91668
TC6_mcf_hap5000139.hg.1	C6orf47	chromosome 6 open reading frame 47	NM_021184	NM_021184	RefSeq	Homo sapiens chromosome 6 open reading frame 47 (C6orf47), mRNA.	Coding	chr6_mcf_hap5	3005755 - 3008229	-	74.51	94.82	95.68	111.7	98.67	123.37	85.28	77.6	71.04	81.57	79.83	91.13	82.17	65.26	100.42	115.51	112.27	108.73	274.3	199.55	194.8	-7.05608	-6.85189	-5.22278	-2.86371	3.58578	2.74423	0.157856	-0.182414	-0.34027	0.469796	1.48252	1.01272	1.11563	0.881227	0.789893	1.38491	2.79436	2.01771
TC6_qbl_hap6000154.hg.1	C6orf47	chromosome 6 open reading frame 47	NM_021184	NM_021184	RefSeq	Homo sapiens chromosome 6 open reading frame 47 (C6orf47), mRNA.	Coding	chr6_qbl_hap6	2919712 - 2922186	-	74.51	94.82	95.68	111.7	98.67	123.37	85.28	77.6	71.04	81.57	79.83	91.13	82.17	65.26	100.42	115.51	112.27	108.73	274.3	199.55	194.8	-7.05608	-6.85189	-5.22278	-2.86371	3.58578	2.74423	0.157856	-0.182414	-0.34027	0.469796	1.48252	1.01272	1.11563	0.881227	0.789893	1.38491	2.79436	2.01771
TC6_ssto_hap7000134.hg.1	C6orf47	chromosome 6 open reading frame 47	NM_021184	NM_021184	RefSeq	Homo sapiens chromosome 6 open reading frame 47 (C6orf47), mRNA.	Coding	chr6_ssto_hap7	2956873 - 2959347	-	74.51	94.82	95.68	111.7	98.67	123.37	85.28	77.6	71.04	81.57	79.83	91.13	82.17	65.26	100.42	115.51	112.27	108.73	274.3	199.55	194.8	-7.05608	-6.85189	-5.22278	-2.86371	3.58578	2.74423	0.157856	-0.182414	-0.34027	0.469796	1.48252	1.01272	1.11563	0.881227	0.789893	1.38491	2.79436	2.01771
TC06001328.hg.1	C6orf62	chromosome 6 open reading frame 62	NM_030939	NM_030939	RefSeq	Homo sapiens chromosome 6 open reading frame 62 (C6orf62), mRNA.	Coding	chr6	24705089 - 24721064	-	784.74	719.87	522.72	688.98	770.83	709.9	669.05	700.14	1247.97	1381.58	1431.94	460.21	385.01	443.53	717.61	748.64	799.35	665.11	990.85	946.7	771.48	-7.32543	0.111987	6.06724	1.94646	3.09377	-4.55922	0.0863198	1.02122	0.934903	0.771233	1.06766	0.296428	1.06166	2.02964	1.91176	1.70673	2.09603	1.2281
TC06001195.hg.1	C6orf70	chromosome 6 open reading frame 70	NM_018341	NM_018341	RefSeq	Homo sapiens chromosome 6 open reading frame 70 (C6orf70), mRNA.	Coding	chr6	170151721 - 170181680	+	249.4	249.87	202.53	207.6	213.14	240.04	218.98	181.77	94.11	116.97	82.76	154.31	153.43	138.62	224.42	203.96	229.52	198.53	260.89	246.23	194.07	-6.84375	2.09565	4.5237	-0.751381	-1.13484	-6.47424	-0.138899	-1.26407	-1.12517	0.5241	0.641826	0.117726	0.908212	0.416368	0.458448	1.43804	1.5603	1.08502
TC06000536.hg.1	C6orf89	chromosome 6 open reading frame 89	NM_152734	NM_152734	RefSeq	Homo sapiens chromosome 6 open reading frame 89 (C6orf89), mRNA.	Coding	chr6	36839646 - 36896740	+	275.14	264.52	207.42	635.09	629.53	710.53	652.99	534.4	717.47	698.05	569.69	213.7	208.13	183.92	592.76	615.61	956.07	939.45	1014.07	1118.85	961.03	6.37017	3.32691	-7.35918	5.94167	11.6013	-4.52645	1.34966	1.41344	0.0637861	1.90888	2.35282	0.443938	2.54851	2.66372	1.04521	3.75518	5.10822	1.36031
TC07003354.hg.1	C7orf25	chromosome 7 open reading frame 25	NM_001099858	NM_001099858	RefSeq	Homo sapiens chromosome 7 open reading frame 25 (C7orf25), transcript variant 1, mRNA.	Coding	chr7	42948872 - 42952151	-	117.99	109.08	105.55	145.23	121.42	166.42	146.37	135.87	111.41	124.64	122.68	93.36	92.96	90.81	163.33	140.2	147.07	133.96	231.29	218.2	190.35	-3.68305	-7.21578	-5.26241	1.11539	5.76984	-1.00585	0.361678	0.108856	-0.252822	0.657902	1.20251	0.544607	1.28492	1.07837	0.839253	1.57779	2.3014	1.45862
TC07000192.hg.1	C7orf41	chromosome 7 open reading frame 41	NM_152793	NM_152793	RefSeq	Homo sapiens chromosome 7 open reading frame 41 (C7orf41), mRNA.	Coding	chr7	30174426 - 30202381	+	983.8	1108.04	638.7	351.84	347.74	318.71	276.45	292.14	660.57	767.29	740.02	193.97	182.62	167.31	636.38	883.12	986	786.28	2006.02	2002.74	1655.81	4.36369	-6.5436	6.72858	9.24822	14.1555	3.23809	-1.48804	-0.297465	1.19058	2.16655	3.37748	1.21093	0.356496	0.813681	2.28244	4.48948	10.3925	2.31487
TC07003369.hg.1	C7orf61	chromosome 7 open reading frame 61	NM_001004323	NM_001004323	RefSeq	Homo sapiens chromosome 7 open reading frame 61 (C7orf61), mRNA.	Coding	chr7	100054238 - 100061894	-	69.37	66.95	89.82	85.9	83.08	72.52	77.86	80.19	195.12	174.74	204.76	73.62	76.48	71.95	87.87	74.14	83.65	103.7	102.73	94.57	125.86	-7.21022	3.28772	8.66813	-5.83458	-2.08076	-5.01427	0.094491	1.35495	1.26046	0.228691	0.531247	0.302556	1.06769	2.55789	2.39572	1.17177	1.44518	1.23333
TC07000844.hg.1	C7orf73	chromosome 7 open reading frame 73	NM_001130929	NM_001130929	RefSeq	Homo sapiens chromosome 7 open reading frame 73 (C7orf73), nuclear gene encoding mitochondrial protein, mRNA.	Coding	chr7	135347221 - 135378166	+	458.16	503.44	304.37	457.08	395.71	461.06	478.28	498.97	1430.13	1528.24	1478.18	378.24	357.99	371	497.76	403.47	509	482.91	569.39	575.15	597.58	-7.09966	4.35025	11.6151	-3.73133	1.59077	-4.21009	0.147231	1.84138	1.69414	0.353286	0.653949	0.300663	1.10744	3.58351	3.23585	1.27747	1.57347	1.23171
TC08001444.hg.1	C8orf37	chromosome 8 open reading frame 37	NM_177965	NM_177965	RefSeq	Homo sapiens chromosome 8 open reading frame 37 (C8orf37), mRNA.	Coding	chr8	96257141 - 96281462	-	126.54	134.58	87.49	140.03	185.83	261.11	199.18	174.14	42.32	57.63	35.12	151.84	107.75	137.22	164.31	129.61	81.45	96.7	77.04	72.15	68.76	-2.95775	0.563546	6.40961	-6.94223	0.633041	-3.36988	0.71999	-1.37353	-2.09352	-0.202367	-0.851446	-0.649079	1.64717	0.385947	0.234309	0.869123	0.554229	0.637687
TC08002606.hg.1	C8orf44	chromosome 8 open reading frame 44	NM_019607	NM_019607	RefSeq	Homo sapiens chromosome 8 open reading frame 44 (C8orf44), mRNA.	Coding	chr8	67579787 - 67597799	+	159.31	201.04	130.45	140.39	130.76	127.6	121.96	125.28	128.78	143.24	120.96	94.48	92.71	87.78	120.92	133.58	138.95	141.64	216.55	195.1	169.96	-5.0503	-6.22208	-7.49442	-0.282043	4.09168	-1.26134	-0.319695	-0.301648	0.0180469	0.543524	1.07442	0.530899	0.801239	0.811325	1.01259	1.45753	2.10588	1.44483
TC08001378.hg.1	C8orf59	chromosome 8 open reading frame 59	NM_001099670	NM_001099670	RefSeq	Homo sapiens chromosome 8 open reading frame 59 (C8orf59), transcript variant 1, mRNA.	Coding	chr8	86126288 - 86132650	-	262.64	242.44	158.22	232.13	247.69	295.86	283.09	232.18	92.14	107.85	93.56	132.71	138.35	136.88	308	264.9	142.79	270.41	277.06	248.1	237.52	-6.44254	0.0229771	7.99646	-2.92673	3.60474	-6.787	0.250095	-1.14592	-1.39601	0.801185	0.899886	0.098701	1.18929	0.451902	0.379977	1.74253	1.86592	1.07081
TC08002618.hg.1	C8orf76	chromosome 8 open reading frame 76	NM_032847	NM_032847	RefSeq	Homo sapiens chromosome 8 open reading frame 76 (C8orf76), mRNA.	Coding	chr8	124232196 - 124253638	-	178.89	141.77	133.09	259.58	224.52	298.01	238.71	216.88	144.96	175.95	148.64	148.67	137.6	134.79	254.91	235.34	301.2	247.43	319.47	282.34	295.84	-0.256834	-7.48733	-0.0348498	3.01084	5.3566	-5.50268	0.713099	0.0558719	-0.657227	0.88285	1.09154	0.208691	1.63932	1.03949	0.634096	1.84401	2.13102	1.15564
TC09001400.hg.1	C9orf156	chromosome 9 open reading frame 156	NM_016481	NM_016481	RefSeq	Homo sapiens chromosome 9 open reading frame 156 (C9orf156), mRNA.	Coding	chr9	100666771 - 100684852	-	200.02	173.62	176.02	154.75	151.28	157.87	136.28	133.4	149.51	219.12	151.96	78.98	72.01	73.04	139.9	128.81	163.57	131.51	175.89	163.95	170.37	-3.73395	-7.3878	-6.21771	3.28875	6.52329	-4.58096	-0.32096	-0.0987207	0.222239	0.911151	1.188	0.276853	0.800537	0.933861	1.16654	1.88055	2.27837	1.21155
TC09000756.hg.1	C9orf171	chromosome 9 open reading frame 171	NM_207417	NM_207417	RefSeq	Homo sapiens chromosome 9 open reading frame 171 (C9orf171), mRNA.	Coding	chr9	135285430 - 135448704	+	58.5	53.39	68.64	103.38	89.13	86.91	110.36	89.37	372.01	339.91	523.01	59.51	69.38	62.75	254.99	175.52	304.39	240.51	329.96	290.04	242.61	0.210019	8.22289	9.59906	6.78088	9.19835	-5.96454	0.672499	2.75635	2.08385	1.90803	2.1619	0.253871	1.59383	6.75686	4.23938	3.75296	4.47504	1.1924
TC09001217.hg.1	C9orf40	chromosome 9 open reading frame 40	NM_017998	NM_017998	RefSeq	Homo sapiens chromosome 9 open reading frame 40 (C9orf40), mRNA.	Coding	chr9	77561497 - 77567802	-	61.79	63.26	56.52	363.62	356.68	394.08	338.84	283.84	377.99	332.46	284.67	131.07	133.76	107.07	315.29	246.99	271.39	269.86	176.77	134.21	96.38	13.5234	9.14804	-7.36588	4.74907	-7.51962	0.700045	2.51437	2.44639	-0.0679734	1.15558	0.0948776	-1.0607	5.71346	5.45051	0.953977	2.22774	1.06797	0.479398
TC09001218.hg.1	C9orf41	chromosome 9 open reading frame 41	NM_152420	NM_152420	RefSeq	Homo sapiens chromosome 9 open reading frame 41 (C9orf41), mRNA.	Coding	chr9	77595936 - 77643339	-	257.78	266.18	133.72	684.05	635.32	735.45	760.76	609.65	770.37	1038.99	687.39	244.08	188.33	182.51	437.02	391.59	261.32	356.26	217.49	160.08	111.71	3.86696	1.97924	-5.8392	-1.35296	-6.32263	-0.122896	1.70521	1.96868	0.26347	0.806084	-0.369697	-1.17578	3.26076	3.91409	1.20036	1.74846	0.773945	0.442644
TC09001283.hg.1	C9orf64	chromosome 9 open reading frame 64	NM_032307	NM_032307	RefSeq	Homo sapiens chromosome 9 open reading frame 64 (C9orf64), mRNA.	Coding	chr9	86553226 - 86571901	-	69.48	68.98	93.04	240.89	289.03	258.65	271.54	237.23	154.99	151.36	107.29	65.12	63.62	73.89	267.89	93.44	144.19	93.66	209.2	86.38	107.63	9.22236	-2.03063	2.35013	-3.49337	-3.78463	-6.83222	1.75999	0.832277	-0.927718	1.00858	0.889185	-0.119396	3.38697	1.78049	0.525689	2.01193	1.85213	0.920573
TC09000990.hg.1	C9orf72	chromosome 9 open reading frame 72	NM_145005	NM_145005	RefSeq	Homo sapiens chromosome 9 open reading frame 72 (C9orf72), transcript variant 1, mRNA.	Coding	chr9	27546543 - 27573864	-	442.92	421.02	502.54	135.11	169.51	215.29	170.03	159.39	119.08	194.88	132.15	170.88	141.41	134.8	190.47	212.54	159.61	158.2	278.46	229.39	249.72	5.83317	3.23784	-6.81252	-5.67112	0.407608	-2.5422	-1.43536	-1.64449	-0.209129	0.270504	0.763965	0.493462	0.369754	0.319859	0.865059	1.20623	1.69815	1.40782
TC09001655.hg.1	C9orf78	chromosome 9 open reading frame 78	NM_016520	NM_016520	RefSeq	Homo sapiens chromosome 9 open reading frame 78 (C9orf78), mRNA.	Coding	chr9	132589564 - 132598142	-	744.92	726.28	575.4	830.97	533.39	821.76	732.74	625.44	1435.57	1827.07	1320.17	263.01	235.08	216.45	467.7	529.93	651.61	635.36	896.48	874.64	937.55	-7.51209	1.21562	2.13152	4.52285	9.99314	-0.370514	0.0446499	1.1585	1.11385	1.25331	1.92652	0.67321	1.03143	2.23225	2.16422	2.38387	3.80137	1.59462
TC09000442.hg.1	C9orf89	chromosome 9 open reading frame 89	NM_032310	NM_032310	RefSeq	Homo sapiens chromosome 9 open reading frame 89 (C9orf89), mRNA.	Coding	chr9	95858450 - 95875565	+	471.45	510.39	428.62	201.67	205.25	219.2	212.4	237.68	260.69	221.46	276.47	238.21	238.56	227.91	237.87	223.85	266.98	244.46	263.93	237.24	279.88	6.98313	0.39178	-5.35316	-7.25189	-6.65326	-6.51643	-1.12598	-0.8973	0.228682	0.0480755	0.14542	0.0973447	0.45819	0.536891	1.17176	1.03388	1.10605	1.0698
TC09000585.hg.1	C9orf91	chromosome 9 open reading frame 91	NM_153045	NM_153045	RefSeq	Homo sapiens chromosome 9 open reading frame 91 (C9orf91), mRNA.	Coding	chr9	117373486 - 117408703	+	359.92	409.7	352.45	172.67	154.62	146.37	147.67	178.22	171.96	164.67	179.57	179.38	188.81	186.67	183.31	198.53	209.08	216.24	154.44	202.22	156.32	7.14148	2.97285	-6.90559	-6.66266	-7.12194	-5.24979	-1.22741	-1.11782	0.109586	0.123268	-0.124323	-0.247591	0.427084	0.460789	1.07892	1.0892	0.917434	0.842302
TC08001381.hg.1	CA1	carbonic anhydrase I	NM_001164830	NM_001164830	RefSeq	Homo sapiens carbonic anhydrase I (CA1), transcript variant 5, mRNA.	Coding	chr8	86239837 - 86291243	-	70.03	45.33	20.78	571.68	569.24	512.88	701.7	796.25	2506.5	2574.31	1394.03	21.1	20.37	21.32	415.29	507.45	387.65	685.17	310.38	330.75	339.23	7.92187	7.9883	4.05958	14.5793	16.9309	-3.23208	3.94477	5.68569	1.74091	4.53878	3.96398	-0.574804	15.3991	51.4709	3.34247	23.2439	15.6054	0.671378
TC19001689.hg.1	CA11	carbonic anhydrase XI	NM_001217	NM_001217	RefSeq	Homo sapiens carbonic anhydrase XI (CA11), mRNA.	Coding	chr19	49141272 - 49149451	-	122.4	129.3	137.62	122.47	135.52	126.96	125.49	142.68	152.83	158.56	185.33	144.51	168.36	154.69	133.33	223.17	147.68	150.63	465.56	711.48	619.09	-7.54878	-5.08108	-3.32237	-7.32684	6.60619	5.15429	0.00879409	0.348012	0.339218	0.0442908	1.92261	1.87832	1.00611	1.27281	1.26507	1.03118	3.79109	3.67647
TC08000531.hg.1	CA2	carbonic anhydrase II	NM_000067	NM_000067	RefSeq	Homo sapiens carbonic anhydrase II (CA2), mRNA.	Coding	chr8	86376081 - 86393722	+	46.57	48.3	43.22	831.39	826.34	821.89	857.97	939.95	1471.05	1649.67	1128.4	164.61	161.51	154.97	170.97	183.16	154.29	213.62	134.12	106.87	107.35	20.1746	14.4211	0.602886	-6.54176	-2.50411	-1.08856	4.21583	4.92725	0.711419	0.160997	-0.473654	-0.63465	18.582	30.4263	1.63741	1.11806	0.720139	0.644097
TC0X002313.hg.1	CA5B	carbonic anhydrase VB, mitochondrial	NM_007220	NM_007220	RefSeq	Homo sapiens carbonic anhydrase VB, mitochondrial (CA5B), nuclear gene encoding mitochondrial protein, mRNA.	Coding	chrX	15756393 - 15805748	+	349.24	420.53	237.15	102.98	123.03	122.98	133.77	154.45	67.03	73.7	73.38	120.89	118.35	112.85	95.37	101.8	98.48	117.27	125.89	117.75	135.96	2.84233	5.42691	1.81138	-5.9719	-7.06516	-4.28418	-1.37007	-2.19538	-0.825314	-0.189117	0.106637	0.295754	0.386872	0.218335	0.564359	0.877143	1.07672	1.22753
TC08001253.hg.1	CA8	carbonic anhydrase VIII	NM_004056	NM_004056	RefSeq	Homo sapiens carbonic anhydrase VIII (CA8), mRNA.	Coding	chr8	61099906 - 61193971	-	29.85	60.2	39.76	356	443.58	335.87	399.89	399.37	416.82	575.45	280.27	125.84	96.33	87.38	208.15	192.88	198.22	203.39	388.61	295.87	212.38	10.8144	5.6366	-7.42698	2.72663	1.5588	-3.49859	3.21425	3.29263	0.0783834	0.976495	1.50897	0.532475	9.28081	9.799	1.05583	1.96768	2.84607	1.44641
TC02001379.hg.1	CAB39	calcium binding protein 39	NM_001130849	NM_001130849	RefSeq	Homo sapiens calcium binding protein 39 (CAB39), transcript variant 2, mRNA.	Coding	chr2	231577557 - 231685790	+	567.63	604.53	353.91	790.27	771.19	938.65	766.55	715.6	656.88	894.29	525.07	334.6	273.44	256.88	679.52	835.18	671.32	681.05	809.75	860.16	710.61	-2.31129	-6.05823	-6.46926	5.66729	5.75752	-6.19326	0.679461	0.448245	-0.231216	1.31709	1.46546	0.148372	1.60154	1.36438	0.851916	2.49163	2.76152	1.10832
TC01000725.hg.1	CACHD1	cache domain containing 1	NM_020925	NM_020925	RefSeq	Homo sapiens cache domain containing 1 (CACHD1), mRNA.	Coding	chr1	64936428 - 65158741	+	112.09	129.63	81.3	32.23	32.39	34.13	34.58	33.48	42.17	41.32	51.43	515.92	654.28	774.65	99.78	76.03	57.39	51.2	47.17	79.89	78.25	7.62763	0.963818	-1.71175	9.2097	8.3282	-6.86514	-1.66441	-1.24017	0.424243	-3.21823	-3.26414	-0.0459072	0.315473	0.423324	1.34187	0.107452	0.104087	0.96868
TC02000168.hg.1	CAD	carbamoyl-phosphate synthetase 2, aspartate transcarbamylase, and dihydroorotase	NM_004341	NM_004341	RefSeq	Homo sapiens carbamoyl-phosphate synthetase 2, aspartate transcarbamylase, and dihydroorotase (CAD), mRNA.	Coding	chr2	27440258 - 27466660	+	238.95	227.28	211.1	808.43	629.04	575.48	493.83	439.05	160.33	190	161.2	333.25	385.03	325.38	352.98	278.48	301.11	323.22	183.3	186.97	210.43	3.19089	-4.37596	5.98339	-6.5897	2.23441	0.832663	1.35325	-0.407737	-1.76099	-0.149575	-0.844449	-0.694874	2.55487	0.753805	0.295046	0.901516	0.556923	0.617763
TC11002316.hg.1	CADM1	cell adhesion molecule 1	NM_001098517	NM_001098517	RefSeq	Homo sapiens cell adhesion molecule 1 (CADM1), transcript variant 2, mRNA.	Coding	chr11	115039951 - 115375283	-	28.2	28.55	39.28	27.96	31.98	28.87	28.96	31.39	40.35	40.65	45.64	147.49	223.16	273.91	39.18	64.02	34.67	36.44	50.34	61.55	36.16	-7.29778	-5.01749	0.0309425	5.02546	3.35047	-6.53924	-0.0860992	0.414381	0.50048	-2.30243	-2.11011	0.192324	0.942066	1.33273	1.41468	0.202721	0.23163	1.1426
TC12001554.hg.1	CALCOCO1	calcium binding and coiled-coil domain 1	NM_001143682	NM_001143682	RefSeq	Homo sapiens calcium binding and coiled-coil domain 1 (CALCOCO1), transcript variant 2, mRNA.	Coding	chr12	54104902 - 54121529	-	355.46	383.17	384.52	211.59	344.66	218.74	216.38	237.6	1323.55	1277.34	1728.78	198.97	209.62	201.47	488.43	583.92	767.44	828.62	1062.1	1100.7	815.49	-2.23242	6.66869	10.2348	5.34177	9.85144	-3.36431	-0.632024	1.93412	2.56615	1.68254	2.27532	0.592783	0.645271	3.82145	5.92225	3.20993	4.84106	1.50815
TC17000631.hg.1	CALCOCO2	calcium binding and coiled-coil domain 2	NM_005831	NM_005831	RefSeq	Homo sapiens calcium binding and coiled-coil domain 2 (CALCOCO2), transcript variant 3, mRNA.	Coding	chr17	46902123 - 46943884	+	561.7	645.38	415.49	226.95	240.78	247.86	250.6	235.62	518.32	622.22	559.36	128.93	123.51	123.2	295.98	294.67	360.39	381.88	422.03	431.4	381.55	4.1938	-7.43096	8.85043	6.85285	9.69666	-4.47896	-1.14729	0.0867608	1.23406	1.40275	1.71534	0.312595	0.451471	1.06198	2.35227	2.64405	3.28374	1.24194
TC02002605.hg.1	CALCRL	calcitonin receptor-like	NM_005795	NM_005795	RefSeq	Homo sapiens calcitonin receptor-like (CALCRL), transcript variant 1, mRNA.	Coding	chr2	188207849 - 188313187	-	145.98	149.92	71.45	11	10.6	13.6	11.95	11.34	10.99	12.85	12.73	1186.9	715.82	722.15	28.16	22.64	11.07	10.47	18.16	13.89	10.03	9.93158	6.7002	-7.34395	10.6493	12.6765	-6.55889	-3.3162	-3.25485	0.0613429	-5.68758	-5.96256	-0.274982	0.100398	0.104759	1.04344	0.019403	0.0160358	0.826461
TC07000838.hg.1	CALD1	caldesmon 1	NM_004342	NM_004342	RefSeq	Homo sapiens caldesmon 1 (CALD1), transcript variant 2, mRNA.	Coding	chr7	134429003 - 134655480	+	18.1	23.6	16.47	14.17	14.48	14.39	14.62	14.97	18.26	18.95	20.16	193.92	215.51	237.18	47.1	97.97	27.07	22.7	30.89	56.96	23.95	-3.37219	-7.54934	-1.00247	0.796245	4.53531	-6.74282	-0.399809	-0.00407895	0.39573	-2.38813	-2.62596	-0.237825	0.757959	0.997177	1.31561	0.19103	0.161998	0.848023
TC14000554.hg.1	CALM1	calmodulin 1 (phosphorylase kinase, delta)	NM_006888	NM_006888	RefSeq	Homo sapiens calmodulin 1 (phosphorylase kinase, delta) (CALM1), mRNA.	Coding	chr14	90863327 - 90874619	+	1056.69	1062.13	1065.81	1066.86	1007.12	1325.27	1148.83	1011.21	223.36	425.04	225.16	1958.51	1611.14	1544.76	1119.81	1245.36	801.64	677.42	1255.56	1395.37	1241.17	-7.39776	3.00833	5.96839	-1.75693	-3.82497	-4.49002	0.0590739	-1.93544	-1.99452	-0.861999	-0.388181	0.473818	1.0418	0.261441	0.250952	0.55019	0.764093	1.38878
TC07000782.hg.1	CALU	calumenin	NM_001130674	NM_001130674	RefSeq	Homo sapiens calumenin (CALU), transcript variant 2, mRNA.	Coding	chr7	128379346 - 128413477	+	783.56	863.09	414.89	841.7	1029.72	1339.88	1133.43	1069.17	251.39	370.98	215.44	1926.77	1617.47	1807.68	1312.17	1827.85	1204.92	1022.11	1307.75	1312.14	825.92	-3.84232	-1.99132	6.67155	-4.78774	-3.0595	-6.35867	0.709751	-1.26791	-1.97766	-0.440707	-0.66366	-0.222953	1.63552	0.415261	0.253901	0.736774	0.631275	0.85681
TC10000093.hg.1	CAMK1D	calcium/calmodulin-dependent protein kinase ID	NM_020397	NM_020397	RefSeq	Homo sapiens calcium/calmodulin-dependent protein kinase ID (CAMK1D), transcript variant 1, mRNA.	Coding	chr10	12391481 - 12877545	+	908.32	966.53	701.68	206.85	259.46	253.99	217.46	197.25	412.44	287.74	532.32	134.39	121.84	127.35	235.78	305.4	387.08	364.36	495.51	484.98	388.9	9.0528	-1.32674	-1.24833	3.52792	8.5015	-3.63845	-1.91501	-1.09519	0.819819	1.31313	1.82868	0.515545	0.265169	0.468073	1.76518	2.4848	3.55211	1.42953
TC04001486.hg.1	CAMK2D	calcium/calmodulin-dependent protein kinase II delta	NM_172127	NM_172127	RefSeq	Homo sapiens calcium/calmodulin-dependent protein kinase II delta (CAMK2D), transcript variant 1, mRNA.	Coding	chr4	114372188 - 114683083	-	152.31	150.48	303.33	17.17	19.06	17.62	18.67	19.85	23.61	23.69	24.32	181.04	187.11	273.22	148.96	198.49	139.82	124.35	303.16	272.5	230.5	10.7648	6.4124	-1.87177	-4.63787	-5.81374	-0.374547	-3.37092	-2.99915	0.371771	-0.479594	0.346948	0.826542	0.0966614	0.125074	1.29394	0.717179	1.27187	1.77343
TC01002314.hg.1	CAMK2N1	calcium/calmodulin-dependent protein kinase II inhibitor 1	NM_018584	NM_018584	RefSeq	Homo sapiens calcium/calmodulin-dependent protein kinase II inhibitor 1 (CAMK2N1), mRNA.	Coding	chr1	20808884 - 20812728	-	79.19	77.89	110.57	76.56	83.45	74.65	85.25	80.72	125.46	111	117.77	189.97	297.05	274.63	117.89	110.01	91.31	104.67	202.18	148.94	157.43	-6.94955	-5.00137	1.1542	3.08374	-4.03118	-0.656988	-0.137427	0.421966	0.559394	-1.24055	-0.569628	0.670918	0.909139	1.33975	1.47365	0.423212	0.67379	1.59209
TC12000595.hg.1	CAND1	cullin-associated and neddylation-dissociated 1	NM_018448	NM_018448	RefSeq	Homo sapiens cullin-associated and neddylation-dissociated 1 (CAND1), mRNA.	Coding	chr12	67663061 - 67713731	+	536.48	510.57	389.79	812.14	802.11	958.64	841.18	776.74	235.57	310.87	168.82	737.37	558.73	574.48	850.26	805.37	652.11	710.99	588.61	489.87	378.18	1.65633	-1.68636	6.96433	-5.54646	-5.60698	-1.81039	0.817163	-1.03679	-1.85396	0.279193	-0.372671	-0.651864	1.76194	0.48741	0.276633	1.21352	0.772351	0.636458
TC05001050.hg.1	CANX	calnexin	NM_001024649	NM_001024649	RefSeq	Homo sapiens calnexin (CANX), transcript variant 2, mRNA.	Coding	chr5	179105629 - 179158639	+	2967.82	3133.89	2406.17	3817.2	3763.84	3677.76	3524.32	3524.13	1444.8	2015.92	1294.86	3548.91	3386.2	3721.07	3232.11	4006.87	3270.46	3005.08	2906.89	2786.29	3089.03	-3.0388	-1.8667	5.14912	-7.13852	-4.50198	-5.68463	0.376933	-0.856331	-1.23326	-0.0796247	-0.279262	-0.199637	1.29858	0.552356	0.425354	0.946304	0.824013	0.87077
TC01000504.hg.1	CAP1	CAP, adenylate cyclase-associated protein 1 (yeast)	NM_001105530	NM_001105530	RefSeq	Homo sapiens CAP, adenylate cyclase-associated protein 1 (yeast) (CAP1), transcript variant 2, mRNA.	Coding	chr1	40505905 - 40538321	+	963.72	1166.81	880.7	934.05	1184.09	1312.65	1169.99	1283.78	533.95	539.67	398.69	1417.19	1283.09	1159.29	1224.38	1583.58	1241.15	937.93	1249.66	1274.84	991.16	-6.18938	0.252805	4.85884	-7.28161	-7.06186	-6.78916	0.229619	-1.0359	-1.26552	-0.0650147	-0.138952	-0.0739371	1.17253	0.48771	0.415948	0.955936	0.908179	0.950042
TC01001838.hg.1	CAPN2	calpain 2, (m/II) large subunit	NM_001146068	NM_001146068	RefSeq	Homo sapiens calpain 2, (m/II) large subunit (CAPN2), transcript variant 2, mRNA.	Coding	chr1	223889295 - 223963720	+	376.7	403.01	381.53	168.19	190.22	159.22	147.9	157.39	145.17	152.75	128.09	715.76	719.11	846.1	345.18	490.46	259.97	285.26	1382.3	1542.06	1176.35	7.61554	5.23669	-5.74929	0.919172	1.00655	5.46889	-1.23846	-1.44998	-0.211525	-1.17915	0.841838	2.02098	0.423825	0.366025	0.863624	0.441613	1.79233	4.0586
TC15002793.hg.1	CAPN3	calpain 3, (p94)	NM_024344	NM_024344	RefSeq	Homo sapiens calpain 3, (p94) (CAPN3), transcript variant 2, mRNA.	Coding	chr15	42640301 - 42704515	+	242.91	275.5	342.75	98.2	94.99	97.13	90.14	101.02	93.32	88.59	99.09	100.67	118.99	115.87	96.98	128.22	103.54	94.57	90.9	106.51	106.24	8.65386	4.73109	-7.40115	-7.13862	-6.84629	-6.78886	-1.56204	-1.60245	-0.0404072	-0.0866546	-0.144104	-0.0574498	0.338672	0.329318	0.97238	0.941704	0.904941	0.960961
TC11000827.hg.1	CAPN5	calpain 5	NM_004055	NM_004055	RefSeq	Homo sapiens calpain 5 (CAPN5), mRNA.	Coding	chr11	76777979 - 76837201	+	159.41	157.08	223	184.93	241.53	189.83	212.58	226.43	439.13	412.99	528.21	312.25	373.18	342.82	201.03	174.18	205.07	211.45	210.95	229.18	221.98	-6.15921	2.34271	5.06965	2.08725	0.287482	-5.90772	0.243097	1.36686	1.12376	-0.792236	-0.632071	0.160165	1.18353	2.57909	2.17915	0.577449	0.64525	1.11741
TC03000092.hg.1	CAPN7	calpain 7	NM_014296	NM_014296	RefSeq	Homo sapiens calpain 7 (CAPN7), mRNA.	Coding	chr3	15247659 - 15294425	+	415.39	426.23	305.53	411.93	326.92	421.78	351.54	283.73	319.94	418.27	329.02	270.56	226.89	262.12	359.27	422.69	330.89	371.63	677.22	643.43	585.29	-7.38265	-7.39146	-7.51185	-1.27633	6.21115	1.75459	-0.0899305	-0.0990005	-0.00906996	0.550165	1.3288	0.778631	0.939568	0.93368	0.993733	1.46425	2.51193	1.7155
TC11000324.hg.1	CAPRIN1	cell cycle associated protein 1	NM_005898	NM_005898	RefSeq	Homo sapiens cell cycle associated protein 1 (CAPRIN1), transcript variant 1, mRNA.	Coding	chr11	34073230 - 34124157	+	2188.11	2258.58	1745.82	2686.66	2731.37	2770.31	2672.34	2490.17	875.02	1127.5	721.33	2310.04	2025.47	1984.68	2146.4	2076.09	2074.36	1892.87	1713.45	1623.01	1380.46	-3.04866	0.749523	7.84132	-7.29201	-3.2772	-2.98607	0.379631	-1.19992	-1.57955	-0.0394363	-0.424785	-0.385349	1.30101	0.435299	0.334586	0.973035	0.74495	0.765594
TC12001355.hg.1	CAPRIN2	caprin family member 2	NM_001002259	NM_001002259	RefSeq	Homo sapiens caprin family member 2 (CAPRIN2), transcript variant 1, mRNA.	Coding	chr12	30862486 - 30907448	-	511.31	433.6	351.65	567.48	902.02	752.51	757.83	608.62	531.75	870.91	773.71	245.18	272.46	296.85	81.89	97.46	59.39	47.47	192.22	199.85	198.28	-1.78399	-3.46311	-7.51348	4.69264	-2.03557	2.47948	0.72847	0.733454	0.00498375	-1.97453	-0.460135	1.5144	1.65688	1.66261	1.00346	0.254452	0.726918	2.8568
TC01000990.hg.1	CAPZA1	capping protein (actin filament) muscle Z-line, alpha 1	NM_006135	NM_006135	RefSeq	Homo sapiens capping protein (actin filament) muscle Z-line, alpha 1 (CAPZA1), mRNA.	Coding	chr1	113161795 - 113214241	+	1756.64	1707.71	1574.79	1884.79	2064.92	2460.76	2340.24	2208.59	984.26	1068.14	702.14	1819.21	1448.45	1522.38	1772.28	2144.79	1764.56	1555.57	1646.4	1385.11	1248.62	-3.17449	-0.975484	4.62736	-6.51342	-6.89545	-4.48477	0.379195	-0.892666	-1.27186	0.177749	-0.164834	-0.342582	1.30062	0.538618	0.414125	1.13112	0.892031	0.788629
TC02001194.hg.1	CARF	calcium responsive transcription factor	NM_001104586	NM_001104586	RefSeq	Homo sapiens amyotrophic lateral sclerosis 2 (juvenile) chromosome region, candidate 8 (ALS2CR8), mRNA.	Coding	chr2	203776937 - 203851060	+	328.52	312.26	161.54	85.44	90.75	93.17	94.29	84.09	78.96	93.64	62.6	79.03	67.61	67.92	146.38	137.39	120.65	127.07	279.05	233.21	178.38	2.87063	0.83604	-6.17923	3.20653	4.98164	-0.308875	-1.51099	-1.72067	-0.209673	0.893549	1.66647	0.772924	0.35087	0.303409	0.864733	1.85774	3.17438	1.70873
TC16000851.hg.1	CARHSP1	calcium regulated heat stable protein 1, 24kDa	NM_014316	NM_014316	RefSeq	Homo sapiens calcium regulated heat stable protein 1, 24kDa (CARHSP1), transcript variant 1, mRNA.	Coding	chr16	8946799 - 8962866	-	221.19	229.09	261.61	580.67	579.01	673.73	561.28	681.3	405	429.41	333.93	656.75	723.37	625.73	472.81	418.56	628.03	547.68	716.54	548.39	684.18	8.12035	-1.56954	0.598916	-4.47972	-7.56028	-4.92839	1.37322	0.710402	-0.662823	-0.385824	-0.048331	0.337493	2.59049	1.63626	0.631641	0.765342	0.967054	1.26356
TC19000188.hg.1	CARM1	coactivator-associated arginine methyltransferase 1	NM_199141	NM_199141	RefSeq	Homo sapiens coactivator-associated arginine methyltransferase 1 (CARM1), mRNA.	Coding	chr19	10982253 - 11033448	+	585.57	629.32	571.49	1361.22	1068.88	1340.49	1156.5	993.69	1545.56	1380.49	1837.77	1102.82	1325.5	1104.24	817.65	665.07	774.43	865.83	889.48	792.58	612.93	3.51525	4.0983	-3.7642	-1.05177	-2.2539	-6.84664	0.982019	1.40623	0.42421	-0.594139	-0.633777	-0.0396384	1.97523	2.65043	1.34184	0.66244	0.644487	0.972899
TC11001289.hg.1	CARS	cysteinyl-tRNA synthetase	NM_001014437	NM_001014437	RefSeq	Homo sapiens cysteinyl-tRNA synthetase (CARS), transcript variant 3, mRNA.	Coding	chr11	3022152 - 3078843	-	150.31	148.46	180.23	249.87	244.59	266.19	226.46	215.32	493.84	606.85	496.46	155.97	169.82	183.71	322.51	279.16	398.96	371.82	373.3	330	315.14	0.0311399	5.88355	6.38253	2.5764	3.63714	-6.88208	0.592663	1.7364	1.14374	1.00442	0.998696	-0.00572301	1.50803	3.33203	2.20953	2.00614	1.99819	0.996041
TC13000876.hg.1	CARS2	cysteinyl-tRNA synthetase 2, mitochondrial (putative)	NM_024537	NM_024537	RefSeq	Homo sapiens cysteinyl-tRNA synthetase 2, mitochondrial (putative) (CARS2), nuclear gene encoding mitochondrial protein, mRNA.	Coding	chr13	111290133 - 111365950	-	358.12	328.72	351.89	426.36	368.43	426.01	362.71	368.48	188.65	202.15	182.87	285.06	290.44	250.27	333.84	295.41	366.28	291.12	286.96	276.55	371.37	-6.14065	0.971746	6.38286	-5.80362	-6.8384	-6.81164	0.170142	-0.856823	-1.02696	0.221445	0.169419	-0.0520267	1.12517	0.552167	0.490741	1.1659	1.12461	0.96458
TC15000290.hg.1	CASC5	cancer susceptibility candidate 5	NM_144508	NM_144508	RefSeq	Homo sapiens cancer susceptibility candidate 5 (CASC5), transcript variant 2, mRNA.	Coding	chr15	40886218 - 40956540	+	107.06	100	53.91	887.04	866.29	906.35	785.07	691.91	790.69	698.08	393.41	371.78	295.72	273.9	612.59	614.7	189.37	469.76	85.78	68.09	53.34	10.5694	3.95389	-5.23708	-6.51839	6.4126	2.78606	3.30578	2.85183	-0.453952	0.459541	-2.19827	-2.65781	9.88872	7.21916	0.73004	1.3751	0.217899	0.15846
TC07000561.hg.1	CASD1	CAS1 domain containing 1	NM_022900	NM_022900	RefSeq	Homo sapiens CAS1 domain containing 1 (CASD1), mRNA.	Coding	chr7	94138531 - 94186331	+	577.66	637.86	402.85	152.69	164.97	207.02	164.07	173.23	38.7	50.16	27.7	420.75	360.07	379.69	223.35	260.54	156.44	176.83	182.99	146.34	116.22	6.10719	8.92895	8.37657	0.310447	3.48986	-4.6871	-1.62665	-3.81024	-2.18359	-0.946492	-1.40271	-0.456213	0.323839	0.0712857	0.220127	0.518893	0.378219	0.728897
TC0X000969.hg.1	CASK	calcium/calmodulin-dependent serine protein kinase (MAGUK family)	NM_001126054	NM_001126054	RefSeq	Homo sapiens calcium/calmodulin-dependent serine protein kinase (MAGUK family) (CASK), transcript variant 2, mRNA.	Coding	chrX	41374187 - 41782716	-	199.23	187.01	220.35	80.06	82.99	135.09	92.02	86.58	43.53	64.11	42.23	702.14	659.5	1200.33	246.66	326.49	122.53	105.67	326.07	299.53	174.43	1.9271	5.71454	-0.680557	0.796964	0.440052	-5.96611	-1.10921	-2.04077	-0.931561	-2.19393	-1.67599	0.517944	0.463549	0.243034	0.524291	0.218555	0.312952	1.43191
TC07000932.hg.1	CASP2	caspase 2, apoptosis-related cysteine peptidase	NM_032982	NM_032982	RefSeq	Homo sapiens caspase 2, apoptosis-related cysteine peptidase (CASP2), transcript variant 1, mRNA.	Coding	chr7	142985308 - 143004789	+	2149.48	2268.94	1538.13	1207.33	1496.48	1166.58	1135.29	1173.92	321.45	336.41	252.64	1117.98	1177.38	1148.62	1049.63	1055.22	1036.24	970.61	698.73	635.81	507.66	-1.2747	8.02617	10.7774	-6.09344	1.69718	0.993481	-0.671047	-2.70036	-2.02931	-0.159855	-0.914989	-0.755134	0.628051	0.153855	0.244972	0.895115	0.530348	0.592492
TC11002246.hg.1	CASP4	caspase 4, apoptosis-related cysteine peptidase	NM_001225	NM_001225	RefSeq	Homo sapiens caspase 4, apoptosis-related cysteine peptidase (CASP4), transcript variant alpha, mRNA.	Coding	chr11	104813593 - 104840163	-	275.85	288.16	199.22	151.66	161.35	206.95	181.41	178.02	38.81	53.34	41.48	35.52	36.39	30.93	53.84	65.46	32.49	32.07	28.57	33.13	27.87	-2.99864	7.31881	10.069	-6.27101	-6.2138	-4.6164	-0.52205	-2.50895	-1.9869	0.356401	-0.199943	-0.556344	0.696381	0.175684	0.252281	1.28023	0.870585	0.680023
TC04001464.hg.1	CASP6	caspase 6, apoptosis-related cysteine peptidase	NM_001226	NM_001226	RefSeq	Homo sapiens caspase 6, apoptosis-related cysteine peptidase (CASP6), transcript variant alpha, mRNA.	Coding	chr4	110609785 - 110624739	-	296.55	315.43	154.45	305.35	264.9	315.84	307.82	275.26	80.8	82.86	76.04	215.95	178.47	185.6	153.66	175.95	98.88	98.51	137.32	129.58	127.96	-6.70242	0.97215	12.9593	-4.09237	-0.954053	-6.8558	0.267352	-1.60891	-1.87626	-0.596942	-0.550499	0.0464426	1.2036	0.327846	0.272388	0.661154	0.682784	1.03272
TC02001177.hg.1	CASP8	caspase 8, apoptosis-related cysteine peptidase	NM_001080124	NM_001080124	RefSeq	Homo sapiens caspase 8, apoptosis-related cysteine peptidase (CASP8), transcript variant F, mRNA.	Coding	chr2	202098166 - 202152434	+	826.59	761.58	629.91	326.05	359.79	413.3	374.86	393.55	150.52	208.22	145.28	119.21	102.51	105.53	164.59	226.86	151.93	161.69	248.48	229.85	159.78	3.84129	6.27364	4.60348	-1.21982	-0.0397977	-5.90463	-0.980637	-2.14814	-1.1675	0.677021	0.940995	0.263974	0.506756	0.225604	0.445192	1.59884	1.91985	1.20078
TC06000800.hg.1	CASP8AP2	caspase 8 associated protein 2	NM_001137667	NM_001137667	RefSeq	Homo sapiens caspase 8 associated protein 2 (CASP8AP2), transcript variant 2, mRNA.	Coding	chr6	90539619 - 90584155	+	215.07	230.82	189.33	529.28	558.05	579.55	559.92	571.09	345.47	388.95	166.7	283.68	250.91	243.97	432.17	377.5	132.74	315.21	363.87	372.18	314.32	9.66744	-6.50503	-1.50389	-7.25388	-2.88042	-6.5231	1.40617	0.417641	-0.988526	0.150535	0.431173	0.280638	2.65032	1.33574	0.503992	1.10998	1.34833	1.21473
TC11000327.hg.1	CAT	catalase	NM_001752	NM_001752	RefSeq	Homo sapiens catalase (CAT), mRNA.	Coding	chr11	34460472 - 34493609	+	1550.65	1748	1173.18	2114.12	2048.61	1944.68	2039.16	1960.32	3562.04	3601.82	3088.78	304.56	270.56	242.65	664.97	904.92	1305.92	1149.1	627.04	603.03	649.48	-2.91205	1.58115	4.03335	4.52583	5.33165	-3.24414	0.458326	1.21315	0.754829	1.84461	1.20617	-0.638436	1.37395	2.31844	1.68743	3.59156	2.30725	0.642409
TC16000528.hg.1	CBFB	core-binding factor, beta subunit	NM_001755	NM_001755	RefSeq	Homo sapiens core-binding factor, beta subunit (CBFB), transcript variant 2, mRNA.	Coding	chr16	67063050 - 67134961	+	1307.52	1394.91	947.58	869.43	865.26	1060.83	925.06	1099.65	114.21	160.37	94.54	833.15	773.95	733.72	574.25	667.43	435.4	410.65	790.38	671.25	465.55	-5.33793	8.46587	12.3842	-2.86032	-6.1882	-5.96637	-0.323267	-3.32101	-2.99774	-0.606879	-0.312571	0.294308	0.799258	0.100064	0.125196	0.656616	0.805205	1.2263
TC11001089.hg.1	CBL	Cbl proto-oncogene, E3 ubiquitin protein ligase	NM_005188	NM_005188	RefSeq	Homo sapiens Cbl proto-oncogene, E3 ubiquitin protein ligase (CBL), mRNA.	Coding	chr11	119076752 - 119178859	+	639.7	833.08	666.21	181.95	213.42	220.03	153.43	211.86	72.95	91.98	75.2	1289.91	1076.38	1105.08	440.62	783.54	434.89	334.51	617.74	660.25	583.16	8.39177	10.8002	5.25542	0.0632631	2.79452	-5.62877	-1.86482	-3.15288	-1.28807	-1.28474	-0.896496	0.388241	0.274558	0.112431	0.409499	0.410446	0.53719	1.3088
TC14000977.hg.1	CBLN3	cerebellin 3 precursor	NM_001039771	NM_001039771	RefSeq	Homo sapiens cerebellin 3 precursor (CBLN3), mRNA.	Coding	chr14	24895738 - 24900160	-	142.12	125.46	227.97	130.44	139.09	113.84	123.22	137.12	252.25	214.05	321.66	116.81	144.68	131.89	136.29	108.64	134.3	132.44	116.5	128.06	148.11	-6.02357	-4.30238	3.20637	-7.31906	-7.63832	-6.85144	-0.313776	0.698386	1.01216	-0.0361965	-0.00418185	0.0320146	0.804533	1.62269	2.01693	0.975223	0.997106	1.02244
TC21000500.hg.1	CBS	cystathionine-beta-synthase	NM_001178009	NM_001178009	RefSeq	Homo sapiens cystathionine-beta-synthase (CBS), transcript variant 3, mRNA.	Coding	chr21	44473301 - 44497053	-	122.37	122.59	168.31	342.75	329.82	383.29	347.93	262.99	332.6	421.84	320.27	319.01	398.07	416.03	569.85	484.55	602.14	876.8	430.09	428.1	594.54	4.28114	2.44227	-7.2152	-2.51111	-5.49955	-5.3432	1.28081	1.38452	0.103709	0.719623	0.35035	-0.369274	2.42976	2.61085	1.07453	1.64675	1.27487	0.774172
TC0X001089.hg.1	CBX1P1	chromobox homolog 1 pseudogene 1	ENST00000450308	ENST00000450308	ENSEMBL	cdna:pseudogene chromosome:GRCh37:X:62519126:62519551:-1 gene:ENSG00000230823 gene_biotype:pseudogene transcript_biotype:processed_pseudogene	Coding	chrX	62519126 - 62519551	-	228.41	296.29	198.12	362.71	423	539.59	382.55	351.11	150.69	109.71	66.91	594.91	444.83	478.66	229.41	264.41	156.25	183.48	292.19	286.3	306.52	-1.23858	-2.02812	4.40275	2.41594	0.534538	-3.31857	0.775445	-1.19981	-1.97526	-1.29826	-0.76817	0.530093	1.71172	0.435332	0.254324	0.406615	0.587162	1.44402
TC12001566.hg.1	CBX5	chromobox homolog 5	NM_001127321	NM_001127321	RefSeq	Homo sapiens chromobox homolog 5 (CBX5), transcript variant 2, mRNA.	Coding	chr12	54624724 - 54673955	-	988.42	1020.62	763.01	1970.12	1943.71	1749.27	1742.77	1708.71	657.62	649.16	481.36	2001.15	1918.52	1779.52	1751.55	1601.66	1496.6	1454.88	1086.34	1009.01	1140.16	4.03004	-3.32907	9.04042	-4.80373	2.69025	-0.571714	0.989489	-0.635085	-1.62457	-0.271407	-0.816886	-0.54548	1.98548	0.643903	0.324306	0.828511	0.567666	0.685164
TC22000799.hg.1	CBX6	chromobox homolog 6	NM_014292	NM_014292	RefSeq	Homo sapiens chromobox homolog 6 (CBX6), mRNA.	Coding	chr22	39257455 - 39268319	-	486.3	439.83	479.86	487.62	505.56	485.08	447.86	446.46	377.66	457.3	375.71	301.6	338.43	275.05	615.82	561.86	690.42	787.32	933.89	919.56	967.75	-7.53359	-6.43407	-5.09212	3.63818	8.38964	-1.98807	0.0175528	-0.220519	-0.238072	1.11556	1.62921	0.513658	1.01224	0.858256	0.847878	2.16679	3.09344	1.42767
TC22000801.hg.1	CBX7	chromobox homolog 7	NM_175709	NM_175709	RefSeq	Homo sapiens chromobox homolog 7 (CBX7), mRNA.	Coding	chr22	39516172 - 39548679	-	216.47	199.17	287.54	163.69	159.36	161.22	160.13	190.57	488.18	507.08	522.26	165.61	180.94	173.16	196.69	174.18	244.22	262.33	290.1	296.43	330	-2.87507	1.42904	11.4615	-5.27921	2.76778	-3.10516	-0.474273	1.12749	1.60176	0.322214	0.8171	0.494886	0.719829	2.18478	3.03514	1.25025	1.76186	1.40921
TC01002844.hg.1	CCBL2	cysteine conjugate-beta lyase 2	NM_001008661	NM_001008661	RefSeq	Homo sapiens cysteine conjugate-beta lyase 2 (CCBL2), transcript variant 1, mRNA.	Coding	chr1	89401456 - 89458643	-	419.02	430.05	320.34	515.54	418.92	547.3	511.84	461.96	119.11	127.69	95.18	384.44	296.05	339.66	510.18	430.3	448.02	487.31	413.8	367.71	363.65	-4.70071	4.87261	11.3846	-2.48275	-6.65787	-4.14905	0.339335	-1.77249	-2.11182	0.468624	0.172454	-0.29617	1.26517	0.292704	0.231355	1.38379	1.12697	0.814411
TC03003348.hg.1	CCBP2	chemokine binding protein 2	NM_001296	NM_001296	RefSeq	Homo sapiens chemokine binding protein 2 (CCBP2), mRNA.	Coding	chr3	42846246 - 42941828	+	63.79	62.45	76.45	68.07	72.22	69.17	73.77	86.01	124.61	98.89	115.79	70.35	78.71	80.83	168.16	126.11	155.2	186.15	168.64	164.4	178.63	-6.88323	-1.30444	0.141835	2.78669	5.78613	-6.53686	0.129238	0.742688	0.61345	1.04038	1.15598	0.115599	1.09372	1.67329	1.52991	2.05676	2.22835	1.08343
TC16000303.hg.1	CCDC101	coiled-coil domain containing 101	NM_138414	NM_138414	RefSeq	Homo sapiens coiled-coil domain containing 101 (CCDC101), mRNA.	Coding	chr16	28565247 - 28603111	+	660.71	633.95	547.66	627.26	598.82	592.58	581.54	517.62	253.84	363.31	237.58	436.54	528.5	498.96	562.06	457.07	635.54	632.12	615.29	610.07	714.73	-7.29674	0.522947	3.25849	-6.16674	-3.40691	-6.03433	-0.0718954	-1.12938	-1.05748	0.220516	0.406899	0.186383	0.951387	0.457113	0.48047	1.16515	1.32583	1.13791
TC04000564.hg.1	CCDC109B	coiled-coil domain containing 109B	NM_017918	NM_017918	RefSeq	Homo sapiens coiled-coil domain containing 109B (CCDC109B), mRNA.	Coding	chr4	110481355 - 110609874	+	505.44	528.5	570.99	433.61	464.96	578.41	542.63	463.65	126.02	143.48	75.3	168.41	129.78	125.13	163.59	164.07	102.32	97.09	90.58	121.9	80.68	-7.0527	4.82264	7.24435	-7.1618	-4.01903	-5.34746	-0.113916	-2.26923	-2.15531	-0.130105	-0.539409	-0.409305	0.924076	0.207441	0.224484	0.913765	0.688053	0.752986
TC04000897.hg.1	CCDC111	coiled-coil domain containing 111	NM_152683	NM_152683	RefSeq	Homo sapiens coiled-coil domain containing 111 (CCDC111), mRNA.	Coding	chr4	185570767 - 185616117	+	144.59	133.96	88.86	162	158.03	179.46	169.36	135.44	93.6	121.24	63.97	79.29	72.1	57.02	130.48	122.05	123.44	133.28	260.61	238.21	204.29	-4.7122	-6.32096	-1.11765	2.20926	6.32488	2.96206	0.418395	-0.415154	-0.833549	0.886452	1.76064	0.874189	1.33644	0.749939	0.561147	1.84862	3.38849	1.83298
TC05001688.hg.1	CCDC112	coiled-coil domain containing 112	NM_001040440	NM_001040440	RefSeq	Homo sapiens coiled-coil domain containing 112 (CCDC112), transcript variant 1, mRNA.	Coding	chr5	114602885 - 114632528	-	114.96	130.19	71.26	207.65	158.99	226.75	189.53	148.63	56.86	81.05	54.32	76.42	82.96	67.27	78.3	82.09	47.63	58.77	90.38	89.23	80.29	-2.00043	-4.40566	4.94613	-6.72352	-6.17244	-4.75061	0.848697	-0.696997	-1.54569	-0.208817	0.200808	0.409625	1.80087	0.616855	0.342531	0.865246	1.14934	1.32834
TC22000187.hg.1	CCDC117	coiled-coil domain containing 117	NM_173510	NM_173510	RefSeq	Homo sapiens coiled-coil domain containing 117 (CCDC117), mRNA.	Coding	chr22	29168662 - 29185283	+	275.03	253.1	156.15	415.41	496.56	511.7	473.66	406.84	734.53	868.4	719.37	229.3	224.93	231.11	492.38	461.54	435.19	518.98	865.54	951.13	722.87	0.84101	3.17507	1.83463	5.72526	8.82965	1.73945	1.05061	1.7999	0.749282	1.05912	1.88056	0.821438	2.07141	3.48195	1.68096	2.08367	3.68219	1.76717
TC05001437.hg.1	CCDC125	coiled-coil domain containing 125	NM_176816	NM_176816	RefSeq	Homo sapiens coiled-coil domain containing 125 (CCDC125), mRNA.	Coding	chr5	68576002 - 68628636	-	386.43	419.21	186.97	282.69	305.07	317.83	286.48	284.26	88.81	104.19	78.07	86.38	98.68	150.9	96.63	115.57	98.93	91.36	46.48	58.41	51.07	-7.48427	0.866549	10.7639	-7.13869	-0.348912	3.00052	-0.0797766	-1.79661	-1.71684	-0.117708	-1.07122	-0.953517	0.946204	0.28785	0.304215	0.921651	0.475915	0.516372
TC07000552.hg.1	CCDC132	coiled-coil domain containing 132	NM_017667	NM_017667	RefSeq	Homo sapiens coiled-coil domain containing 132 (CCDC132), transcript variant 1, mRNA.	Coding	chr7	92861653 - 92988338	+	110.16	115.49	82.17	217.66	220.05	244.73	205.18	179.58	256.96	255.74	341.53	73.58	60.87	57.59	161.01	150.37	88.16	125.14	137.61	107.25	77.17	3.15939	2.78371	-3.77308	-0.345555	-3.18125	-6.12678	1.06517	1.47473	0.409555	1.00599	0.714199	-0.291793	2.09242	2.77931	1.32828	2.00832	1.64057	0.816886
TC02000669.hg.1	CCDC138	coiled-coil domain containing 138	NM_144978	NM_144978	RefSeq	Homo sapiens coiled-coil domain containing 138 (CCDC138), mRNA.	Coding	chr2	109403213 - 109493034	+	88.02	86.82	40.87	234.2	216.73	261.42	223.08	217.37	38.14	58.88	30.18	90.22	80.97	71.93	90.79	75.53	31.3	50.47	39.18	40.25	34.6	3.37062	-5.3646	9.35419	-6.0846	3.90574	-5.1252	1.76117	-0.734742	-2.49591	-0.492183	-1.08918	-0.597	3.38973	0.600926	0.177278	0.710948	0.470027	0.661127
TC17002870.hg.1	CCDC144A	coiled-coil domain containing 144A	NM_014695	NM_014695	RefSeq	Homo sapiens coiled-coil domain containing 144A (CCDC144A), mRNA.	Coding	chr17	16592851 - 16681195	+	120.52	154.13	245.35	156.69	269.53	211.45	188.35	259.68	262.36	440.02	313.75	34.87	34.54	35.71	47.01	55.67	47.39	50.15	85.3	92.21	90.28	-6.41397	-3.08359	-3.75979	-0.799594	7.95188	3.15079	0.360345	0.996824	0.636479	0.511314	1.34843	0.837117	1.28373	1.9956	1.55453	1.42535	2.54635	1.78648
TC17002892.hg.1	CCDC144B	coiled-coil domain containing 144B (pseudogene)	NR_036647	NR_036647	RefSeq	Homo sapiens coiled-coil domain containing 144B (pseudogene) (CCDC144B), non-coding RNA.	Coding	chr17	18441115 - 18528930	-	223.52	290.91	503.61	259.16	478.37	416.44	335.94	525.13	408.81	776.79	538.57	29.71	32.98	40.23	47.38	67.99	46.17	55.84	120.39	125.15	117.4	-6.99791	-4.88282	-5.59346	-2.00975	8.10606	3.66359	0.28843	0.794935	0.506505	0.657527	1.82926	1.17173	1.22131	1.735	1.4206	1.57738	3.55355	2.25282
TC17000252.hg.1	CCDC144CP	coiled-coil domain containing 144C, pseudogene	NR_023380	NR_023380	RefSeq	Homo sapiens coiled-coil domain containing 144C, pseudogene (CCDC144CP), non-coding RNA.	Coding	chr17	20224477 - 20305504	+	109.95	151.98	224.06	148.62	254.03	227.85	184.31	245.3	276.01	509.41	353.21	23.86	22.37	28.38	37.73	50.72	36.08	44.19	92.87	104.2	94.48	-6.02743	-1.95089	-2.56669	-0.217896	9.32252	4.43942	0.421407	1.24315	0.821746	0.756285	1.97182	1.21554	1.33923	2.36715	1.76754	1.68914	3.92264	2.32227
TC06001684.hg.1	CCDC167	coiled-coil domain containing 167	NM_138493	NM_138493	RefSeq	Homo sapiens coiled-coil domain containing 167 (CCDC167), mRNA.	Coding	chr6	37450696 - 37467700	-	111.93	103.81	130.27	377.92	314.25	418.78	346.25	282.45	256.56	209.74	219.96	313.36	347.8	302.24	456.92	373.28	541.8	354.85	332.16	360.78	464.98	7.03674	0.994915	-1.52337	-4.45849	-6.08605	-6.47575	1.58585	0.989031	-0.596819	0.408701	0.252798	-0.155904	3.00185	1.98485	0.66121	1.32749	1.19152	0.89757
TC01002612.hg.1	CCDC17	coiled-coil domain containing 17	NM_001114938	NM_001114938	RefSeq	Homo sapiens coiled-coil domain containing 17 (CCDC17), transcript variant 1, mRNA.	Coding	chr1	46085716 - 46089731	-	142.49	160.61	175.55	128.98	114.52	106.59	113.78	118.78	270.59	221.4	290.32	111.04	122.38	108.92	119.96	101.16	139.59	135.38	141.27	159.44	164.28	-1.73504	-1.85517	6.33441	-6.99638	-2.38249	-4.45737	-0.450897	0.704701	1.1556	0.110779	0.440636	0.329858	0.731588	1.62981	2.22777	1.07981	1.3572	1.25689
TC09000077.hg.1	CCDC171	coiled-coil domain containing 171	NM_173550	NM_173550	RefSeq	Homo sapiens coiled-coil domain containing 171 (CCDC171), mRNA.	Coding	chr9	15552872 - 16061661	+	308.15	278.84	125.2	60.63	58.79	59.58	64.43	52.05	41.83	38.85	40.93	56.54	55.12	50.68	43.79	40.57	36.5	40.68	39.28	43.91	41.12	3.18311	3.09578	0.49682	-2.3127	-2.89171	-6.8197	-1.90475	-2.44583	-0.541075	-0.423614	-0.385027	0.0385872	0.267062	0.183541	0.687259	0.745555	0.765765	1.02711
TC03000088.hg.1	CCDC174	coiled-coil domain containing 174	NM_016474	NM_016474	RefSeq	Homo sapiens coiled-coil domain containing 174 (CCDC174), mRNA.	Coding	chr3	14693253 - 14714166	+	279.07	282.31	184.28	195.96	194.02	237.28	191.42	170.47	223.53	297.38	223.43	134.19	129.14	128.76	230.5	239.03	216.25	238.55	401.04	389.86	401.82	-5.77113	-7.54812	-4.99856	3.8449	9.71317	3.23184	-0.310679	0.0109307	0.32161	0.821272	1.60512	0.783846	0.806262	1.00761	1.24972	1.76696	3.04221	1.72171
TC14000454.hg.1	CCDC176	coiled-coil domain containing 176	NM_025057	NM_025057	RefSeq	Homo sapiens coiled-coil domain containing 176 (CCDC176), mRNA.	Coding	chr14	74486056 - 74549566	+	83.1	86.54	48.28	55.84	68.48	71.41	58.23	55.58	277.95	535.32	681.1	35.5	36.86	37.91	57.22	54.56	44.69	45.95	103.17	69.42	54.32	-7.01254	3.07097	8.1145	-2.57401	-1.15672	-3.99915	-0.191327	2.72975	2.92107	0.45361	0.990444	0.536834	0.8758	6.63339	7.57409	1.36946	1.9868	1.45079
TC01002576.hg.1	CCDC23	coiled-coil domain containing 23	NM_199342	NM_199342	RefSeq	Homo sapiens coiled-coil domain containing 23 (CCDC23), mRNA.	Coding	chr1	43272723 - 43283059	-	486.65	282.74	271.45	266.59	286.46	558.51	292.05	309.22	546.29	973.03	574.62	283.79	285.67	264.98	436.08	405.03	559.32	568.28	655	811.81	764.86	-7.54922	-3.10644	-2.09669	0.567854	6.80914	-1.8435	-0.023138	1.01057	1.03371	0.808205	1.41426	0.606053	0.98409	2.01471	2.04728	1.75103	2.66523	1.52209
TC08001084.hg.1	CCDC25	coiled-coil domain containing 25	NM_018246	NM_018246	RefSeq	Homo sapiens coiled-coil domain containing 25 (CCDC25), mRNA.	Coding	chr8	27590833 - 27630170	-	201.5	189.84	92.33	366.85	357.09	456.55	441.34	334.22	172.73	181.9	111.8	181.7	164.45	150.4	312.12	315.18	294.98	341.68	288.99	282.74	278.3	0.555842	-7.54963	3.68409	4.00469	2.05437	-5.8333	1.35018	-0.00261694	-1.35279	0.935214	0.779708	-0.155506	2.54943	0.998188	0.391533	1.91217	1.71678	0.897817
TC06001032.hg.1	CCDC28A	coiled-coil domain containing 28A	NM_015439	NM_015439	RefSeq	Homo sapiens coiled-coil domain containing 28A (CCDC28A), mRNA.	Coding	chr6	139094657 - 139114456	+	461.41	372.72	328.5	202.4	241.56	231.21	217.96	212.72	546.64	553.15	562.79	125.91	141.62	111.66	270.61	230.54	283.2	233.91	365.68	277.65	244.72	1.67671	-3.57748	9.83945	3.50937	2.31181	-6.02746	-0.797649	0.530275	1.32792	1.01107	1.21382	0.202742	0.575286	1.4442	2.51041	2.01541	2.3195	1.15088
TC11001508.hg.1	CCDC34	coiled-coil domain containing 34	NM_030771	NM_030771	RefSeq	Homo sapiens coiled-coil domain containing 34 (CCDC34), transcript variant 1, mRNA.	Coding	chr11	27352374 - 27385415	-	94.61	113.97	56.81	378.99	241.35	386.32	290	257.64	171.36	168.93	79.68	133.07	133.61	101.73	279.23	212.64	115.18	257.31	180.64	165.74	222.39	3.4338	-5.87804	-0.983529	-4.21107	-2.31494	-6.77371	1.84459	0.637603	-1.20698	0.74933	0.626724	-0.122606	3.5915	1.55574	0.433173	1.68101	1.54406	0.918527
TC12001824.hg.1	CCDC41	coiled-coil domain containing 41	NM_001042399	NM_001042399	RefSeq	Homo sapiens coiled-coil domain containing 41 (CCDC41), transcript variant 2, mRNA.	Coding	chr12	94702056 - 94853764	-	249.18	293.82	161.62	302.72	301.93	295.56	284.95	233.19	55.74	97.98	60.06	154.46	126.24	113.02	148.2	173.64	69.68	119.51	71.01	69.98	59.27	-6.11902	0.992303	7.52314	-7.2805	1.62831	-2.98372	0.309331	-1.7243	-2.03363	-0.105095	-0.967833	-0.862737	1.23913	0.302645	0.244239	0.929744	0.511274	0.549908
TC17001584.hg.1	CCDC43	coiled-coil domain containing 43	NM_144609	NM_144609	RefSeq	Homo sapiens coiled-coil domain containing 43 (CCDC43), transcript variant 1, mRNA.	Coding	chr17	42754805 - 42767165	-	195.53	201.42	144.02	376.05	362.62	510.66	428.29	380.34	95.79	208.28	75.64	215.14	211.13	173.93	416.26	338.69	355.22	377.5	340.52	316.62	276.13	3.56933	-5.85723	2.18647	2.70744	-0.97296	-4.94328	1.1949	-0.636725	-1.83163	0.896689	0.637975	-0.258713	2.28929	0.643172	0.280948	1.86179	1.55614	0.835833
TC03001052.hg.1	CCDC50	coiled-coil domain containing 50	NM_174908	NM_174908	RefSeq	Homo sapiens coiled-coil domain containing 50 (CCDC50), transcript variant 1, mRNA.	Coding	chr3	191046866 - 191116459	+	462.42	486.02	599.97	808.69	976.47	948.43	810.67	1005.7	150.06	230.57	84.47	759.12	695.02	604.4	990.81	912.84	1006.37	1061.43	939.29	569.91	493.06	1.81859	0.341231	6.57281	-1.12518	-7.54336	-3.11762	0.821219	-1.84262	-2.66384	0.537204	-0.0909394	-0.628143	1.7669	0.278815	0.157799	1.45116	0.938911	0.647009
TC12001886.hg.1	CCDC53	coiled-coil domain containing 53	NM_016053	NM_016053	RefSeq	Homo sapiens coiled-coil domain containing 53 (CCDC53), mRNA.	Coding	chr12	102406717 - 102455927	-	494.15	578.51	467.91	421.61	432.78	555.54	451.99	442.85	312.09	379.75	252.66	327.28	254.01	235.74	465.02	520.95	520	550.38	740.83	687.3	766.44	-6.67918	-2.48962	-2.23682	2.28052	5.27254	-0.825404	-0.157199	-0.719771	-0.562572	0.928475	1.43855	0.510074	0.896765	0.607194	0.677094	1.90326	2.71048	1.42412
[truncated: 6,078 more rows]
[truncated: 12 more columns]

## Sheet: Table S5B Legend
Supplementary Table 5B, relating to Figure 4. Lists of genes DE (B value at least 2.945, p-value below 0.01, fold change at least 2, and expression levels in all replicates at any population at least 100) between different populations during maturation of Adult- or hiPSC-derived Erythroblasts (AB-EBs or hiPSC-EBs) in SEM-i, cultured for between 0 and 14 days (d0-d14). Affymetrix HTA 2.0 Probe IDs…
[truncated: 7 more rows]

[truncated: 2 more sheets: S5B_Up-Regulated, S5B_Down-Regulated]
