# Supplementary material for: Distinct gene expression program dynamics during erythropoiesis from human induced pluripotent stem cells compared with adult and cord blood progenitors
Source: BMC Genomics. 2016 Oct 21;17:817. doi: 10.1186/s12864-016-3134-z (PMC5073849; doi:10.1186/s12864-016-3134-z)
Supplement: Additional file 20: Table S4. — Relates to Fig. 3. Annotations, linear expression values, statistical parameters and fold changes of genes DE (B value at least 2.945, p-value below 0.01, fold change at least 2, and expression levels in all replicates at any population at least 100) between different populations during maturation of Adult Erythroblasts (AB-erythroblasts) in SEM-F or SEM-i, cultured for between 0 and 14 days (d0-d14). (XLSX 10526 kb) [file 12864_2016_3134_MOESM20_ESM.xlsx]

## Sheet: Table S4 Legend
Supplementary Table 4, relating to Figure 3. Annotations, linear expression values, statistical parameters and fold changes of genes DE (B value at least 2.945, p-value below 0.01, fold change at least 2, and expression levels in all replicates at any population at least 100) between different populations during maturation of Adult Erythroblasts (AB-EBs) in SEM-F or SEM-i, cultured for between 0 …
Key to populations:
AB_d0_CD34+	Adult progenitors isolated at d0 using CD34-specific magnetic beads.
AB_d4_SEM-F_++-	AB-EBs cultured for 4 days in SEM-F and then isolated by flow cytometry (CD36+, CD71+, CD235a-).
AB_d4_SEM-i_++-	AB-EBs cultured for 4 days in SEM-i and then isolated by flow cytometry (CD36+, CD71+, CD235a-).
AB_d7_SEM-F_++-	AB-EBs cultured for 7 days in SEM-F and then isolated by flow cytometry (CD36+, CD71+, CD235a-).
AB_d7_SEM_F_+++	AB-EBs cultured for 7 days in SEM-F and then isolated by flow cytometry (CD36+, CD71+, CD235a+).
AB_d14_SEM-F_CD71+,CD235a+	AB-EBs cultured for 14 days in SEM-F and then isolated by flow cytometry (CD71+, CD235a+).
AB_d7_SEM-F_CD71+	AB-EBs cultured for 7 days in SEM-F and then isolated using CD71-specific magnetic beads.
AB_d14_SEM-F_CD235a+	AB-EBs cultured for 14 days in SEM-F and then isolated using CD235a-specific magnetic beads.
AB_d7_SEM-i_CD71+	AB-EBs cultured for 7 days in SEM-i and then isolated using CD71-specific magnetic beads.
AB_d14_SEM-i_CD235a+	AB-EBs cultured for 14 days in SEM-i and then isolated using CD235a-specific magnetic beads.

## Sheet: S4
Probe Set ID	Gene Symbol	Gene Description	Gene Accession	mRNA Accession	mRNA Source	mRna - Description	Coding/Noncoding	Chromosome	Genomic Position	Strand	AB23_d0_CD34+	AB24_d0_CD34+	AB42_d0_CD34+	AB8_d4_SEM-F_ CD36+, CD71+, CD235a-	AB9_d4_SEM-F_ CD36+, CD71+, CD235a-	AB11_d4_SEM-F_ CD36+, CD71+, CD235a-	AB21_d4_SEM-i_ CD36+, CD71+, CD235a-	AB22_d4_SEM-i_ CD36+, CD71+, CD235a-	AB28_d4_SEM-i_ CD36+, CD71+, CD235a-	AB7_d7_SEM-F_ CD36+, CD71+, CD235a-	AB18_d7_SEM-F_ CD36+, CD71+, CD235a-	AB19_d7_SEM-F_ CD36+, CD71+, CD235a-	AB7_d7_SEM-F_ CD36+, CD71+, CD235a+	AB18_d7_SEM-F_ CD36+, CD71+, CD235a+	AB20_d7_SEM-F_ CD36+, CD71+, CD235a+	AB32_d7_SEM-F_CD71+	AB33_d7_SEM-F_CD71+	AB35_d7_SEM-F_CD71+	AB43_d7_SEM-F_CD71+	AB45_d7_SEM-F_CD71+	AB32_d7_SEM-i_CD71+	AB35_d7_SEM-i_CD71+	AB46_d7_SEM-i_CD71+	AB47_d7_SEM-i_CD71+	AB48_d7_SEM-i_CD71+	AB32_d14_SEM-F_CD235a+	AB33_d14_SEM-F_CD235a+	AB43_d14_SEM-F_CD235a+	AB15_d14_SEM-F_ CD71+, CD235a+	AB19_d14_SEM-F_ CD71+, CD235a+	AB20_d14_SEM-F_ CD71+, CD235a+	AB32_d14_SEM-i_CD235a+	AB33_d14_SEM-i_CD235a+	AB35_d14_SEM-i_CD235a+	AB_d0_CD34+_vs_AB_d7_ SEM-F_CD71+_Bvalues	AB_d0_CD34+_vs_AB_d14_SEM-F _CD235a+_Bvalues	AB_d7_SEM-F_CD71+_vs_ AB_d14_SEM-F_CD235a+_Bvalues	AB_d0_CD34+_vs_ AB_d7_SEM-i_CD71+_Bvalues	AB_d0_CD34+_vs_AB_d14_ SEM-i_CD235a+_Bvalues
TC12000139.hg.1	A2M-AS1	A2M antisense RNA 1	NR_026971	NR_026971	RefSeq	Homo sapiens A2M antisense RNA 1 (A2M-AS1), non-coding RNA.	Coding	chr12	9217773 - 9220651	+	250.86	324.7	310.12	80.42	66.23	63.9	60.51	66.93	66.88	68.1	59.62	62.46	67.04	65.72	67.25	75.13	82.47	63.77	70.77	60.13	64.93	62.11	62.09	70.95	77.53	80.03	91.88	64.16	66.55	64.64	64.31	90.15	86.48	114.92	9.86264	5.38298	-6.99305	11.5325	4.31675
TC12001547.hg.1	AAAS	achalasia, adrenocortical insufficiency, alacrimia	NM_001173466	NM_001173466	RefSeq	Homo sapiens achalasia, adrenocortical insufficiency, alacrimia (AAAS), transcript variant 2, mRNA.	Coding	chr12	53701240 - 53718542	-	624.97	575.41	482.49	1387.42	1362.82	1331.07	1193.56	1321.8	1329.96	1396.91	1286.03	1211.57	1627.15	1431.15	1311.64	1336.89	1360.24	1330.97	1288.15	1356.36	1568.61	1189.36	1351.01	1161.71	1060.33	772.21	535.79	590.4	1079.67	1084.59	1156.36	609.41	546.28	527.21	7.12044	-7.19455	4.50793	3.8421	-7.54896
TC12001003.hg.1	AACS	acetoacetyl-CoA synthetase	NM_023928	NM_023928	RefSeq	Homo sapiens acetoacetyl-CoA synthetase (AACS), mRNA.	Coding	chr12	125549925 - 125627873	+	164.43	179.88	180.52	258.61	278.58	232.56	364.44	323.43	398.08	406.86	318.55	371.51	465.86	319.64	481.24	406.7	445.62	316.96	356.83	333.73	500.38	367.3	406.65	332.82	352.09	255.89	214.56	249.88	257.79	224.23	217.63	266.51	263.6	217.51	3.78823	-3.59971	-1.07985	4.19047	-3.35118
TC04001730.hg.1	AADAT	aminoadipate aminotransferase	NM_016228	NM_016228	RefSeq	Homo sapiens aminoadipate aminotransferase (AADAT), transcript variant 1, mRNA.	Coding	chr4	170981373 - 171012850	-	212.75	250.39	155.13	86.83	100.82	114.32	108.13	103.09	113.5	85.11	96.31	79.96	82.01	101.21	73.54	92.73	77.42	88.46	79.12	94.57	105.78	86.55	70.98	70.61	78.46	71.74	71.69	69.27	58.22	62.29	65.61	61.3	64.02	80.17	3.37365	2.97822	-4.27788	2.83123	2.70072
TC09001377.hg.1	AAED1	AhpC/TSA antioxidant enzyme domain containing 1	NM_153698	NM_153698	RefSeq	Homo sapiens AhpC/TSA antioxidant enzyme domain containing 1 (AAED1), mRNA.	Coding	chr9	99401859 - 99417599	-	956.19	937.12	504.71	446.03	371.98	392.3	459.41	334	370.87	276.86	224.51	306.65	202.95	170.31	261.25	221.41	241.2	261.69	226.79	199.78	240.63	237	268.86	249.18	248.81	72.49	78.09	75.33	63.67	67.99	71.01	77.48	140.76	81.44	4.2608	7.6729	9.57409	4.25519	4.96828
TC02001950.hg.1	AAK1	AP2 associated kinase 1	NM_014911	NM_014911	RefSeq	Homo sapiens AP2 associated kinase 1 (AAK1), mRNA.	Coding	chr2	69685127 - 69901481	-	460.18	398.99	497.13	352.56	324.07	352.45	325.62	301.08	330.06	411.31	361.05	374.93	338.54	233.05	302.93	313.47	330.74	356.21	302.13	323.52	337.56	353.1	344.14	339	319.77	1043.06	1530.49	837.97	992.55	852.3	605.59	457.61	640.47	1369	-1.90016	0.201617	5.63628	-1.97482	-5.56276
TC16001234.hg.1	AARS	alanyl-tRNA synthetase	NM_001605	NM_001605	RefSeq	Homo sapiens alanyl-tRNA synthetase (AARS), mRNA.	Coding	chr16	70286288 - 70323412	-	317.13	378.45	359.47	1636.65	1719.31	1634.89	1915.96	1871.88	1899.21	2320.97	1820.22	2025.85	2724.83	2549.52	3021.12	2146.66	1883.84	1711.58	2168.39	2353.53	2093.83	1917.39	1889.89	1720.45	1521.33	2514.26	2073.5	2199.04	3360.8	2766.32	2838.91	2407.77	3089.36	2129.28	12.6229	10.2952	-6.88103	12.6257	9.46736
TC11000970.hg.1	AASDHPPT	aminoadipate-semialdehyde dehydrogenase-phosphopantetheinyl transferase	NM_015423	NM_015423	RefSeq	Homo sapiens aminoadipate-semialdehyde dehydrogenase-phosphopantetheinyl transferase (AASDHPPT), mRNA.	Coding	chr11	105948216 - 105969437	+	396.86	333.05	244.53	885.03	809.52	843.4	863.12	805.57	806.52	815.52	696.65	705.91	777.08	784.83	745.22	867.22	702.12	724.44	726.3	631.86	748.9	776.92	852.92	726.49	669.29	258.36	245.16	284.99	335.35	400.46	341.21	194.49	230.41	169.54	2.64933	-6.54752	7.73401	3.81904	-3.41858
TC17000444.hg.1	AATF	apoptosis antagonizing transcription factor	NM_012138	NM_012138	RefSeq	Homo sapiens apoptosis antagonizing transcription factor (AATF), mRNA.	Coding	chr17	35306175 - 35414171	+	874.48	922.14	531.43	1346.1	1598.11	1668.82	1361.41	1387.38	1347.95	1726.18	1309.19	1252.94	1431.25	1201.82	1160.07	1284.97	999.42	1112.35	1386.3	1370.91	1481.75	1309.36	1449.5	1270.67	1249.47	468.06	499.71	466.22	746.11	793.19	771.06	325.6	418.47	371.67	-2.94217	-3.97403	6.14374	-0.712556	-1.45033
TC16000148.hg.1	ABAT	4-aminobutyrate aminotransferase	NM_000663	NM_000663	RefSeq	Homo sapiens 4-aminobutyrate aminotransferase (ABAT), nuclear gene encoding mitochondrial protein, transcript variant 2, mRNA.	Coding	chr16	8768422 - 8878432	+	218.29	239.89	218.87	107.55	115.73	108.57	125.78	139.57	124.32	114.22	123.53	130.35	109.05	119.98	108.2	114.98	115.67	127.02	115.99	110.02	116.61	120.11	139.07	122.72	137.81	180.19	182.45	162.54	170.39	156.49	123.22	168.06	155.06	188.16	5.29791	-4.45238	1.51017	3.9267	-4.33954
TC09001434.hg.1	ABCA1	ATP-binding cassette, sub-family A (ABC1), member 1	NM_005502	NM_005502	RefSeq	Homo sapiens ATP-binding cassette, sub-family A (ABC1), member 1 (ABCA1), mRNA.	Coding	chr9	107543283 - 107690527	-	412.09	250.05	321.48	58.21	67.85	60.47	200.98	199.3	241.26	361.43	325.47	423.5	149.18	126.92	196.25	197.66	219.17	195.32	190.31	187.72	226.54	203.78	185.83	160.17	176.76	81.78	73.91	70.03	58.37	60.41	66.25	168.67	158.83	97.55	-1.2882	5.48499	9.1369	-1.24869	-1.06319
TC01003949.hg.1	ABCB10	ATP-binding cassette, sub-family B (MDR/TAP), member 10	NM_012089	NM_012089	RefSeq	Homo sapiens ATP-binding cassette, sub-family B (MDR/TAP), member 10 (ABCB10), nuclear gene encoding mitochondrial protein, mRNA.	Coding	chr1	229652329 - 229694442	-	286.17	308.26	210.32	853.08	770.83	858.73	707.34	694.73	670.18	917.19	830.93	661.44	2060.12	1797.11	1621.47	1502.75	1209.39	1081.52	1172.04	1396.5	1262.39	1225.5	1175.16	1146.77	760.44	3087.86	2146.87	2157.88	3728.55	3743.24	3879.41	2387.13	1993.79	2031.7	9.41723	8.67774	0.81	6.84672	9.70108
TC02005056.hg.1	ABCB6	ATP-binding cassette, sub-family B (MDR/TAP), member 6	NM_005689	NM_005689	RefSeq	Homo sapiens ATP-binding cassette, sub-family B (MDR/TAP), member 6 (ABCB6), nuclear gene encoding mitochondrial protein, mRNA.	Coding	chr2	220074488 - 220083712	-	117.5	110.14	139.95	301.54	342.56	296.94	282.72	282.27	274.37	201.41	263.57	271.92	444.37	518.07	425.73	427.65	345.98	400.46	400.06	556.57	443.16	349.2	281.86	281.77	263.72	1981.81	1601.17	2192.59	1768.27	1670.21	1102.2	1527.62	1539.35	1625.55	7.07082	12.3441	8.25991	3.63317	13.2091
TC16000193.hg.1	ABCC1	ATP-binding cassette, sub-family C (CFTR/MRP), member 1	NM_004996	NM_004996	RefSeq	Homo sapiens ATP-binding cassette, sub-family C (CFTR/MRP), member 1 (ABCC1), mRNA.	Coding	chr16	16043434 - 16236931	+	1386.73	1313.51	1059.76	1082.72	1033.81	1009.72	911.65	1070.43	1021.82	976.5	1049.61	918.48	641.72	556.76	565.37	837.79	744.4	896.93	1008.21	925.63	834.05	899.01	828.37	757.21	856.42	211.69	207.53	234.8	245.93	158.42	205.72	340.35	539.11	343.79	-2.725	9.28542	10.8978	-0.335335	2.81324
TC13000799.hg.1	ABCC4	ATP-binding cassette, sub-family C (CFTR/MRP), member 4	NM_001105515	NM_001105515	RefSeq	Homo sapiens ATP-binding cassette, sub-family C (CFTR/MRP), member 4 (ABCC4), transcript variant 2, mRNA.	Coding	chr13	95672083 - 95953687	-	896.88	740.49	245.23	1731.53	1297.36	1536.25	1781.96	1856.11	1389.54	1107.92	1226.97	1496.23	1048.35	1110.81	1150.15	1059.49	945.28	1114.75	1114.23	1059.66	1011.35	1352.65	1141.33	1195.1	1271.76	2603.02	2345.84	2021.65	2575.08	2722.87	1773.15	1873.47	2187.46	1861.9	-4.39983	-1.07304	5.80345	-3.51277	-1.58615
TC03002064.hg.1	ABCC5	ATP-binding cassette, sub-family C (CFTR/MRP), member 5	NM_001023587	NM_001023587	RefSeq	Homo sapiens ATP-binding cassette, sub-family C (CFTR/MRP), member 5 (ABCC5), transcript variant 2, mRNA.	Coding	chr3	183637722 - 183735803	-	255.82	248.44	176.28	523.82	495.43	510.67	436.56	413.12	460.7	438.86	414.45	430.96	849.61	788.59	926.22	686.53	609.25	476.37	586.96	763.34	651.28	580.25	486.33	515.26	433.13	733.78	608.01	780.38	1082.05	1140.11	1161.63	641.37	708.34	491.76	3.90984	3.74086	-6.82115	3.10708	1.99052
TC04000709.hg.1	ABCE1	ATP-binding cassette, sub-family E (OABP), member 1	NM_001040876	NM_001040876	RefSeq	Homo sapiens ATP-binding cassette, sub-family E (OABP), member 1 (ABCE1), transcript variant 2, mRNA.	Coding	chr4	146019084 - 146050676	+	597.07	584.6	353.58	1106.09	971.36	1275.98	1045.18	852.61	1002.28	779.74	888.32	790.15	955.69	1033.15	889.08	1025.15	735.08	788.25	959.78	887.92	951.26	933.87	1156.86	1072.72	894.48	165.16	179.13	248.08	217.6	294	293.55	174.06	301.67	115.81	-1.75705	-0.0883058	8.31588	0.563974	-1.92885
TC06000341.hg.1	ABCF1	ATP-binding cassette, sub-family F (GCN20), member 1	NM_001025091	NM_001025091	RefSeq	Homo sapiens ATP-binding cassette, sub-family F (GCN20), member 1 (ABCF1), transcript variant 1, mRNA.	Coding	chr6	30539153 - 30564956	+	496.89	442.37	485.4	1141.55	1124.6	1115.61	970.97	1008.8	1001.09	714.4	940.71	725.89	804.54	951.79	773.59	976.69	775.38	963.88	1099.76	1015.78	1040.91	937.08	893.91	789.4	743.61	993.01	916.84	1102.34	772.94	882.72	704.74	792.08	850.49	847.24	3.53524	2.63133	-7.4607	2.55541	0.434248
TC6_cox_hap2000039.hg.1	ABCF1	ATP-binding cassette, sub-family F (GCN20), member 1	NM_001025091	NM_001025091	RefSeq	Homo sapiens ATP-binding cassette, sub-family F (GCN20), member 1 (ABCF1), transcript variant 1, mRNA.	Coding	chr6_cox_hap2	2051204 - 2077009	+	467.33	415.26	445.03	1046.28	1039.72	1029.05	895.18	912.55	919.15	666.03	872.8	666.55	737.64	878.93	713.3	903.99	723.43	896.63	1010.19	934.76	960.39	850.83	829.77	721.99	679.89	926.81	852.66	1036.85	714.38	816.98	652.94	740.53	793.33	783.74	3.65089	2.60304	-7.3881	2.23157	0.451144
TC6_dbb_hap3000032.hg.1	ABCF1	ATP-binding cassette, sub-family F (GCN20), member 1	NM_001025091	NM_001025091	RefSeq	Homo sapiens ATP-binding cassette, sub-family F (GCN20), member 1 (ABCF1), transcript variant 1, mRNA.	Coding	chr6_dbb_hap3	1832788 - 1858594	+	467.33	415.26	445.03	1046.28	1039.72	1029.05	895.18	912.55	919.15	666.03	872.8	666.55	737.64	878.93	713.3	903.99	723.43	896.63	1010.19	934.76	960.39	850.83	829.77	721.99	679.89	926.81	852.66	1036.85	714.38	816.98	652.94	740.53	793.33	783.74	3.65089	2.60304	-7.3881	2.23157	0.451144
TC6_mann_hap4000034.hg.1	ABCF1	ATP-binding cassette, sub-family F (GCN20), member 1	NM_001025091	NM_001025091	RefSeq	Homo sapiens ATP-binding cassette, sub-family F (GCN20), member 1 (ABCF1), transcript variant 1, mRNA.	Coding	chr6_mann_hap4	1887225 - 1913029	+	467.33	415.26	445.03	1046.28	1039.72	1029.05	895.18	912.55	919.15	666.03	872.8	666.55	737.64	878.93	713.3	903.99	723.43	896.63	1010.19	934.76	960.39	850.83	829.77	721.99	679.89	926.81	852.66	1036.85	714.38	816.98	652.94	740.53	793.33	783.74	3.65089	2.60304	-7.3881	2.23157	0.451144
TC6_mcf_hap5000026.hg.1	ABCF1	ATP-binding cassette, sub-family F (GCN20), member 1	NM_001025091	NM_001025091	RefSeq	Homo sapiens ATP-binding cassette, sub-family F (GCN20), member 1 (ABCF1), transcript variant 1, mRNA.	Coding	chr6_mcf_hap5	1921007 - 1946811	+	467.33	415.26	445.03	1046.28	1039.72	1029.05	895.18	912.55	919.15	666.03	872.8	666.55	737.64	878.93	713.3	903.99	723.43	896.63	1010.19	934.76	960.39	850.83	829.77	721.99	679.89	926.81	852.66	1036.85	714.38	816.98	652.94	740.53	793.33	783.74	3.65089	2.60304	-7.3881	2.23157	0.451144
TC6_qbl_hap6000032.hg.1	ABCF1	ATP-binding cassette, sub-family F (GCN20), member 1	NM_001025091	NM_001025091	RefSeq	Homo sapiens ATP-binding cassette, sub-family F (GCN20), member 1 (ABCF1), transcript variant 1, mRNA.	Coding	chr6_qbl_hap6	1832059 - 1857863	+	467.33	415.26	445.03	1046.28	1039.72	1029.05	895.18	912.55	919.15	666.03	872.8	666.55	737.64	878.93	713.3	903.99	723.43	896.63	1010.19	934.76	960.39	850.83	829.77	721.99	679.89	926.81	852.66	1036.85	714.38	816.98	652.94	740.53	793.33	783.74	3.65089	2.60304	-7.3881	2.23157	0.451144
TC6_ssto_hap7000032.hg.1	ABCF1	ATP-binding cassette, sub-family F (GCN20), member 1	NM_001025091	NM_001025091	RefSeq	Homo sapiens ATP-binding cassette, sub-family F (GCN20), member 1 (ABCF1), transcript variant 1, mRNA.	Coding	chr6_ssto_hap7	1871431 - 1897235	+	467.33	415.26	445.03	1046.28	1039.72	1029.05	895.18	912.55	919.15	666.03	872.8	666.55	737.64	878.93	713.3	903.99	723.43	896.63	1010.19	934.76	960.39	850.83	829.77	721.99	679.89	926.81	852.66	1036.85	714.38	816.98	652.94	740.53	793.33	783.74	3.65089	2.60304	-7.3881	2.23157	0.451144
TC07002034.hg.1	ABCF2	ATP-binding cassette, sub-family F (GCN20), member 2	NM_005692	NM_005692	RefSeq	Homo sapiens ATP-binding cassette, sub-family F (GCN20), member 2 (ABCF2), nuclear gene encoding mitochondrial protein, transcript variant 2, mRNA.	Coding	chr7	150904923 - 150924317	-	288.63	316.13	234.37	865.48	978.05	907.36	845.12	948.25	946.98	724.57	788.56	556.66	776.07	769.2	638.08	900.47	656.99	772.96	883.76	896.05	929.46	719.24	883.8	741.89	607.7	332.54	340.8	313.23	386.91	362.1	419.09	412.8	522.16	392.13	6.39965	-6.36494	6.04651	5.2081	-2.82384
TC21000198.hg.1	ABCG1	ATP-binding cassette, sub-family G (WHITE), member 1	NM_207629	NM_207629	RefSeq	Homo sapiens ATP-binding cassette, sub-family G (WHITE), member 1 (ABCG1), transcript variant 7, mRNA.	Coding	chr21	43619799 - 43720714	+	375.86	262.05	309.09	65.16	69.79	67.03	76.13	86.58	77.36	83.63	79.64	86.83	84.62	80.58	87.33	73.83	97.67	84.67	84.17	85.91	74.84	75.6	82.34	84.3	91.92	102.89	102.64	93.9	83.6	82.24	88.05	104.15	101.81	120.13	8.7935	4.86613	-5.36437	9.91866	3.94745
TC04001370.hg.1	ABCG2	ATP-binding cassette, sub-family G (WHITE), member 2	NM_004827	NM_004827	RefSeq	Homo sapiens ATP-binding cassette, sub-family G (WHITE), member 2 (ABCG2), transcript variant 1, mRNA.	Coding	chr4	89011416 - 89152474	-	41.07	66.84	51.99	135.59	128.81	168.71	97.01	99.76	93.38	72.75	79.04	42.57	196.31	184.24	147.04	142.18	99.71	103.11	117.3	175.68	133.59	90.68	126.34	81.94	56.46	1191.52	1283.97	993.75	1401.49	1162.07	875.02	427.48	499.82	365.79	0.75008	11.8759	10.392	-3.79656	8.54775
TC03000566.hg.1	ABHD10	abhydrolase domain containing 10	NM_018394	NM_018394	RefSeq	Homo sapiens abhydrolase domain containing 10 (ABHD10), nuclear gene encoding mitochondrial protein, transcript variant 1, mRNA.	Coding	chr3	111697828 - 111712210	+	223.14	233.05	151.83	415.07	325.57	410.73	326.82	385.58	306.19	358.97	299.93	390.23	405.6	379.2	470.07	370.92	255.64	261.76	354.18	302.77	275.56	339.58	408.6	323.62	270.93	120.09	93.76	136.52	279.98	276.28	253.41	74.82	95.73	44.58	-3.29905	-2.93286	3.75497	-2.41696	-0.187893
TC18000402.hg.1	ABHD3	abhydrolase domain containing 3	NM_138340	NM_138340	RefSeq	Homo sapiens abhydrolase domain containing 3 (ABHD3), mRNA.	Coding	chr18	19230858 - 19284766	-	274.73	299.28	259.29	218.12	216.81	224.53	246.03	196.75	231.11	109.92	140.99	122.22	107.76	136.03	128.82	172.84	108.54	105.39	124.51	128.18	209.87	126.9	173.08	150.49	136.06	116.33	119.21	123.22	139.06	129.46	126.09	106.74	112.49	94.51	2.39086	4.14952	-7.46482	-0.262501	4.73776
TC14000130.hg.1	ABHD4	abhydrolase domain containing 4	NM_022060	NM_022060	RefSeq	Homo sapiens abhydrolase domain containing 4 (ABHD4), mRNA.	Coding	chr14	23067146 - 23082121	+	406.75	423.15	327.56	252.01	199.31	212.36	251.59	232.71	219.51	497.47	327.83	503.66	284.34	233.82	289.36	311.63	345.15	339.05	261.39	273.89	307.26	361.19	332.36	245.2	278.61	1864.86	1777.75	1463.66	1046.07	1123.86	652.02	1368.41	1042.89	1800.62	-5.04465	7.20649	11.5609	-5.03473	3.65486
TC03000231.hg.1	ABHD5	abhydrolase domain containing 5	NM_016006	NM_016006	RefSeq	Homo sapiens abhydrolase domain containing 5 (ABHD5), mRNA.	Coding	chr3	43731605 - 43775863	+	187.28	187.29	151.65	524.91	522.37	473.98	481.38	410.86	502.23	538.33	474.38	435.04	932.3	738.34	784.2	692.63	621.59	578.15	627.85	765.62	662.88	583.95	651.09	589.27	548.12	1734.1	1933.86	1413.24	1629.45	1464.78	1324.43	1612.65	1888.15	2050.77	9.79024	10.7092	5.7031	10.6144	11.7893
TC09000741.hg.1	ABL1	c-abl oncogene 1, non-receptor tyrosine kinase	NM_005157	NM_005157	RefSeq	Homo sapiens c-abl oncogene 1, non-receptor tyrosine kinase (ABL1), transcript variant a, mRNA.	Coding	chr9	133589268 - 133763062	+	512.25	520.5	458.23	743.44	798.35	682.16	743.8	683.82	694.81	803.86	656.31	600.63	976.4	762.48	799.77	853.74	860.55	779.35	870.49	928.89	846.89	780.04	785.6	667.24	603.25	374.89	344.49	388.15	502.62	421.49	509.07	390.89	410.17	344.89	3.0318	-3.75067	8.06584	-1.48527	-4.66997
TC01003566.hg.1	ABL2	v-abl Abelson murine leukemia viral oncogene homolog 2	NM_001136001	NM_001136001	RefSeq	Homo sapiens v-abl Abelson murine leukemia viral oncogene homolog 2 (ABL2), transcript variant e, mRNA.	Coding	chr1	179068462 - 179198819	-	224.51	232.39	155.98	196.48	194.74	194.87	194.25	177.86	187.57	194.29	190.51	167.9	160.64	139.07	184.9	176.25	157.78	165.27	193.72	193.27	206.7	177.42	177.39	166.35	162.17	67.53	69.1	62.24	58.98	60.27	83.27	81.83	105.8	77.25	-6.7977	3.81613	8.52602	-6.74505	0.544893
TC10001676.hg.1	ABLIM1	actin binding LIM protein 1	NM_001003407	NM_001003407	RefSeq	Homo sapiens actin binding LIM protein 1 (ABLIM1), transcript variant 2, mRNA.	Coding	chr10	116190869 - 116528019	-	566.11	611.62	386.01	236.16	199.49	225.92	165.34	204.5	207.69	258.78	277.28	393.96	116.06	129.98	132.14	189.28	161.99	190.36	164.62	202.48	187.84	192.57	159.34	156.58	215.13	561.28	647.26	305.42	607.77	531.33	328.19	155.94	152.48	254.6	5.12708	-7.6024	1.37473	4.78709	0.607805
TC09001683.hg.1	ABO	ABO blood group (transferase A, alpha 1-3-N-acetylgalactosaminyltransferase; transferase B, alpha 1-3-galactosyltransferase)	NM_020469	NM_020469	RefSeq	Homo sapiens ABO blood group (transferase A, alpha 1-3-N-acetylgalactosaminyltransferase; transferase B, alpha 1-3-galactosyltransferase) (ABO), mRNA.	Coding	chr9	136130563 - 136150630	-	416.32	308.02	346.11	344.76	371.12	411.6	215.69	253.01	363.41	763.55	343.05	419.15	378.3	199.63	297.87	315.4	346.06	289.07	276.53	292.15	316.82	298.37	216.3	276.31	238.4	111.64	109.85	111.77	92.99	120.18	109.03	131.09	138.32	163.62	-6.11695	5.72278	9.22676	-4.44796	2.73196
TC17000970.hg.1	ABR	active BCR-related	NM_001159746	NM_001159746	RefSeq	Homo sapiens active BCR-related (ABR), transcript variant 3, mRNA.	Coding	chr17	906758 - 1090616	-	426.92	475.73	449.16	237.99	228.26	263.24	252.84	276.68	248.84	194.92	213.07	220.99	154.13	138.55	114.9	162.51	165.78	236.06	192.43	164.78	170.98	219.02	212.2	204.48	235.59	158.54	151.11	127.97	129.66	125.72	131.76	145.04	139.75	167.59	4.99066	6.02412	-5.25316	5.4661	5.85473
TC06001034.hg.1	ABRACL	ABRA C-terminal like	NM_021243	NM_021243	RefSeq	Homo sapiens ABRA C-terminal like (ABRACL), mRNA.	Coding	chr6	139349819 - 139364439	+	330.98	388.77	163.72	620.8	481.61	503.56	324.08	420.57	352.6	347.88	489.87	572.54	206.94	273.34	290.17	377.91	277.9	510.65	292.91	233.72	392.84	440.59	519.3	652.51	545.28	93.72	65.5	84.35	80.72	66.65	75.98	94.58	87.84	89.66	-7.28085	0.159669	3.78058	-3.48219	0.0553624
TC06000205.hg.1	ABT1	activator of basal transcription 1	NM_013375	NM_013375	RefSeq	Homo sapiens activator of basal transcription 1 (ABT1), mRNA.	Coding	chr6	26597171 - 26600278	+	197.92	194.8	193.59	398.37	383.13	440.83	335.62	420.85	358.61	319.98	328.74	331.14	389.32	387.79	284.38	389.71	235.4	312.25	453.4	398.89	358.27	417.77	544.59	408.96	410.48	244.22	201.49	219.35	266.36	283.24	248.95	166.31	158.12	220.09	-1.68382	-6.73822	-3.45095	4.35315	-7.24638
TC03000667.hg.1	ABTB1	ankyrin repeat and BTB (POZ) domain containing 1	NM_032548	NM_032548	RefSeq	Homo sapiens ankyrin repeat and BTB (POZ) domain containing 1 (ABTB1), transcript variant 1, mRNA.	Coding	chr3	127391778 - 127399769	+	279.08	255.18	374.92	148.74	175.45	148.73	162.18	179.37	167.43	159.25	176.22	175.32	172.65	178.76	165.29	163.79	178.15	194.13	178.1	182.86	159.41	158.21	152.1	162.47	189.51	370.86	360.09	355.35	315.77	293.07	271.76	383.05	350.25	465	0.0504538	-6.30123	6.83618	1.50869	-5.44736
TC11001544.hg.1	ABTB2	ankyrin repeat and BTB (POZ) domain containing 2	NM_145804	NM_145804	RefSeq	Homo sapiens ankyrin repeat and BTB (POZ) domain containing 2 (ABTB2), mRNA.	Coding	chr11	34172534 - 34379581	-	111.92	116.69	159.5	157.81	164.16	166.97	155.11	183.3	168.98	134.36	180.31	140.14	129.66	166.96	128.61	133.58	128.55	195.82	157.2	173.9	143.56	163.29	132.86	161.91	198.08	197.79	193.28	177.78	152.21	153.54	162.94	341.31	367.08	612.56	-6.24986	-3.46623	-5.81035	-5.71441	1.99763
TC18000506.hg.1	ACAA2	acetyl-CoA acyltransferase 2	NM_006111	NM_006111	RefSeq	Homo sapiens acetyl-CoA acyltransferase 2 (ACAA2), nuclear gene encoding mitochondrial protein, mRNA.	Coding	chr18	47309869 - 47340273	-	421.32	458.84	246.07	800.61	883.11	982.5	868.94	1020.39	861.35	821.09	661.38	747.31	777.87	746.12	869.49	936.9	762.92	810.29	777.7	666.99	765.43	864.75	890.1	673.94	643.19	584.38	466.05	194.02	558.91	403.38	374.7	273.03	324.1	224.82	0.367338	-7.64645	-3.14614	-0.0497975	-6.16854
TC17001406.hg.1	ACACA	acetyl-CoA carboxylase alpha	NM_198834	NM_198834	RefSeq	Homo sapiens acetyl-CoA carboxylase alpha (ACACA), transcript variant 1, mRNA.	Coding	chr17	35441923 - 35766902	-	259.23	264.74	184.26	564.36	515.11	538.89	718.87	558.02	686	578.2	532.44	501.76	719.56	537.8	696.93	718.16	588.81	451.44	641.37	515.75	812.83	634.83	628.39	600.95	525.86	77.14	86.69	158.15	141.24	139.86	158.81	184.07	219.2	104.27	2.76604	-1.98428	5.87115	4.65116	-5.81017
TC12000846.hg.1	ACACB	acetyl-CoA carboxylase beta	NM_001093	NM_001093	RefSeq	Homo sapiens acetyl-CoA carboxylase beta (ACACB), mRNA.	Coding	chr12	109554400 - 109706031	+	249.56	340.01	207.63	160.19	166.01	161.52	168.73	160.48	172.8	150.52	153.65	153.1	178.9	184.68	265.6	233.02	253.17	186.44	195.42	224.92	226.06	193.58	171.86	185.73	159.19	113.16	116.37	110.96	83.15	92.89	104.33	121.03	117.29	134.45	-6.42115	0.917653	3.39582	-4.12999	-0.0865762
TC03003341.hg.1	ACAD11	acyl-CoA dehydrogenase family, member 11	NM_032169	NM_032169	RefSeq	Homo sapiens acyl-CoA dehydrogenase family, member 11 (ACAD11), mRNA.	Coding	chr3	132276982 - 132379567	-	275.25	298.99	188.02	117.96	113.55	113.91	125.71	112.63	122.79	146.63	103	176.07	146.43	126.18	180.88	121.02	116.03	103.09	108.21	111.99	131.07	123.07	148.22	147.48	146.3	44.14	50.75	80.61	65.5	61.49	56.73	56.82	109.87	54.88	3.08168	3.08036	0.199794	0.328453	1.09333
TC03000684.hg.1	ACAD9	acyl-CoA dehydrogenase family, member 9	NM_014049	NM_014049	RefSeq	Homo sapiens acyl-CoA dehydrogenase family, member 9 (ACAD9), nuclear gene encoding mitochondrial protein, transcript variant 1, mRNA.	Coding	chr3	128598333 - 128634910	+	508.52	498.37	398.16	958	921.78	1015.36	839.48	854.07	869.29	883.25	882.29	869.5	1025.19	1011.21	1027.12	857.05	744.65	727.03	1009.88	1010.59	935.93	786.44	936.21	895.56	833.18	403.63	400.2	407.16	685.5	639.4	637.17	358.98	510.23	358.83	0.682522	-6.60943	3.56264	3.56449	-6.91604
TC10000896.hg.1	ACADSB	acyl-CoA dehydrogenase, short/branched chain	NM_001609	NM_001609	RefSeq	Homo sapiens acyl-CoA dehydrogenase, short/branched chain (ACADSB), nuclear gene encoding mitochondrial protein, mRNA.	Coding	chr10	124768429 - 124817827	+	238.19	228.69	135.7	501.02	304.55	447.18	286.34	300.93	255.08	352.91	282.9	290.06	368.56	352.73	452.4	430.18	311.23	263.23	329.51	320.21	289.74	353.45	388.23	297.8	274.81	84.23	70.33	118.6	140.38	128.52	125.78	96.65	126.14	92	-2.98632	-2.0275	5.14019	-2.80183	-2.65034
TC17000089.hg.1	ACAP1	ArfGAP with coiled-coil, ankyrin repeat and PH domains 1	NM_014716	NM_014716	RefSeq	Homo sapiens ArfGAP with coiled-coil, ankyrin repeat and PH domains 1 (ACAP1), mRNA.	Coding	chr17	7239848 - 7254797	+	1106.36	939.16	1218.71	485.29	532.02	425.69	667.38	518.87	576.58	450.17	438.84	618.44	432.08	416.78	549.12	400.29	578.87	547.27	431.8	385.47	503.56	457.88	463.35	433.51	547.39	175.4	171.52	184.34	274.81	196.18	202.04	212.01	204.78	208.92	2.94036	10.0051	4.68004	5.74886	9.23704
TC03002142.hg.1	ACAP2-IT1	ACAP2 intronic transcript 1 (non-protein coding)	ENST00000419899	ENST00000419899	ENSEMBL	havana:sense_intronic chromosome:GRCh37:3:195001452:195003470:-1 gene:ENSG00000229325 gene_biotype:sense_intronic transcript_biotype:sense_intronic	Coding	chr3	195001452 - 195003470	-	292.24	350.56	216.47	188.65	162.67	171.36	174.16	91.21	144.08	143.4	129.6	132.1	172.83	126.9	187.7	203.85	151.32	101.86	80.27	68.76	173.77	125.46	114.39	106.26	106.73	166.56	186.87	250.85	414.31	354.33	382.44	120.11	146.28	72.52	-2.2097	-5.32647	-4.90372	1.17968	-0.806878
TC11000979.hg.1	ACAT1	acetyl-CoA acetyltransferase 1	NM_000019	NM_000019	RefSeq	Homo sapiens acetyl-CoA acetyltransferase 1 (ACAT1), nuclear gene encoding mitochondrial protein, mRNA.	Coding	chr11	107992243 - 108018891	+	116.13	108.09	98.74	554.32	547.7	521.53	498.69	464.23	482.5	654.44	521.93	564.55	779.95	858.94	1053.69	574.19	511.9	550.35	523.9	544.85	604.98	620.53	606.25	540.28	462.61	388.93	441.89	493.45	492.69	532.2	500.58	279.29	368.7	157.32	14.1727	7.62441	-4.03453	12.7744	-1.6416
TC06001147.hg.1	ACAT2	acetyl-CoA acetyltransferase 2	NM_005891	NM_005891	RefSeq	Homo sapiens acetyl-CoA acetyltransferase 2 (ACAT2), mRNA.	Coding	chr6	160181360 - 160200144	+	197.71	175.24	157.01	659.45	544.65	613.34	724.29	708.42	660.85	730.37	509.9	876.1	1095.83	660.48	838.71	850.05	600.05	537.52	690.02	593.67	908.09	841.93	819.43	735.57	745.93	168.71	185.36	232.07	334.11	340.4	285.34	192.97	214.8	204.23	7.56372	-7.2748	5.93124	12.5824	-6.51311
TC07001680.hg.1	ACHE	acetylcholinesterase	NM_000665	NM_000665	RefSeq	Homo sapiens acetylcholinesterase (ACHE), transcript variant E4-E6, mRNA.	Coding	chr7	100487615 - 100494594	-	211.06	196.46	289.28	183.76	223.31	190.05	203.22	234.01	217.75	230.45	223.71	222.56	280.63	284.6	241.95	252.12	242.95	264.08	270.2	303.91	238.76	234.59	225.44	236.33	254.23	570.81	544.5	500.95	523.8	554.98	611.23	502.38	469.57	645.85	-6.46677	1.80603	5.45103	-7.45588	0.878111
TC17001520.hg.1	ACLY	ATP citrate lyase	NM_001096	NM_001096	RefSeq	Homo sapiens ATP citrate lyase (ACLY), transcript variant 1, mRNA.	Coding	chr17	40023161 - 40075272	-	1066.69	1113.53	736.55	2418.66	2471.12	2540.96	2876.04	2808.78	2648.3	2917.16	2208.07	2338.84	3379.4	2217.83	2610.59	2935.99	2788.53	2198.68	2897.55	2490.12	3320.44	2797.77	3062.15	2427.22	2180.19	708.59	570.62	650.09	978.25	1050.65	1034.25	666.21	718.5	423.96	4.86528	-4.00847	10.1459	4.39256	-4.16901
TC07000578.hg.1	ACN9	ACN9 homolog (S. cerevisiae)	NM_020186	NM_020186	RefSeq	Homo sapiens ACN9 homolog (S. cerevisiae) (ACN9), mRNA.	Coding	chr7	96745902 - 96811075	+	47.29	47.03	30.47	197.67	149.54	156.63	167.33	146.05	134.8	112.21	147.27	97.5	130.54	159.88	116.67	163.51	120.91	130.81	176.7	147.71	173.16	122.34	200.43	169.42	127.75	21.77	20.39	24.22	31.44	37.21	46.89	22.72	29.17	22.73	6.00507	-1.63253	11.9651	5.49962	-3.21475
TC09000128.hg.1	ACO1	aconitase 1, soluble	NM_002197	NM_002197	RefSeq	Homo sapiens aconitase 1, soluble (ACO1), mRNA.	Coding	chr9	32384601 - 32450834	+	399.18	414.9	243.19	708.43	693.04	664.97	654.27	675.01	750.24	718.79	524.95	772.96	773.21	688.88	887.58	747.64	776.73	636.64	696.84	670.16	802.22	612.27	813.42	554.49	505.33	211.77	182.03	191.52	235.69	311.58	311.71	218.85	282.81	126.55	0.872808	-2.7681	11.2337	-1.79222	-4.8056
TC06000147.hg.1	ACOT13	acyl-CoA thioesterase 13	NM_001160094	NM_001160094	RefSeq	Homo sapiens acyl-CoA thioesterase 13 (ACOT13), transcript variant 2, mRNA.	Coding	chr6	24667263 - 24705295	+	192.77	149.75	139.16	394.59	307.68	313.97	292.08	308.74	295.37	402.64	346.1	336.68	358.24	324.94	282.23	350.85	278.83	366.55	334.12	279.43	314.19	376.6	399.27	361.8	299.7	165.08	182.7	165.37	194.86	228.4	182.9	165.65	153.65	164.3	2.11318	-7.41692	2.78589	3.77599	-7.5418
TC14002200.hg.1	ACOT2	acyl-CoA thioesterase 2	NM_006821	NM_006821	RefSeq	Homo sapiens acyl-CoA thioesterase 2 (ACOT2), nuclear gene encoding mitochondrial protein, transcript variant 1, mRNA.	Coding	chr14	74034324 - 74042362	+	255.16	256.04	216.2	375.45	376.13	317.67	347.91	354.79	366.26	425.59	385.12	487.66	384.4	357.97	488.13	309.88	396.81	378.74	379.21	255.69	326.68	413.14	377.01	285.54	314.08	220.71	235.47	203.87	215.29	206.85	228.85	237.96	220.62	203.15	-3.85749	-7.12467	-2.08367	-2.7911	-7.10228
TC0X000921.hg.1	ACOT9	acyl-CoA thioesterase 9	NM_001033583	NM_001033583	RefSeq	Homo sapiens acyl-CoA thioesterase 9 (ACOT9), nuclear gene encoding mitochondrial protein, transcript variant 2, mRNA.	Coding	chrX	23720370 - 23784592	-	217.39	219.82	187.8	279.86	262.82	262.33	261.82	241.95	276.01	279.68	277.16	264.49	246.76	231.76	286.33	305.46	225	292.33	295.95	211.76	337.25	279.94	316.22	234.1	212.29	86.48	70.73	87.37	75.87	94.77	72.57	87.02	93.02	72.44	-5.31609	3.95571	6.43703	-4.93179	3.41281
TC02000002.hg.1	ACP1	acid phosphatase 1, soluble	NM_001040649	NM_001040649	RefSeq	Homo sapiens acid phosphatase 1, soluble (ACP1), transcript variant 4, mRNA.	Coding	chr2	264140 - 278283	+	457.09	424.61	341.6	457.46	358.79	437.26	341.49	407.99	337.39	364.12	327.72	390.6	435.29	440.89	471.71	442.84	289.1	315.7	540.13	404.65	364.34	410.2	402.19	375.6	349.48	774.26	789.06	1186.68	853.34	924.31	761.74	457.12	537.03	339.56	-7.5575	-0.0152345	-0.0637547	-7.21489	-7.38492
TC0X000389.hg.1	ACRC	acidic repeat containing	NM_052957	NM_052957	RefSeq	Homo sapiens acidic repeat containing (ACRC), mRNA.	Coding	chrX	70797874 - 70833433	+	53.79	56.51	68.32	66.53	56.71	68.58	60.73	68.19	58.64	56.33	53.01	65.84	63	53.79	75.28	73.89	58.75	62.64	54.08	58.58	61.16	62.98	56.12	58.22	59.1	381.97	451.1	535.44	143.49	141.96	84.25	411.39	552.48	524.73	-7.53148	9.54228	12.4781	-7.55164	10.294
TC02001350.hg.1	ACSL3	acyl-CoA synthetase long-chain family member 3	NM_004457	NM_004457	RefSeq	Homo sapiens acyl-CoA synthetase long-chain family member 3 (ACSL3), transcript variant 1, mRNA.	Coding	chr2	223725652 - 223809357	+	257.7	250.02	242.11	531.86	536.21	530.89	789.52	533.73	706.05	736.82	653.17	712.78	829.67	789.67	849.27	769.64	654.4	630.81	739.71	662.12	815.99	701.03	844.62	855.44	651.44	244.95	245.13	362.31	526.97	558.59	582.16	393.33	423.11	161.98	8.93318	-7.21274	4.34267	9.29852	-7.19125
TC0X002337.hg.1	ACSL4	acyl-CoA synthetase long-chain family member 4	NM_004458	NM_004458	RefSeq	Homo sapiens acyl-CoA synthetase long-chain family member 4 (ACSL4), transcript variant 1, mRNA.	Coding	chrX	108872579 - 108976632	-	384.39	437.76	187.4	824.94	679.01	891.47	949.36	971.02	1107.96	1287.72	1281.12	1995.88	1000.05	877.33	1256.91	1089.94	1714.54	1397.65	994.07	1077.72	1113.34	1832.15	2059.8	1661.98	1984.98	156.8	169.84	198.45	417.72	281.89	339.22	377.24	592.39	149.53	2.46731	-4.2804	9.58708	4.36125	-7.54778
TC10000813.hg.1	ACSL5	acyl-CoA synthetase long-chain family member 5	NM_016234	NM_016234	RefSeq	Homo sapiens acyl-CoA synthetase long-chain family member 5 (ACSL5), transcript variant 1, mRNA.	Coding	chr10	114133776 - 114188138	+	776.77	783.73	601.65	1392.59	1171.28	1206.36	1080.41	1020.72	1140.3	1551.61	1057.3	1274.98	842.39	761.82	1159.28	1051.5	1051.01	861.89	932.98	825.74	1160.75	1012.6	1344.68	1088.5	1085.41	371.19	266.07	162.65	443.02	375.8	424.28	253.11	241.69	147.87	-4.19967	-0.410484	3.64395	-0.290515	2.8841
TC05001761.hg.1	ACSL6	acyl-CoA synthetase long-chain family member 6	NM_001009185	NM_001009185	RefSeq	Homo sapiens acyl-CoA synthetase long-chain family member 6 (ACSL6), transcript variant 2, mRNA.	Coding	chr5	131142683 - 131347936	-	40.73	38.1	52.68	37.08	40.78	38.42	37.37	43.7	41.46	40.43	43.81	40.73	47.23	47.22	42.07	43.5	44.41	44.08	44.23	50.49	43.27	42.25	39.33	42.9	44.94	208.14	152.83	243.73	259.37	263.97	176.15	309.95	242.08	204.44	-7.47907	5.25154	9.12891	-7.51713	7.19473
TC16000223.hg.1	ACSM3	acyl-CoA synthetase medium-chain family member 3	NM_202000	NM_202000	RefSeq	Homo sapiens acyl-CoA synthetase medium-chain family member 3 (ACSM3), transcript variant 2, mRNA.	Coding	chr16	20775312 - 20808903	+	735.98	813.66	394.59	350.4	335.68	355.39	683.68	280.67	262.82	426.67	230.16	506.85	249.01	163.59	275.52	241.14	242.46	146.85	468.62	158.19	246.43	166.23	383.93	234.58	216.46	244.88	288.39	933.71	96.89	167.81	82.79	151.89	213.92	103.96	-2.44373	-6.82011	-6.17302	-0.835515	1.04266
TC20000727.hg.1	ACSS1	acyl-CoA synthetase short-chain family member 1	NM_001252675	NM_001252675	RefSeq	Homo sapiens acyl-CoA synthetase short-chain family member 1 (ACSS1), nuclear gene encoding mitochondrial protein, transcript variant 2, mRNA.	Coding	chr20	24986866 - 25039616	-	243.13	260.05	284.29	341.48	395.24	308.89	302.17	276.21	379.72	476.67	373.36	424.57	575.18	546.59	698.71	478.54	494.07	382.82	526.09	539.99	547.67	360.71	390.09	322.53	332.32	301.07	259.59	304.87	380	355.46	345.56	258.83	297.25	227.64	1.79411	-7.14102	0.474479	-3.44395	-7.54609
TC20000245.hg.1	ACSS2	acyl-CoA synthetase short-chain family member 2	NM_001076552	NM_001076552	RefSeq	Homo sapiens acyl-CoA synthetase short-chain family member 2 (ACSS2), transcript variant 2, mRNA.	Coding	chr20	33459949 - 33515769	+	169.99	193.6	170.91	200.39	243.8	182.32	278.82	302.34	306.33	564.05	316.72	568.34	597.23	320.64	698.18	534.52	550.66	431.57	419.26	401.49	668.89	649.23	422.56	434.71	433.83	222.81	165.8	188.06	219.16	205.15	191.15	344.78	280.42	264.16	5.89393	-7.41223	4.20995	4.2852	-1.3912
TC17001952.hg.1	ACTG1	actin, gamma 1	NM_001199954	NM_001199954	RefSeq	Homo sapiens actin, gamma 1 (ACTG1), transcript variant 1, mRNA.	Coding	chr17	79476997 - 79479892	-	6527.75	6933.37	6406.63	5903.32	5318.86	6932.26	5324.2	7878.58	5422.98	4867.04	5110.29	6885.09	4067.45	4915.08	3574.56	4129.15	3850.05	5156.44	5381.19	4648.76	3408.05	5201.96	4928.15	5300.67	5941.49	1274.02	1334.89	1618.51	1583.64	1207.46	1179.92	1512.7	2048.13	1373.38	-2.2741	8.70138	7.44908	-4.47026	6.33275
TC03000955.hg.1	ACTL6A	actin-like 6A	NM_004301	NM_004301	RefSeq	Homo sapiens actin-like 6A (ACTL6A), transcript variant 1, mRNA.	Coding	chr3	179280668 - 179306196	+	194.49	189.14	163.47	692.91	614.18	781.82	640.62	588.04	622.53	581.25	506.64	552.9	668.18	607.88	558	653.6	458.68	489.41	568.8	540.23	618.21	616.02	694.18	659.6	557.2	194.82	165.18	205.68	387.69	378.25	374.58	150.65	157.21	129.85	7.26919	-7.60005	6.65125	11.047	-5.48179
TC14001255.hg.1	ACTN1	actinin, alpha 1	NM_001102	NM_001102	RefSeq	Homo sapiens actinin, alpha 1 (ACTN1), transcript variant 2, mRNA.	Coding	chr14	69340840 - 69446157	-	827.54	1085.98	730.71	1178.94	1009.15	1243.4	1060.13	1296.98	1019.15	830.47	867.27	819.57	623.88	530.34	532.15	758.27	802.26	890.75	862.05	713.22	697.45	922.46	909.67	876.14	930	302.33	284.29	243.68	251.22	263.11	290.93	314.38	288.86	297.53	-7.26122	4.0354	8.4577	-7.55021	3.8916
TC19000532.hg.1	ACTN4	actinin, alpha 4	NM_004924	NM_004924	RefSeq	Homo sapiens actinin, alpha 4 (ACTN4), mRNA.	Coding	chr19	39138267 - 39222223	+	2129.52	2464.62	1802.18	3308.22	3199.68	3559.72	3108.19	3583.84	3143.07	3325.95	3608.04	3225.01	3174.4	3043.76	2697.94	3461.38	3278.43	3968.75	3701.9	3716.63	3269.51	4375.43	3513.49	3584.61	3689.45	2038.5	1723.51	1622	2359.23	2549.47	2621.34	1654.56	1654.82	1479.22	1.15555	-6.54518	4.86548	1.11508	-4.82507
TC14000345.hg.1	ACTR10	actin-related protein 10 homolog (S. cerevisiae)	NM_018477	NM_018477	RefSeq	Homo sapiens actin-related protein 10 homolog (S. cerevisiae) (ACTR10), mRNA.	Coding	chr14	58666798 - 58702353	+	472.3	455.25	365.61	402.54	428.04	425.8	485.11	355.16	416.08	488.48	420.63	486.43	503.07	538.84	656.07	412.08	413.49	413.77	410.25	479.98	455.93	366.09	451.54	377.56	337.87	843.3	939.85	959.33	887.54	905.1	785.58	620.22	796.1	403.65	-7.60044	1.96674	6.80002	-7.15505	-5.93199
TC02000378.hg.1	ACTR2	ARP2 actin-related protein 2 homolog (yeast)	NM_001005386	NM_001005386	RefSeq	Homo sapiens ARP2 actin-related protein 2 homolog (yeast) (ACTR2), transcript variant 1, mRNA.	Coding	chr2	65454829 - 65498390	+	1636.03	1688.19	1459.35	2145.44	1952.83	2215.26	2252.67	1932.5	1962.41	1923.29	1714.68	1663.94	1483.39	1567.45	1416.8	1796.26	1491.92	1648.52	1584.75	1534.39	1745.35	1752.03	2007.3	1962.76	1794.55	540.05	471.52	508.22	827.49	795.46	821.43	484.2	567.17	369.14	-7.59491	6.52912	10.6703	-5.36834	4.74389
TC07001031.hg.1	ACTR3B	ARP3 actin-related protein 3 homolog B (yeast)	NM_001040135	NM_001040135	RefSeq	Homo sapiens ARP3 actin-related protein 3 homolog B (yeast) (ACTR3B), transcript variant 2, mRNA.	Coding	chr7	152456834 - 152552463	+	225.93	230.6	169.66	345.35	317.01	377.62	322.53	315.72	326.24	225.98	256.29	246.74	247.21	233.34	296.66	268.94	215.89	212.73	274.02	250.77	310.1	254.25	266.57	259.4	239.32	80.96	89.91	82.6	80.27	79.32	87.66	98.9	135.83	90.18	-6.30939	2.90827	8.10174	-4.43292	-1.17425
TC07002014.hg.1	ACTR3C	ARP3 actin-related protein 3 homolog C (yeast)	NM_001164458	NM_001164458	RefSeq	Homo sapiens ARP3 actin-related protein 3 homolog C (yeast) (ACTR3C), transcript variant 1, mRNA.	Coding	chr7	149941005 - 150020814	-	212.76	226.66	150.37	206.29	168.38	174.07	187.49	166.73	219.21	171.33	142.07	178	131.75	132.22	146.7	146.9	131.34	124.52	150.27	143.26	169.88	144.37	150.37	144.33	141.76	71.02	78.02	89.58	81.63	78.69	69.01	76.43	114	86.16	-3.56039	1.53129	2.62237	-4.59925	-0.603975
TC03001473.hg.1	ACTR8	ARP8 actin-related protein 8 homolog (yeast)	NM_022899	NM_022899	RefSeq	Homo sapiens ARP8 actin-related protein 8 homolog (yeast) (ACTR8), mRNA.	Coding	chr3	53901093 - 53916296	-	286.55	312.52	191.91	548.65	473.76	554.77	472.59	454.7	381.06	391.47	327.95	317.27	304.82	294.61	417.64	326.71	273.09	310.6	319.12	329.74	355.78	338.88	338.89	325.7	292.59	127.25	109.75	206.56	161.69	109.46	169.47	126.2	176.71	126.23	-6.20296	-3.8055	0.898892	-5.19353	-2.51134
TC03003358.hg.1	ACY1	aminoacylase 1	NM_000666	NM_000666	RefSeq	Homo sapiens aminoacylase 1 (ACY1), transcript variant 1, mRNA.	Coding	chr3	52017300 - 52023218	+	326.41	318.59	388.81	682.39	695.61	539.28	567.9	645.52	576.53	704.2	650.72	796.51	682.9	619.37	580.23	564.67	627.56	649.21	712.19	631.56	595.93	587.25	777.03	691.79	662.69	345	417.8	352.8	244.72	309.14	360.25	367.74	391.55	448.31	3.07078	-7.35125	2.39072	3.2809	-6.48053
TC11001994.hg.1	ACY3	aspartoacylase (aminocyclase) 3	NM_080658	NM_080658	RefSeq	Homo sapiens aspartoacylase (aminocyclase) 3 (ACY3), mRNA.	Coding	chr11	67410026 - 67418130	-	559.71	734.69	334.74	124.15	145.54	140.81	142.77	161.11	143.89	139.29	145.79	142.75	126.01	152.31	130.95	135.51	162.21	158.4	154.35	145.25	133.84	140.95	129.53	141.79	159.37	207.02	211.32	172.41	156.68	168.33	183.84	205.04	211.29	240.65	3.99996	-0.588771	-3.01099	4.71606	-1.18401
TC05001986.hg.1	ADAM19	ADAM metallopeptidase domain 19	NM_033274	NM_033274	RefSeq	Homo sapiens ADAM metallopeptidase domain 19 (ADAM19), mRNA.	Coding	chr5	156822542 - 157002783	-	264.18	207.41	529.35	59.78	65.43	64	64.08	69.59	65.64	66.83	75.27	65.41	70.75	73.22	65.55	66.84	76.26	76.81	74.82	70.35	65.93	68.9	64.24	67.53	74.49	95.2	93.75	90.74	75.53	77.89	82.88	94.96	89	107.5	4.0368	0.000288717	-2.17377	4.68333	-0.115144
TC08000190.hg.1	ADAM28	ADAM metallopeptidase domain 28	NM_014265	NM_014265	RefSeq	Homo sapiens ADAM metallopeptidase domain 28 (ADAM28), transcript variant 1, mRNA.	Coding	chr8	24151553 - 24216531	+	895.89	929.81	723.17	72.01	54.4	78.32	76.27	74.2	60	24.24	31.24	34.48	22.76	28.7	31.79	35.93	34.93	27.04	32.67	26.98	32.07	32.26	58.65	48.24	63.26	27.25	27.61	27.81	26.3	24.73	24.94	26.25	25.77	30.4	17.7261	15.3072	-6.44491	11.7523	15.0981
TC10000433.hg.1	ADAMTS14	ADAM metallopeptidase with thrombospondin type 1 motif, 14	NM_080722	NM_080722	RefSeq	Homo sapiens ADAM metallopeptidase with thrombospondin type 1 motif, 14 (ADAMTS14), transcript variant 2, mRNA.	Coding	chr10	72432559 - 72522197	+	124.2	134.5	167.02	312.08	319.9	280.17	273.42	424.84	476.86	195.08	278.91	398.87	170.61	215.22	245.96	292.06	307.49	433.6	409.74	421.95	246.95	452.9	303.87	481.1	513.02	177.68	174.69	156.41	144.45	149.75	165.49	196.09	177.29	212.66	3.77389	-6.19958	2.43437	1.12041	-4.27827
TC04001277.hg.1	ADAMTS3	ADAM metallopeptidase with thrombospondin type 1 motif, 3	NM_014243	NM_014243	RefSeq	Homo sapiens ADAM metallopeptidase with thrombospondin type 1 motif, 3 (ADAMTS3), mRNA.	Coding	chr4	73146686 - 73434516	-	47.59	49.78	34.16	396.78	322.95	347.29	318.72	262.81	328.75	331.3	496.26	462.89	296.78	346.67	373.77	338.96	299.5	521.54	403.75	382.36	375.59	651.82	467.73	409.16	431.56	126.72	106.9	106.61	138.43	188.2	189.47	98.01	151.26	85.53	10.9078	2.55276	5.7709	11.8671	-0.0436121
TC21000241.hg.1	ADARB1	adenosine deaminase, RNA-specific, B1	NM_015833	NM_015833	RefSeq	Homo sapiens adenosine deaminase, RNA-specific, B1 (ADARB1), transcript variant 2, mRNA.	Coding	chr21	46493768 - 46646478	+	167.49	171.39	209.92	233.8	220.63	205.45	195.07	206.71	205.2	158.75	152.04	187.79	159.87	148.44	202.04	160.28	163.83	158.62	173.7	165.36	159.91	174.74	161.99	166.79	177.47	110.12	116.69	114.63	101.79	93.85	96.7	111.01	125.23	135.14	-6.67966	-1.29197	1.53089	-6.915	-3.10969
TC16001283.hg.1	ADAT1	adenosine deaminase, tRNA-specific 1	NM_012091	NM_012091	RefSeq	Homo sapiens adenosine deaminase, tRNA-specific 1 (ADAT1), transcript variant 1, mRNA.	Coding	chr16	75632247 - 75657221	-	265.59	234.19	234.46	514.49	413.59	446.57	392.24	338.71	382.1	426.17	465.07	298.94	399.4	382.97	325.95	328.31	313.79	294.06	311.09	315.91	374.06	269.64	304.09	217.98	249.95	641.32	555.26	434.12	852.92	826.72	771.16	408.93	396.95	255.12	-3.04211	1.24555	1.10103	-6.84195	-4.8678
TC06002186.hg.1	ADAT2	adenosine deaminase, tRNA-specific 2	NM_182503	NM_182503	RefSeq	Homo sapiens adenosine deaminase, tRNA-specific 2 (ADAT2), mRNA.	Coding	chr6	143743969 - 143771841	-	341.46	332.41	235.6	570.45	393.99	495.58	400.81	385.11	362.9	401.68	420.12	391.32	421.87	412.81	490.79	467.69	342.69	352.03	389.22	345.18	386.19	425.21	364.35	385.13	366.94	77.83	68.37	80.68	182.15	184.2	143.28	72.36	138.2	70.07	-5.5599	5.77713	11.3212	-4.41262	1.11266
TC14000494.hg.1	ADCK1	aarF domain containing kinase 1	NM_020421	NM_020421	RefSeq	Homo sapiens aarF domain containing kinase 1 (ADCK1), transcript variant 1, mRNA.	Coding	chr14	78266426 - 78400297	+	131.04	129.72	158.42	245.7	258.99	260.81	227.42	249.87	236.87	374.44	255.57	300.87	459.06	290.89	291.88	308.51	256.26	250.76	310.13	289.19	290.28	295.52	284.75	249.64	262.75	211.46	204.35	272.08	247.21	407.48	296.35	204.33	178.33	206.54	3.84885	-1.97711	-5.00296	4.97263	-3.61236
TC02001653.hg.1	ADCY3	adenylate cyclase 3	NM_004036	NM_004036	RefSeq	Homo sapiens adenylate cyclase 3 (ADCY3), mRNA.	Coding	chr2	25042038 - 25142708	-	324.07	322.27	323.56	497.43	558.03	482.31	481.73	516.38	479.28	341.3	475.31	369.82	324.46	311.22	247.18	372.58	379.08	499.09	432.21	337.09	433.54	472.51	450.61	354.63	414.76	203.01	200.7	186.98	190.82	187.82	214.43	224.03	205.9	234.93	-5.26493	0.0971571	3.11704	-2.96565	-2.34652
TC16000439.hg.1	ADCY7	adenylate cyclase 7	NM_001114	NM_001114	RefSeq	Homo sapiens adenylate cyclase 7 (ADCY7), mRNA.	Coding	chr16	50300462 - 50352046	+	654.99	651.08	765.36	714.7	899.7	713.94	759.95	810.6	841.21	641.89	696.02	740.3	773.08	723.04	731.63	777.52	719.25	844.05	902.8	939.12	860.19	834.71	775.55	701.97	709.2	257.24	273.02	380.86	293.32	261.03	269.11	283.76	314.15	304.13	-5.35585	1.33024	5.3759	-6.38508	3.39979
TC04000039.hg.1	ADD1	adducin 1 (alpha)	NM_001119	NM_001119	RefSeq	Homo sapiens adducin 1 (alpha) (ADD1), transcript variant 1, mRNA.	Coding	chr4	2845584 - 2931803	+	490.92	553.03	560.73	489.48	500.28	484.32	476.61	439.24	474.89	539.56	459.06	491.59	642.47	583.35	645.58	596.69	570.95	482.17	565.21	673.26	616.54	525.59	524.61	500.77	480.49	922.9	756.95	851.39	1080.45	1005.65	940.4	889.16	854.37	815.88	-7.22307	-1.46683	-1.4641	-7.53957	-1.04067
TC02001965.hg.1	ADD2	adducin 2 (beta)	NM_001185054	NM_001185054	RefSeq	Homo sapiens adducin 2 (beta) (ADD2), transcript variant 5, mRNA.	Coding	chr2	70834750 - 70995375	-	113.02	115.94	148.94	882.69	884.02	722.38	538.93	451.18	689.29	1257.35	776.58	914.94	1933.3	1543.58	1650.27	1540.45	1444.97	1208.24	1334.85	1789.29	1322.78	1252.6	1193.87	1326.02	1045.2	1332.8	905.65	930.7	1678.75	1606.14	1876.49	1212.62	1045.28	920.86	14.4361	8.81275	-4.15271	15.4946	10.2824
TC04001405.hg.1	ADH5	alcohol dehydrogenase 5 (class III), chi polypeptide	NM_000671	NM_000671	RefSeq	Homo sapiens alcohol dehydrogenase 5 (class III), chi polypeptide (ADH5), mRNA.	Coding	chr4	99992130 - 100009952	-	298.51	325.75	185.48	374.77	380.11	414.28	329.02	392.54	342.28	293.53	248.97	350.3	330.11	334.47	380.62	323.22	208.33	201.13	370.28	291.7	329.41	286.83	380.83	364.34	304.35	67.75	47.64	66.15	79.14	97.81	50.66	68.02	63.3	43.22	-7.58425	3.73125	5.21536	-5.89316	3.80906
TC06001847.hg.1	ADH5P4	alcohol dehydrogenase 5 (class III), chi polypeptide, pseudogene 4	ENST00000444694	ENST00000444694	ENSEMBL	cdna:pseudogene chromosome:GRCh37:6:66546844:66547947:-1 gene:ENSG00000233859 gene_biotype:pseudogene transcript_biotype:processed_pseudogene	Coding	chr6	66546844 - 66547947	-	195.85	196.96	125.88	226.09	286.12	284.83	251.73	262.6	275.12	235.43	160.76	233.22	211.76	241.99	261.6	218.59	173.25	167.94	245.97	206.41	253.88	193.35	303.07	265.02	257.09	82.03	56.92	52.14	71.98	80.01	77.8	87.73	68.82	61.63	-6.70894	0.606344	4.87912	-3.66768	0.161027
TC08002604.hg.1	ADHFE1	alcohol dehydrogenase, iron containing, 1	NM_144650	NM_144650	RefSeq	Homo sapiens alcohol dehydrogenase, iron containing, 1 (ADHFE1), nuclear gene encoding mitochondrial protein, mRNA.	Coding	chr8	67344718 - 67381142	+	549.8	396.79	338.54	90.67	83.3	100.11	115.56	109.79	113.64	264.69	131.17	270.81	213.79	140.6	329.78	155.44	243.97	110.65	93.9	117.88	138.99	145.64	192.83	185.1	188.55	90.98	105.64	99.59	114.35	112.71	121.18	137.27	194.35	132.45	0.428073	5.52715	-6.13844	3.04786	1.3387
TC02001524.hg.1	ADI1	acireductone dioxygenase 1	NM_018269	NM_018269	RefSeq	Homo sapiens acireductone dioxygenase 1 (ADI1), mRNA.	Coding	chr2	3501690 - 3523507	-	380.53	393.87	283.29	713.92	728.88	733.35	661.76	643.16	627.22	595.07	661.61	412.6	435.36	546.41	340.1	513.65	425.53	626.75	600.23	495.16	536.11	501.65	517.35	419.63	435.47	188.4	205.77	200.97	199.7	203.57	211.24	176	252.89	205.66	-2.78422	-0.898859	5.9472	-3.35942	-2.6658
TC01003711.hg.1	ADIPOR1	adiponectin receptor 1	NM_001127687	NM_001127687	RefSeq	[retired] Homo sapiens adiponectin receptor 1 (ADIPOR1), transcript variant 2, mRNA.	Coding	chr1	202909951 - 202927700	-	993.64	891.26	820.81	978.05	1153.59	980.03	991.82	950.26	1045.28	1166.36	1065.67	1086.64	1424.78	1257.23	1166.61	1022.37	979.11	1067.85	1094.56	1082.09	1134.48	1097.56	1280.54	1125.91	1109.55	3424.22	3449.19	3548.49	2609.45	2914.86	2218.44	3206.25	3104.17	3385.7	-5.56045	8.08298	12.4699	-3.13656	7.3375
TC12000018.hg.1	ADIPOR2	adiponectin receptor 2	NM_024551	NM_024551	RefSeq	Homo sapiens adiponectin receptor 2 (ADIPOR2), mRNA.	Coding	chr12	1800193 - 1897845	+	237.96	324.83	221.89	845.88	1051.13	969.06	1048.92	916.32	1101.3	1088.81	1007.51	1087.73	1168.34	1127.26	1202.6	1111.33	927.25	1171.61	1099.25	1136.33	1213.76	1108.82	1069.15	1045.68	951.89	1183.67	1125.07	1258.71	1347.42	1302.13	1354.32	1384.26	1526.72	1117.68	9.49781	6.9949	-6.74543	9.92789	6.86994
TC10000479.hg.1	ADK	adenosine kinase	NM_001123	NM_001123	RefSeq	Homo sapiens adenosine kinase (ADK), transcript variant 1, mRNA.	Coding	chr10	75910943 - 76469061	+	821.9	854.97	709.22	1151.03	982.88	1189.06	965.43	981.17	869.49	1147.83	977.06	942.56	1059.95	993.46	1102.02	1104.62	817.34	915.85	840.36	738.21	917.84	971.58	1061.7	991.57	798.45	264.76	250.12	297.04	400.04	403.47	456.96	238.69	337.35	194.9	-7.07449	5.46202	7.54784	-5.43402	2.98527
TC11000182.hg.1	ADM	adrenomedullin	NM_001124	NM_001124	RefSeq	Homo sapiens adrenomedullin (ADM), mRNA.	Coding	chr11	10326227 - 10328944	+	152.06	139.51	157.45	98.08	108.75	98.09	112.77	130.93	121.19	111.17	132.47	146.7	119.55	145.17	133.86	126.82	124.14	154.43	124.54	134.05	119.84	137.19	110.45	135.95	149.93	216.22	184.22	247.47	223.15	231.88	243.74	203.56	177.95	199.89	-6.38798	-3.43209	0.368127	-6.10569	-4.65824
TC15001630.hg.1	ADPGK	ADP-dependent glucokinase	NM_031284	NM_031284	RefSeq	Homo sapiens ADP-dependent glucokinase (ADPGK), transcript variant 1, mRNA.	Coding	chr15	73043708 - 73076126	-	874.57	807.27	748.26	717.29	636.84	706.59	665.09	614.61	649.93	593.14	618.64	677.42	548.97	590.16	582.91	569.09	445.58	462.61	595.55	516.37	612.22	530.14	720.6	672.94	655.06	162.63	134.32	197.85	295.15	298.64	290.78	151.89	194.67	150.44	-0.457006	7.45936	6.4414	-4.03022	8.35921
TC17000151.hg.1	ADPRM	ADP-ribose/CDP-alcohol diphosphatase, manganese-dependent	NM_020233	NM_020233	RefSeq	Homo sapiens ADP-ribose/CDP-alcohol diphosphatase, manganese-dependent (ADPRM), mRNA.	Coding	chr17	10600927 - 10614875	+	151.89	209.21	151.62	80.06	85.82	95.38	89.41	66.85	69.96	97.74	57.25	75.88	92.13	58.11	125.58	74.47	69.74	51.1	71.64	73.86	65.3	58.76	88.39	68.39	54.1	66.18	107.62	112.09	89.69	76.14	65.69	43.63	70.84	42.25	3.72941	-2.92726	-5.11928	3.53569	2.48655
TC11000682.hg.1	ADRBK1	adrenergic, beta, receptor kinase 1	NM_001619	NM_001619	RefSeq	Homo sapiens adrenergic, beta, receptor kinase 1 (ADRBK1), mRNA.	Coding	chr11	67033881 - 67054029	+	1555.52	1518.47	1527.2	886.88	940.47	866.36	928.28	1017.92	880.44	636.49	679.35	722.34	662.53	639.19	677.67	734.44	708.55	795.3	904.68	877.2	764.77	743.21	798.11	670.97	710.09	382.69	307.75	370.63	525.22	495.75	502.63	347.68	330.19	303.99	3.79827	8.49756	5.26797	7.18035	9.54117
TC22000165.hg.1	ADRBK2	adrenergic, beta, receptor kinase 2	NM_005160	NM_005160	RefSeq	Homo sapiens adrenergic, beta, receptor kinase 2 (ADRBK2), mRNA.	Coding	chr22	25960816 - 26125258	+	602.43	617.79	492.62	479.54	350.93	356.29	392.5	273.64	286.48	234.77	170.63	241.1	205.13	159.56	249.74	230.96	235.19	189.91	256.91	224.36	235.87	213.52	318.33	233.03	246.22	58.91	64.73	65.38	57.2	40.65	42.6	47.18	59.95	47.56	6.01585	11.708	10.3093	4.25014	11.7658
TC20000487.hg.1	ADRM1	adhesion regulating molecule 1	NM_007002	NM_007002	RefSeq	Homo sapiens adhesion regulating molecule 1 (ADRM1), transcript variant 1, mRNA.	Coding	chr20	60877149 - 60883918	+	473.42	426.41	477.35	919.6	1087.24	992.2	916.02	1094.57	1134.85	809.36	951.69	894.75	1162.35	1169.41	879.13	887.39	677.56	932.11	1265.83	1233.47	1005.49	888.41	1113.55	1002.15	994.12	775.15	723.78	690.92	996.9	942.6	881.61	691.18	725.01	838.4	0.286857	-0.812789	-5.47679	6.87468	-1.06876
TC22001472.hg.1	ADSL	adenylosuccinate lyase	NM_000026	NM_000026	RefSeq	Homo sapiens adenylosuccinate lyase (ADSL), transcript variant 1, mRNA.	Coding	chr22	40742504 - 40786467	+	300.56	278.57	225.12	694.61	704.22	686.81	676.18	621.38	668.11	560.74	542.9	579.82	666.28	656.34	701.22	625.4	512.9	500.03	634.23	623.69	704.18	503.03	669.06	604.46	558.38	162.16	152.1	181.37	277.89	263.51	242.84	132.72	160.67	121.42	3.65195	-1.85623	9.39167	4.17344	-0.11264
TC01004046.hg.1	ADSS	adenylosuccinate synthase	NM_001126	NM_001126	RefSeq	Homo sapiens adenylosuccinate synthase (ADSS), mRNA.	Coding	chr1	244571794 - 244615436	-	510.2	498.22	437.19	720.72	566.73	639.38	602.68	494.18	539.25	486.4	445.26	492.44	461.15	448.38	502.89	500.04	391.74	434.75	494.4	437.69	504.02	439	503.1	460.53	407.46	102.56	163.28	187.2	158.97	161.22	131.2	80.4	142.39	63.78	-7.25494	2.49338	4.15916	-7.38703	4.1129
TC12000222.hg.1	AEBP2	AE binding protein 2	NM_001114176	NM_001114176	RefSeq	Homo sapiens AE binding protein 2 (AEBP2), transcript variant 2, mRNA.	Coding	chr12	19557000 - 19675173	+	446.39	443.9	371.38	508.53	448.62	496.46	484.52	448.09	443.04	425.14	414.94	448.3	388.62	411.76	492.34	429.1	400.11	396.04	433.09	398.22	416.19	419.91	476.62	446.59	392.96	148.89	194.38	182.38	174.21	151.89	146.26	157.76	253.77	142.47	-7.56689	2.85993	6.89048	-7.49192	-0.054161
TC15000840.hg.1	AEN	apoptosis enhancing nuclease	NM_022767	NM_022767	RefSeq	Homo sapiens apoptosis enhancing nuclease (AEN), mRNA.	Coding	chr15	89164527 - 89175513	+	150.87	104.9	207.89	357.7	401.08	346.79	354.98	377.44	346.2	229.19	301.55	162.93	333.71	360.29	285.8	381.58	232.17	330.27	380.24	443.93	426.04	311.65	351.57	324.49	280.65	870.89	783.46	850.33	586.62	681.59	524.18	836.07	902.87	871.49	-0.654068	5.34956	1.83494	0.504938	5.91779
TC04000470.hg.1	AFF1	AF4/FMR2 family, member 1	NM_001166693	NM_001166693	RefSeq	Homo sapiens AF4/FMR2 family, member 1 (AFF1), transcript variant 1, mRNA.	Coding	chr4	87856154 - 88062206	+	1466.38	1743.62	1252.58	1295.44	1209.41	1299.72	1358.03	1196.44	1371.64	1618.24	1474	1501.16	1471.42	1233.08	1340.89	1386.01	1369.71	1297.17	1255.09	1377.45	1475.03	1530.09	1404.49	1501.12	1508.75	3013.07	3320.05	2978.13	2609.12	2586.33	2505.96	2776.86	2685.7	3135.07	-6.90287	1.43001	8.65266	-7.55006	0.269472
TC0X000708.hg.1	AFF2	AF4/FMR2 family, member 2	NM_001170628	NM_001170628	RefSeq	Homo sapiens AF4/FMR2 family, member 2 (AFF2), transcript variant 6, mRNA.	Coding	chrX	147582139 - 148082193	+	224.91	229.38	125.34	97.03	93.04	93.98	97.21	89.1	76.6	77.96	60.48	67.88	55.16	57.46	56.58	61.95	65.18	65.45	65.36	58.3	69.41	62.29	90.83	71.98	85.84	82.66	79.61	64.43	64.38	68.12	67.7	82.56	71.07	91.33	3.98997	-0.390415	-5.11281	1.4315	-0.86132
TC02002136.hg.1	AFF3	AF4/FMR2 family, member 3	NM_001025108	NM_001025108	RefSeq	Homo sapiens AF4/FMR2 family, member 3 (AFF3), transcript variant 2, mRNA.	Coding	chr2	100163716 - 100759201	-	245.91	390.83	440.61	60.81	59.67	57	54.03	56.94	53.87	64.57	58.35	56.37	46.76	52.6	48.54	56.78	56.58	56.78	53.88	54.61	59.41	54.11	47.06	52.67	58.97	65.77	74.11	65.72	57.43	57.94	60.86	74.97	69.9	78.73	10.2673	5.42752	-3.1409	10.0926	5.24816
TC18000373.hg.1	AFG3L2	AFG3 ATPase family member 3-like 2 (S. cerevisiae)	NM_006796	NM_006796	RefSeq	Homo sapiens AFG3 ATPase family member 3-like 2 (S. cerevisiae) (AFG3L2), nuclear gene encoding mitochondrial protein, mRNA.	Coding	chr18	12328943 - 12377275	-	334.39	309.87	219.62	582.21	514.11	589.53	485.96	477.36	500.6	906.14	580.98	600.54	924.38	667.33	816.22	748.6	596.11	552.64	653.23	730.32	703.26	661.34	684.2	601.26	519.69	447.3	366.61	500.01	568.06	519.94	452.44	976.37	1073.21	1058.65	2.83213	-3.93369	-1.9857	2.92725	5.24451
TC17000898.hg.1	AFMID	arylformamidase	NM_001010982	NM_001010982	RefSeq	Homo sapiens arylformamidase (AFMID), transcript variant 2, mRNA.	Coding	chr17	76183398 - 76216902	+	197.01	206.49	166	358.6	368.62	357.26	309.24	354.1	312.28	278.06	280.4	334.12	327.37	314.45	371.42	328.48	286.92	271.5	316.45	309.74	321.25	308.64	267.61	293.8	299.59	196.07	191.03	189.7	160.01	166.54	159.57	198.17	184.3	215.29	0.619737	-7.63769	2.12	1.13937	-7.42072
TC02000368.hg.1	AFTPH	aftiphilin	NM_001002243	NM_001002243	RefSeq	Homo sapiens aftiphilin (AFTPH), transcript variant 3, mRNA.	Coding	chr2	64751439 - 64820139	+	693.23	773.61	610.57	515.85	539.96	552.29	539.11	493.74	551.72	596.79	523.07	644.61	607.81	533.49	610.9	574.29	476.44	528.89	606.09	626.86	591.95	606.55	671.61	602.25	572.66	1138.59	1204.43	1275.65	1058.36	1053.45	821.02	916.4	1037.91	997.39	-5.18071	-0.0633497	5.36974	-6.12906	-3.37146
TC12001632.hg.1	AGAP2	ArfGAP with GTPase domain, ankyrin repeat and PH domain 2	NM_001122772	NM_001122772	RefSeq	Homo sapiens ArfGAP with GTPase domain, ankyrin repeat and PH domain 2 (AGAP2), transcript variant 1, mRNA.	Coding	chr12	58117572 - 58135944	-	448.37	461.79	408.67	314.34	290.92	304.39	276.18	349.01	299.43	294.35	303.62	308.54	239.74	226.26	249.75	271.22	263	293.47	278.34	270.79	260.95	308.38	321.71	315.84	320.8	182.46	184.8	161.45	138.51	146.3	165.21	206	181.93	218.36	2.07932	4.5895	2.45936	-0.452548	2.73926
TC07000625.hg.1	AGFG2	ArfGAP with FG repeats 2	NM_006076	NM_006076	RefSeq	Homo sapiens ArfGAP with FG repeats 2 (AGFG2), mRNA.	Coding	chr7	100136834 - 100165843	+	176.49	188.42	210.22	644.1	782.73	659.51	550.33	479.74	763.93	1559.5	992.32	1004.29	1639.68	1130.85	1500.48	1260.05	1367.32	965.23	1265.62	1485.51	1262.69	1052.47	946.16	1047.38	768.92	299.98	298.25	388.31	407.34	369	455.6	298.5	329.47	268.18	12.139	-1.10241	7.67904	10.5621	-2.00517
TC05000377.hg.1	AGGF1	angiogenic factor with G patch and FHA domains 1	NM_018046	NM_018046	RefSeq	Homo sapiens angiogenic factor with G patch and FHA domains 1 (AGGF1), mRNA.	Coding	chr5	76325076 - 76361059	+	392.93	367.08	210.48	791.25	743.3	711.87	750.12	647.38	736.48	657.68	636.94	656.41	674.5	696.8	653.48	641.9	653.58	595.63	631.36	602.44	646.38	672.56	872.04	768.19	643.58	352.84	425.5	361.69	490.08	534.57	461.73	264.94	398.09	238.63	0.0273441	-6.91584	2.87956	0.996711	-7.48936
TC07000889.hg.1	AGK	acylglycerol kinase	NM_018238	NM_018238	RefSeq	Homo sapiens acylglycerol kinase (AGK), nuclear gene encoding mitochondrial protein, mRNA.	Coding	chr7	141250989 - 141355044	+	330.17	309.39	240.78	476.54	405.86	502.1	397.76	448.65	396.83	446.44	410.09	454.38	406.22	407.87	485.46	406.54	347.08	378.7	414.41	372.69	349.39	424.03	451.31	367.69	362.22	125.86	125.07	148.76	175.68	158.97	155.92	129.65	163.15	132.67	-3.83893	1.52962	9.27617	-3.74665	0.559873
TC01000895.hg.1	AGL	amylo-alpha-1, 6-glucosidase, 4-alpha-glucanotransferase	NM_000028	NM_000028	RefSeq	Homo sapiens amylo-alpha-1, 6-glucosidase, 4-alpha-glucanotransferase (AGL), transcript variant 4, mRNA.	Coding	chr1	100315640 - 100389579	+	327.7	330.79	214.57	454.58	370.69	406.01	407.53	294.29	361.42	489.76	381.44	459.77	419.96	349.34	421.22	382.98	385.55	386.12	400.23	366.25	432.65	422.38	502.58	430.27	370.42	74.07	53.82	67.81	126.31	136.6	131.77	65.42	95.7	41	-4.21105	4.9701	13.2959	-2.68235	2.10137
TC01002246.hg.1	AGMAT	agmatine ureohydrolase (agmatinase)	NM_024758	NM_024758	RefSeq	Homo sapiens agmatine ureohydrolase (agmatinase) (AGMAT), mRNA.	Coding	chr1	15898194 - 15911605	-	58.72	52.2	62.56	156.98	218.81	192.82	276.05	203.33	288.02	161.99	158.33	164.7	116.82	123.95	104.86	145.61	133.51	202.75	209.84	176.15	195.71	225.94	243.39	116.59	159.37	71.89	74.8	53.45	50.93	53.37	50.62	69.58	61.8	74.87	5.25336	-6.94695	2.86191	3.22724	-6.20182
TC01000463.hg.1	AGO1	argonaute RISC catalytic component 1	NM_012199	NM_012199	RefSeq	Homo sapiens argonaute RISC catalytic component 1 (AGO1), mRNA.	Coding	chr1	36335409 - 36389900	+	1030.77	1102.8	812.41	781.04	786.09	719.47	802.36	786.06	785.76	691.79	665.02	628.38	499.9	387.55	426.51	558.81	610.66	692.75	644.7	542.61	663	626.19	633.16	582.69	600.75	169.07	133.72	133.9	180.52	172.67	179.94	139.47	157.92	142.76	-0.519195	8.99799	10.4991	0.450112	9.80627
TC08001684.hg.1	AGO2	argonaute RISC catalytic component 2	NM_001164623	NM_001164623	RefSeq	Homo sapiens argonaute RISC catalytic component 2 (AGO2), transcript variant 2, mRNA.	Coding	chr8	141541264 - 141645718	-	548.89	509.14	575.53	745.94	750.2	762.07	691.18	627.49	758.75	720.19	797.31	719.43	936.2	884.52	859.91	885.45	778.75	848.98	877.56	966.23	926.73	809.46	751.22	783.11	798.54	1640.3	1600.07	1671.29	1784.06	1793.04	1574.65	1452.05	1689.08	1402.83	1.3302	6.69862	5.1811	0.587014	5.10586
TC01000465.hg.1	AGO3	argonaute RISC catalytic component 3	NM_024852	NM_024852	RefSeq	Homo sapiens argonaute RISC catalytic component 3 (AGO3), transcript variant 1, mRNA.	Coding	chr1	36396319 - 36522063	+	609.71	684.11	473.33	529.79	440.05	498.69	475.32	405.01	439.04	390.48	429.35	417.29	398.15	333.8	421.78	426.01	373.33	365.35	345.97	328.59	406.9	409.9	392.97	379.38	372.3	149.16	137.58	186.28	221.74	193.35	187.81	191.68	313.53	146.05	-1.05428	4.93703	5.09479	-1.12331	-0.0774023
TC01000462.hg.1	AGO4	argonaute RISC catalytic component 4	NM_017629	NM_017629	RefSeq	Homo sapiens argonaute RISC catalytic component 4 (AGO4), mRNA.	Coding	chr1	36273773 - 36323491	+	467.35	536.21	333.93	158.48	134.99	142.21	149.76	133.88	125.15	155.48	121.28	150.8	196.24	140.84	208.92	146.24	136.22	101.2	128.9	133.88	150.11	133.43	162.83	137.72	131.27	69.7	74.85	71.02	96.07	74.84	72.87	79.87	98.63	66.33	6.04969	7.75104	1.78975	6.45854	6.07754
TC06002284.hg.1	AGPAT4	1-acylglycerol-3-phosphate O-acyltransferase 4	NM_020133	NM_020133	RefSeq	Homo sapiens 1-acylglycerol-3-phosphate O-acyltransferase 4 (AGPAT4), mRNA.	Coding	chr6	161551011 - 161695107	-	289.05	336.12	249.74	152.84	109.06	122.04	117.17	160.68	107.16	99.77	116.2	102.67	161.52	162.83	147.92	145.93	109.46	109.51	117.77	130.69	129.99	136.72	133.92	131.69	138.93	913.73	635.27	752.01	1125.26	763.37	522.44	859.51	859.02	705.83	4.62321	2.44639	11.196	6.07537	3.91178
TC06002285.hg.1	AGPAT4-IT1	AGPAT4 intronic transcript 1 (non-protein coding)	NR_024277	NR_024277	RefSeq	Homo sapiens AGPAT4 intronic transcript 1 (non-protein coding) (AGPAT4-IT1), non-coding RNA.	Coding	chr6	161581137 - 161583014	-	79.07	100.73	86.43	65.11	43.55	52.4	55.27	54.63	55.39	34.1	45.38	47.09	75.71	77.98	75.5	89.82	54.52	42.84	54.74	50.15	60.67	46.03	43.72	52.11	62.7	432.83	302.28	346.83	516.92	346.26	242.37	401.41	333.58	397.77	-3.95702	6.02088	7.06105	-0.288805	7.57883
TC08000022.hg.1	AGPAT5	1-acylglycerol-3-phosphate O-acyltransferase 5	NM_018361	NM_018361	RefSeq	Homo sapiens 1-acylglycerol-3-phosphate O-acyltransferase 5 (AGPAT5), mRNA.	Coding	chr8	6565878 - 6619021	+	300.13	354.1	231.23	1223.2	995.76	1141.7	984.75	1006.41	1008.11	1247.12	1320.04	1631.93	1041.87	1235.41	1380.43	1145.3	957.63	1151.91	1202.04	1158.31	1094.66	1468.49	1307.14	1219.59	1173.99	161.71	243.64	273.35	315.85	344.8	279.71	239.15	537.08	114.27	8.61576	-6.22741	8.71325	9.34777	-7.39103
TC08000319.hg.1	AGPAT6	1-acylglycerol-3-phosphate O-acyltransferase 6	NM_178819	NM_178819	RefSeq	Homo sapiens 1-acylglycerol-3-phosphate O-acyltransferase 6 (AGPAT6), mRNA.	Coding	chr8	41434706 - 41482520	+	205.16	204.99	250.97	293.11	302.42	291.46	304.31	284.54	317.76	265.21	265.96	264.69	264.1	282.5	347.33	281.14	254.51	267.54	330	349.74	337.88	253.11	260.61	227.28	226.99	119.13	112.4	134.62	176.4	161.69	173.62	119.5	163.14	102.92	-3.92677	0.0636789	5.28025	-6.24856	-2.23635
TC02001065.hg.1	AGPS	alkylglycerone phosphate synthase	NM_003659	NM_003659	RefSeq	Homo sapiens alkylglycerone phosphate synthase (AGPS), mRNA.	Coding	chr2	178257372 - 178408564	+	557.28	623.23	302.31	785.35	757.21	903.85	850.8	609.36	763.33	632.33	662.48	611.48	636.94	691.33	740.47	720.21	564.06	637.01	706.31	659.45	728.76	707.11	778.75	661.81	583.02	188.19	160.84	254.3	367.5	384.7	391.58	170.52	284.92	81.75	-5.36535	-1.85769	6.64807	-4.71423	-2.90894
TC09001287.hg.1	AGTPBP1	ATP/GTP binding protein 1	NM_015239	NM_015239	RefSeq	Homo sapiens ATP/GTP binding protein 1 (AGTPBP1), mRNA.	Coding	chr9	88161454 - 88356944	-	506.47	559.72	489.02	389.65	355.59	374.23	376.63	302.73	336.04	403.4	318.61	393.73	452.14	405.72	473.92	401.25	414.57	353.08	388.61	354.66	392.66	363.95	469.01	381.23	349.83	639.07	892.85	882.48	704.81	718.21	547.45	460.99	682.88	490.38	-2.09947	-2.96992	3.52437	-2.95916	-7.50333
TC01000147.hg.1	AGTRAP	angiotensin II receptor-associated protein	NM_001040194	NM_001040194	RefSeq	Homo sapiens angiotensin II receptor-associated protein (AGTRAP), transcript variant 2, mRNA.	Coding	chr1	11796141 - 11814859	+	216.27	262.79	287.39	486.91	498.84	409.75	418.51	422.3	476.99	616.95	549.37	512.36	636.77	511.5	571.94	571.26	518.61	493.29	479.97	511.79	529.83	492.66	519.63	427.41	465.56	299.88	263.3	260.06	271.14	255.27	286.51	309.74	287.44	323.12	4.06798	-7.37084	4.83221	3.35909	-6.09329
TC01004062.hg.1	AHCTF1	AT hook containing transcription factor 1	NM_015446	NM_015446	RefSeq	Homo sapiens AT hook containing transcription factor 1 (AHCTF1), mRNA.	Coding	chr1	247002400 - 247095280	-	829.51	751.79	613.93	1386.83	1204.82	1475	1332.16	1022.56	1165.05	926.29	1202.58	871.94	991.71	1025.8	812.22	1117.93	780.52	821.69	1071.69	995.56	1078.72	984.48	1270.96	1123.57	1007.43	539.66	462.83	511.05	780.13	773.95	762.76	369.8	399.57	298.8	-4.9712	-3.49778	1.54655	-1.21881	0.425793
TC20000780.hg.1	AHCY	adenosylhomocysteinase	NM_000687	NM_000687	RefSeq	Homo sapiens adenosylhomocysteinase (AHCY), transcript variant 1, mRNA.	Coding	chr20	32822646 - 32899608	-	240.3	238.08	206.26	639.55	727.04	606.34	705.35	678.21	734.64	678.45	598.49	550.79	713.73	595.32	521.11	715.36	679.31	702.25	835.82	835.44	832.79	615.44	739.24	670.46	562.2	167.58	171.98	196.19	117.17	148.25	134.87	187.48	211.49	198.85	9.58196	-4.9131	11.487	7.31437	-6.61178
TC01000956.hg.1	AHCYL1	adenosylhomocysteinase-like 1	NM_001242673	NM_001242673	RefSeq	Homo sapiens adenosylhomocysteinase-like 1 (AHCYL1), transcript variant 2, mRNA.	Coding	chr1	110527308 - 110566364	+	1186.42	1303.56	940.27	2422.85	2368.26	2533.33	2437.83	2134.76	2385.79	2447.95	2175.6	2264.38	1837.11	1842.81	2202.38	1946.4	1962.33	2232.91	2054.9	1737.99	2198.89	2235.71	2208.24	2097.01	2099.56	836.75	802.16	737.89	925.3	958.09	909.24	896.02	1067.05	832.78	0.956298	-3.70473	7.79243	3.8272	-6.20972
TC07000796.hg.1	AHCYL2	adenosylhomocysteinase-like 2	NM_001130720	NM_001130720	RefSeq	Homo sapiens adenosylhomocysteinase-like 2 (AHCYL2), transcript variant 2, mRNA.	Coding	chr7	128864855 - 129070052	+	333.99	365.34	228.11	225.36	170.33	194.57	186.85	179.01	162.84	188.28	136.55	145.59	153.3	97.35	142.79	136.44	130.48	135.39	138.61	113.36	133.38	166.65	142.89	134.02	124.21	66.21	76.05	78.76	61.95	71.61	64.58	78.91	83.36	83.97	3.25887	5.16908	3.24249	2.36938	4.88807
TC06002136.hg.1	AHI1	Abelson helper integration site 1	NM_001134830	NM_001134830	RefSeq	Homo sapiens Abelson helper integration site 1 (AHI1), transcript variant 3, mRNA.	Coding	chr6	135604670 - 135830219	-	129.6	166.5	65.31	261.21	175.49	195.82	159.73	109.71	186.49	170.33	169.03	166.55	156.38	138.7	176.7	191.4	110.82	140.1	162.6	123.18	190.88	194.51	166.69	186.28	142.85	31.57	37.61	61.49	31.99	32.64	42.79	42.04	73.45	32.38	-6.81261	-2.55848	2.69004	-4.80129	-3.41049
TC11001867.hg.1	AHNAK	AHNAK nucleoprotein	NM_001620	NM_001620	RefSeq	Homo sapiens AHNAK nucleoprotein (AHNAK), transcript variant 1, mRNA.	Coding	chr11	62201016 - 62314332	-	1211.34	1581.59	1003.31	192.41	181.94	204.65	206.34	201.31	195.01	253.13	258.89	292.16	158.02	171.73	175.71	235.09	223.06	322.31	230.05	244.52	234.48	302.18	277.42	255.08	255.62	216.1	236.06	199.68	175.04	175.29	201.7	288.08	319.05	238.72	8.90729	7.50888	-6.47198	10.01	5.71771
TC07000112.hg.1	AHR	aryl hydrocarbon receptor	NM_001621	NM_001621	RefSeq	Homo sapiens aryl hydrocarbon receptor (AHR), mRNA.	Coding	chr7	17338246 - 17385776	+	1614.54	1728.91	1322.37	783.49	593.15	817.55	722.75	600.06	542.11	493.5	500.17	502.7	304.77	261.95	215.15	331.53	309.44	378.33	341.15	264.3	311.43	358.83	484.12	380.8	403.54	91.55	114.1	160.98	120.74	228.61	155.92	103.9	122.16	109.85	10.5531	9.47085	3.19714	8.8716	12.9253
TC14000491.hg.1	AHSA1	AHA1, activator of heat shock 90kDa protein ATPase homolog 1 (yeast)	NM_012111	NM_012111	RefSeq	Homo sapiens AHA1, activator of heat shock 90kDa protein ATPase homolog 1 (yeast) (AHSA1), mRNA.	Coding	chr14	77924373 - 77935817	+	195.16	266.23	178.4	814.27	873.4	856.23	1047.92	883.92	1009.16	625.97	699.57	578.32	603.19	783.32	632.07	784.51	605.85	756.61	775.02	749.56	952.86	661.25	785.5	667.58	627.34	717	765.22	724.5	548.05	597.58	453.73	641.51	769.58	602.41	7.57803	5.17475	-7.58818	6.3808	3.91481
TC16000380.hg.1	AHSP	alpha hemoglobin stabilizing protein	NM_016633	NM_016633	RefSeq	Homo sapiens alpha hemoglobin stabilizing protein (AHSP), mRNA.	Coding	chr16	31539185 - 31540124	+	14.83	24.04	29.7	548.28	762.46	225.46	332.55	189.64	459.92	1826	1053.9	1270.83	3845.14	3250.78	2635.01	2248.16	2367.37	2740.91	1833.74	2710.51	2405.53	2245.06	2090.08	2284.97	1540.46	6446.99	5456.58	3898.65	6796.89	5955.97	5963.94	5887.87	4634.41	5516.74	17.0859	13.8447	0.966588	16.7791	15.3659
TC01003868.hg.1	AIDA	axin interactor, dorsalization associated	NM_022831	NM_022831	RefSeq	Homo sapiens axin interactor, dorsalization associated (AIDA), mRNA.	Coding	chr1	222833829 - 222886552	-	494.94	549.57	479.02	848.1	789.45	869.94	794.97	752.03	757.11	810.35	789.25	780.93	914.46	983.76	928.2	848.68	740.64	855.5	874.86	902.37	888.54	842.69	928.5	905.66	794.76	1226.83	1225.5	1258.36	1541.06	1536.71	1505.8	879.6	987.32	726.7	1.99086	4.71966	0.78338	3.69142	-1.271
TC06000373.hg.1	AIF1	allograft inflammatory factor 1	NM_001623	NM_001623	RefSeq	Homo sapiens allograft inflammatory factor 1 (AIF1), transcript variant 3, mRNA.	Coding	chr6	31582961 - 31584798	+	237.2	205.45	205.67	156.32	137.15	149.57	153.37	145.28	131.15	84.28	93.41	127.46	73.83	73.54	82.28	98.54	94.38	93.48	100.27	78.53	92.79	99.07	122.36	129.82	134.14	108.04	106.75	97.2	77.82	82.34	94.65	116.14	106.71	121.32	6.16164	2.59549	-6.35417	1.62501	1.07604
TC6_cox_hap2000069.hg.1	AIF1	allograft inflammatory factor 1	NM_001623	NM_001623	RefSeq	Homo sapiens allograft inflammatory factor 1 (AIF1), transcript variant 3, mRNA.	Coding	chr6_cox_hap2	3092579 - 3094416	+	237.2	205.45	205.67	156.32	137.15	149.57	153.37	145.28	131.15	84.28	93.41	127.46	73.83	73.54	82.28	98.54	94.38	93.48	100.27	78.53	92.79	99.07	122.36	129.82	134.14	108.04	106.75	97.2	77.82	82.34	94.65	116.14	106.71	121.32	6.16164	2.59549	-6.35417	1.62501	1.07604
TC6_dbb_hap3000060.hg.1	AIF1	allograft inflammatory factor 1	NM_001623	NM_001623	RefSeq	Homo sapiens allograft inflammatory factor 1 (AIF1), transcript variant 3, mRNA.	Coding	chr6_dbb_hap3	2868536 - 2870373	+	203.46	193.88	194.11	151.35	134.17	150.47	150.67	136.94	130.02	83.39	92.31	125.58	74.49	74.46	81.83	98.7	94.97	93.37	99.41	78.24	91.97	98.63	121.29	127.56	132.42	108.55	107.71	96.55	77.27	82.23	93.11	114.97	105.97	121.59	5.53815	1.86675	-6.31457	0.864414	0.259296
TC6_mcf_hap5000055.hg.1	AIF1	allograft inflammatory factor 1	NM_001623	NM_001623	RefSeq	Homo sapiens allograft inflammatory factor 1 (AIF1), transcript variant 3, mRNA.	Coding	chr6_mcf_hap5	2962655 - 2964492	+	181.72	181.53	185.67	146.93	128.19	142.96	145.28	134.74	128.39	84.35	93.83	124.94	77.33	78.29	82.54	101.94	94.71	94.96	99.83	78.38	91.37	100.02	120.26	128.47	132.79	110.25	113.42	97.72	77.89	83.62	97.42	115.33	109.47	124.98	4.19369	0.366879	-6.11561	-0.364222	-1.14144
TC6_qbl_hap6000060.hg.1	AIF1	allograft inflammatory factor 1	NM_001623	NM_001623	RefSeq	Homo sapiens allograft inflammatory factor 1 (AIF1), transcript variant 3, mRNA.	Coding	chr6_qbl_hap6	2876602 - 2878439	+	237.2	205.45	205.67	156.32	137.15	149.57	153.37	145.28	131.15	84.28	93.41	127.46	73.83	73.54	82.28	98.54	94.38	93.48	100.27	78.53	92.79	99.07	122.36	129.82	134.14	108.04	106.75	97.2	77.82	82.34	94.65	116.14	106.71	121.32	6.16164	2.59549	-6.35417	1.62501	1.07604
TC6_ssto_hap7000056.hg.1	AIF1	allograft inflammatory factor 1	NM_001623	NM_001623	RefSeq	Homo sapiens allograft inflammatory factor 1 (AIF1), transcript variant 3, mRNA.	Coding	chr6_ssto_hap7	2913768 - 2915605	+	237.2	205.45	205.67	156.32	137.15	149.57	153.37	145.28	131.15	84.28	93.41	127.46	73.83	73.54	82.28	98.54	94.38	93.48	100.27	78.53	92.79	99.07	122.36	129.82	134.14	108.04	106.75	97.2	77.82	82.34	94.65	116.14	106.71	121.32	6.16164	2.59549	-6.35417	1.62501	1.07604
TC0X001358.hg.1	AIFM1	apoptosis-inducing factor, mitochondrion-associated, 1	NM_001130846	NM_001130846	RefSeq	Homo sapiens apoptosis-inducing factor, mitochondrion-associated, 1 (AIFM1), transcript variant 4, mRNA.	Coding	chrX	129263337 - 129299861	-	224.52	209.45	186.66	519.08	546.08	558.16	591.52	477.89	546.26	468.8	414.31	461.05	529.57	492.7	766.52	462.23	421.47	375.5	519.74	461.09	543.01	377.8	463.43	375.31	342.07	277.67	277.64	371.26	305.01	349.77	295.71	246.28	317.19	225.55	4.35948	-3.34163	-2.46337	1.72255	-5.75889
TC10001359.hg.1	AIFM2	apoptosis-inducing factor, mitochondrion-associated, 2	NM_001198696	NM_001198696	RefSeq	Homo sapiens apoptosis-inducing factor, mitochondrion-associated, 2 (AIFM2), transcript variant 1, mRNA.	Coding	chr10	71857979 - 71892690	-	101.85	102.33	148.27	127.61	141.84	129.77	122.1	151.52	150.29	175.67	193.26	175.14	194.73	205.72	170.79	187.37	164.97	190.94	189.82	243.24	185.86	173.79	164.15	147.52	157.88	274.49	230.89	212.59	306.94	366.8	328.41	210.85	182.41	204.79	-1.35471	-0.202363	-5.46316	-2.84324	-1.89009
TC06001050.hg.1	AIG1	androgen-induced 1	NM_016108	NM_016108	RefSeq	Homo sapiens androgen-induced 1 (AIG1), mRNA.	Coding	chr6	143380500 - 143661441	+	90.66	103.46	55.48	215.67	209.02	200.37	167.27	172.52	200.55	470.72	177.68	401.72	331.8	182.71	328.41	262.46	240	185.3	225.93	205.12	220.27	280.27	291.26	312.95	290.58	45.45	45.83	47.98	44.19	42.19	51.18	53.04	85.69	44.7	2.7909	-3.22062	11.4101	4.95903	-6.34838
TC06000846.hg.1	AIM1	absent in melanoma 1	NM_001624	NM_001624	RefSeq	Homo sapiens absent in melanoma 1 (AIM1), mRNA.	Coding	chr6	106808784 - 107018335	+	300.84	150.92	353.77	17.69	23.6	18.52	16.8	20.36	17.82	18	24.56	19.2	24.16	65.68	287.15	48.52	25.22	22.08	37.53	24.75	47.78	24.06	20.9	32.24	29.45	21.7	23.99	21.59	19.44	19.93	22.87	22.17	24.04	23.59	5.41424	6.48384	-6.04797	5.86972	6.80594
TC04000549.hg.1	AIMP1	aminoacyl tRNA synthetase complex-interacting multifunctional protein 1	NM_001142415	NM_001142415	RefSeq	Homo sapiens aminoacyl tRNA synthetase complex-interacting multifunctional protein 1 (AIMP1), transcript variant 2, mRNA.	Coding	chr4	107236701 - 107270383	+	353.97	370.63	229.61	439.37	336.64	466.49	346.26	369.28	320.9	343.24	339.22	332.72	405.75	407.94	334.99	401.45	248.42	323.9	341.19	344.77	330.1	403.46	470.65	429.88	343.57	130.23	107.69	122.51	210.77	235.79	221.56	115.35	132.99	90.75	-7.51749	1.48092	5.11495	-5.8725	1.40495
TC07000059.hg.1	AIMP2	aminoacyl tRNA synthetase complex-interacting multifunctional protein 2	NM_006303	NM_006303	RefSeq	Homo sapiens aminoacyl tRNA synthetase complex-interacting multifunctional protein 2 (AIMP2), mRNA.	Coding	chr7	6048876 - 6063465	+	284.69	288.1	199.73	1001.87	1058.14	983.28	1011.26	1002.65	1113.77	917.68	942.05	975.89	990.72	1115.23	930.18	829.13	677.02	806.99	999.42	1104.34	1030.26	687.31	1031.74	832.81	800.6	492.41	588.78	595.02	645	491.97	541.93	557.33	571.22	582.62	5.4708	0.778427	-2.26821	6.16535	1.47586
TC09002920.hg.1	AK1	adenylate kinase 1	NM_000476	NM_000476	RefSeq	Homo sapiens adenylate kinase 1 (AK1), mRNA.	Coding	chr9	130628759 - 130640022	-	246.43	231	345.36	217.08	234.28	214.03	220.96	265.86	257.8	246.08	281.49	257.77	339.11	362.16	324.3	304.97	308.59	327.96	334.01	352.69	311.78	279.55	278.31	296.54	295.88	507.47	436.93	420.74	454.31	434.74	451.15	468.41	430.48	468.22	-5.87538	-2.30618	-0.90173	-7.15755	-2.03774
TC01002479.hg.1	AK2	adenylate kinase 2	NM_001199199	NM_001199199	RefSeq	Homo sapiens adenylate kinase 2 (AK2), nuclear gene encoding mitochondrial protein, transcript variant 3, mRNA.	Coding	chr1	33473541 - 33502593	-	1099.18	1086.61	763.84	2021.96	1777.63	1926.18	1849.72	1707.01	1778.49	1418.72	1592.6	1532.48	1342.92	1603.01	1442.1	1680.54	1438.22	1482.8	1671.21	1484.68	1609.28	1786.29	1723.43	1747.03	1621.33	242.05	187.32	341.91	386.95	430.17	459.36	247.08	324.83	159.69	-0.937181	2.91573	9.45667	1.28748	2.79033
TC01000728.hg.1	AK4	adenylate kinase 4	NM_001005353	NM_001005353	RefSeq	Homo sapiens adenylate kinase 4 (AK4), nuclear gene encoding mitochondrial protein, transcript variant 1, mRNA.	Coding	chr1	65613232 - 65697828	+	208.83	241.32	155.48	461.55	436.31	426.64	579.89	665.55	532.97	495.48	888.13	1105.31	402.65	883.15	494.58	736.05	587.77	738.87	1040.69	640.49	626.87	925.8	879.17	923.1	881.11	203.25	175.26	288.84	243.53	273.43	157.42	269.25	252.35	184.46	5.22115	-7.47124	3.74808	7.79249	-6.94921
TC12001366.hg.1	AK4P3	adenylate kinase 4 pseudogene 3	ENST00000438686	ENST00000438686	ENSEMBL	cdna:pseudogene chromosome:GRCh37:12:31768702:31769373:-1 gene:ENSG00000233381 gene_biotype:pseudogene transcript_biotype:processed_pseudogene	Coding	chr12	31768702 - 31769373	-	139.66	157.44	87.17	422.43	324.78	381.86	526.56	656.81	502.16	455.7	883.15	1066.93	328.79	908.55	441.99	738.26	512.71	684	1032.75	615.98	623.84	833.5	881.89	850.56	921.4	111.45	80.08	188.12	150.7	187.05	99.83	206.84	170.94	71.33	6.05756	-7.63372	4.35408	9.16875	-7.48279
TC14000604.hg.1	AK7	adenylate kinase 7	NM_152327	NM_152327	RefSeq	Homo sapiens adenylate kinase 7 (AK7), mRNA.	Coding	chr14	96858448 - 96955764	+	32.24	36.22	28.09	78.48	55.04	55.25	48.08	54.48	50.48	58.26	57.45	46.92	107.41	129.2	159.39	102.62	87.59	64.04	70.56	94.93	86.96	89.17	94.8	100.47	66.17	141.27	122.94	111.56	216.94	226.88	191.99	140.33	142.07	85.62	3.61669	6.71058	-3.06096	5.65292	3.78169
TC17000704.hg.1	AKAP1	A kinase (PRKA) anchor protein 1	NM_001242902	NM_001242902	RefSeq	Homo sapiens A kinase (PRKA) anchor protein 1 (AKAP1), transcript variant 2, mRNA.	Coding	chr17	55162551 - 55198710	+	242.52	216.7	245.48	616.83	657.19	612.48	588.26	544.59	612.14	384.71	485.23	388.31	445.11	493.53	393.32	562.92	439.5	531.83	656.07	604.11	642.23	542.78	534.34	500.99	480.4	124.82	149.66	125.54	122.17	131.86	126.31	137.11	159.79	165.02	4.68584	0.187816	9.24034	6.31375	-2.11366
TC13000152.hg.1	AKAP11	A kinase (PRKA) anchor protein 11	NM_016248	NM_016248	RefSeq	Homo sapiens A kinase (PRKA) anchor protein 11 (AKAP11), mRNA.	Coding	chr13	42846289 - 42897403	+	344.85	336.9	280.88	451.55	338.31	412.1	379.65	345.69	341	307.44	380.99	358.31	359.33	352.36	402.64	395.44	283.4	336.99	395.16	368.52	353.55	378.04	402.03	375.45	357.51	144.17	275.18	208.72	305.86	221.65	245.89	97.28	167.46	83.33	-7.03518	-4.35678	-2.24654	-5.39259	0.781833
TC15000827.hg.1	AKAP13	A kinase (PRKA) anchor protein 13	NM_144767	NM_144767	RefSeq	[retired] Homo sapiens A kinase (PRKA) anchor protein 13 (AKAP13), transcript variant 3, mRNA.	Coding	chr15	85777817 - 86292586	+	995.41	1021.47	1005.42	251.07	205.23	264.84	216.79	241.48	210.77	223.41	216.61	241.18	180.98	130.89	159.54	188.56	161.32	183.67	212.8	209.83	194.83	199.49	241.58	230.88	248.21	298.19	265.74	357.29	290.92	316.54	232.9	254.41	269.09	291.7	13.1301	6.04609	-0.361618	12.8296	8.01971
TC19001254.hg.1	AKAP8L	A kinase (PRKA) anchor protein 8-like	NM_014371	NM_014371	RefSeq	Homo sapiens A kinase (PRKA) anchor protein 8-like (AKAP8L), mRNA.	Coding	chr19	15490859 - 15529833	-	930.24	963.95	778.25	751.36	734.24	690.89	714.47	741.05	747.19	820.25	789.27	863.08	1130.97	1112.29	1499.05	907.56	889.91	757.28	1023.22	1016.99	914.08	812.09	915.07	893.55	847.13	2655.84	2719.56	2926.01	1990.62	2041.85	1615.01	2075.42	2284.15	2646.37	-7.54802	6.06101	8.46789	-7.53483	3.72555
TC07000545.hg.1	AKAP9	A kinase (PRKA) anchor protein (yotiao) 9	NM_005751	NM_005751	RefSeq	Homo sapiens A kinase (PRKA) anchor protein (yotiao) 9 (AKAP9), transcript variant 2, mRNA.	Coding	chr7	91570181 - 91739987	+	491.13	581.88	438.61	326.99	239.55	315.72	305.53	223.73	257.6	334.08	256.74	314.04	402.15	286.11	396	329.3	288.83	259.16	263.1	283.1	298.31	339.92	336.63	323.4	285.91	615.5	656.45	705	581.14	638.62	480.9	520.81	574.13	424.58	1.46485	-4.78404	6.73511	0.537699	-7.54898
TC11000165.hg.1	AKIP1	A kinase (PRKA) interacting protein 1	NM_001206646	NM_001206646	RefSeq	Homo sapiens A kinase (PRKA) interacting protein 1 (AKIP1), transcript variant 2, mRNA.	Coding	chr11	8932686 - 8941631	+	128.8	132.25	145.66	299.82	263.12	234.48	239.39	236.59	248.05	302.64	264.59	298.63	288.82	244.63	292.5	233.97	252.88	255.95	243.39	257.39	239.55	231.79	272.34	223.58	225.15	174.23	196.74	189.03	230.53	228.03	226.57	173.11	158.72	191.74	4.59173	-3.30625	-0.967843	3.63619	-4.89918
TC01000491.hg.1	AKIRIN1	akirin 1	NM_001136275	NM_001136275	RefSeq	Homo sapiens akirin 1 (AKIRIN1), transcript variant 2, mRNA.	Coding	chr1	39456895 - 39471737	+	777.49	716.29	549.28	869.59	909.72	983.98	924.98	889.18	900.53	702.36	759.93	785	831.14	865.9	783.31	738.61	540.01	695.08	881.53	824.45	772.3	696.66	785.41	724.94	668.27	821.52	1112.94	1049.03	880.34	925.22	820.01	1446.52	1757.18	1467.08	-7.40195	-4.15696	-4.69592	-7.12852	1.68881
TC09001508.hg.1	AKNA	AT-hook transcription factor	NM_030767	NM_030767	RefSeq	Homo sapiens AT-hook transcription factor (AKNA), mRNA.	Coding	chr9	117096433 - 117160783	-	436.1	434.1	663.42	163.82	190.27	165.59	182.24	206.15	180.25	151.86	165.15	151.36	138.7	153.07	137.57	154.42	165.79	177.4	166.37	152.99	153.67	154.65	170.75	167.79	189.66	193.53	199.31	184.71	154.16	159.62	173.04	204.07	178.56	229.15	6.50376	2.15778	-4.54972	6.34215	1.27074
TC01000574.hg.1	AKR1A1	aldo-keto reductase family 1, member A1 (aldehyde reductase)	NM_001202413	NM_001202413	RefSeq	Homo sapiens aldo-keto reductase family 1, member A1 (aldehyde reductase) (AKR1A1), transcript variant 4, mRNA.	Coding	chr1	46016215 - 46035723	+	366.8	420.84	352.55	410.33	506.8	424.33	496.24	466.2	492.52	439.57	397.5	505.74	459.84	451.5	609.32	367.37	407.29	401.63	465.9	420.24	481.97	321.1	419.13	378.09	391.53	219.5	205.26	191.22	192.95	204.42	221.11	213.53	208.88	235.69	-7.0478	0.935083	5.27666	-7.44585	-0.167613
TC07001883.hg.1	AKR1B1	aldo-keto reductase family 1, member B1 (aldose reductase)	NM_001628	NM_001628	RefSeq	Homo sapiens aldo-keto reductase family 1, member B1 (aldose reductase) (AKR1B1), mRNA.	Coding	chr7	134127107 - 134144036	-	290.69	335.79	354.63	453.99	507.9	496.69	505.63	531.09	601.31	391.76	446.8	406.04	362.47	415.72	338.8	394.91	377.84	395.72	399.66	356.21	487.19	334.83	453.54	400.49	427.41	217.04	172.21	149.23	196.98	169.69	144.57	171.34	143.75	176.02	-5.3531	-0.841019	4.43695	-4.53951	1.17217
TC10000039.hg.1	AKR1E2	aldo-keto reductase family 1, member E2	NM_001040177	NM_001040177	RefSeq	Homo sapiens aldo-keto reductase family 1, member E2 (AKR1E2), transcript variant 1, mRNA.	Coding	chr10	4828820 - 4890254	+	78.13	91.73	67.87	75.69	71.88	75.75	69.87	78.94	95.45	105.82	83.45	111.4	130.85	97.56	136.78	93.59	84.18	96.56	77.1	99.9	109.78	108.89	66.65	87.95	59.63	151.57	122.79	114.69	184.04	161.18	193.91	107.67	101.07	93.27	-6.56847	-2.21279	-2.15669	-7.4448	-5.35955
TC01002298.hg.1	AKR7A2	aldo-keto reductase family 7, member A2 (aflatoxin aldehyde reductase)	NM_003689	NM_003689	RefSeq	Homo sapiens aldo-keto reductase family 7, member A2 (aflatoxin aldehyde reductase) (AKR7A2), mRNA.	Coding	chr1	19629202 - 19638640	-	421.84	418.68	336.49	504.49	644.64	505.99	513.39	569.26	510.13	641.4	645.71	782.68	630.5	743.17	669.78	549.53	634.88	630.33	677.48	590.31	721.16	476.35	563.66	576.41	635.83	227.26	245.13	204.52	218.32	206.8	249.41	253.19	262.2	236.28	0.10559	-0.597249	8.65087	-1.94627	-2.02359
TC19001728.hg.1	AKT1S1	AKT1 substrate 1 (proline-rich)	NM_001098632	NM_001098632	RefSeq	Homo sapiens AKT1 substrate 1 (proline-rich) (AKT1S1), transcript variant 2, mRNA.	Coding	chr19	50372295 - 50381716	-	155.3	154.02	160.61	205.33	219.05	204.53	188.18	208.63	201.99	198.9	208.61	198.3	217.6	221.36	192.94	217.77	203.68	210.99	231.12	244.28	219.27	207.63	197.85	202.62	204.96	421.84	436.08	420.09	300.68	317	291.62	436.99	400.53	459.42	-0.850138	6.14701	5.73581	-1.12749	5.61575
TC01004040.hg.1	AKT3	v-akt murine thymoma viral oncogene homolog 3 (protein kinase B, gamma)	NM_001206729	NM_001206729	RefSeq	Homo sapiens v-akt murine thymoma viral oncogene homolog 3 (protein kinase B, gamma) (AKT3), transcript variant 3, mRNA.	Coding	chr1	243651535 - 244013430	-	580.45	611.42	423.12	110.79	76.89	98.13	106.35	90.56	91.68	54.74	55.55	83.24	32.99	35.68	32.46	42.3	40.9	52.69	38.29	35.08	46.48	47.72	51.95	65.32	78	33.41	33.7	33.42	30.3	30.4	32.74	33.68	31.94	37.2	14.0213	12.4512	-5.07816	11.1278	12.3799
TC09001502.hg.1	ALAD	aminolevulinate dehydratase	NM_000031	NM_000031	RefSeq	Homo sapiens aminolevulinate dehydratase (ALAD), mRNA.	Coding	chr9	116148592 - 116163618	-	294.21	299.01	259.34	494.74	536.4	465.12	344	376.72	363.99	685	420.29	429.25	1544.12	1328.3	1361.09	1144.71	1007.59	734.7	845.85	1346.13	968.05	821.37	707.43	721.03	546.7	1681.61	1080.64	1166.94	2359.29	2132.56	2287.71	1745.18	1444.09	1340.59	5.51248	6.09915	-6.11318	4.08743	8.93535
TC03000329.hg.1	ALAS1	aminolevulinate, delta-, synthase 1	NM_000688	NM_000688	RefSeq	Homo sapiens aminolevulinate, delta-, synthase 1 (ALAS1), nuclear gene encoding mitochondrial protein, transcript variant 1, mRNA.	Coding	chr3	52232099 - 52248343	+	206.13	214.5	172.08	770.39	789.38	696.2	895.18	1242.13	1360.92	718.07	1146.09	1351.49	692.44	860.22	695.29	757.22	790.58	1705.42	797.02	891.23	714.95	1577.55	1429.93	1547.03	1446.59	204.06	203.91	247.03	243.4	223.75	224.17	570.1	727.37	619.21	4.82961	-7.16497	3.74694	7.03765	5.4533
TC0X001077.hg.1	ALAS2	aminolevulinate, delta-, synthase 2	NM_000032	NM_000032	RefSeq	Homo sapiens aminolevulinate, delta-, synthase 2 (ALAS2), nuclear gene encoding mitochondrial protein, transcript variant 1, mRNA.	Coding	chrX	55035488 - 55057497	-	55.9	66.54	81.59	195.72	173.23	128.83	137.13	146.86	199.11	1177.35	889.57	1945.03	3952.58	3633.57	3377.45	2152.09	1927.48	1790.89	1012.77	2457.47	2048.71	1850.86	1272.54	1874.99	1348.29	9293.27	8764.28	8306.93	9052.68	9428.61	8631.71	9082.98	8373.99	8693.07	11.9958	16.8382	4.66276	15.0156	17.2041
TC03000534.hg.1	ALCAM	activated leukocyte cell adhesion molecule	NM_001243280	NM_001243280	RefSeq	Homo sapiens activated leukocyte cell adhesion molecule (ALCAM), transcript variant 2, mRNA.	Coding	chr3	105085557 - 105295757	+	360.95	362.26	195.46	106.89	89.37	93.99	99.04	79.34	64.3	49.13	42.08	56.43	35.57	32.9	40.72	43.18	37.71	49.87	51	47.76	46.58	45.19	77.85	57.53	64.06	34.75	34.03	34.94	31.05	32.01	29.18	38.5	39.99	36.66	8.50745	7.12842	-3.14522	5.80027	6.99523
TC10001551.hg.1	ALDH18A1	aldehyde dehydrogenase 18 family, member A1	NM_001017423	NM_001017423	RefSeq	Homo sapiens aldehyde dehydrogenase 18 family, member A1 (ALDH18A1), nuclear gene encoding mitochondrial protein, transcript variant 2, mRNA.	Coding	chr10	97365686 - 97416567	-	408.05	395.83	253.12	797.26	723.62	757.02	686.29	790.96	693.62	564.63	532.46	540.55	836.64	753.4	831.96	649.48	505.71	528.55	809.91	711.16	659.43	602.38	650.19	601.64	548.05	143.06	122.6	157.88	173.64	203.26	232.25	160.44	169.74	128.28	-1.72654	0.713082	7.84025	-0.10983	-0.0454339
TC09001211.hg.1	ALDH1A1	aldehyde dehydrogenase 1 family, member A1	NM_000689	NM_000689	RefSeq	Homo sapiens aldehyde dehydrogenase 1 family, member A1 (ALDH1A1), mRNA.	Coding	chr9	75515578 - 75695358	-	982.03	758.17	267.03	385.77	375.6	560.78	194.95	285.62	242.45	174.98	156.02	194.28	302.94	349.27	506.96	301.15	181.15	121.64	283.99	279.11	299.84	156.95	374.72	328.96	268.18	46.59	44.59	48.64	42.8	46.26	52.88	47.9	44.13	57.06	-3.45404	3.66964	3.34622	-4.44616	3.77229
TC09000222.hg.1	ALDH1B1	aldehyde dehydrogenase 1 family, member B1	NM_000692	NM_000692	RefSeq	Homo sapiens aldehyde dehydrogenase 1 family, member B1 (ALDH1B1), nuclear gene encoding mitochondrial protein, mRNA.	Coding	chr9	38392661 - 38398662	+	221.01	256.18	238.28	518.19	517.56	497.32	497.46	532.74	538.27	422.58	471.63	388.57	427.83	510.94	409.8	486.9	400.78	432.56	446.88	429.77	457.78	442.34	425.06	428.13	401.67	215.26	262.58	228.29	230.75	187.96	221.72	243.19	227.97	249.25	3.83869	-7.64237	4.17036	4.89808	-7.54583
TC12003212.hg.1	ALDH2	aldehyde dehydrogenase 2 family (mitochondrial)	NM_000690	NM_000690	RefSeq	Homo sapiens aldehyde dehydrogenase 2 family (mitochondrial) (ALDH2), nuclear gene encoding mitochondrial protein, transcript variant 1, mRNA.	Coding	chr12	112204691 - 112247789	+	573.79	625.55	439.19	190.49	176.18	168.41	167.03	202.02	176.09	152.59	159.63	156.37	156.9	171.64	169.09	161.28	176.98	179.41	176.59	171.25	151.67	151.83	182.95	168.14	196.33	177.93	173.59	166.47	151.4	151.34	172.41	198.27	169.19	199.94	8.33232	4.87233	-7.59067	7.62607	3.79944
TC17000246.hg.1	ALDH3A2	aldehyde dehydrogenase 3 family, member A2	NM_000382	NM_000382	RefSeq	Homo sapiens aldehyde dehydrogenase 3 family, member A2 (ALDH3A2), transcript variant 2, mRNA.	Coding	chr17	19551459 - 19580909	+	197.72	228.21	162.93	297.64	333.92	328.95	352.93	278.83	323.87	282.45	282.7	270.74	244.69	254.48	261.25	244.32	242.79	224.38	272.14	223.11	280.55	228.58	325.91	305.28	246.38	56.54	56.68	58.37	55.83	57.36	52.31	54.66	61.54	45.15	-5.15758	5.85048	12.9352	-3.34473	5.21882
TC11000702.hg.1	ALDH3B1	aldehyde dehydrogenase 3 family, member B1	NM_000694	NM_000694	RefSeq	Homo sapiens aldehyde dehydrogenase 3 family, member B1 (ALDH3B1), transcript variant 1, mRNA.	Coding	chr11	67776048 - 67796743	+	420.11	406.2	383.69	293.68	341.16	359.66	280.76	383.7	312.16	468.25	372.01	556.41	531.98	503.49	767.27	433.67	619.76	587.29	403.29	462.97	400.12	623.44	436.19	583.17	495.03	548.12	643.61	401.03	473.58	588.58	648.46	565.54	603.76	571.56	-5.90622	-5.77122	-7.50113	-5.53491	-2.54614
TC06000146.hg.1	ALDH5A1	aldehyde dehydrogenase 5 family, member A1	NM_001080	NM_001080	RefSeq	Homo sapiens aldehyde dehydrogenase 5 family, member A1 (ALDH5A1), nuclear gene encoding mitochondrial protein, transcript variant 2, mRNA.	Coding	chr6	24495080 - 24537435	+	241.69	249.53	184.2	283.28	245.77	259.46	238.09	250.25	219.22	231.58	210.41	234.46	246.62	232.7	257.83	243.48	215.75	233.67	248.19	265.56	231.06	246.44	259.68	172.59	187.29	635.87	586.58	669.15	511.16	498.87	293.93	373.18	339.69	407.43	-7.21943	4.19466	8.75227	-7.51633	-1.73393
TC17001301.hg.1	ALDOC	aldolase C, fructose-bisphosphate	NM_005165	NM_005165	RefSeq	Homo sapiens aldolase C, fructose-bisphosphate (ALDOC), mRNA.	Coding	chr17	26900133 - 26903952	-	173.3	173.89	142.04	214.93	275.23	187.51	458.18	746.51	517.28	390.92	496.83	1193.03	509.72	1058.85	1125.55	618.46	603.41	740.13	838.77	822.62	636.87	1094.15	752.01	1066.85	1291.1	200.92	198.28	355.84	167.61	322.3	294.48	239.41	232.95	300.8	9.65312	-5.0494	2.75443	7.42527	-2.41223
TC16000139.hg.1	ALG1	ALG1, chitobiosyldiphosphodolichol beta-mannosyltransferase	NM_019109	NM_019109	RefSeq	Homo sapiens ALG1, chitobiosyldiphosphodolichol beta-mannosyltransferase (ALG1), mRNA.	Coding	chr16	5083703 - 5137380	+	194.84	213.4	169.59	578.31	584.98	569.75	493.09	539.94	488.76	454.82	462.14	432.92	519.73	475.28	437.57	504.04	431.95	458.31	573.66	555.13	581.62	466.95	553.96	454.06	390.67	184.22	170.19	193.58	205.64	229.16	218.21	172.41	184.26	191.24	6.27007	-7.51238	7.51578	5.08849	-7.4208
TC12000301.hg.1	ALG10	ALG10, alpha-1,2-glucosyltransferase	NM_032834	NM_032834	RefSeq	Homo sapiens ALG10, alpha-1,2-glucosyltransferase (ALG10), mRNA.	Coding	chr12	34175216 - 34182629	+	361.77	315.01	217.9	414.37	380.76	429.49	425.24	372.02	367.83	447.54	350.21	474.58	459.11	440.23	505.55	366.76	370.55	337.33	377.79	357.84	361.77	358.59	420.97	405.43	399.26	199.89	137.52	220.48	419.45	397.51	417.59	124.25	145.66	82.51	-5.7201	-4.40442	1.81784	-4.53722	-0.339518
TC12000305.hg.1	ALG10B	ALG10B, alpha-1,2-glucosyltransferase	NM_001013620	NM_001013620	RefSeq	Homo sapiens ALG10B, alpha-1,2-glucosyltransferase (ALG10B), mRNA.	Coding	chr12	38710380 - 38723528	+	299.52	254.69	161.92	270.61	243.09	278.82	249.84	231.34	215.63	275.67	217.25	289.58	319.07	269.81	311.53	271.02	241.61	209.1	272.27	255.43	238.46	241.99	289.35	266.76	273.31	142.73	96.27	144.72	287.91	281.31	267.86	113.89	122.04	72.24	-7.43236	-3.39349	1.26686	-7.03073	-1.6305
TC13000220.hg.1	ALG11	ALG11, alpha-1,2-mannosyltransferase	NM_001004127	NM_001004127	RefSeq	Homo sapiens ALG11, alpha-1,2-mannosyltransferase (ALG11), transcript variant A, mRNA.	Coding	chr13	52586523 - 52607736	+	124.33	129.77	96.74	450.08	374.31	451.58	423.75	364.46	368.33	373.05	332.52	390.16	457	421.39	458.84	420	302.53	295.48	414.48	392.4	408.77	432.3	388.19	365.66	353.61	319.88	285.21	316.16	391.68	404.22	354.02	211.72	260.01	174.63	5.79061	3.80349	-6.2788	9.4434	-1.50588
TC01002892.hg.1	ALG14	ALG14, UDP-N-acetylglucosaminyltransferase subunit	NM_144988	NM_144988	RefSeq	Homo sapiens ALG14, UDP-N-acetylglucosaminyltransferase subunit (ALG14), mRNA.	Coding	chr1	95448279 - 95538507	-	96.55	98.32	100.48	292.6	278.13	246.26	230.12	256.86	236.07	276.14	275.31	260.76	395.52	343.53	387.04	361.72	273.59	263.6	359.23	390.66	339.81	253.66	349.46	294.75	249.33	216.32	156.55	189.67	288.53	286.81	278.91	159.3	209.39	152.39	7.25481	0.392398	-0.838455	7.62177	-0.880593
TC03002067.hg.1	ALG3	ALG3, alpha-1,3- mannosyltransferase	NM_001006941	NM_001006941	RefSeq	Homo sapiens ALG3, alpha-1,3- mannosyltransferase (ALG3), transcript variant 4, mRNA.	Coding	chr3	183960089 - 183967336	-	264.66	278.04	215.49	660.95	760.92	678.04	615.44	640.44	671.16	541.62	621.04	515.39	550.33	506.93	437.13	556.72	490.13	543.27	651.24	564.09	671.05	573.53	624.9	596.44	547.31	183.75	179.31	171.35	206.62	199.9	226.97	188.89	194.32	216.28	4.66273	-3.44117	9.78114	6.72845	-5.47641
TC13000570.hg.1	ALG5	ALG5, dolichyl-phosphate beta-glucosyltransferase	NM_001142364	NM_001142364	RefSeq	Homo sapiens ALG5, dolichyl-phosphate beta-glucosyltransferase (ALG5), transcript variant 2, mRNA.	Coding	chr13	37523908 - 37574398	-	145.47	130.25	101.7	230.27	166.21	195.79	171.81	177.97	179.27	134.9	177.13	162.01	176.37	172.54	175.02	195.03	121.89	134.69	179.42	163.1	167.18	170.65	189.62	157.77	157.56	62.74	52.32	91.49	128.49	119.99	116.89	50.64	81.15	43.73	-5.98164	-2.6174	0.632244	-3.27775	-1.29371
TC01000719.hg.1	ALG6	ALG6, alpha-1,3-glucosyltransferase	NM_013339	NM_013339	RefSeq	Homo sapiens ALG6, alpha-1,3-glucosyltransferase (ALG6), mRNA.	Coding	chr1	63833261 - 63904233	+	99.42	101.4	69.69	159.24	127.47	142.37	129.11	93.21	122.25	97.4	100.69	103.3	124.71	133.86	137.04	133.35	90.84	94.99	118.25	104.95	117.87	100.24	146.73	101.6	83.34	47.38	36.68	66.56	105.74	113.88	102.67	36.11	46.51	27.43	-6.3237	-3.14086	0.497424	-6.44337	0.245309
TC11002133.hg.1	ALG8	ALG8, alpha-1,3-glucosyltransferase	NM_001007027	NM_001007027	RefSeq	Homo sapiens ALG8, alpha-1,3-glucosyltransferase (ALG8), transcript variant 2, mRNA.	Coding	chr11	77811988 - 77850706	-	746.16	777.33	460.93	1975.36	2244.04	2333.52	2295.42	1980.78	2259.25	1868.47	2019.24	1802.31	1614.58	1859.39	1730.36	1926.41	1622.73	1757.26	1780.38	1425.49	1996.28	1816.86	1997.54	1961.02	2060.4	342.41	214.31	252.23	487.49	440.26	616.51	277.27	309.01	160.45	3.30305	-0.645047	10.4217	5.81595	-0.780969
TC11003493.hg.1	ALG9	ALG9, alpha-1,2-mannosyltransferase	NM_001077690	NM_001077690	RefSeq	Homo sapiens ALG9, alpha-1,2-mannosyltransferase (ALG9), transcript variant 2, mRNA.	Coding	chr11	111652919 - 111742305	-	667.26	664.19	558.26	817.55	849.85	798.01	805.62	766.19	777.46	897.81	811.47	796.63	974.81	904.04	908.52	697.05	640.63	640.23	675.97	684.45	786.42	670.71	869.12	781.1	696.22	397.68	295.52	409.3	742.24	707.67	766.93	262.92	269.4	163.48	-7.22863	-1.48319	2.55747	-5.13924	1.84577
TC14001349.hg.1	ALKBH1	alkB, alkylation repair homolog 1 (E. coli)	NM_006020	NM_006020	RefSeq	Homo sapiens alkB, alkylation repair homolog 1 (E. coli) (ALKBH1), mRNA.	Coding	chr14	78138747 - 78174363	-	120.65	121.16	96.31	422.75	413.91	480.21	373.61	406.76	397.34	353.65	355.51	414.68	471.55	449.71	438.77	410.51	286.97	270.3	413.79	413.68	437.86	389.28	501	451.12	388.11	248.01	263	288.38	352.74	345.03	296.43	167.55	233.34	186.27	4.9474	3.15254	-5.07732	10.4116	-1.61686
TC12001947.hg.1	ALKBH2	alkB, alkylation repair homolog 2 (E. coli)	NM_001145374	NM_001145374	RefSeq	Homo sapiens alkB, alkylation repair homolog 2 (E. coli) (ALKBH2), transcript variant 1, mRNA.	Coding	chr12	109525993 - 109531293	-	144.11	147.63	136.37	283.12	279.66	257.85	233.93	300.62	294.29	265.15	222.89	288.03	278.13	290.53	398.8	214.24	170.67	175.86	341.01	266.59	299.85	191.23	326.64	269.48	262.58	99.21	103.03	127.89	86.09	101.07	110.62	110.44	118.35	122.77	-3.85292	-4.77069	-1.23445	0.505735	-5.54547
TC11000368.hg.1	ALKBH3	alkB, alkylation repair homolog 3 (E. coli)	NM_139178	NM_139178	RefSeq	Homo sapiens alkB, alkylation repair homolog 3 (E. coli) (ALKBH3), mRNA.	Coding	chr11	43902357 - 43941825	+	232.56	223.75	150.48	379.89	425.87	358.78	376.37	308.07	343.94	346.23	351.17	351.76	366.56	404.94	413.65	286.91	272.49	312.32	361.56	434.15	370.21	285.07	375.84	312.56	268.58	110.58	103.04	123.1	131.92	120.18	142.4	112.88	132.57	115.58	-2.59202	-1.94678	5.32222	-2.18837	-2.75814
TC11002260.hg.1	ALKBH8	alkB, alkylation repair homolog 8 (E. coli)	NM_138775	NM_138775	RefSeq	Homo sapiens alkB, alkylation repair homolog 8 (E. coli) (ALKBH8), mRNA.	Coding	chr11	107373452 - 107436472	-	104.43	115.26	76	143.78	118.06	148.91	118.04	114.9	108.79	108.09	98.38	101.03	122.62	112.14	139.75	121.18	84.52	86.76	115.53	113.86	111.96	105.79	133.45	109.76	84.45	48.61	46.56	54.44	49.21	53.23	57.95	47.43	56.55	43.95	-7.46986	-0.439914	2.3793	-7.11532	-0.610155
TC02000444.hg.1	ALMS1-IT1	ALMS1 intronic transcript 1 (non-protein coding)	ENST00000441587	ENST00000441587	ENSEMBL	havana:sense_intronic chromosome:GRCh37:2:73683891:73686611:1 gene:ENSG00000230002 gene_biotype:sense_intronic transcript_biotype:sense_intronic	Coding	chr2	73684230 - 73686609	+	76.6	66.73	41.04	63.23	47.35	72.97	66.58	47.73	49.89	43.93	41.23	48.53	65.93	52.94	64.25	64.06	47.6	50.62	51.38	68.36	63.47	51.27	61.16	56.49	52.32	67.09	55.92	76.76	200.05	139.99	149.91	57.19	56.45	48.4	-7.50056	-7.43048	-6.3451	-7.4813	-7.33975
TC10000293.hg.1	ALOX5	arachidonate 5-lipoxygenase	NM_000698	NM_000698	RefSeq	Homo sapiens arachidonate 5-lipoxygenase (ALOX5), transcript variant 1, mRNA.	Coding	chr10	45869624 - 45941567	+	817.68	807.91	1547.32	228.86	197.29	205.17	197.02	248.24	218.56	349.53	273.77	333.3	270.13	232.33	306.35	237.93	288.61	281.57	213.15	280.58	263.25	289.4	517.3	306.92	375.24	218.66	248.06	196.2	202.22	181.68	199.65	364.27	440.19	315.12	4.90011	3.48243	-6.04958	0.996599	-0.0258443
TC13000100.hg.1	ALOX5AP	arachidonate 5-lipoxygenase-activating protein	NM_001204406	NM_001204406	RefSeq	Homo sapiens arachidonate 5-lipoxygenase-activating protein (ALOX5AP), transcript variant 2, mRNA.	Coding	chr13	31287615 - 31338565	+	223.37	246.04	242.6	340.06	247.96	225.93	440.61	614.19	435.01	100.21	141.99	288.54	90.94	98.07	148.31	91.49	125.83	146.49	183.38	111.16	105.66	186.65	472.83	429.69	496.35	92.84	98.98	102.29	87.35	92.15	93.34	99.1	100.2	105.84	-1.44003	4.66098	-5.78963	-7.35085	4.08475
TC04000581.hg.1	ALPK1	alpha-kinase 1	NM_001102406	NM_001102406	RefSeq	Homo sapiens alpha-kinase 1 (ALPK1), transcript variant 2, mRNA.	Coding	chr4	113206665 - 113363776	+	171.92	196.94	109.29	104.85	80.09	98.27	87.3	84.33	78.24	102.06	76.93	128.52	74.07	59.14	103.54	73.56	84.02	65.55	64.21	61.25	69.13	76.51	94.07	92.24	97.91	39.5	38.95	41.1	34.65	35.88	36.55	39.87	45.12	44.39	1.09706	3.93386	1.91111	-1.42979	3.5179
TC02002673.hg.1	ALS2CR12	amyotrophic lateral sclerosis 2 (juvenile) chromosome region, candidate 12	NM_139163	NM_139163	RefSeq	Homo sapiens amyotrophic lateral sclerosis 2 (juvenile) chromosome region, candidate 12 (ALS2CR12), transcript variant 1, mRNA.	Coding	chr2	202152994 - 202222121	-	81.2	66.88	74.91	75.4	69.09	66.96	68.21	56.81	63.45	88.46	57.58	66.56	139.48	85.35	102.51	125.5	107.63	70.51	84.38	112.06	128.2	78.94	72.8	86.26	64.35	2371.97	2446.19	1823.47	1163.54	1327.36	882.16	1151.66	996.42	1132.93	-5.43682	14.3239	13.3883	-7.13057	13.6964
TC17001962.hg.1	ALYREF	Aly/REF export factor	NM_005782	NM_005782	RefSeq	Homo sapiens Aly/REF export factor (ALYREF), mRNA.	Coding	chr17	79845711 - 79849462	-	693.37	704.38	675.62	1939.9	2621.47	2267.11	2288.17	2136.39	2612.49	1699.38	1924.25	1950.19	2180.03	2658.69	2918.44	1640.72	1422.96	1683.62	2603.33	2500.22	2471.36	1473.94	2073.55	1679.88	1672.27	980.9	1002.38	1395.16	1554.44	1450.28	1452.17	698.61	1005.62	551.13	2.73372	-2.29118	-3.12207	4.73003	-7.47688
TC11001720.hg.1	AMBRA1	autophagy/beclin-1 regulator 1	NM_017749	NM_017749	RefSeq	Homo sapiens autophagy/beclin-1 regulator 1 (AMBRA1), transcript variant 2, mRNA.	Coding	chr11	46417964 - 46615595	-	490.27	468.63	395.25	441.42	494.8	419.05	443.35	399.65	467.95	522.91	441.98	479.54	592.03	473.08	517.6	476.88	477.35	443.17	504.67	569.63	569.48	432.56	455.82	444.39	423.79	1401.91	1320.46	1461.32	1013.95	942.89	672.14	1199.01	1117.47	1415.81	-6.98307	6.03175	9.07202	-7.49413	4.20344
TC06000883.hg.1	AMD1	adenosylmethionine decarboxylase 1	NM_001033059	NM_001033059	RefSeq	Homo sapiens adenosylmethionine decarboxylase 1 (AMD1), transcript variant 2, mRNA.	Coding	chr6	111135824 - 111216916	+	2834.95	2723.47	1733.79	2437.57	2044.82	2440.99	2227.35	1800.82	1991.38	1448.09	1703.3	1606.63	1735.88	1931.72	1722.73	1861.69	1363.19	1484.7	1915.35	1710.85	1822.09	1802.56	2133.14	1927.11	1665.92	933.04	958.43	1389.66	1185.49	1246.24	1099.76	793.73	935.68	739.32	-4.29727	-1.14815	-2.74026	-5.44072	2.22029
TC0X001095.hg.1	AMER1	APC membrane recruitment protein 1	NM_152424	NM_152424	RefSeq	Homo sapiens APC membrane recruitment protein 1 (AMER1), mRNA.	Coding	chrX	63404997 - 63425624	-	110.54	118.72	98.18	203.23	186.26	185.02	151.11	171.8	158.14	114.9	124.65	96.65	136.31	125.65	127.25	185.09	118.33	121.71	179.89	150.7	187.99	143.3	182.69	161.68	162.74	75.54	83.46	56.62	53.01	54.3	57.8	66.3	63.82	76.81	-4.69399	-3.28633	0.213361	-0.128852	-1.77265
TC12000438.hg.1	AMHR2	anti-Mullerian hormone receptor, type II	NM_020547	NM_020547	RefSeq	Homo sapiens anti-Mullerian hormone receptor, type II (AMHR2), transcript variant 1, mRNA.	Coding	chr12	53817639 - 53825318	+	175.63	192.67	198.1	330.57	339.17	314.86	303.34	337.78	373.14	474.3	332.44	533.68	464.68	281.76	477.07	357.05	368.66	342.58	394.61	349.7	388.8	396.5	485.37	416.02	365.33	246.71	229.3	197.22	186.71	160.55	192.64	225	243.43	271.87	5.01279	-6.2024	1.94832	5.82518	-4.64605
TC0X001273.hg.1	AMMECR1	Alport syndrome, mental retardation, midface hypoplasia and elliptocytosis chromosomal region gene 1	NM_001025580	NM_001025580	RefSeq	Homo sapiens Alport syndrome, mental retardation, midface hypoplasia and elliptocytosis chromosomal region gene 1 (AMMECR1), transcript variant 2, mRNA.	Coding	chrX	109437414 - 109683461	-	334.31	382.27	396.58	871.09	968.65	930.51	871.84	855.35	889.27	1226.35	1190.4	1336.7	1523.06	1500.93	1570.11	1213.17	1145.36	1215.56	1335.05	1380.66	1225.61	1268.15	1381.52	1228.12	1216.93	1752.67	1575	1498.45	2125.67	2207.2	2142.06	1211.65	1263.49	1038.77	10.4473	8.43594	-3.06681	11.8779	5.85765
TC11000924.hg.1	AMOTL1	angiomotin like 1	NM_130847	NM_130847	RefSeq	Homo sapiens angiomotin like 1 (AMOTL1), mRNA.	Coding	chr11	94501508 - 94609918	+	247.37	275.7	187.61	392.51	368.98	373.02	336.77	364.47	335.98	224.67	267.12	233.05	274.34	294.39	291.56	322.47	313.37	321.22	337.54	311.45	336.92	327.12	301.08	338.48	297.52	125.5	141.61	113.34	102.27	108.28	130.46	144.46	146.23	141.92	-3.15817	-0.962148	8.67897	-3.12817	-2.24702
TC01000950.hg.1	AMPD2	adenosine monophosphate deaminase 2	NM_004037	NM_004037	RefSeq	Homo sapiens adenosine monophosphate deaminase 2 (AMPD2), transcript variant 1, mRNA.	Coding	chr1	110162126 - 110174677	+	690.38	695.96	716.65	544.61	575.58	537.93	489.96	541.44	488.4	488.61	468.03	446.7	508.53	461.02	459.14	552.24	510.1	518.69	573.25	509.52	536.59	506.02	478.54	453.53	466.47	381.69	385.99	347.68	265.99	289.33	281.71	336.58	315.7	412.75	-2.11436	1.94099	0.580737	0.444506	1.24713
TC11000184.hg.1	AMPD3	adenosine monophosphate deaminase 3	NM_001172431	NM_001172431	RefSeq	Homo sapiens adenosine monophosphate deaminase 3 (AMPD3), transcript variant 5, mRNA.	Coding	chr11	10471868 - 10529126	+	302.95	334.48	307.82	215.42	216.23	184.78	199.99	217.27	207.51	213.61	234.94	242.28	275.61	298.87	266.81	233.59	208.14	266.42	248.55	331.89	231.73	273.23	278.81	268.87	256.73	752.98	514.9	647.98	931.74	946.41	955.47	450.25	326.48	399.03	-5.61852	0.468576	2.9998	-4.42049	-5.87202
TC02002211.hg.1	ANAPC1	anaphase promoting complex subunit 1	NM_022662	NM_022662	RefSeq	Homo sapiens anaphase promoting complex subunit 1 (ANAPC1), mRNA.	Coding	chr2	112523848 - 112642267	-	605.36	630.09	401.42	1345.44	1165.96	1299.56	1321.84	1027.86	1209.94	916.37	1047.95	895.16	972.84	1052.67	1012.98	1072.77	903.54	871.34	1035.13	977.53	1157.04	981.81	1101.39	1060.6	941.56	210.1	167.86	264.01	357.11	415.75	388.21	196.01	273.43	142.48	0.0460084	0.325088	9.31255	1.47747	-0.0875122
TC03001805.hg.1	ANAPC13	anaphase promoting complex subunit 13	NM_001242374	NM_001242374	RefSeq	Homo sapiens anaphase promoting complex subunit 13 (ANAPC13), transcript variant 2, mRNA.	Coding	chr3	134196546 - 134205558	-	299.51	259.35	207	547.48	460.44	504.85	389.75	437.78	386.72	407.54	382.45	384.17	394.49	381.36	355.83	420.87	314.89	406.81	381.16	370.5	413.78	396.16	471.8	441.88	395.01	226.36	193.2	196.18	209.87	262.46	200.33	211.82	185.68	217.1	-2.31298	-6.09786	2.80779	0.629722	-6.05284
TC02000527.hg.1	ANAPC1P1	anaphase promoting complex subunit 1 pseudogene 1	NR_037931	NR_037931	RefSeq	Homo sapiens anaphase promoting complex subunit 1 pseudogene 1 (ANAPC1P1), non-coding RNA.	Coding	chr2	87088948 - 87122165	+	502.88	507.18	364.19	1139.61	887.14	1037.17	1042.11	864.17	950.9	859.21	956.11	703.24	809.36	827.68	763.1	813.1	677.77	676.06	882.43	835.65	867.92	785.32	949.12	910.89	771.55	169.37	172.97	224.43	285.24	288.78	332.83	163.65	238.14	138.96	-0.406156	1.51283	9.23421	2.15203	0.639387
TC04000176.hg.1	ANAPC4	anaphase promoting complex subunit 4	NM_013367	NM_013367	RefSeq	Homo sapiens anaphase promoting complex subunit 4 (ANAPC4), mRNA.	Coding	chr4	25378835 - 25420120	+	352.9	350.31	302.76	545.03	474.62	490.06	543.95	402.61	481.78	487.82	422.48	406.18	468.31	428.8	446.25	398.9	365.95	339.21	398.15	360.92	449.77	382.17	538.07	483.12	413.46	86.87	81.61	127.57	216.82	197.53	245.44	86.1	125.61	40.71	-6.6027	4.19097	8.02499	-3.27532	0.824452
TC12002062.hg.1	ANAPC5	anaphase promoting complex subunit 5	NM_001137559	NM_001137559	RefSeq	Homo sapiens anaphase promoting complex subunit 5 (ANAPC5), transcript variant 2, mRNA.	Coding	chr12	121746048 - 121792012	-	1006.68	1044.39	760.84	1627.61	1409.18	1842.45	1484.92	1482.12	1330.83	1392.59	1341.16	1297.52	1578.67	1433.03	1305.67	1376.24	1076.77	1090.28	1466.95	1377.04	1184.01	1504.31	1679.69	1354.6	1271.51	407.05	346.05	403.84	773.4	806.33	801.64	336.47	416.72	291.62	-4.19145	2.45996	7.86536	-2.27599	2.48536
TC12003221.hg.1	ANAPC7	anaphase promoting complex subunit 7	NM_016238	NM_016238	RefSeq	Homo sapiens anaphase promoting complex subunit 7 (ANAPC7), transcript variant 1, mRNA.	Coding	chr12	110810705 - 110841535	-	472.7	459.37	330.71	872.23	791.11	815.44	771.77	645.15	751.51	705.81	686.77	557.18	749.7	716.84	795.29	683.67	606.98	512.57	653.92	640.14	768.96	509.27	640.14	560.07	530.72	314.97	274.17	281.97	533.19	486.81	479.67	223.78	267.49	189.98	-2.57849	-4.06984	4.98971	-3.74609	-1.52108
TC14001334.hg.1	ANGEL1	angel homolog 1 (Drosophila)	NM_015305	NM_015305	RefSeq	Homo sapiens angel homolog 1 (Drosophila) (ANGEL1), mRNA.	Coding	chr14	77253586 - 77279283	-	438	420.77	360.51	431.53	475.88	440.16	420.47	401.36	430.27	424.27	414.02	388.22	422.84	384.42	424.31	402.94	459.81	418.42	430.28	397.32	464.89	434.65	406.42	395.73	384.15	210.54	199.21	211.41	202.53	221.77	217.83	219.11	208.41	230	-7.4586	1.77988	6.94142	-7.47959	0.732663
TC01003813.hg.1	ANGEL2	angel homolog 2 (Drosophila)	NM_144567	NM_144567	RefSeq	Homo sapiens angel homolog 2 (Drosophila) (ANGEL2), mRNA.	Coding	chr1	213165524 - 213189168	-	259.69	253.7	195.37	327.08	251.1	340.39	297.85	232.64	270.26	246.25	245.13	276.97	290.27	283.9	317.14	276.15	215.17	171.04	210.25	213.1	244.77	239.38	248.33	230.19	217.11	135.69	104.77	186.09	284.36	256.61	229.35	105.27	115.09	90.01	-7.27287	-3.44402	-3.64394	-7.55076	1.76324
TC08001521.hg.1	ANGPT1	angiopoietin 1	NM_001146	NM_001146	RefSeq	Homo sapiens angiopoietin 1 (ANGPT1), transcript variant 1, mRNA.	Coding	chr8	108261710 - 108510283	-	498.08	553.49	210.14	205.49	106.2	248.97	194.13	243.47	144.71	49.29	50.92	93.83	23.51	23.6	25.89	45.52	28.34	35.12	47.61	33.69	43.16	39.93	62.53	87.26	85.55	27.3	32.87	23.54	21.72	23.25	24.56	25.89	23.86	30.32	6.95269	5.74202	-5.15694	3.03988	6.51347
TC08001171.hg.1	ANK1	ankyrin 1, erythrocytic	NM_000037	NM_000037	RefSeq	Homo sapiens ankyrin 1, erythrocytic (ANK1), transcript variant 3, mRNA.	Coding	chr8	41510739 - 41754280	-	262.65	256.17	169.82	1868.23	1983.26	1789.54	1651.03	1550.08	1700.08	2446.58	2135.34	1696.49	2681.79	2005.23	1932.78	2430.69	2487.67	2287.32	2175.56	2573.54	2398.8	2201.53	1975.91	1842.72	1616.29	4892.72	4380.38	3642.85	4479.87	4552.55	4488.69	3804.37	3951.27	4400.74	13.9789	11.2639	2.52551	11.9124	12.0453
TC05001172.hg.1	ANKH	ankylosis, progressive homolog (mouse)	NM_054027	NM_054027	RefSeq	Homo sapiens ankylosis, progressive homolog (mouse) (ANKH), mRNA.	Coding	chr5	14704909 - 14871887	-	225.47	226.16	263.43	455.24	450.59	426.43	350.39	395.72	414.25	560.23	463.14	419.37	892.62	797.48	939.18	729.37	588.09	621.39	632.46	703.32	639.44	629.38	527.85	476.71	474.85	1779.5	1429.86	1115.5	2083.13	2118.33	1917.23	1452.44	1549.47	1311.49	8.13305	7.56547	2.66967	4.84105	10.2071
TC07000547.hg.1	ANKIB1	ankyrin repeat and IBR domain containing 1	NM_019004	NM_019004	RefSeq	Homo sapiens ankyrin repeat and IBR domain containing 1 (ANKIB1), mRNA.	Coding	chr7	91875548 - 92030698	+	626.01	656.45	526.61	641.05	564.43	619.9	579.06	465.04	518.37	653.69	584.77	576.78	676.25	521.12	657.57	606.9	575.25	480.6	547.15	564.01	589.94	558.42	693.94	589.81	518.01	290.72	249.73	287.68	446.13	433.08	412.26	228.28	277.09	186.96	-7.08904	2.42146	4.98534	-7.51483	2.67594
TC19002627.hg.1	ANKLE1	ankyrin repeat and LEM domain containing 1	NM_152363	NM_152363	RefSeq	Homo sapiens ankyrin repeat and LEM domain containing 1 (ANKLE1), mRNA.	Coding	chr19	17392454 - 17398455	+	244.55	254.56	305.64	507.59	588.78	554.68	487.48	544.94	540.3	434.82	563.06	451.27	573.33	625.09	591.22	580.49	537.78	550.7	554.91	649.58	588.35	481.94	430.83	446.94	477.94	1163.06	966.31	845.54	1355.9	1275.92	1307.05	967.09	921.64	769.83	5.19483	5.80944	1.41993	2.0326	5.65365
TC07001161.hg.1	ANKMY2	ankyrin repeat and MYND domain containing 2	NM_020319	NM_020319	RefSeq	Homo sapiens ankyrin repeat and MYND domain containing 2 (ANKMY2), mRNA.	Coding	chr7	16639401 - 16685442	-	307.74	362.1	160.75	435.17	333.68	435.16	343.88	401.55	347.65	574.41	398.91	431.07	415.83	363.53	452.37	390.63	285.19	256.62	434.15	364.4	401.7	345.85	523.71	439.89	395.7	81.56	100.95	131.56	213.22	143.04	219.17	66.67	110.03	84.21	-6.57135	-1.83025	3.75841	-4.28496	-0.353808
TC05001472.hg.1	ANKRA2	ankyrin repeat, family A (RFXANK-like), 2	NM_023039	NM_023039	RefSeq	Homo sapiens ankyrin repeat, family A (RFXANK-like), 2 (ANKRA2), mRNA.	Coding	chr5	72848025 - 72861511	-	195.25	171.27	163.36	118.87	106.67	105.28	102.06	99.95	92.35	190.26	104.97	200.61	191.31	143.09	233.73	138.81	133.14	106.2	104.14	125.36	123.8	130.45	149.66	138.11	109.08	254.95	257.77	285.17	350.11	343.19	282.52	228.73	252.04	218.95	-2.05764	-1.98577	4.77226	-2.78677	-4.45115
TC13000878.hg.1	ANKRD10	ankyrin repeat domain 10	NM_017664	NM_017664	RefSeq	Homo sapiens ankyrin repeat domain 10 (ANKRD10), mRNA.	Coding	chr13	111530887 - 111567416	-	879.43	868.18	755.66	582.19	504.14	604.32	493.23	444.63	527.47	450.18	427.63	560.19	427.37	417.29	577.27	494.89	414.03	390.34	447.63	406.96	464.32	441.8	448.38	441.29	446.57	137.62	147.85	182.14	265.04	257.86	281.11	137.75	266.53	105.35	3.84518	8.74031	7.18406	5.61447	3.10178
TC13000879.hg.1	ANKRD10-IT1	ANKRD10 intronic transcript 1 (non-protein coding)	ENST00000426991	ENST00000426991	ENSEMBL	havana:sense_intronic chromosome:GRCh37:13:111547406:111551519:-1 gene:ENSG00000229152 gene_biotype:sense_intronic transcript_biotype:sense_intronic	Coding	chr13	111547406 - 111551519	-	339.68	394.87	248.67	286.3	236.91	324.99	235.9	159.35	231.36	194.29	178.72	310.55	192.77	208.47	301.07	194.95	176.8	150.1	131.55	147.14	192.04	188.67	151.86	160.65	173.61	31.55	34.56	46.92	109.46	100.17	102.82	38.14	61.39	23.1	0.647315	7.98198	7.62819	0.843748	4.50279
TC12000854.hg.1	ANKRD13A	ankyrin repeat domain 13A	NM_033121	NM_033121	RefSeq	Homo sapiens ankyrin repeat domain 13A (ANKRD13A), mRNA.	Coding	chr12	110436991 - 110477568	+	1013.1	973.42	779.04	592.32	533.38	603.19	509.74	568.95	467.98	641.7	477.94	493.03	603.3	474.08	520.89	524.3	437.92	400.08	445.26	479.98	518.17	457.43	525.89	458.66	436.42	590.17	592.15	661.89	585.01	588.78	549.14	345.87	316.67	421.96	3.24265	-2.75943	-2.32037	3.56425	2.82709
TC01002771.hg.1	ANKRD13C	ankyrin repeat domain 13C	NM_030816	NM_030816	RefSeq	Homo sapiens ankyrin repeat domain 13C (ANKRD13C), mRNA.	Coding	chr1	70724685 - 70820417	-	259.76	271.47	194.51	354.14	298.33	346.47	321.39	234.34	276.8	253.74	260.57	264.74	352.36	325.36	349.42	309.5	226.12	237.34	295.88	310.87	315.87	310.68	379.8	326.37	258.33	526.34	622.85	745.76	570.8	590.85	445.37	376.25	447.32	397.24	-6.85654	2.09804	2.95764	-4.50292	-1.68995
TC10001004.hg.1	ANKRD16	ankyrin repeat domain 16	NM_001009941	NM_001009941	RefSeq	Homo sapiens ankyrin repeat domain 16 (ANKRD16), transcript variant 2, mRNA.	Coding	chr10	5903689 - 5931869	-	141.29	142.45	151.91	274.12	295.43	266.91	248.54	248.97	248.02	195.6	204.07	212.09	230.55	235.75	287.85	221.67	210.72	196.15	249	226.16	255.96	185.66	208.79	197.34	188.22	117.93	122.74	130.88	110.11	105.98	112.02	128.5	130.11	124.21	0.194921	-6.07128	3.61885	-1.86843	-6.56138
TC09000295.hg.1	ANKRD20A4	ankyrin repeat domain 20 family, member A4	NM_001098805	NM_001098805	RefSeq	Homo sapiens ankyrin repeat domain 20 family, member A4 (ANKRD20A4), mRNA.	Coding	chr9	69381812 - 69425560	+	64.18	56.22	54.47	101.65	50.97	58	65.35	121.02	106.67	122.58	82.73	45.7	190.38	98.91	95.87	176.4	222.24	102.27	102.3	100.36	164.1	121.01	160.54	51.23	90.24	222.51	369.08	491.8	213.03	67.29	106.63	206.86	483.93	221.63	-1.46372	4.4714	-2.08035	-4.50161	2.67438
TC10001124.hg.1	ANKRD26	ankyrin repeat domain 26	NM_001256053	NM_001256053	RefSeq	Homo sapiens ankyrin repeat domain 26 (ANKRD26), transcript variant 2, mRNA.	Coding	chr10	27280843 - 27389427	-	79.05	81.23	63.88	158.87	119.12	135.41	115.17	76.26	116.42	139.82	112.29	106.32	133.95	118.95	146.53	146.84	101.37	99.08	117.15	109.89	131.31	130.24	149.72	120.58	93.45	29.24	38.89	52.17	38.1	44.69	44.93	31.25	51.53	26.51	-2.15181	-2.07333	3.29803	-0.909719	-1.61418
TC03001213.hg.1	ANKRD28	ankyrin repeat domain 28	NM_001195098	NM_001195098	RefSeq	Homo sapiens ankyrin repeat domain 28 (ANKRD28), transcript variant 2, mRNA.	Coding	chr3	15708743 - 15901278	-	1780.34	2077.96	1344.15	806.11	684.76	819.43	760.61	560.1	729.1	1121.42	739.41	1059.77	486.94	409.49	589.95	619.44	661.71	586.51	640.53	595.15	676.62	656.85	757.46	686.12	760.93	106.61	99.28	139.92	225.86	192.43	195.14	162.47	241.13	148.87	6.14137	10.5527	12.1291	4.9819	8.24796
TC05000453.hg.1	ANKRD32	ankyrin repeat domain 32	NM_032290	NM_032290	RefSeq	Homo sapiens ankyrin repeat domain 32 (ANKRD32), mRNA.	Coding	chr5	93954052 - 94075141	+	128.4	147.46	94.6	308.28	237.36	327.56	273.71	210.3	247.49	265.71	284.97	283.37	331.42	375.35	395.48	369.2	235.24	240.52	270.93	304.76	305.1	309.44	346.37	326.01	266.89	120.56	113.76	186.8	306.55	283.81	291.86	1295.32	1334.55	1260.08	1.63727	-7.35778	-0.3758	4.91529	10.7895
TC02000589.hg.1	ANKRD36	ankyrin repeat domain 36	NM_001164315	NM_001164315	RefSeq	Homo sapiens ankyrin repeat domain 36 (ANKRD36), mRNA.	Coding	chr2	97779233 - 97930258	+	1979.5	1946.26	1490.67	1176.96	858.85	1069.51	1073.53	643.62	909.25	862.9	764	890.02	796.81	742.19	1110.25	1001.5	1025.37	757.14	730.58	761.37	927.44	962.5	900.06	1026.71	900.29	201	327.81	503.34	345.37	363.98	449.78	315.06	661.69	112.06	1.9904	2.99957	-0.188838	3.62535	-0.647967
TC02002120.hg.1	ANKRD36B	ankyrin repeat domain 36B	NM_025190	NM_025190	RefSeq	Homo sapiens ankyrin repeat domain 36B (ANKRD36B), mRNA.	Coding	chr2	98108235 - 98206428	-	1483.42	1566.76	1174.53	815.85	611.35	755.37	770.92	513.15	670.29	684.76	509.51	608.27	631.85	509.23	761.89	716.24	736.79	501.56	534.98	504.48	650.63	666.71	657.11	699.06	656.44	141.82	225.03	332.63	242.99	246.99	296.29	214.72	447.05	85.96	2.67061	4.14079	0.117449	5.57286	0.302534
TC02002645.hg.1	ANKRD44	ankyrin repeat domain 44	NM_001195144	NM_001195144	RefSeq	Homo sapiens ankyrin repeat domain 44 (ANKRD44), transcript variant A, mRNA.	Coding	chr2	197831741 - 198175897	-	688.8	689.06	1138.03	99.27	86.41	96.88	109.29	96.58	70.96	44.08	59.23	57.75	38.1	44.82	43.01	47.76	53.76	59.43	53.98	57.14	52.1	60.73	89.9	64.81	88.63	34.16	36.19	36.36	35.13	32.36	33.21	37.48	42.6	39.8	14.1608	11.6989	1.24681	10.53	11.6834
TC02002646.hg.1	ANKRD44-IT1	ANKRD44 intronic transcript 1 (non-protein coding)	ENST00000428191	ENST00000428191	ENSEMBL	havana:sense_intronic chromosome:GRCh37:2:198115582:198167243:-1 gene:ENSG00000236977 gene_biotype:sense_intronic transcript_biotype:sense_intronic	Coding	chr2	198115582 - 198167243	-	571.07	878.77	596.5	64.33	62.69	61.2	71	52.48	56.02	39.54	47.26	50.12	38.46	43.44	46.25	54.55	78.13	47.23	48.65	45.59	52.26	55.88	50.01	52.88	76.38	46.62	62.37	54.39	36.65	48.31	54.73	63.95	50.54	53.54	11.7087	10.0506	-7.58975	12.9049	10.5015
TC04001530.hg.1	ANKRD50	ankyrin repeat domain 50	NM_001167882	NM_001167882	RefSeq	Homo sapiens ankyrin repeat domain 50 (ANKRD50), transcript variant 2, mRNA.	Coding	chr4	125585204 - 125633887	-	214.68	328.32	156.08	278.13	246.82	294.36	236.13	195.85	189.73	172.71	164.61	155.5	127.81	126.43	172.86	163.22	128.96	147.37	181.09	156.82	181.37	188.79	213.21	170	153.13	23.21	26.6	23.08	21.46	24.12	20.29	25.8	44	26	-4.95476	6.95638	12.9412	-6.48307	4.63955
TC07000061.hg.1	ANKRD61	ankyrin repeat domain 61	ENST00000409061	ENST00000409061	ENSEMBL	cdna:novel chromosome:GRCh37:7:6071007:6076017:1 gene:ENSG00000157999 gene_biotype:protein_coding transcript_biotype:protein_coding	Coding	chr7	6071007 - 6076017	+	54.73	73.35	57.69	56.48	54.36	68.71	53.06	63.37	57.24	54.64	57.17	66.95	70.06	74.26	67.33	66.73	68.92	62.66	52.56	61.93	55.2	59.03	59.34	67.71	67.35	134.53	130.77	185.02	148.88	139.91	103.38	162.27	138.88	147.58	-7.59228	1.44803	4.30433	-7.55325	2.88777
TC14001531.hg.1	ANKRD9	ankyrin repeat domain 9	NM_152326	NM_152326	RefSeq	Homo sapiens ankyrin repeat domain 9 (ANKRD9), mRNA.	Coding	chr14	102973179 - 102976136	-	191.32	196.79	236.55	227.14	253.69	239.08	212.9	287.83	229.27	291.52	290.21	320.65	458.41	355.59	361.09	295.56	261.41	299.79	322.19	385.21	263.55	273.54	329.45	295.27	300.49	1294.43	1436.54	1023.38	1443.55	1364.13	960.98	1226.37	1160.64	1684.87	-2.04725	8.45095	8.15728	-1.60903	8.55619
TC07000235.hg.1	ANLN	anillin, actin binding protein	NM_018685	NM_018685	RefSeq	Homo sapiens anillin, actin binding protein (ANLN), mRNA.	Coding	chr7	36429415 - 36493400	+	66.08	76.52	35.29	981.74	921.91	1058.17	1005.23	761.46	882.73	774.44	777.59	834.96	1086.7	1121.16	1065.31	937.53	784.35	754.1	789.22	882.38	963.92	778.21	1037.06	923.66	759.53	921.07	819.01	931.92	1947.03	1939.25	2168.11	617.35	617.47	333.59	11.5503	8.30087	-7.04531	11.5498	4.69361
TC12000329.hg.1	ANO6	anoctamin 6	NM_001142680	NM_001142680	RefSeq	[retired] Homo sapiens anoctamin 6 (ANO6), transcript variant 4, mRNA.	Coding	chr12	45609770 - 45834187	+	642.65	855.83	450.34	570.1	529.91	606.39	625.6	533.13	540.07	554.37	460.21	552.8	462.34	336.74	466.78	397.26	393.4	379.39	417.81	329.37	437.48	429.84	537.41	481.58	450.35	45.07	60.83	66.24	52.16	50.49	51.26	66.35	94.22	47.3	-2.48722	7.72272	11.9833	-5.04367	5.97865
TC15001594.hg.1	ANP32A	acidic (leucine-rich) nuclear phosphoprotein 32 family, member A	NM_006305	NM_006305	RefSeq	Homo sapiens acidic (leucine-rich) nuclear phosphoprotein 32 family, member A (ANP32A), mRNA.	Coding	chr15	69039580 - 69113261	-	891.07	965.21	647.01	1438.19	1308.15	1448.7	1261.31	1250.11	1174.61	1126.93	1110.85	942.58	1142.03	1120.14	1142.45	1377.42	1010.33	1115.81	1255.16	1142.52	1247.95	1113.58	1196.09	1148.57	1017.35	366.29	327.94	335.84	538.12	500.42	588.81	286.3	424.74	217.27	-3.47192	1.93653	9.60307	-3.19563	0.222727
TC15001596.hg.1	ANP32A-IT1	ANP32A intronic transcript 1 (non-protein coding)	NR_026808	NR_026808	RefSeq	Homo sapiens ANP32A intronic transcript 1 (non-protein coding) (ANP32A-IT1), non-coding RNA.	Coding	chr15	69096160 - 69099440	-	637.95	705.13	546.76	412.24	320.43	359.8	353.1	231.03	368.68	172.88	193.1	191.3	220.48	178.62	280.02	334.63	237.69	165.9	203.39	216.72	357.94	184.73	141.27	187.23	147.64	115.77	93.84	112.14	180.77	151.37	186.62	123.27	156.84	128.92	2.73783	9.1312	-0.110341	1.61443	7.70638
TC15000248.hg.1	ANP32AP1	acidic (leucine-rich) nuclear phosphoprotein 32 family, member A pseudogene 1	NR_003144	NR_003144	RefSeq	Homo sapiens acidic (leucine-rich) nuclear phosphoprotein 32 family, member A pseudogene 1 (ANP32AP1), non-coding RNA.	Coding	chr15	35474000 - 35530398	+	91.12	118.87	81.17	153.48	153.72	148.25	188.69	123.8	162.69	158.31	145.86	112.13	123.77	133.28	131.27	146.56	128.39	142.14	157.65	131.76	144.62	116.89	137.86	154.09	121.08	74.14	53.84	56.26	93.88	79.04	108.62	75.1	55.13	78.68	-2.28226	-3.44153	4.97217	-3.33276	-5.0787
TC15001837.hg.1	ANPEP	alanyl (membrane) aminopeptidase	NM_001150	NM_001150	RefSeq	Homo sapiens alanyl (membrane) aminopeptidase (ANPEP), mRNA.	Coding	chr15	90328120 - 90358094	-	639.44	622.15	438.45	237.02	167.78	240.5	305.11	268.05	118.39	90.84	96.05	95.66	84.08	98.65	84.78	100.06	113.16	108.13	110.67	85.46	110.26	94.49	138.49	112.21	150.79	133.95	127.31	99.52	87.48	103.8	113.48	140.53	200	158.94	10.5403	5.98981	-6.3255	8.1013	3.83058
TC04001328.hg.1	ANTXR2	anthrax toxin receptor 2	NM_001145794	NM_001145794	RefSeq	Homo sapiens anthrax toxin receptor 2 (ANTXR2), transcript variant 2, mRNA.	Coding	chr4	80822303 - 81046608	-	976.86	1243.6	794.91	266.41	163.12	300.49	201.55	190.43	208.19	407.34	516.67	579.12	110.99	140.69	136.31	198.05	187.14	212.2	195.01	233.86	206.14	192.99	256.32	183.58	333.89	71.36	69.12	70.1	56.61	61.65	62.22	211.33	271.51	89.75	10.0463	11.5722	9.86968	5.88879	1.6795
TC09000335.hg.1	ANXA1	annexin A1	NM_000700	NM_000700	RefSeq	Homo sapiens annexin A1 (ANXA1), mRNA.	Coding	chr9	75766673 - 75785309	+	2655.76	2588.16	1716.52	665.32	590.43	770.25	893.77	978.07	1000	1486.2	1508.81	1417.84	328.19	525.77	364.69	862.35	582.84	1158.27	1074.94	909.23	984.38	1051.74	1704.31	1361.17	1236.82	71.15	155.49	75.09	54.38	41.22	47.78	293.77	342.4	71.06	0.781273	8.25367	6.45203	-1.6259	1.77783
TC10001461.hg.1	ANXA11	annexin A11	NM_001157	NM_001157	RefSeq	Homo sapiens annexin A11 (ANXA11), transcript variant a, mRNA.	Coding	chr10	81910645 - 81965433	-	392.92	426.87	408.85	327.26	360.72	314.24	328.82	344.77	333.89	322.1	308.74	346.64	264.06	253.38	280.36	268.32	290.29	318.01	302.12	281.08	290.67	284.02	309.97	299.6	311.43	214.61	221.31	189.13	179.75	166.39	177.4	223.16	206.09	240.18	-0.907279	2.0811	-0.641157	-0.265161	0.981678
TC15001505.hg.1	ANXA2	annexin A2	NM_001002857	NM_001002857	RefSeq	Homo sapiens annexin A2 (ANXA2), transcript variant 2, mRNA.	Coding	chr15	60639333 - 60690242	-	325.67	872.66	455.22	907.37	897.99	1630.07	876.33	1133.88	1174.96	1198.91	1282.19	1294.22	775.13	781.75	437.33	803.14	616.31	897.17	1070.49	1069.6	860.52	1220.12	1492.94	1402.03	1467.47	140.91	182.98	134.01	162.01	117.51	113.05	240.26	360.1	142.79	-4.57001	-0.43241	7.98009	-1.27204	-4.32974
TC04001655.hg.1	ANXA2P1	annexin A2 pseudogene 1	NR_001562	NR_001562	RefSeq	Homo sapiens annexin A2 pseudogene 1 (ANXA2P1), non-coding RNA.	Coding	chr4	154228621 - 154229963	-	41.8	73.85	53.52	86.2	122.38	166.14	119.46	114.57	126.01	142.24	144.49	118.93	71.08	71.12	50.72	83.34	83.24	106.53	104.74	120.98	86.77	101.13	134.33	140.02	149.89	50.29	45.63	43.33	46.62	30.46	39.73	48.17	59.96	33.09	-1.64965	-6.9196	3.00168	-0.343507	-7.01926
TC09000149.hg.1	ANXA2P2	annexin A2 pseudogene 2	NR_003573	NR_003573	RefSeq	Homo sapiens annexin A2 pseudogene 2 (ANXA2P2), non-coding RNA.	Coding	chr9	33624223 - 33625532	+	478.46	1411.11	599.65	1468.92	1546.61	2768.37	1494.58	1753.01	2000.06	2018.42	1927.89	1983.57	1174.18	1106.93	662.46	1304.09	912.05	1352.79	1643.79	1782.29	1554.54	1918.18	2487.02	2319.65	2368.96	150.42	220.68	114.65	191.58	106.02	77.75	322.37	487.98	125.33	-4.58928	0.0148789	7.47978	-0.695196	-4.33564
TC02000407.hg.1	ANXA4	annexin A4	NM_001153	NM_001153	RefSeq	Homo sapiens annexin A4 (ANXA4), mRNA.	Coding	chr2	69871557 - 70053596	+	325.23	349.41	272.86	299.98	256.98	260.3	233.05	269.21	272.1	389.36	295.53	422.69	319.99	300.78	421.87	307.72	287.65	400.26	289.12	329.46	268.42	466.51	384.23	401.59	347.15	107.16	107.12	112.11	99.69	97.78	96.73	161.01	242.71	127.29	-7.58282	5.35836	7.81747	-6.63209	-2.76202
TC04001514.hg.1	ANXA5	annexin A5	NM_001154	NM_001154	RefSeq	Homo sapiens annexin A5 (ANXA5), mRNA.	Coding	chr4	122589110 - 122618268	-	805.54	888.38	484.82	441.71	391.36	426.16	411.76	405.61	294.9	226.86	230.73	243.07	144.56	171.98	139.26	224.93	275.22	206.82	210.94	398.83	253.79	240.75	351.7	255.01	604.92	359.74	621.11	186.49	314.63	392.38	151.29	589.33	1107.78	1056.87	0.605274	-4.97003	-6.77879	-2.74602	-6.88994
TC05001947.hg.1	ANXA6	annexin A6	NM_001155	NM_001155	RefSeq	Homo sapiens annexin A6 (ANXA6), transcript variant 1, mRNA.	Coding	chr5	150480267 - 150537443	-	907.86	1235.36	971.8	168.52	206.04	189.62	222.86	239.28	182.47	143.03	167.84	150.3	85.78	95.94	86.97	106.21	119.92	126.76	121.95	119.05	128.07	114.79	244.12	131.81	191.08	107.92	120.79	97.32	84.97	88.69	100.54	130.56	123.19	130.23	15.0083	10.7829	-6.737	7.25343	10.8291
TC10001408.hg.1	ANXA7	annexin A7	NM_001156	NM_001156	RefSeq	Homo sapiens annexin A7 (ANXA7), transcript variant 1, mRNA.	Coding	chr10	75135189 - 75173841	-	1003.83	1017.72	698.48	871.8	830.14	941.62	767.81	740.14	772.87	844.23	756.75	756.3	830.62	740.49	672.95	702.69	567.48	607.31	643.25	639.84	737.44	715.84	899.82	733.46	601.78	1363.49	1381.25	1358.71	1153.32	1206.97	846.52	1347.07	1454.23	1314.7	-3.15651	-3.18648	7.12467	-5.97373	-3.27445
TC07001285.hg.1	AOAH	acyloxyacyl hydrolase (neutrophil)	NM_001177506	NM_001177506	RefSeq	Homo sapiens acyloxyacyl hydrolase (neutrophil) (AOAH), transcript variant 2, mRNA.	Coding	chr7	36552456 - 36764154	-	508.2	588.48	488.91	56.13	44.31	51.51	49.6	46.38	33.06	32.44	33.82	33.99	28	29.35	30.5	30.18	35.03	31.68	31.83	30.12	29.4	28.6	42.8	37.11	39.18	35.09	38.26	35.66	31.43	30.64	33.54	36.55	38.58	39.29	18.7096	13.8216	-5.41197	15.4558	13.7848
TC04000579.hg.1	AP1AR	adaptor-related protein complex 1 associated regulatory protein	NM_001128426	NM_001128426	RefSeq	Homo sapiens adaptor-related protein complex 1 associated regulatory protein (AP1AR), transcript variant 2, mRNA.	Coding	chr4	113152893 - 113191211	+	95.04	108.28	80.91	194.9	161.2	215.04	157.04	147.61	152.02	140	135.69	123.86	119.97	113.04	121.21	124.27	103.36	119.39	131.82	115.59	126	125.18	169.22	136.63	110.48	58.64	67.78	63.52	64.98	45.59	45.33	58.49	62.46	68.85	-4.72079	-2.89326	4.07714	-3.43979	-3.05003
TC14002205.hg.1	AP1G2	adaptor-related protein complex 1, gamma 2 subunit	NM_003917	NM_003917	RefSeq	Homo sapiens adaptor-related protein complex 1, gamma 2 subunit (AP1G2), mRNA.	Coding	chr14	24028774 - 24037279	-	1028.03	955.57	1246.85	557.61	570.68	640.64	603.18	669.24	601.58	680.26	525.6	696.82	572.57	367.65	517.33	593.45	662.59	556.92	589.57	545.62	597.9	618.75	649.81	571.36	619.01	275.8	240.8	218.11	323.11	311.8	280.89	261.9	270.09	271.74	2.45845	7.32147	6.92664	2.9906	7.5439
TC19000320.hg.1	AP1M1	adaptor-related protein complex 1, mu 1 subunit	NM_032493	NM_032493	RefSeq	Homo sapiens adaptor-related protein complex 1, mu 1 subunit (AP1M1), transcript variant 2, mRNA.	Coding	chr19	16308665 - 16346156	+	534.39	505.52	504.47	778.98	815.23	839.85	733.06	849.33	793.87	792.99	714.13	832.5	717.1	585.04	554.32	686.11	661.41	751.44	765.16	788.46	684.75	700.4	746.48	596.95	665.3	452.68	319.43	273.86	542.61	538.1	514.87	354.61	304.27	306.26	-0.881207	-3.9562	2.19284	-2.20603	-1.05188
TC0X000882.hg.1	AP1S2	adaptor-related protein complex 1, sigma 2 subunit	NM_003916	NM_003916	RefSeq	Homo sapiens adaptor-related protein complex 1, sigma 2 subunit (AP1S2), transcript variant 2, mRNA.	Coding	chrX	15843929 - 15873100	-	326.66	350.47	252.15	279.46	208.92	287.58	246.25	244.27	226.26	183.89	197.74	213.86	147.35	147.37	141.41	165.08	121.81	194.99	166.62	121.61	151.63	199.88	246.69	187.34	202.95	74.61	85.52	76.18	129.58	117.78	120.87	66.44	76.79	69.63	0.23934	6.4268	0.305834	-2.20643	7.17031
TC19000747.hg.1	AP2A1	adaptor-related protein complex 2, alpha 1 subunit	NM_130787	NM_130787	RefSeq	Homo sapiens adaptor-related protein complex 2, alpha 1 subunit (AP2A1), transcript variant 2, mRNA.	Coding	chr19	50270180 - 50310369	+	579.3	563.03	553.83	706.94	847.07	658.05	703.75	697	727.23	970.01	773.08	731.4	1311.93	955.28	887.74	975	1046.97	1012.66	969.91	1132.64	1015.9	860.79	821.95	761.73	735.38	1658.58	1367.58	1242.34	1969.99	1931.48	1931.13	1351.97	1309.59	1369.75	4.27617	3.70831	-2.15515	-0.887874	4.50675
TC03000994.hg.1	AP2M1	adaptor-related protein complex 2, mu 1 subunit	NM_001025205	NM_001025205	RefSeq	Homo sapiens adaptor-related protein complex 2, mu 1 subunit (AP2M1), transcript variant 2, mRNA.	Coding	chr3	183892477 - 183901879	+	696.33	766.73	674.85	965.81	927.12	953.94	855.49	1140.29	937.92	1000.75	833.99	847.59	1272.15	1034.49	1010.95	1060.07	833.03	900.18	1039.72	997.39	956.31	965.53	1112.05	1096.46	991.44	1310.31	1211.41	1270.92	1590.14	1437.69	1526.02	1218.71	1099.49	1325.32	-2.74837	0.927656	-2.73762	-0.107698	-0.423481
TC19001658.hg.1	AP2S1	adaptor-related protein complex 2, sigma 1 subunit	NM_004069	NM_004069	RefSeq	Homo sapiens adaptor-related protein complex 2, sigma 1 subunit (AP2S1), transcript variant AP17, mRNA.	Coding	chr19	47341423 - 47354203	-	395.11	344.1	349.26	734.96	917.93	694.3	832.05	828.33	864.38	990.96	939.69	994.75	1279.4	1069.26	933.76	986.92	860.21	983.81	1049.82	1109.64	954.29	789.18	994.21	947.31	836.4	1093.91	806.64	958.19	1338.4	1180.21	1154.45	946.55	893.69	954.1	8.1487	3.69623	-7.40116	7.65795	4.84405
TC05001513.hg.1	AP3B1	adaptor-related protein complex 3, beta 1 subunit	NM_003664	NM_003664	RefSeq	Homo sapiens adaptor-related protein complex 3, beta 1 subunit (AP3B1), transcript variant 1, mRNA.	Coding	chr5	77296349 - 77590579	-	659.51	684.55	511.15	695.91	630.63	736.44	720.16	516.55	640.41	567.72	554.74	606.25	480.47	507.57	547.67	548.98	432.77	504.72	548.52	501.78	630.11	587.74	698.81	608.7	579.02	224.61	192.49	301.08	360.4	375.66	364.27	178.9	258.03	130.74	-5.57753	1.58895	2.57258	-7.54578	2.042
TC19001021.hg.1	AP3D1	adaptor-related protein complex 3, delta 1 subunit	NM_003938	NM_003938	RefSeq	Homo sapiens adaptor-related protein complex 3, delta 1 subunit (AP3D1), transcript variant 2, mRNA.	Coding	chr19	2100993 - 2151556	-	585.03	557.49	526.97	1053.53	1160.1	1047.61	1015.4	993.39	1040.41	1016.39	1069	877.92	1042.79	926.31	857.44	1030.49	983.46	1113.77	1159.53	1332.14	1119.44	938.21	978.65	947.18	921.13	962.17	948.03	810.32	889.9	901.35	855.91	859.49	997.75	1085.79	3.93282	-0.766188	-4.79121	3.8841	-0.17311
TC10001423.hg.1	AP3M1	adaptor-related protein complex 3, mu 1 subunit	NM_012095	NM_012095	RefSeq	Homo sapiens adaptor-related protein complex 3, mu 1 subunit (AP3M1), transcript variant 2, mRNA.	Coding	chr10	75880015 - 75910826	-	621.41	629.23	466.7	898.72	803.86	882.34	873.33	831.71	826.84	805.4	816.4	838.42	827.65	814.97	787.29	734.86	597.62	619.55	698.96	643.35	732.38	712.66	878.74	809.3	740.23	336.11	309.53	353	518.2	523.03	515.88	264.42	330.95	175.86	-6.33678	-1.21672	5.11866	-3.06381	-0.863995
TC08000324.hg.1	AP3M2	adaptor-related protein complex 3, mu 2 subunit	NM_001134296	NM_001134296	RefSeq	Homo sapiens adaptor-related protein complex 3, mu 2 subunit (AP3M2), transcript variant 1, mRNA.	Coding	chr8	42010464 - 42029191	+	285.8	178.17	372.58	296.84	294.7	279.12	249.76	234.01	261.42	222.67	211.41	228.35	279.23	268.05	323.35	248.41	218.41	205.52	248.68	253.43	256.87	214.19	239.68	235.31	230.22	94.46	101.18	117.67	145.39	173.85	186.4	101.93	141.95	89.85	-7.15855	-0.440349	5.68436	-7.09116	-1.34753
TC05000548.hg.1	AP3S1	adaptor-related protein complex 3, sigma 1 subunit	NM_001284	NM_001284	RefSeq	Homo sapiens adaptor-related protein complex 3, sigma 1 subunit (AP3S1), mRNA.	Coding	chr5	115177178 - 115274332	+	247.78	260.79	184.27	276.95	248.91	289.2	253.65	264.97	253.75	296.79	289.47	278.06	264.64	260.97	238.74	270.11	227.73	245.31	232.75	200.93	235.48	279.67	319.2	304.76	262.26	98.98	92.82	104.03	101.66	131.75	130.68	100.56	102.03	95.23	-7.56903	2.06386	6.63849	-5.67732	2.05076
TC12000765.hg.1	APAF1	apoptotic peptidase activating factor 1	NM_001160	NM_001160	RefSeq	Homo sapiens apoptotic peptidase activating factor 1 (APAF1), transcript variant 2, mRNA.	Coding	chr12	99038919 - 99129211	+	179.92	220.35	169.31	190.99	150.04	181.42	188.34	164.97	167.07	160.53	167.75	213.51	163.49	184.72	195.37	144.19	126.58	124.64	161.3	158.42	140.73	158.39	191.02	172.83	170.35	53.15	62.6	90.92	96.21	98.31	87.32	45.4	65.02	44.8	-4.05181	1.64919	1.04808	-6.48408	4.90507
TC10000181.hg.1	APBB1IP	amyloid beta (A4) precursor protein-binding, family B, member 1 interacting protein	NM_019043	NM_019043	RefSeq	Homo sapiens amyloid beta (A4) precursor protein-binding, family B, member 1 interacting protein (APBB1IP), mRNA.	Coding	chr10	26726706 - 26856732	+	699.58	753.86	563	386.99	370.53	413.91	334.99	329.41	355.79	252.28	247.01	230.25	324.72	364.87	542.06	380.09	293.73	325.02	352.5	342.97	377.01	322.76	490.6	391.91	346.06	104	108.7	111.34	95.13	87.5	98.48	114.17	105.94	110.44	2.96103	9.69709	10.0004	0.00824269	9.66065
TC03000297.hg.1	APEH	acylaminoacyl-peptide hydrolase	BC001499	BC001499	GenBank	Homo sapiens N-acylaminoacyl-peptide hydrolase, mRNA (cDNA clone MGC:2178 IMAGE:2964527), complete cds.	Coding	chr3	49711435 - 49721396	+	509.4	518.85	426.78	1162.09	1222.49	1163.71	963.04	1025.98	969.61	1115.71	968.21	1090.29	1268.35	1071.5	1258.12	1172.95	1148.55	1086.58	1277.33	1172.85	1268.67	973.34	1156.53	945.9	865.84	998.8	751.5	703.97	1109.29	1115.53	981.24	853.76	763.71	835.01	7.26306	-2.01362	-1.83032	3.38194	-0.628026
TC14000055.hg.1	APEX1	APEX nuclease (multifunctional DNA repair enzyme) 1	NM_001244249	NM_001244249	RefSeq	Homo sapiens APEX nuclease (multifunctional DNA repair enzyme) 1 (APEX1), transcript variant 4, mRNA.	Coding	chr14	20923290 - 20925933	+	4615.3	4665.32	3386.06	4599.4	4277.32	5026.89	4232.46	4468.92	4418.86	4207.54	3543.43	4174.01	4795.95	4741.41	5088.06	4477.63	3643.8	3350.89	4543.13	3964.38	4100.15	4309.93	5215.36	4564.65	4280.37	1462.6	1681.01	1326.47	1644.76	1765.05	1910.28	1537.48	2131.1	1775.44	-7.47361	3.41272	6.14948	-7.24494	1.19685
TC0X000326.hg.1	APEX2	APEX nuclease (apurinic/apyrimidinic endonuclease) 2	NM_014481	NM_014481	RefSeq	Homo sapiens APEX nuclease (apurinic/apyrimidinic endonuclease) 2 (APEX2), nuclear gene encoding mitochondrial protein, transcript variant 1, mRNA.	Coding	chrX	55026780 - 55035490	+	135.35	141.2	131.08	581.15	511.62	494.99	478.77	516.24	510.97	719.92	607.73	584	776.14	579.4	581.49	653.34	605.43	634.26	598.06	659.72	595.77	688.43	611.35	576.77	575.22	521.07	441.67	364.45	642.17	612.3	591.82	571.25	530.85	447.12	14.2382	5.1933	-1.64079	14.0358	7.30317
TC15000582.hg.1	APH1B	APH1B gamma secretase subunit	NM_001145646	NM_001145646	RefSeq	Homo sapiens anterior pharynx defective 1 homolog B (C. elegans) (APH1B), transcript variant 2, mRNA.	Coding	chr15	63569749 - 63601325	+	332.95	333.33	200.53	285.57	210.39	294.27	232.76	240.86	194.6	214.89	180.71	228.73	165.96	170.39	173.77	183.47	177.09	132.74	159.35	137.19	163.98	162.63	218.49	188.39	181.03	102.25	113.46	95.57	73.78	64.12	63.29	102.91	101.16	104.66	-1.51481	1.41969	-1.46443	-3.01531	1.82236
TC11000360.hg.1	API5	apoptosis inhibitor 5	NM_001142930	NM_001142930	RefSeq	Homo sapiens apoptosis inhibitor 5 (API5), transcript variant 1, mRNA.	Coding	chr11	43333505 - 43366080	+	913.71	924.97	592.93	1766.59	1550.69	1936.88	1662.9	1376	1500.98	1438.24	1487.96	1244.9	1405.81	1518.38	1232.15	1600.65	1240.66	1358.72	1601.32	1454.69	1560.13	1503.15	1693.6	1546.01	1322.54	988.24	852.65	906.66	1118.86	1108.21	1099.5	724.47	797.76	537.67	-0.259642	-7.06219	0.569459	1.03772	-6.98489
TC01001323.hg.1	APOA1BP	apolipoprotein A-I binding protein	NM_144772	NM_144772	RefSeq	Homo sapiens apolipoprotein A-I binding protein (APOA1BP), mRNA.	Coding	chr1	156561542 - 156566601	+	222.81	224.78	194.84	412.48	480.52	378.4	471.47	420.99	487.42	446.9	369.39	351.8	449.31	354.28	355.02	387.52	380.65	426.69	476.76	444.54	464.84	372.13	429.71	383.15	354.9	158.83	125.41	92.72	175.07	179.88	170.85	146.95	154.2	148.29	4.13162	-2.52221	6.13686	3.39338	-2.88595
TC22001425.hg.1	APOBEC3B	apolipoprotein B mRNA editing enzyme, catalytic polypeptide-like 3B	NM_004900	NM_004900	RefSeq	Homo sapiens apolipoprotein B mRNA editing enzyme, catalytic polypeptide-like 3B (APOBEC3B), transcript variant 1, mRNA.	Coding	chr22	39378352 - 39394225	+	374.3	340.73	386.94	1710.14	1715.75	1638.19	1731.52	1495.1	1544.01	1703.52	1751.91	1486.18	1685.37	1762.53	1692.71	1038.22	1070.26	1974.47	1787	1680.52	990.41	1540.37	1184.02	1044.63	1631.19	548.09	567.16	714.1	1296.79	1384.38	1580.89	335.76	349.56	290.96	4.74493	-1.2961	0.0219866	6.10192	-6.78465
TC22001426.hg.1	APOBEC3C	apolipoprotein B mRNA editing enzyme, catalytic polypeptide-like 3C	NM_014508	NM_014508	RefSeq	Homo sapiens apolipoprotein B mRNA editing enzyme, catalytic polypeptide-like 3C (APOBEC3C), mRNA.	Coding	chr22	39410088 - 39414931	+	1196.16	1260.14	912.69	2026.49	2178.8	1904.19	1976.11	1788.49	1942.99	2212.07	2459.25	1699.11	2128.57	2150.83	1879.4	2195.59	2145.1	2158.66	2065.71	2053.12	1845.43	2329.11	2029.85	1823.73	1862.62	1218.23	731.2	1010.34	1291.8	1389.11	1782.53	971.87	703.13	569.1	3.09677	-7.16348	2.93945	1.26034	-4.44646
TC22001427.hg.1	APOBEC3D	apolipoprotein B mRNA editing enzyme, catalytic polypeptide-like 3D	NM_152426	NM_152426	RefSeq	Homo sapiens apolipoprotein B mRNA editing enzyme, catalytic polypeptide-like 3D (APOBEC3D), mRNA.	Coding	chr22	39378458 - 39429256	+	453.73	490.73	432.3	744.72	740.71	672.85	785.11	692.62	797.72	684.87	707.01	663.68	541.48	596.37	627.57	553.47	605.9	704.29	600.7	522.96	593.78	653.01	581.13	488.76	612.46	277.63	176.18	229.59	355.25	396.84	496.05	232.5	174.76	145.95	-3.8296	-0.00296764	4.48098	-3.79186	2.04077
TC19000634.hg.1	APOC1	apolipoprotein C-I	NM_001645	NM_001645	RefSeq	Homo sapiens apolipoprotein C-I (APOC1), mRNA.	Coding	chr19	45417577 - 45422606	+	134.04	172.1	159.02	1075.52	956.96	717.61	643.13	761.85	1005.07	1239.12	1079.58	1365.21	1182.05	1003.14	1049.33	1272.98	1152.55	1365.48	1265.31	1287.29	961	1346.74	1343.79	1477.98	1508.28	195.6	194.92	276.92	136.1	160.53	198.55	342.96	511.01	232.52	15.5715	-4.48944	11.7324	12.7443	-1.74805
TC22000700.hg.1	APOL3	apolipoprotein L, 3	NM_145640	NM_145640	RefSeq	Homo sapiens apolipoprotein L, 3 (APOL3), transcript variant alpha/d, mRNA.	Coding	chr22	36536371 - 36562225	-	221.47	161.94	217.59	110.36	99.72	108.2	101.28	108.54	120.01	107.79	111.3	129.14	166.17	174.05	228.18	140.56	136.55	118.66	146.74	168.68	132.03	130.38	154.49	148.83	138.55	422.83	301.07	507.32	422.49	538.28	308.11	229.21	154.62	140.39	-3.48412	-1.4648	4.08427	-2.27488	-7.02048
TC22000701.hg.1	APOL4	apolipoprotein L, 4	NM_030643	NM_030643	RefSeq	Homo sapiens apolipoprotein L, 4 (APOL4), transcript variant a, mRNA.	Coding	chr22	36585172 - 36600886	-	109.59	94.4	124.79	160.7	182.07	120.07	161.62	170.75	167.68	231.07	154.38	155.62	269.06	243.9	316.36	170.3	222.51	159.15	223.84	195.88	144.29	185.89	207.08	178.03	161.91	157.49	130.28	160.22	158.35	166.71	227.46	144.36	148.14	136.93	0.102534	-4.43384	-4.65506	-0.69611	-4.77438
TC22000262.hg.1	APOL6	apolipoprotein L, 6	NM_030641	NM_030641	RefSeq	Homo sapiens apolipoprotein L, 6 (APOL6), mRNA.	Coding	chr22	36044424 - 36064456	+	323.16	291.31	245.46	162.29	132.47	145.3	146.02	149.19	154.97	175.91	160.9	190.75	200.18	192.15	313.46	150.34	138.85	157.28	169.62	201.66	138.59	169.95	190.94	170.2	166.87	250.75	250.31	245.63	371.91	220.08	238.55	255.46	271.22	188.23	0.322973	-6.72231	-0.688151	1.00587	-6.45397
TC12003237.hg.1	APOLD1	apolipoprotein L domain containing 1	NM_001130415	NM_001130415	RefSeq	Homo sapiens apolipoprotein L domain containing 1 (APOLD1), transcript variant 1, mRNA.	Coding	chr12	12878851 - 12944400	+	50.56	47.43	48.54	50.55	58.12	52.73	56.6	59.84	58.78	57.09	55.75	76.9	60.49	62.26	84.77	60.81	63.39	68.21	54.07	51.48	56.44	68.85	70.4	56.14	59.89	160.94	116.92	105.86	149.81	79.39	105.82	138.74	107.15	140.54	-5.15119	2.56638	2.2416	-3.67914	3.91912
TC0X000923.hg.1	APOO	apolipoprotein O	NM_024122	NM_024122	RefSeq	Homo sapiens apolipoprotein O (APOO), transcript variant 1, mRNA.	Coding	chrX	23851465 - 23926057	-	350.38	389.76	183.51	1132.27	1181.83	1139.41	1136.4	1000.77	1162.45	951.71	923.44	1018.33	1097.51	1177.55	1107.7	862.29	738.21	949.8	887.08	741.21	979.7	779.45	1254.31	1018.69	770.66	520.64	541.9	570.88	771.47	874	704.52	261.6	305.29	293.87	1.98018	-3.46749	0.115912	2.17934	-7.54167
TC0X000439.hg.1	APOOL	apolipoprotein O-like	NM_198450	NM_198450	RefSeq	Homo sapiens apolipoprotein O-like (APOOL), mRNA.	Coding	chrX	84258832 - 84348323	+	371.32	449.12	193.32	558.2	461.1	469.28	551.3	378.21	376.09	741.19	579.19	491.98	757.62	661.05	586.99	585.33	481.73	463.74	498.89	496.31	494.55	582.64	673.5	447.56	392.1	210.97	174.56	214.91	222.54	172.98	197.2	207.89	247.08	140.28	-4.29895	-5.20826	7.06518	-4.71415	-5.29015
TC21000340.hg.1	APP	amyloid beta (A4) precursor protein	NM_000484	NM_000484	RefSeq	Homo sapiens amyloid beta (A4) precursor protein (APP), transcript variant 1, mRNA.	Coding	chr21	27252861 - 27543446	-	791.06	955.07	619.26	391.95	312.29	406.45	537.37	462.22	592.77	226.28	221.86	358.19	216.45	219.87	423.38	434.16	479.47	305.85	385.08	369.78	463.19	308.97	397.2	485.71	591.53	136.36	151.38	130.47	117.15	115.7	128.89	157.68	168.47	150.19	0.371521	7.64253	5.68191	-2.23511	7.21098
TC03000365.hg.1	APPL1	adaptor protein, phosphotyrosine interaction, PH domain and leucine zipper containing 1	NM_012096	NM_012096	RefSeq	Homo sapiens adaptor protein, phosphotyrosine interaction, PH domain and leucine zipper containing 1 (APPL1), mRNA.	Coding	chr3	57261765 - 57312980	+	733.63	749.64	526.18	239.36	215.02	247.05	249.92	190.96	196.81	161.71	110.4	163.81	91.42	78.6	106.45	119.05	138.33	147.19	146.04	135.9	118.55	146.75	144.14	130.68	154.12	53.43	49.21	46.54	45.48	42.71	43.4	53.12	52.93	62.29	10.6572	11.6782	8.9074	10.6152	11.3535
TC12001913.hg.1	APPL2	adaptor protein, phosphotyrosine interaction, PH domain and leucine zipper containing 2	NM_001251904	NM_001251904	RefSeq	Homo sapiens adaptor protein, phosphotyrosine interaction, PH domain and leucine zipper containing 2 (APPL2), transcript variant 2, mRNA.	Coding	chr12	105567074 - 105630016	-	356.91	423.92	345.49	212.1	223.73	217.94	186.83	141.13	228.09	271.02	224.47	244.71	394.03	266.72	364.55	275.27	231.44	202.87	223.15	295.55	306.44	235.8	277.61	244.02	197.66	752.33	829.05	709.1	684.33	657.06	555.75	729.7	909.29	607.49	-1.83212	1.81237	7.21016	-2.22898	-0.261106
TC16001344.hg.1	APRT	adenine phosphoribosyltransferase	NM_000485	NM_000485	RefSeq	Homo sapiens adenine phosphoribosyltransferase (APRT), transcript variant 1, mRNA.	Coding	chr16	88875877 - 88878342	-	482.63	448.9	435.97	721.75	778.31	615.82	617.1	784.36	816.67	648.85	640.79	800.43	823	819.03	752.59	776.1	613.36	628.62	765.01	905.47	934.94	607.53	858.28	771.41	735.23	311.65	295.28	343.07	276.2	290.9	321.07	351.3	356.24	394.11	-0.936994	-2.53139	4.02532	0.318106	-5.28268
TC09001012.hg.1	AQP3	aquaporin 3 (Gill blood group)	NM_004925	NM_004925	RefSeq	Homo sapiens aquaporin 3 (Gill blood group) (AQP3), mRNA.	Coding	chr9	33441152 - 33447631	-	202.9	161.82	219.71	165.99	189.03	167.03	195.3	236.7	201.07	229.35	414.06	453.34	277.4	381.54	280.16	273.71	317.2	374.94	326.4	538.06	275.75	346.84	332.46	323.24	365.44	544.19	522.14	493.81	660.88	867.08	853.21	594.02	744.41	680.65	-1.77769	4.05021	-4.32128	0.733649	5.53269
TC15001202.hg.1	AQR	aquarius homolog (mouse)	NM_014691	NM_014691	RefSeq	Homo sapiens aquarius homolog (mouse) (AQR), mRNA.	Coding	chr15	35147732 - 35262040	-	509.99	502.78	394.89	990.92	876.1	987.04	1000.44	776.33	837.39	949.83	833.71	741.89	934.64	862.85	740.75	809.94	697.15	719.17	845.66	765.72	840.23	860.36	1051.78	891.15	737.13	290.54	276.4	366.79	508.38	562.54	534.63	245.88	319.38	184.85	0.574549	-3.31213	6.30444	1.93816	-1.8305
TC04002955.hg.1	ARAP2	ArfGAP with RhoGAP domain, ankyrin repeat and PH domain 2	NM_015230	NM_015230	RefSeq	Homo sapiens ArfGAP with RhoGAP domain, ankyrin repeat and PH domain 2 (ARAP2), mRNA.	Coding	chr4	36067620 - 36246131	-	342.52	331.35	401.76	48.85	40.74	37.51	38.74	29.14	42.34	31.04	36.77	28.4	42.88	39.98	59.07	45.79	32.24	40.54	47.63	50.8	45.59	46.4	48.64	38.25	40.64	43.79	44.86	78.34	41.32	33.73	35.67	24.65	27.97	23.3	12.6343	6.2371	-6.45684	15.5624	13.3677
TC04002952.hg.1	AREG	amphiregulin	NM_001657	NM_001657	RefSeq	Homo sapiens amphiregulin (AREG), mRNA.	Coding	chr4	75310851 - 75320727	+	261.89	100.38	112.48	371.28	266.32	582.69	379.14	466.4	267.72	274.88	937.1	482.87	129.3	487.72	251.49	282.82	194.97	330.57	154.25	153.15	217.54	320.46	921	891.91	1346.22	79.85	95.06	121.22	62.36	44.85	51.56	96.72	142.31	66.51	-6.31189	-6.32209	-2.09207	-2.92531	-6.44745
TC04002953.hg.1	AREG	amphiregulin	NM_001657	NM_001657	RefSeq	Homo sapiens amphiregulin (AREG), mRNA.	Coding	chr4	75480629 - 75490486	+	262.68	101.41	103.57	370.51	266.12	588.62	377.72	465.22	280.73	290.03	950.44	483.08	129.59	483.69	248.81	283.23	190.12	330.07	148.41	148.87	229.97	312.34	894.56	889.17	1371.33	76.75	89.04	106.9	62.04	44.46	49.25	92.41	139.63	65.95	-6.37269	-6.00591	-1.67113	-2.77573	-6.47644
TC14001310.hg.1	AREL1	apoptosis resistant E3 ubiquitin protein ligase 1	NM_001039479	NM_001039479	RefSeq	Homo sapiens apoptosis resistant E3 ubiquitin protein ligase 1 (AREL1), mRNA.	Coding	chr14	75119880 - 75179818	-	624.32	633.5	565.07	1194.47	1249.64	1289.74	1187.84	968.93	1223.16	1206.21	1073.99	939.72	1404.89	1208.84	1104.43	1342.75	1133.38	1045.94	1141.34	1228	1411.83	1173.64	1230.83	1103.49	951.19	1150.44	953.05	1121.05	1401.24	1355.74	1446.47	1067.74	1012.98	968.29	4.05589	0.256809	-6.84421	2.76438	-0.267766
TC12003225.hg.1	ARF3	ADP-ribosylation factor 3	NM_001659	NM_001659	RefSeq	Homo sapiens ADP-ribosylation factor 3 (ARF3), mRNA.	Coding	chr12	49297286 - 49351334	-	966.87	1036.01	747.22	1190.51	1363.35	1348.05	1367.12	1219.81	1340.81	1147.28	1195.36	1083.81	688.43	735.31	670.68	828.13	1007.97	1106.33	973.64	807.04	1028.38	933.63	1021.64	835.12	974.84	213.17	213.34	208.12	184.3	168.96	179.38	224.91	310.59	241.25	-7.55122	7.35468	11.0368	-7.36661	4.79278
TC03001495.hg.1	ARF4	ADP-ribosylation factor 4	NM_001660	NM_001660	RefSeq	Homo sapiens ADP-ribosylation factor 4 (ARF4), mRNA.	Coding	chr3	57557090 - 57583947	-	1190.75	1170.7	780.06	1647.14	1558.5	1705.18	1738.72	1644.83	1626.67	1293.76	1462.78	1391.11	1616.44	1672.89	1501.24	1466.63	1125.02	1482.14	1659.35	1427.79	1385.08	1450.83	2050.07	1824.78	1814.05	3058.69	3104.64	2784.78	2796.76	3038.18	2287.66	2497.92	2502.53	2485.45	-4.5214	3.05938	3.75496	-2.14058	1.71241
TC04000766.hg.1	ARFIP1	ADP-ribosylation factor interacting protein 1	NM_001025593	NM_001025593	RefSeq	Homo sapiens ADP-ribosylation factor interacting protein 1 (ARFIP1), transcript variant 2, mRNA.	Coding	chr4	153701089 - 153839615	+	122.73	125.08	73.67	282.79	225.75	274.61	233.63	227.08	227.73	255.13	233.12	268.11	278.49	238	297.16	291.76	198.71	211.59	263.12	241.9	245.79	313.25	328.02	290.57	252.69	165.54	160.73	189.7	208.17	244.37	218.88	124.26	161.54	122.72	1.08561	-3.57438	-3.21899	3.54784	-6.22524
TC06000983.hg.1	ARG1	arginase, liver	NM_000045	NM_000045	RefSeq	Homo sapiens arginase, liver (ARG1), transcript variant 2, mRNA.	Coding	chr6	131894284 - 131905472	+	27.58	28.56	32.71	24.41	25.63	24.75	26.1	25.57	27.42	32.35	32.3	32.12	37.76	35.62	41.39	28.84	31.75	31.99	30.05	30.33	25.94	32.27	29.8	31	44.57	1523.55	1689.25	1413.43	843.48	1328.15	563.53	920.2	893	1282.09	-7.47845	16.4821	20.758	-7.23431	14.4197
TC14000409.hg.1	ARG2	arginase 2	NM_001172	NM_001172	RefSeq	Homo sapiens arginase, type II (ARG2), nuclear gene encoding mitochondrial protein, mRNA.	Coding	chr14	68086515 - 68118437	+	205.53	203.43	104.05	162.48	149.99	181.18	206.46	352.04	266.74	270.36	427.81	385.12	406.16	591.63	584.94	373.14	414.04	619.68	393.5	437.58	278.11	748.77	540.94	742.8	693.17	1793.46	1637.68	1284.04	1345.38	858.57	562.54	2235.88	2928.2	2332.37	0.779705	6.33224	5.60657	-0.125975	8.64798
TC11001723.hg.1	ARHGAP1	Rho GTPase activating protein 1	NM_004308	NM_004308	RefSeq	Homo sapiens Rho GTPase activating protein 1 (ARHGAP1), mRNA.	Coding	chr11	46698630 - 46722162	-	1096.21	1117.92	907.46	1255.68	1305.01	1187.45	1318.96	1312.46	1262.27	1131.01	1208.01	1097.14	871.4	786.61	661.77	938.76	989.54	1165.48	1110.85	1039.89	1122.68	1076.78	1039.49	1008.6	1025.06	415.76	399.65	285	415.17	431.79	408.4	328.35	346.35	388.47	-7.59817	3.14852	6.27843	-7.52132	5.13783
TC15000223.hg.1	ARHGAP11A	Rho GTPase activating protein 11A	NM_014783	NM_014783	RefSeq	Homo sapiens Rho GTPase activating protein 11A (ARHGAP11A), transcript variant 1, mRNA.	Coding	chr15	32907345 - 32932150	+	211.72	264.96	115.93	1477.54	1299.81	1477.1	1341.68	1205.83	1292.8	1156.16	1198.98	1284.57	1303.75	1464.63	1665.36	1239.68	986.27	989.51	1217.18	1175.14	1221.46	1187.96	1203.12	1199.94	1092.47	1053.3	897.1	1202.58	2077.55	1976.13	1922.66	684.26	721.99	392.16	6.88205	3.53387	-7.28504	7.88053	-0.862651
TC15002760.hg.1	ARHGAP11B	Rho GTPase activating protein 11B	NM_001039841	NM_001039841	RefSeq	Homo sapiens Rho GTPase activating protein 11B (ARHGAP11B), mRNA.	Coding	chr15	30916697 - 30931023	+	276.38	323.95	150.59	1277.79	1198.87	1248.06	1303.13	1027.9	1244.65	1093.49	1117.56	1209.3	1151.72	1236.28	1514.51	1125.53	1091.31	969.77	1085.01	1100.5	1159.89	1072.18	1103.95	1031.12	1018.76	1053.55	964.34	1304.05	1952.17	1884.17	1887.54	772.45	846.22	454.98	5.99341	2.81491	-7.54242	6.27222	-1.31259
TC10001159.hg.1	ARHGAP12	Rho GTPase activating protein 12	NM_018287	NM_018287	RefSeq	Homo sapiens Rho GTPase activating protein 12 (ARHGAP12), transcript variant 1, mRNA.	Coding	chr10	32094365 - 32217770	-	157.23	170.51	151.24	145.77	127.6	124.19	120.99	99.87	126.69	226.89	170.15	197.44	163.87	150.16	192.21	204.25	168.35	157.84	174.23	145.46	186.54	199.28	199.77	226.47	200.3	89.47	131.1	170.07	94.02	85.94	85	69.58	87.33	65.22	-7.36867	-6.47209	-5.41368	-3.09749	1.87971
TC02000905.hg.1	ARHGAP15	Rho GTPase activating protein 15	ENST00000473426	ENST00000473426	ENSEMBL	cdna:known chromosome:GRCh37:2:144359086:144366328:1 gene:ENSG00000075884 gene_biotype:protein_coding transcript_biotype:processed_transcript	Coding	chr2	144359086 - 144366328	+	251.06	239.52	297.07	22.67	18.14	18.67	20.3	22.18	19.34	18.39	17.78	21.95	17.54	14.64	31.97	26.38	20.17	16.19	16.99	18.44	27.98	22.81	26.02	30.46	23.19	15.61	13.43	12.6	16.29	20.37	16.41	14.88	14.76	15.4	14.1712	13.748	-4.02962	15.575	14.3391
TC02000904.hg.1	ARHGAP15	Rho GTPase activating protein 15	NM_018460	NM_018460	RefSeq	Homo sapiens Rho GTPase activating protein 15 (ARHGAP15), mRNA.	Coding	chr2	143848931 - 144525921	+	830.29	886.01	734.36	342.28	233.72	345.53	282.2	285.33	253.75	262.05	212.7	347	233.79	221.34	314.31	251.85	202.88	176.65	200.09	188.22	240.17	222.23	317.46	285.05	247.15	100.42	53.46	92.3	125.46	115.84	95.01	78.02	85.35	33.9	9.92032	7.88978	1.62003	8.05203	6.60628
TC06004137.hg.1	ARHGAP18	Rho GTPase activating protein 18	NM_033515	NM_033515	RefSeq	Homo sapiens Rho GTPase activating protein 18 (ARHGAP18), mRNA.	Coding	chr6	129897277 - 130031370	-	243.43	321.75	93.76	380.6	299.19	390.69	314.15	328.16	303.58	561.99	403.93	627.94	532.85	429.01	567.82	407.06	378.76	400.04	356.15	347.65	345.72	653.99	664.34	585.57	514.34	85.73	63.62	94.66	104.77	97.16	136.87	182.9	164.07	72.18	-4.01452	-3.87623	10.2685	-2.05145	-6.75012
TC10002952.hg.1	ARHGAP19	Rho GTPase activating protein 19	NM_001204300	NM_001204300	RefSeq	Homo sapiens Rho GTPase activating protein 19 (ARHGAP19), transcript variant 2, mRNA.	Coding	chr10	98978996 - 99052430	-	234.4	229.44	180.29	812.17	774.15	783.38	687.32	718.62	652.42	909.35	775.53	838.77	1318	1243.21	1403.45	904.62	757.31	709.53	883.81	1027.22	826.17	817.88	1026.8	825.68	730.82	675.16	612.19	653.08	1395.3	1414.23	1334.48	405.31	491.49	254.35	8.72907	5.29233	-3.91951	9.82587	-3.56222
TC10001264.hg.1	ARHGAP22-IT1	ARHGAP22 intronic transcript 1 (non-protein coding)	ENST00000505718	ENST00000505718	ENSEMBL	havana:sense_intronic chromosome:GRCh37:10:49718568:49719632:-1 gene:ENSG00000248682 gene_biotype:sense_intronic transcript_biotype:sense_intronic	Coding	chr10	49717904 - 49719721	-	73.58	84.31	64.2	89.93	103.39	85.52	77.75	75.84	69.54	38.77	64.33	39.63	46.06	63.94	55.81	69.07	51.44	61.95	96.48	74	83.02	49.79	55.28	55.44	52.34	56.79	49.82	45.38	39.39	43.46	51.27	59.58	52.38	46.93	-7.47677	-3.38852	-4.95549	-5.67	-4.17882
TC17000461.hg.1	ARHGAP23	Rho GTPase activating protein 23	NM_001199417	NM_001199417	RefSeq	Homo sapiens Rho GTPase activating protein 23 (ARHGAP23), mRNA.	Coding	chr17	36584720 - 36668628	+	121.51	135.04	138.64	129.67	146.68	122.67	123.01	132.85	126.22	144.13	140.08	122.2	286.04	237.26	225.47	223.34	220.6	180.32	213.38	281.1	219.44	164.47	153.24	157.66	163.6	323.21	276.63	306.27	458.26	504.06	542.33	227.93	218.54	193.69	-0.134054	3.6178	-3.63512	-4.20748	-1.09849
TC02000400.hg.1	ARHGAP25	Rho GTPase activating protein 25	NM_001007231	NM_001007231	RefSeq	Homo sapiens Rho GTPase activating protein 25 (ARHGAP25), transcript variant 1, mRNA.	Coding	chr2	68906733 - 69053965	+	305.46	332.46	441.65	107.19	98.88	109	103.13	109.7	96.99	104.27	109.04	133.04	68.02	71.34	80.12	76.18	84.93	101.95	86.83	87.98	83.28	106.82	108.15	95.86	104.29	74.42	76.5	70.23	61.59	67.52	74.8	80.98	79.02	85.67	9.20138	7.52307	-5.23729	8.54246	7.01237
TC05000782.hg.1	ARHGAP26	Rho GTPase activating protein 26	NM_001135608	NM_001135608	RefSeq	Homo sapiens Rho GTPase activating protein 26 (ARHGAP26), transcript variant 2, mRNA.	Coding	chr5	142149949 - 142608576	+	298.61	360.71	325.25	113.29	107.34	111.5	133.25	114.94	130.39	112.84	124.71	141.89	98.39	87.76	88.04	84.2	122.24	136.31	98.02	101.81	96.89	154.15	118.01	149.52	113.52	81.94	96.7	104.7	98.28	96.41	106.47	78.84	90.81	78.43	5.82843	6.28937	-6.8896	4.53216	7.71078
TC17_ctg5_hap1000011.hg.1	ARHGAP27	Rho GTPase activating protein 27	NM_199282	NM_199282	RefSeq	Homo sapiens Rho GTPase activating protein 27 (ARHGAP27), transcript variant 1, mRNA.	Coding	chr17_ctg5_hap1	86404 - 118136	-	297.59	297.75	346.88	156.25	163.34	162.3	157.05	192.42	157.32	138.53	154.2	149.73	129.45	137.95	125.32	133.18	151.99	165.77	147.49	134.94	133.99	144.42	141.65	144.1	171.71	264.22	276.47	237.09	192.16	248.35	190.49	252.53	215.22	360.77	5.27202	-5.80319	3.11774	5.79293	-6.94516
TC01003414.hg.1	ARHGAP30	Rho GTPase activating protein 30	NM_001025598	NM_001025598	RefSeq	Homo sapiens Rho GTPase activating protein 30 (ARHGAP30), transcript variant 1, mRNA.	Coding	chr1	161016732 - 161039760	-	250.97	310.45	329.68	191.67	169.18	181.68	209.66	245.75	176.51	139.26	164.88	185.8	101.35	120.32	112.95	123.76	147.87	169.8	150.37	130.86	128.08	149.51	175.08	158.14	193.44	131.52	135.5	123.48	112.78	118.85	131.77	135.95	133.24	162.6	2.92254	2.7091	-6.79675	1.02289	1.02691
TC11002446.hg.1	ARHGAP32	Rho GTPase activating protein 32	NM_001142685	NM_001142685	RefSeq	Homo sapiens Rho GTPase activating protein 32 (ARHGAP32), transcript variant 1, mRNA.	Coding	chr11	128834955 - 129062093	-	350.4	346.9	212.5	198.34	128.77	155.81	137.95	137.17	160.11	137.11	118.52	104.84	83.15	74.67	86.89	140.58	114.06	117.04	102.59	118.2	140.13	139.86	121.47	152.08	150.17	43.45	53.44	44.97	38.2	40.87	46.69	47.54	53.82	53.65	2.92329	6.68095	6.22322	1.61198	6.73651
TC11000944.hg.1	ARHGAP42	Rho GTPase activating protein 42	NM_152432	NM_152432	RefSeq	Homo sapiens Rho GTPase activating protein 42 (ARHGAP42), mRNA.	Coding	chr11	100558384 - 100861656	+	49.15	79.52	48.32	41.08	42.49	43.78	45.53	42.12	50.31	86.54	61.2	61.25	68.93	41.53	58.17	59.19	44.8	43.72	42.09	37.78	70.7	71.38	96.86	38.94	46.37	201.65	151	222.09	218.54	409.97	243.46	76.45	48.12	45.04	-6.03092	2.14945	7.37483	-7.48493	-7.51656
TC14000205.hg.1	ARHGAP5	Rho GTPase activating protein 5	NM_001030055	NM_001030055	RefSeq	Homo sapiens Rho GTPase activating protein 5 (ARHGAP5), transcript variant 1, mRNA.	Coding	chr14	32546173 - 32628934	+	613.27	653.16	458.55	452.84	381.34	442.63	458.08	352.15	403.18	376.27	365.13	420.09	348.44	393.32	432.95	393.98	365.26	374.73	402.56	406.36	366.87	437.87	503.6	474.71	399.73	187.41	211.66	221.68	297.85	274.89	325.62	147.99	209.56	95.69	-1.85644	3.41947	5.26702	-4.56034	2.15823
TC0X000858.hg.1	ARHGAP6	Rho GTPase activating protein 6	NM_006125	NM_006125	RefSeq	Homo sapiens Rho GTPase activating protein 6 (ARHGAP6), transcript variant 3, mRNA.	Coding	chrX	11136239 - 11683821	-	95.51	111.43	86.45	230.49	173.68	222.48	190.46	191.72	175.89	212.22	184.72	218.85	169.69	132.9	157.19	144.28	153.47	177.08	142.37	132.28	145.83	179.11	167.41	159.58	147.86	85.71	84.53	85.44	77.46	85.13	80.37	97.87	100.34	99.09	-1.01844	-6.71774	2.79226	1.22803	-7.53133
TC12001624.hg.1	ARHGAP9	Rho GTPase activating protein 9	NM_032496	NM_032496	RefSeq	Homo sapiens Rho GTPase activating protein 9 (ARHGAP9), transcript variant 1, mRNA.	Coding	chr12	57866038 - 57882597	-	336.35	326.17	347.4	153.38	152.67	151.91	165.81	191.2	157.52	144.93	151.74	162.69	120.31	132.75	125.12	125.48	146.18	153.12	133.7	125.65	126.61	145.5	163.01	153.56	183.6	168.74	171.83	155.86	127.18	134.73	147.03	181.75	171.39	203.43	7.59567	2.89047	-4.44289	5.05236	0.774989
TC17001961.hg.1	ARHGDIA	Rho GDP dissociation inhibitor (GDI) alpha	NM_001185077	NM_001185077	RefSeq	Homo sapiens Rho GDP dissociation inhibitor (GDI) alpha (ARHGDIA), transcript variant 1, mRNA.	Coding	chr17	79825596 - 79829282	-	384.97	338.44	445.32	490.08	562.96	459.32	556.75	576.17	496.71	387.66	478.45	383.2	336.28	376.61	265.29	429.93	342.18	474.12	492.04	430.86	423.42	411.54	441.59	374.34	401.63	308.33	301.92	274.97	264.59	246.22	203.19	332.51	344.65	442.11	-7.01445	-4.72607	-1.77734	-7.25619	-7.47142
TC12001278.hg.1	ARHGDIB	Rho GDP dissociation inhibitor (GDI) beta	NM_001175	NM_001175	RefSeq	Homo sapiens Rho GDP dissociation inhibitor (GDI) beta (ARHGDIB), mRNA.	Coding	chr12	15094949 - 15114603	-	2916.76	2787.62	2440.67	2149.85	1999.59	2048.55	2016.6	2162.73	1571.58	1493.02	1665.3	1087.11	832.97	862.3	831.76	1539.38	1458.04	1760.37	1108.22	1033.26	1277.26	1309.62	1304.55	1282.12	1144.14	144.12	154.43	104.42	147.75	117.33	137.51	173.16	229.71	194.36	0.298544	12.617	10.3476	6.89459	12.7577
TC19000589.hg.1	ARHGEF1	Rho guanine nucleotide exchange factor (GEF) 1	NM_004706	NM_004706	RefSeq	Homo sapiens Rho guanine nucleotide exchange factor (GEF) 1 (ARHGEF1), transcript variant 2, mRNA.	Coding	chr19	42387267 - 42434296	+	637.05	593.96	912.06	248.55	292.85	265.64	260.49	294.93	272.47	255.12	263.29	250.07	236.68	234.47	212.46	245.27	253.94	292.83	268.71	272.69	264.22	252.7	242.16	235.3	263.24	243.8	244.35	222.43	195.53	208.03	218.89	251.07	242.81	285.69	5.253	3.44927	-5.96939	6.48776	2.59535
TC11001102.hg.1	ARHGEF12	Rho guanine nucleotide exchange factor (GEF) 12	NM_001198665	NM_001198665	RefSeq	Homo sapiens Rho guanine nucleotide exchange factor (GEF) 12 (ARHGEF12), transcript variant 2, mRNA.	Coding	chr11	120207618 - 120360645	+	433.28	493.43	162.44	649.64	627.17	702.84	678.23	551.37	719.74	831.71	824.04	912.17	830.58	830.67	916.42	744.39	666.86	829.23	831.18	971.4	879.37	925.15	762.17	720.17	769.61	4378.71	4743.74	5132.87	3004.52	3283.68	2278.14	3377.83	3826.71	4015.13	-1.98308	5.12229	12.0188	-1.67215	4.71568
TC05000822.hg.1	ARHGEF37	Rho guanine nucleotide exchange factor (GEF) 37	NM_001001669	NM_001001669	RefSeq	Homo sapiens Rho guanine nucleotide exchange factor (GEF) 37 (ARHGEF37), mRNA.	Coding	chr5	148931510 - 149014531	+	85.23	93.88	106.31	97.75	110.7	87.15	90.1	109.9	104.8	133.69	114.15	103.52	199.21	159.05	177.16	134.59	135.04	148.24	137.26	145.17	135.06	125.28	123.23	111.74	130.89	366.55	331.07	451.48	431.08	300.71	268.89	312.85	297.74	354.04	-0.268421	6.50453	7.79757	-2.70128	6.31271
TC09001057.hg.1	ARHGEF39	Rho guanine nucleotide exchange factor (GEF) 39	NM_032818	NM_032818	RefSeq	Homo sapiens Rho guanine nucleotide exchange factor (GEF) 39 (ARHGEF39), mRNA.	Coding	chr9	35658872 - 35675863	-	102.13	99.33	111.69	362.74	270.65	335.41	336	333.45	322.74	289.26	309.96	319.12	311.48	338.85	360.51	335.5	286.97	272.69	296.35	313.59	322.18	298.79	302.51	281.82	248.5	291.01	234.16	240.08	469.97	496.63	557.77	229.44	204.19	188.38	9.26669	3.74208	-5.37796	9.02687	1.58118
TC0X001416.hg.1	ARHGEF6	Rac/Cdc42 guanine nucleotide exchange factor (GEF) 6	NM_004840	NM_004840	RefSeq	Homo sapiens Rac/Cdc42 guanine nucleotide exchange factor (GEF) 6 (ARHGEF6), mRNA.	Coding	chrX	135747706 - 135864247	-	1851.91	1818.08	1084.09	1202.76	938.92	1020.19	924.1	955.06	959.94	1095.83	967.6	1035.61	566.72	488.55	743.98	713.21	819.45	733.82	673.7	615.39	675.43	1012.17	1170.31	804.47	919.58	47.56	54.51	57.41	56.7	33.48	41.77	123.89	246.93	83.66	1.15425	11.8131	16.3724	-2.90231	4.49689
TC0X001092.hg.1	ARHGEF9	Cdc42 guanine nucleotide exchange factor (GEF) 9	NM_001173479	NM_001173479	RefSeq	Homo sapiens Cdc42 guanine nucleotide exchange factor (GEF) 9 (ARHGEF9), transcript variant 2, mRNA.	Coding	chrX	62854847 - 63005426	-	285.11	300.16	229.16	183.39	163.28	165.98	167.44	173.82	141.71	173.65	139.52	176.39	151.65	114.73	139.62	140.02	136.34	111.35	137.06	133.49	150.08	114.08	146.96	150.41	166.08	71.12	86.17	67.64	65.03	62.86	62.32	89.07	94.8	85.89	3.71764	5.83872	2.06086	1.59866	5.19895
TC14000348.hg.1	ARID4A	AT rich interactive domain 4A (RBP1-like)	NM_002892	NM_002892	RefSeq	Homo sapiens AT rich interactive domain 4A (RBP1-like) (ARID4A), transcript variant 1, mRNA.	Coding	chr14	58765103 - 58840605	+	566.16	527.96	338.35	184.13	140.35	181.43	176.21	156.02	153.02	231.59	162.23	207.03	270.91	207.87	259.11	203.12	165.55	144.63	186.06	215.39	183.12	218.1	242.17	214.98	193.14	472.92	558.87	670.49	393.47	458.74	347.16	341.92	374.87	378.47	2.52094	-6.88439	5.687	2.11011	-6.10363
TC01006389.hg.1	ARID4B	AT rich interactive domain 4B (RBP1-like)	NM_016374	NM_016374	RefSeq	Homo sapiens AT rich interactive domain 4B (RBP1-like) (ARID4B), transcript variant 1, mRNA.	Coding	chr1	235330210 - 235491534	-	602.91	519.52	386.94	269.68	200.85	284.9	235.17	248.15	214.06	253.16	221.84	292.34	273.05	259.99	277.68	239.41	170.15	163.42	223.51	224.53	212.46	259.36	277.66	242.2	241.71	491.97	654.2	873.63	482.8	527.18	328.7	426.59	520.99	400.38	2.5114	-6.2569	3.86986	2.1224	-7.23717
TC02000583.hg.1	ARID5A	AT rich interactive domain 5A (MRF1-like)	NM_212481	NM_212481	RefSeq	Homo sapiens AT rich interactive domain 5A (MRF1-like) (ARID5A), mRNA.	Coding	chr2	97202464 - 97218375	+	441.07	359.37	414.86	239.09	243.23	245.68	233.29	272.33	223.93	178.44	238.16	224.16	180.45	201.13	173.39	230.43	218.69	256.83	237.96	236.98	225.22	223.3	222.02	227.16	257.76	211.31	229.39	191.46	184.6	188.91	191.31	224.9	208.72	252.18	2.40772	1.04255	-6.12	3.39026	-0.23497
TC10000377.hg.1	ARID5B	AT rich interactive domain 5B (MRF1-like)	NM_001244638	NM_001244638	RefSeq	Homo sapiens AT rich interactive domain 5B (MRF1-like) (ARID5B), transcript variant 2, mRNA.	Coding	chr10	63661013 - 63856707	+	531.38	559.17	723.06	83.53	72.05	125.41	82.32	102.33	71.6	86.94	90.34	151.31	49.25	61.01	66.88	80.1	78.52	76.21	74.04	74.46	71.39	86.07	96.18	76.04	89.81	70.13	74.99	63.43	53.41	58.93	67.69	72.11	67.12	66.04	14.9016	10.5883	-6.28739	13.1902	11.0734
TC03000474.hg.1	ARL13B	ADP-ribosylation factor-like 13B	NM_001174150	NM_001174150	RefSeq	Homo sapiens ADP-ribosylation factor-like 13B (ARL13B), transcript variant 3, mRNA.	Coding	chr3	93698983 - 93774522	+	85.72	96.69	72.39	323.84	258.98	340.21	272.57	236.21	268.87	329.52	293.75	254.97	317.61	265.17	274.34	288.25	210.52	256.22	236.79	255.76	286.85	299.24	303.13	254.39	222.81	274.99	397.66	321.52	267.66	311.73	235	188.47	233.36	213.83	7.12476	5.41838	-4.32408	7.98605	3.06342
TC11000295.hg.1	ARL14EP	ADP-ribosylation factor-like 14 effector protein	NM_152316	NM_152316	RefSeq	Homo sapiens ADP-ribosylation factor-like 14 effector protein (ARL14EP), mRNA.	Coding	chr11	30344598 - 30359774	+	341.14	324.24	265.04	456.31	296.52	368.11	265.54	328.9	251.57	232.88	250.08	208.92	283.55	271.81	282.04	341.91	194.51	232.51	283.16	264.08	273.91	303.45	330.38	295.79	246.33	96.64	104.05	118.19	135.11	126.03	139.33	90.39	141.96	84.21	-6.56983	4.68865	2.74293	-7.24096	2.24732
TC17001613.hg.1	ARL17A	ADP-ribosylation factor-like 17A	NM_001113738	NM_001113738	RefSeq	Homo sapiens ADP-ribosylation factor-like 17A (ARL17A), transcript variant 1, mRNA.	Coding	chr17	44594068 - 44657088	-	647.07	784.81	1023.13	456.81	573.96	573.96	611.42	400.15	303.85	375.57	294.48	517.28	336.62	249.4	526.45	472.05	503.94	333.74	337.33	260.35	400.12	448.27	340.28	454.46	478.37	112.95	464.89	147.97	138.69	153.61	143.61	147.44	511.4	125.59	-0.76426	-1.91877	-5.4362	0.632669	-2.10697
TC17_ctg5_hap1000002.hg.1	ARL17A	ADP-ribosylation factor-like 17A	NM_001113738	NM_001113738	RefSeq	Homo sapiens ADP-ribosylation factor-like 17A (ARL17A), transcript variant 1, mRNA.	Coding	chr17_ctg5_hap1	195721 - 200597	+	812.74	937.99	1405.8	673.06	1191.04	919.11	1017.47	563.71	607.49	555.1	427.67	838.87	494.59	348.66	875.67	751.9	986.5	547.42	497.36	417.26	665.03	697.48	575.51	677.17	877.18	96.86	719.41	109.57	186.54	231.78	135.6	209.99	773.24	165.57	-4.5704	-3.22492	-4.50057	-3.87764	-3.14777
TC17_ctg5_hap1000024.hg.1	ARL17A	ADP-ribosylation factor-like 17A	NM_001113738	NM_001113738	RefSeq	Homo sapiens ADP-ribosylation factor-like 17A (ARL17A), transcript variant 1, mRNA.	Coding	chr17_ctg5_hap1	1433997 - 1513884	-	587.91	695.04	807.35	389.22	517.34	466.75	578.02	338.27	256.17	316.75	263.63	392.04	282.65	211.49	392.67	368.46	450.51	268.37	269.36	217.72	334.75	357.55	270.84	378.9	413.04	89.58	405.25	127.81	122.72	113.52	125.71	109.38	442.36	109.78	-0.139119	-1.97372	-5.73376	1.71684	-2.04661
TC17_ctg5_hap1000003.hg.1	ARL17A	ADP-ribosylation factor-like 17A	NM_016632	NM_016632	RefSeq	Homo sapiens ADP-ribosylation factor-like 17A (ARL17A), transcript variant 2, mRNA.	Coding	chr17_ctg5_hap1	236132 - 236665	+	653.22	888.36	751.39	257.77	590.63	291.3	579.08	180.27	167.99	165.57	184.72	247.93	207.61	160.63	227.25	177.87	419.49	160.76	141.83	112.1	191.28	236.51	169.37	240.64	446.45	52.28	654.56	101.32	92.69	72.82	73	74.58	528.66	78.01	0.78212	-4.03665	-7.52364	1.16731	-2.80185
TC17001612.hg.1	ARL17B	ADP-ribosylation factor-like 17B	NM_001039083	NM_001039083	RefSeq	Homo sapiens ADP-ribosylation factor-like 17B (ARL17B), transcript variant 1, mRNA.	Coding	chr17	44363862 - 44439163	-	475.85	666.27	809.54	385.06	489.56	493.18	543.87	324.9	254.2	328.85	241.31	414.98	279.29	203.52	405.86	390.34	422.48	287.97	277.35	228.98	330.11	386.17	287.25	393.05	378.26	95.46	375.67	149.62	128.31	121.61	124.76	119.14	394.89	118.37	-1.45851	-2.17212	-5.4478	-0.706883	-1.943
TC17_ctg5_hap1000004.hg.1	ARL17B	ADP-ribosylation factor-like 17B	NM_001039083	NM_001039083	RefSeq	Homo sapiens ADP-ribosylation factor-like 17B (ARL17B), transcript variant 1, mRNA.	Coding	chr17_ctg5_hap1	391583 - 1247954	+	538.12	675.39	766.74	380.3	524.11	481.8	540.8	304.98	243.18	316.37	233.57	408.21	273.67	196.69	371.42	352.14	438.6	259.14	262.49	209.58	305.7	362.1	282.98	370.83	390.97	80.3	388.91	112.17	115.91	97.76	114.61	86.34	423.6	86.44	-0.506561	-2.14404	-5.56059	1.51183	-2.31051
TC11003457.hg.1	ARL2	ADP-ribosylation factor-like 2	NM_001199745	NM_001199745	RefSeq	Homo sapiens ADP-ribosylation factor-like 2 (ARL2), transcript variant 2, mRNA.	Coding	chr11	64781585 - 64789657	+	1459.05	1433.25	871.9	2123.38	1958.41	2052.02	1832.8	2323.2	1900.64	1876.68	1546.51	1671.41	2267.32	1898.14	1885.07	1994	1635.99	1690.85	2075.37	1894.75	1997.96	1878.6	2788.94	2612.42	2211.39	740.76	560.37	649.02	1326.68	1230.9	1465.35	738.63	637.36	676.56	-3.3498	-2.2305	7.33474	-1.18442	-2.44205
TC07000098.hg.1	ARL4A	ADP-ribosylation factor-like 4A	NM_001037164	NM_001037164	RefSeq	Homo sapiens ADP-ribosylation factor-like 4A (ARL4A), transcript variant 3, mRNA.	Coding	chr7	12726452 - 12730559	+	334.35	288.36	159.97	321.75	349.69	291.85	352.17	331.09	380.46	445.59	443.15	525.96	447.18	511.17	474.15	410.94	433.9	495.99	452.79	441.8	394.28	617.92	502.04	493.44	498.18	1891.4	2493.78	2494.02	1259.82	1327.28	797.16	1435.51	1606.92	1174.55	-2.1905	6.24916	11.9768	-1.50074	4.37567
TC02002891.hg.1	ARL4C	ADP-ribosylation factor-like 4C	NM_005737	NM_005737	RefSeq	Homo sapiens ADP-ribosylation factor-like 4C (ARL4C), mRNA.	Coding	chr2	235401685 - 235405697	-	290.4	161.35	222.95	56.19	70.13	65.96	63.79	80.31	58.7	67.18	82.22	69.95	60.44	71.12	67.36	69.45	62.07	80.85	73.27	75.49	66.4	65.02	70.66	62.16	75.64	107.87	98.42	83.09	69.75	83.99	85.53	99.98	87.04	99.97	4.79873	-0.400568	-3.24878	5.92126	0.0461615
TC02002429.hg.1	ARL5A	ADP-ribosylation factor-like 5A	NM_177985	NM_177985	RefSeq	Homo sapiens ADP-ribosylation factor-like 5A (ARL5A), transcript variant 2, mRNA.	Coding	chr2	152645498 - 152685009	-	184.12	211.28	135.71	393.68	324.24	415.05	383.21	299.18	349.47	299.63	307.36	306.26	349.16	360.74	344.72	352.38	254.24	278.42	322.51	279.54	326.83	340.09	358.72	358.89	326.12	191.26	167.61	196.69	259.09	261.1	223.31	150.29	203.29	120.98	-1.14551	-7.53335	-0.0232426	2.51528	-7.25051
TC16000915.hg.1	ARL6IP1	ADP-ribosylation factor-like 6 interacting protein 1	NM_015161	NM_015161	RefSeq	Homo sapiens ADP-ribosylation factor-like 6 interacting protein 1 (ARL6IP1), mRNA.	Coding	chr16	18802991 - 18812917	-	2487.5	2374.4	1909.71	4053.63	3896.73	4061.73	3575.82	4141.16	3683.34	3973.1	3547.63	3993.12	4362.35	4471.86	4370.37	4397.32	3376.94	3284.16	4344.34	4450.93	3808.59	4040.06	4825.62	4410.97	4243.41	5887.58	5658.52	5756.48	6753.6	7257.57	6674.43	4282.77	4414.85	4099.98	0.00985879	4.09894	-1.8885	3.24965	0.630307
TC01003699.hg.1	ARL8A	ADP-ribosylation factor-like 8A	NM_001256129	NM_001256129	RefSeq	Homo sapiens ADP-ribosylation factor-like 8A (ARL8A), transcript variant 2, mRNA.	Coding	chr1	202101977 - 202113871	-	1165.95	1121.79	1074.66	577.98	583.27	431.14	645.33	587.81	512.28	394.43	448.66	387.02	366.4	418.24	454.26	449.51	533.48	593.19	440.63	444.25	510.15	424.04	467.52	411.86	447.88	296.95	259.67	241.49	294.26	217.47	273.34	316.7	330.98	288.03	5.12071	8.41355	1.84955	8.55964	7.65977
TC08001280.hg.1	ARMC1	armadillo repeat containing 1	NM_018120	NM_018120	RefSeq	Homo sapiens armadillo repeat containing 1 (ARMC1), mRNA.	Coding	chr8	66514691 - 66546452	-	248.31	253.98	118.27	727.52	470.43	681.4	480.08	628.15	429.27	545.12	522.75	558.34	734.23	692.34	615.49	747.3	463.17	504.22	616.44	595.36	577.9	657.51	735.78	630.24	506.88	334.67	224.76	276.02	649.27	673.35	551.79	213.14	221.18	142.61	1.15237	-6.29861	0.823442	2.35921	-7.53462
TC07000671.hg.1	ARMC10	armadillo repeat containing 10	NM_001161009	NM_001161009	RefSeq	Homo sapiens armadillo repeat containing 10 (ARMC10), transcript variant B, mRNA.	Coding	chr7	102715328 - 102740210	+	265.67	291.45	171.37	592.41	476.51	549.52	516.79	455.15	478.97	506.85	449.37	450.08	458.31	434.51	479.68	475.06	422.28	426.72	414.09	370.87	411.78	462.35	484.65	462.59	434.01	177.8	146.68	190.16	258.37	281.55	265.85	154.2	167.09	112.04	-0.824666	-5.47504	6.40804	0.639176	-3.84199
TC0X000480.hg.1	ARMCX1	armadillo repeat containing, X-linked 1	NM_016608	NM_016608	RefSeq	Homo sapiens armadillo repeat containing, X-linked 1 (ARMCX1), mRNA.	Coding	chrX	100805514 - 100809683	+	292.75	267.72	159.41	96.25	79.86	74.46	81.79	98.35	68.88	52.97	61.47	53.86	58.2	61.77	62.67	69.07	58.42	63.87	58.01	54.28	55.89	58.62	64.1	63.46	69.04	74.85	78.34	68.97	59.23	62	62.17	76.95	74.19	77.35	6.07565	2.01441	-4.40619	6.29734	2.08251
TC0X000481.hg.1	ARMCX3	armadillo repeat containing, X-linked 3	NM_177948	NM_177948	RefSeq	Homo sapiens armadillo repeat containing, X-linked 3 (ARMCX3), transcript variant 3, mRNA.	Coding	chrX	100878118 - 100882833	+	450.45	437.71	415.06	176.38	160.5	180.46	163.2	202.99	171.43	210.77	172.24	217.5	220.94	190.99	268.9	203.77	177.75	163.02	183.76	171.86	186.31	201.62	229.99	209.13	187.65	150.82	190.53	188.14	149.7	138.93	137.2	146.31	176.91	135.25	7.50394	3.82026	-7.54563	6.68822	4.91892
TC0X002319.hg.1	ARMCX5	armadillo repeat containing, X-linked 5	NM_001168478	NM_001168478	RefSeq	Homo sapiens armadillo repeat containing, X-linked 5 (ARMCX5), transcript variant 3, mRNA.	Coding	chrX	101854096 - 101905073	+	118.53	120.57	82.32	112.85	89.44	113.71	93.34	110.42	97.27	102.52	99.72	127.35	108.77	98.47	107.21	91.18	76.2	81.83	101	102.05	93.75	93.22	133.8	118.53	101.42	48.73	43.45	49.1	61.41	59.27	58.97	43.47	51.65	34.67	-6.53438	1.16298	2.9859	-7.54538	0.937568
TC0X001221.hg.1	ARMCX6	armadillo repeat containing, X-linked 6	NM_001009584	NM_001009584	RefSeq	Homo sapiens armadillo repeat containing, X-linked 6 (ARMCX6), transcript variant 2, mRNA.	Coding	chrX	100870108 - 100872991	-	402.5	373.67	325.85	412.19	413.75	377.53	379.91	421.11	367.66	456.67	342.51	446.4	391.63	384.15	466.98	408.25	372.97	344.67	408.82	379.94	400.02	328.31	480.61	393.39	409.31	220.96	234.35	168.83	201.81	192.96	180.93	181.76	221.1	180.7	-7.43835	-1.08713	2.35286	-7.05808	0.382675
TC11000206.hg.1	ARNTL	aryl hydrocarbon receptor nuclear translocator-like	NM_001030272	NM_001030272	RefSeq	Homo sapiens aryl hydrocarbon receptor nuclear translocator-like (ARNTL), transcript variant 2, mRNA.	Coding	chr11	13299325 - 13408813	+	340.88	256.16	314.82	78.66	72.77	68.87	80.67	70.17	73.78	65.22	58.05	57.91	72.67	54.86	77.59	68.76	68.94	54.45	54.42	78.46	67.83	57.8	70.23	61.64	68.85	76.43	74.65	57.19	82.23	67.97	82.03	68.47	79.29	61.05	9.44286	6.53564	-7.37199	12.0847	7.0455
TC12000264.hg.1	ARNTL2	aryl hydrocarbon receptor nuclear translocator-like 2	NM_001248002	NM_001248002	RefSeq	Homo sapiens aryl hydrocarbon receptor nuclear translocator-like 2 (ARNTL2), transcript variant 2, mRNA.	Coding	chr12	27485787 - 27578746	+	75.55	78.31	46.13	145.87	130.53	167.93	154.6	102.85	138.58	64.71	70.57	61.9	74.36	81.43	88.28	96.69	69.37	80.28	76.92	88.17	100.29	90.41	87.45	90.33	71.28	32.79	40.17	37.73	30.83	27.82	29.56	31.32	38.72	30.95	-6.03659	-2.82178	4.52976	-5.03429	-1.85868
TC07003288.hg.1	ARPC1B	actin related protein 2/3 complex, subunit 1B, 41kDa	NM_005720	NM_005720	RefSeq	Homo sapiens actin related protein 2/3 complex, subunit 1B, 41kDa (ARPC1B), mRNA.	Coding	chr7	98971872 - 98992424	+	930.12	1027.86	873.07	1136.62	1052.39	1086.66	1125.45	1315.32	1193.36	989.25	1133.57	1200.5	842.74	955.56	968.16	907.74	899.57	1045.38	1125.32	934.18	924.38	994.7	1087.79	995.12	1082.35	547.7	574.29	485.44	451.72	455.8	471.8	629.85	576.35	617.64	-7.48209	0.228896	3.23325	-6.94002	-1.60946
TC02001294.hg.1	ARPC2	actin related protein 2/3 complex, subunit 2, 34kDa	NM_005731	NM_005731	RefSeq	Homo sapiens actin related protein 2/3 complex, subunit 2, 34kDa (ARPC2), transcript variant 2, mRNA.	Coding	chr2	219081817 - 219119079	+	1605.44	1583.43	1387.09	1049.98	1063.78	1199.98	1136.94	1194.23	1074.42	942.36	1013.09	1011.06	819.64	835.32	787.53	898.66	779.95	898.47	982.65	828.94	889.32	1035.74	1090.45	1114.84	1160.06	736.33	720.81	731.86	909.47	906.64	951.27	588.7	634.08	550.99	2.34745	2.93335	-4.53297	-1.00774	4.56573
TC11002092.hg.1	ARRB1	arrestin, beta 1	NM_004041	NM_004041	RefSeq	Homo sapiens arrestin, beta 1 (ARRB1), transcript variant 1, mRNA.	Coding	chr11	74971166 - 75062875	-	1671.25	1861.99	1188.95	1084.2	1098.9	1163.94	1411.17	1303.08	981.41	639.31	597.85	755.45	387.49	331.23	404.43	589.53	530.23	696.29	673.88	530	698.31	581.04	784.43	632.24	755.11	129.96	121.63	130.77	105.58	117.45	110.25	131.2	139.35	133.62	3.89367	10.8091	11.5145	2.86811	10.9266
TC17000047.hg.1	ARRB2	arrestin, beta 2	NM_004313	NM_004313	RefSeq	Homo sapiens arrestin, beta 2 (ARRB2), transcript variant 1, mRNA.	Coding	chr17	4613784 - 4624795	+	1559.99	1770.62	1862.75	889.44	1160.98	925.17	1187.93	1220.11	1231.97	1065.96	1065.69	874.47	1020.76	791.87	772.31	966.03	1051.53	1185.77	886.59	837.61	1177.84	934.69	945.24	948.55	949.35	3581.21	3688.94	1955.65	1849.47	2053.53	1666.39	2801.49	3061.6	3391.39	1.02808	-3.80833	2.74658	2.58739	-0.0190157
TC19000350.hg.1	ARRDC2	arrestin domain containing 2	NM_001025604	NM_001025604	RefSeq	Homo sapiens arrestin domain containing 2 (ARRDC2), transcript variant 2, mRNA.	Coding	chr19	18111944 - 18124911	+	566.04	469.49	715.26	411.52	409.64	385.23	315.39	390.59	364.05	428.41	478.31	577.19	454.56	410.27	360.7	385.45	317.63	422.83	411.74	422.15	368.94	426.43	324.82	291.69	352.48	4552.49	4805.23	4444.39	3065.78	3263.33	1673.43	2722.77	2639.45	3355.15	-2.94837	9.66554	16.0577	-1.32577	6.90955
TC05001590.hg.1	ARRDC3	arrestin domain containing 3	NM_020801	NM_020801	RefSeq	Homo sapiens arrestin domain containing 3 (ARRDC3), mRNA.	Coding	chr5	90664541 - 90679176	-	1515.61	1616.52	1452.5	176.88	172.25	163.44	198.55	188.99	157.1	315.68	215.39	309.62	427.69	474.26	520.42	322.18	328.67	227.91	222.26	257.84	284.9	260.85	354.69	318.41	265.25	1208.73	1355.28	1556.87	1022.77	978.81	725.23	960.62	1046.27	906.39	10.748	-6.99997	9.04083	12.7084	-1.30924
TC15000945.hg.1	ARRDC4	arrestin domain containing 4	NM_183376	NM_183376	RefSeq	Homo sapiens arrestin domain containing 4 (ARRDC4), mRNA.	Coding	chr15	98462784 - 98517068	+	485.42	450.3	324.35	200.48	181	143.88	204.07	212.9	297.95	129.33	300.5	575.17	203.45	302.1	720.14	246.13	260.21	319.9	300.87	353.77	280.67	501.22	359.25	459.09	561.06	644.11	462.9	425.83	420.16	443.57	393.83	717.05	691.18	440.48	-4.07159	-6.74929	-1.19252	-7.5491	-5.15304
TC19001074.hg.1	ARRDC5	arrestin domain containing 5	NM_001080523	NM_001080523	RefSeq	Homo sapiens arrestin domain containing 5 (ARRDC5), mRNA.	Coding	chr19	4890449 - 4902879	-	122.82	118.43	105	33.53	30.73	28.89	31.55	37.18	37.39	31.63	29.05	37.29	35.97	36.4	27.91	32.4	30.12	42.15	41.31	39.69	31.19	30.4	31.85	33.36	39.94	52.96	42.55	45.68	33.92	38.3	38.17	45.67	44.02	44.1	7.36159	3.74273	-4.90406	10.3638	4.87762
TC0X000805.hg.1	ARSD	arylsulfatase D	NM_001669	NM_001669	RefSeq	Homo sapiens arylsulfatase D (ARSD), mRNA.	Coding	chrX	2822011 - 2847416	-	299.83	302.56	192.71	85.02	80.32	90.28	90.61	106.21	81.14	71.58	80.16	86.45	56.89	68.2	64.86	65.72	69.16	77.45	78.46	68.71	64.3	69.07	80.64	77.5	97.47	83.94	92.87	79.93	68.31	72.61	73.31	90.29	87.54	100.89	7.335	2.99476	-4.8497	5.60085	2.46764
TC05000458.hg.1	ARSK	arylsulfatase family, member K	NM_198150	NM_198150	RefSeq	Homo sapiens arylsulfatase family, member K (ARSK), mRNA.	Coding	chr5	94890778 - 94940806	+	73.81	90.45	62.45	136.27	160.52	125.01	126.08	108.52	123.49	105.75	96.14	103.37	89.32	84.59	124.81	96.1	84.97	85.5	89.99	79.2	102.14	92.76	106.84	92.38	81.32	47.1	49.07	60.94	56.85	51.33	59.22	81.5	106.23	104.86	-6.27929	-4.2833	1.55726	-4.87361	-5.66478
TC12001275.hg.1	ART4	ADP-ribosyltransferase 4 (Dombrock blood group)	NM_021071	NM_021071	RefSeq	Homo sapiens ADP-ribosyltransferase 4 (Dombrock blood group) (ART4), mRNA.	Coding	chr12	14978503 - 14996429	-	14.33	13.46	13.69	17.93	16.5	14.97	14.3	19.02	13.28	18.62	21.08	19.89	139.67	103.8	101.42	66.05	37.26	25.72	33.53	84.06	54.15	41.46	37.61	44.51	25.68	1048.16	930.42	1269.42	1059.97	1128.98	913.41	1053.02	1085.94	596.57	-0.589402	16.655	7.83616	3.13024	13.7133
TC01001913.hg.1	ARV1	ARV1 homolog (S. cerevisiae)	NM_022786	NM_022786	RefSeq	Homo sapiens ARV1 homolog (S. cerevisiae) (ARV1), mRNA.	Coding	chr1	231114727 - 231136479	+	113.59	120.47	80.49	649.73	647.93	588.61	657.18	492.65	604.65	981.6	619.94	739.65	1031.09	785.5	1132.8	830.53	869.23	644.51	611.63	653.24	764.2	676.83	778.4	722.61	537.69	219.63	191.61	204.78	346.23	318.37	432.58	310.19	359.1	135.22	10.6883	-0.176489	7.93077	11.1029	-2.88732
TC08001015.hg.1	ASAH1	N-acylsphingosine amidohydrolase (acid ceramidase) 1	NM_001127505	NM_001127505	RefSeq	Homo sapiens N-acylsphingosine amidohydrolase (acid ceramidase) 1 (ASAH1), transcript variant 3, mRNA.	Coding	chr8	17913925 - 17942507	-	944.92	1079.8	704.55	615	613.75	717.81	583.72	598.62	609.86	631.39	483.01	731.72	663.36	578.44	661.15	579.1	479.53	428.93	486.4	438.33	519.77	512.92	586.93	525.89	452.88	1076.33	1091.27	912.02	771.37	884.85	641.54	1343.46	1512.86	1524.19	0.540149	-7.06324	4.39923	0.229676	-2.61672
TC10000345.hg.1	ASAH2B	N-acylsphingosine amidohydrolase (non-lysosomal ceramidase) 2B	NM_001079516	NM_001079516	RefSeq	Homo sapiens N-acylsphingosine amidohydrolase (non-lysosomal ceramidase) 2B (ASAH2B), mRNA.	Coding	chr10	52499078 - 52576255	+	57.24	59.72	67.26	143.58	103.42	120.84	105.91	115.95	111.92	148.19	130.95	157.21	167.32	141.36	141	126.53	102.74	104.79	139.02	128.92	128.42	130.14	166.24	160.19	132.55	72.84	69.43	70.17	66.48	64.51	68.67	66.68	81.66	70.35	2.69681	-6.3906	1.19053	5.83884	-6.24001
TC08001641.hg.1	ASAP1	ArfGAP with SH3 domain, ankyrin repeat and PH domain 1	NM_001247996	NM_001247996	RefSeq	Homo sapiens ArfGAP with SH3 domain, ankyrin repeat and PH domain 1 (ASAP1), transcript variant 2, mRNA.	Coding	chr8	131064351 - 131455906	-	413.15	464.36	382.13	608.74	625	567.02	555.92	460.41	563.09	889.78	741.7	645.44	989.93	735.59	800.14	876.33	882.13	761.3	690.14	819.98	851.93	776.38	662.62	731.2	658.21	1533.45	1324.53	1270.09	1393.8	1517.11	1565.45	1235.47	1083.77	1091.64	3.21437	6.18426	1.79421	2.17895	4.80015
TC08001644.hg.1	ASAP1-IT1	ASAP1 intronic transcript 1 (non-protein coding)	NR_002765	NR_002765	RefSeq	Homo sapiens ASAP1 intronic transcript 1 (non-protein coding) (ASAP1-IT1), non-coding RNA.	Coding	chr8	131307601 - 131308779	-	35.45	40.81	45.6	50.56	52.67	60.21	45.21	37.51	43.32	53.72	44.75	50.93	93.87	51.65	104.88	74.84	57.4	56.47	53.01	70.73	104.58	64.99	47.22	77.81	72.18	157.91	142.55	220.58	315.9	194.43	205.59	112.85	137.06	121.29	-1.94795	5.42624	3.97392	-2.59716	5.19282
TC02001455.hg.1	ASB1	ankyrin repeat and SOCS box containing 1	NM_001040445	NM_001040445	RefSeq	Homo sapiens ankyrin repeat and SOCS box containing 1 (ASB1), mRNA.	Coding	chr2	239335383 - 239360891	+	171.08	175.37	201.54	331.52	320.27	294.47	301.86	327.86	323.6	265.16	284.09	308.43	346.21	326.05	399.96	360.11	302.33	322.96	405.98	367.37	366.41	324.56	314.16	329.15	311.09	530.88	433.63	515.85	656.24	488.48	593.54	405.66	412.8	415.16	3.00747	4.56946	-2.25597	4.15687	3.44737
TC09001650.hg.1	ASB6	ankyrin repeat and SOCS box containing 6	NM_001202403	NM_001202403	RefSeq	Homo sapiens ankyrin repeat and SOCS box containing 6 (ASB6), transcript variant 3, mRNA.	Coding	chr9	132396883 - 132404448	-	544.58	534.39	545.65	722.25	804.39	723.99	606	681.75	666.55	710.58	806.89	577.79	743.41	720.15	682.78	796.64	736.55	834.38	724.91	696.1	760.2	689.68	646.1	643.22	665.09	1182.59	1081.27	862.11	935.11	968.43	887.75	1150.54	1118.93	1222.97	-1.10165	0.526765	-2.75412	-3.05467	3.30895
TC15000967.hg.1	ASB7	ankyrin repeat and SOCS box containing 7	NM_024708	NM_024708	RefSeq	Homo sapiens ankyrin repeat and SOCS box containing 7 (ASB7), transcript variant 1, mRNA.	Coding	chr15	101142739 - 101191910	+	162.65	182.73	149.6	212.44	208.1	210.02	191.99	217.14	196.46	227.85	208.43	239.58	258.54	226.68	250.39	196.3	167.84	204.49	198.48	190.22	195.17	242.56	276	252.66	234.61	445.63	434.52	497.77	318.21	387.78	266.98	373.87	403.25	415.62	-5.88297	5.16977	7.75084	-1.76624	3.81784
TC22000642.hg.1	ASCC2	activating signal cointegrator 1 complex subunit 2	NM_001242906	NM_001242906	RefSeq	Homo sapiens activating signal cointegrator 1 complex subunit 2 (ASCC2), transcript variant 2, mRNA.	Coding	chr22	30184597 - 30234293	-	638.61	566.33	535.23	787.97	845.13	786.33	813.13	778.27	802.3	821.6	769.76	752.12	1065.38	1009.42	918.59	886.25	791.64	814.04	936.41	1079.39	931.51	847	806.17	799.53	780.98	2187.09	1919.09	2191.75	1951.62	1831.37	1508.81	2365.16	2229.82	2464.71	-0.761085	7.30346	5.61199	-0.380178	8.21852
TC06001970.hg.1	ASCC3	activating signal cointegrator 1 complex subunit 3	NM_006828	NM_006828	RefSeq	Homo sapiens activating signal cointegrator 1 complex subunit 3 (ASCC3), transcript variant 1, mRNA.	Coding	chr6	100956070 - 101329248	-	304.12	338.6	268.41	643.8	529.51	597.65	555.34	424.16	528.34	637.84	577.86	447.37	837.06	671.41	802.89	888.63	697.69	706.07	634.3	688.61	820.6	823.44	788.75	683.63	505.73	439.33	410.25	417.84	488.99	530.83	463.13	469.49	546.06	592.8	5.05418	-3.39635	1.56754	2.87263	-0.632251
TC06000937.hg.1	ASF1A	anti-silencing function 1A histone chaperone	NM_014034	NM_014034	RefSeq	Homo sapiens ASF1 anti-silencing function 1 homolog A (S. cerevisiae) (ASF1A), mRNA.	Coding	chr6	119215241 - 119230335	+	287.2	359.09	215.94	896.92	809.68	804.97	794.87	721.01	881.92	1252.18	890.78	877.68	1273.33	1096.22	1131.96	1170.73	970.04	885.11	955.33	987.5	990.69	1071.74	1296.8	1093.11	902.27	1755.52	1747.09	1265.38	1579.13	1572.86	1543.95	1107.07	1025.55	989.84	6.79702	5.90097	-0.945767	7.10097	4.72243
TC19001232.hg.1	ASF1B	anti-silencing function 1B histone chaperone	NM_018154	NM_018154	RefSeq	Homo sapiens ASF1 anti-silencing function 1 homolog B (S. cerevisiae) (ASF1B), mRNA.	Coding	chr19	14230321 - 14247768	-	188.86	193.02	298.39	748.74	745.33	859.13	743.28	869.97	699.26	644.96	812.5	768.51	860.19	956.54	873.07	736.93	596.63	751.57	838.54	837.65	749.86	749.48	760.42	725.16	732.05	790.27	649.66	812.22	1311.87	1111.89	1191.61	546.87	510.8	410.99	5.72478	3.44747	-7.59148	7.65793	-0.257195
TC19000226.hg.1	ASNA1	arsA arsenite transporter, ATP-binding, homolog 1 (bacterial)	NM_004317	NM_004317	RefSeq	Homo sapiens arsA arsenite transporter, ATP-binding, homolog 1 (bacterial) (ASNA1), mRNA.	Coding	chr19	12848306 - 12859137	+	552.12	656.57	393.48	1508.25	1773.02	1509.86	1533.54	1643.69	1682.38	1998.83	1781.39	1725.78	2152.95	1927.75	1841.68	1790.38	1574.29	1781.95	2487.26	2554.49	2352.57	1415.67	1985.72	1643.36	1548.73	2272.19	1933.39	2209.16	1849.05	1869.93	1569.05	2146.56	1904.62	1859.71	5.01763	4.94436	-7.4278	4.56583	4.65322
TC07001630.hg.1	ASNS	asparagine synthetase (glutamine-hydrolyzing)	NM_001178075	NM_001178075	RefSeq	Homo sapiens asparagine synthetase (glutamine-hydrolyzing) (ASNS), transcript variant 4, mRNA.	Coding	chr7	97481429 - 97501854	-	121.16	120.27	117.74	257.09	256	224.87	263.21	302.04	266.47	444.47	288.36	459.54	681.27	671.6	989.09	413.23	405.81	369.8	356.06	498.85	367.52	330.91	449.67	398.56	352.41	592.05	527.46	465.33	1028.22	771.06	750.09	623.54	757.02	425.24	9.26459	8.49345	-4.29001	9.72861	5.87487
TC08001264.hg.1	ASPH	aspartate beta-hydroxylase	NM_001164750	NM_001164750	RefSeq	Homo sapiens aspartate beta-hydroxylase (ASPH), transcript variant 6, mRNA.	Coding	chr8	62413115 - 62627199	-	152.94	177.49	94.65	173.23	135.1	196.89	148.85	135.85	139.93	101.37	117.68	112.7	90.3	98.8	108.98	116.16	108.35	110.63	117.08	101.38	121.59	135.31	140.37	141.87	118.84	75.49	179.29	111.77	96.05	53.79	35.12	36.53	61.5	55.35	-6.19682	-7.32992	-7.55945	-7.49012	-0.265305
TC01003662.hg.1	ASPM	asp (abnormal spindle) homolog, microcephaly associated (Drosophila)	NM_001206846	NM_001206846	RefSeq	Homo sapiens asp (abnormal spindle) homolog, microcephaly associated (Drosophila) (ASPM), transcript variant 2, mRNA.	Coding	chr1	197053257 - 197115824	-	37.99	38.07	22.09	1138.32	943.83	1073.82	1188.14	828.79	946.17	960.16	875.84	924.57	1182.36	1042.24	1083.26	1078.31	925.57	830.98	850.44	908.87	1021.81	931.41	1084.78	977.57	847.03	1399.09	1232.05	973.79	2486.19	2631.15	2531.96	855.5	769.65	522.1	15.5419	11.6353	-4.42359	16.017	9.97279
TC12001330.hg.1	ASUN	asunder spermatogenesis regulator	NM_018164	NM_018164	RefSeq	Homo sapiens asunder, spermatogenesis regulator (ASUN), mRNA.	Coding	chr12	27058112 - 27091254	-	468.33	483.32	308.84	1060.25	920.4	1049.85	979.05	927.92	959.7	952.5	871.95	853.09	877.57	894.69	901.98	882.12	795.4	843.61	843.9	689.07	850.47	885.48	1040.35	1002.68	816.63	196.89	197.57	256.6	224.96	288.03	300.26	175.95	218.62	183.28	1.00226	-1.64953	9.48083	2.73884	-0.100861
TC02001663.hg.1	ASXL2	additional sex combs like 2 (Drosophila)	NM_018263	NM_018263	RefSeq	Homo sapiens additional sex combs like 2 (Drosophila) (ASXL2), mRNA.	Coding	chr2	25960557 - 26101385	-	342.24	441.28	374.99	1015.21	848.68	992.47	853.87	762.31	848.89	920.2	971.43	706.77	926.79	778.04	762.37	972.07	789.73	903.57	891.47	910.9	970.03	1068.06	1012.95	924.32	795.45	884.31	792.23	853.16	1052.87	1020.08	1202.18	572.63	543.94	451.55	5.96312	2.54805	-7.19227	6.24496	-4.60824
TC10001492.hg.1	ATAD1	ATPase family, AAA domain containing 1	NM_032810	NM_032810	RefSeq	Homo sapiens ATPase family, AAA domain containing 1 (ATAD1), mRNA.	Coding	chr10	89511269 - 89601100	-	557.96	496.54	389	573.15	415.89	530.38	421.96	397.11	373.84	434.14	402.57	428.11	513.07	449.17	515.38	473.07	379.71	367.71	403.62	387.61	377.08	433.25	474.3	419.83	359.13	197.59	176.55	221.1	302.36	301.04	265.83	178.27	228.51	111.92	-6.09651	2.05139	4.22501	-6.3843	0.392818
TC08001584.hg.1	ATAD2	ATPase family, AAA domain containing 2	NM_014109	NM_014109	RefSeq	Homo sapiens ATPase family, AAA domain containing 2 (ATAD2), mRNA.	Coding	chr8	124332090 - 124428590	-	443.49	377.86	258.34	917.93	792.58	936.17	912.88	750.85	815.81	748.65	843.26	738.21	949.67	1024.9	877.79	953.82	740.2	875.9	834.81	983.13	897.2	952.45	1048.81	1019.5	919.85	799.36	655.51	790.54	1388.07	1260.25	1361.7	515.88	532.07	241.74	2.99644	-0.689493	-5.88905	4.97604	-7.32175
TC02001642.hg.1	ATAD2B	ATPase family, AAA domain containing 2B	NM_001242338	NM_001242338	RefSeq	Homo sapiens ATPase family, AAA domain containing 2B (ATAD2B), transcript variant 2, mRNA.	Coding	chr2	23971534 - 24149984	-	408.88	422.14	313.7	317.51	251.53	329.98	272.76	218.51	229.78	255.64	227.35	224.38	337.34	272.98	337.5	292.24	211.8	203.11	246.87	243.66	287.11	255.75	277.6	242.33	205.59	474.61	497.58	637.47	609.38	550.12	463.79	379.19	522.9	359.32	-1.53043	-4.52003	3.24291	-1.9528	-7.29741
TC01000043.hg.1	ATAD3A	ATPase family, AAA domain containing 3A	NM_001170536	NM_001170536	RefSeq	Homo sapiens ATPase family, AAA domain containing 3A (ATAD3A), nuclear gene encoding mitochondrial protein, transcript variant 3, mRNA.	Coding	chr1	1447523 - 1470067	+	385.58	346.93	417.94	842.32	946.42	867.43	780.85	827.52	854.18	593.89	778.35	580.27	727.48	901.17	651.08	787.87	677.49	812.99	1108.2	1147.72	797.8	732.75	843.94	721.54	753.81	374.63	403.27	423.82	381.05	383.07	384.78	398.92	405.26	449.87	1.91142	-7.52816	1.43689	5.7463	-7.14109
TC17000355.hg.1	ATAD5	ATPase family, AAA domain containing 5	NM_024857	NM_024857	RefSeq	Homo sapiens ATPase family, AAA domain containing 5 (ATAD5), mRNA.	Coding	chr17	29158988 - 29222295	+	215.28	179.83	76.67	961.6	664.74	892.2	786.78	574.9	662.59	729.68	748.93	735.56	994.15	1070.4	1274.52	1098.1	832.31	757.17	804.73	873	871.96	1000.94	827.27	917.78	782.61	416.98	307.8	404.19	815.58	786.21	974.18	340.49	369.49	178.4	4.70413	-2.59455	3.53468	5.23376	-4.97437
TC06000344.hg.1	ATAT1	alpha tubulin acetyltransferase 1	NM_001031722	NM_001031722	RefSeq	Homo sapiens alpha tubulin acetyltransferase 1 (ATAT1), transcript variant 1, mRNA.	Coding	chr6	30594613 - 30614600	+	406.59	365.4	250.78	258.79	256.19	257.4	228.25	241.54	259.39	254.19	241.96	226.84	200.21	181.36	202.71	208.57	206.26	184.29	186.95	171.55	218.83	219.44	204.04	201.03	204.85	101.92	106.21	89.06	114.38	112.64	108.71	102.94	115.87	107.05	-0.462272	3.76622	4.50357	-1.19475	3.38111
TC6_cox_hap2000042.hg.1	ATAT1	alpha tubulin acetyltransferase 1	NM_001031722	NM_001031722	RefSeq	Homo sapiens alpha tubulin acetyltransferase 1 (ATAT1), transcript variant 1, mRNA.	Coding	chr6_cox_hap2	2106666 - 2126651	+	411.42	373.43	256.71	263.04	257.99	262.28	230.65	246.15	265.14	258.26	245.2	229.4	203.39	184.52	205.56	208.85	208.85	185.56	189.5	175.02	220.9	222.94	206.97	203.08	207.85	103.83	107.18	89.1	114.41	114.22	109.67	104.9	116.15	110.01	-0.204675	3.87545	4.54888	-1.00191	3.52654
TC6_dbb_hap3000035.hg.1	ATAT1	alpha tubulin acetyltransferase 1	NM_001031722	NM_001031722	RefSeq	Homo sapiens alpha tubulin acetyltransferase 1 (ATAT1), transcript variant 1, mRNA.	Coding	chr6_dbb_hap3	1888251 - 1908237	+	406.13	365.41	252.78	259.64	256.43	257.59	227.78	242.59	259.96	254.74	241.55	226.91	200.53	181.49	202.78	207.23	206.36	184.22	187.25	172.23	218.91	220.34	204.25	200.65	204.98	101.93	106.33	89	114.36	112.68	108.81	103.09	116.14	107.22	-0.3047	3.86699	4.57955	-1.08383	3.47188
TC6_mann_hap4000037.hg.1	ATAT1	alpha tubulin acetyltransferase 1	NM_001031722	NM_001031722	RefSeq	Homo sapiens alpha tubulin acetyltransferase 1 (ATAT1), transcript variant 1, mRNA.	Coding	chr6_mann_hap4	1942685 - 1962672	+	406.59	365.4	250.78	258.79	256.19	257.4	228.25	241.54	259.39	254.19	241.96	226.84	200.21	181.36	202.71	208.57	206.26	184.29	186.95	171.55	218.83	219.44	204.04	201.03	204.85	101.92	106.21	89.06	114.38	112.64	108.71	102.94	115.87	107.05	-0.462272	3.76622	4.50357	-1.19475	3.38111
TC6_mcf_hap5000029.hg.1	ATAT1	alpha tubulin acetyltransferase 1	NM_001031722	NM_001031722	RefSeq	Homo sapiens alpha tubulin acetyltransferase 1 (ATAT1), transcript variant 1, mRNA.	Coding	chr6_mcf_hap5	1976469 - 1996458	+	406.59	365.4	250.78	258.79	256.19	257.4	228.25	241.54	259.39	254.19	241.96	226.84	200.21	181.36	202.71	208.57	206.26	184.29	186.95	171.55	218.83	219.44	204.04	201.03	204.85	101.92	106.21	89.06	114.38	112.64	108.71	102.94	115.87	107.05	-0.462272	3.76622	4.50357	-1.19475	3.38111
TC6_qbl_hap6000035.hg.1	ATAT1	alpha tubulin acetyltransferase 1	NM_001031722	NM_001031722	RefSeq	Homo sapiens alpha tubulin acetyltransferase 1 (ATAT1), transcript variant 1, mRNA.	Coding	chr6_qbl_hap6	1887520 - 1907507	+	406.13	365.41	252.78	259.64	256.43	257.59	227.78	242.59	259.96	254.74	241.55	226.91	200.53	181.49	202.78	207.23	206.36	184.22	187.25	172.23	218.91	220.34	204.25	200.65	204.98	101.93	106.33	89	114.36	112.68	108.81	103.09	116.14	107.22	-0.3047	3.86699	4.57955	-1.08383	3.47188
TC6_ssto_hap7000035.hg.1	ATAT1	alpha tubulin acetyltransferase 1	NM_001031722	NM_001031722	RefSeq	Homo sapiens alpha tubulin acetyltransferase 1 (ATAT1), transcript variant 1, mRNA.	Coding	chr6_ssto_hap7	1926892 - 1946880	+	406.13	365.41	252.78	259.64	256.43	257.59	227.78	242.59	259.96	254.74	241.55	226.91	200.53	181.49	202.78	207.23	206.36	184.22	187.25	172.23	218.91	220.34	204.25	200.65	204.98	101.93	106.33	89	114.36	112.68	108.81	103.09	116.14	107.22	-0.3047	3.86699	4.57955	-1.08383	3.47188
TC10001713.hg.1	ATE1	arginyltransferase 1	NM_007041	NM_007041	RefSeq	Homo sapiens arginyltransferase 1 (ATE1), transcript variant 2, mRNA.	Coding	chr10	123499939 - 123688316	-	347.88	394.23	254.01	373.46	355.15	410.37	366.6	317.13	324.79	391.36	351.02	355.21	380.47	326.95	359.83	337.91	277.31	297.94	315.77	307.66	331.5	330.63	370.41	322.61	280	212.31	242.73	324.51	267.59	280.5	249.09	134.74	179.4	144.69	-7.39702	-6.32391	-5.88406	-7.55316	-0.0171359
TC12000397.hg.1	ATF1	activating transcription factor 1	NM_005171	NM_005171	RefSeq	Homo sapiens activating transcription factor 1 (ATF1), mRNA.	Coding	chr12	51157789 - 51214943	+	199.59	224.33	175.16	578.09	637.25	625.42	554.7	578.1	647.75	586.88	536.14	571.44	627.01	640.6	611.38	529.22	438.94	525.72	560.11	505.16	654.73	598.37	733.68	592.39	586.55	470.96	582.68	387.15	562.59	557.47	563.19	526.91	762.39	482.35	6.79296	1.50346	-7.26867	9.36369	2.72247
TC01001777.hg.1	ATF3	activating transcription factor 3	NM_001030287	NM_001030287	RefSeq	Homo sapiens activating transcription factor 3 (ATF3), transcript variant 3, mRNA.	Coding	chr1	212738676 - 212794119	+	246.12	181.78	180.46	84.97	86.62	85.97	86.22	116.25	97.51	108.66	111.52	112.9	147.26	142.47	148.21	107.37	116.08	112.03	101.57	122.95	102.54	113.25	117.05	131.55	137.31	183.52	200.76	257.11	174.71	150.23	144.56	151.35	208.37	193.58	1.52631	-7.55932	2.60957	-0.00316835	-7.26991
TC16000154.hg.1	ATF7IP2	activating transcription factor 7 interacting protein 2	NM_001256160	NM_001256160	RefSeq	Homo sapiens activating transcription factor 7 interacting protein 2 (ATF7IP2), transcript variant 2, mRNA.	Coding	chr16	10479912 - 10577495	+	385.95	482.87	313.23	504.63	356.86	585.29	453.4	398.87	463.42	474.63	436.17	908.9	507.97	505.37	782.38	427.74	372.26	257.1	318.08	369.51	412.52	349.95	424.09	389.37	352.18	244.76	266.36	292.92	278.2	368.89	258.2	126.66	190.19	110.95	-7.14098	-4.17277	-5.2368	-7.54882	0.982774
TC11000399.hg.1	ATG13	autophagy related 13	NM_001142673	NM_001142673	RefSeq	Homo sapiens autophagy related 13 (ATG13), transcript variant 1, mRNA.	Coding	chr11	46638826 - 46697568	+	734.32	663.73	527.11	675.03	738.52	740.39	723.56	659.51	712.61	823.65	693.86	679.98	835.98	677.7	656.71	690.78	614.78	614.43	677.47	737.04	756.38	654.67	684.81	604.76	601.95	1895.6	1844.67	1816.88	1401	1501.68	1270.24	1440.38	1376.63	1756.59	-7.46757	4.62789	9.77848	-7.47159	2.00326
TC14001159.hg.1	ATG14	autophagy related 14	NM_014924	NM_014924	RefSeq	Homo sapiens autophagy related 14 (ATG14), mRNA.	Coding	chr14	55833109 - 55878576	-	553.81	532.11	331.69	332.98	291.77	336.59	262.29	211.5	236.92	536.82	376.63	488.6	540.43	417.19	515.01	397.4	393.67	390	286.59	349.5	349.87	457.18	340.65	344.75	278.67	3235.83	3351.94	3851.11	1647.34	2088.48	1151.47	2734.42	2969.8	2218.86	-5.87972	7.66812	14.1683	-5.60959	6.17981
TC11000770.hg.1	ATG16L2	autophagy related 16-like 2 (S. cerevisiae)	NM_033388	NM_033388	RefSeq	Homo sapiens autophagy related 16-like 2 (S. cerevisiae) (ATG16L2), mRNA.	Coding	chr11	72525353 - 72554719	+	495.66	513.23	568.85	186.8	193.3	193.61	199.92	212.04	199.99	180.07	189.89	197.7	139.98	161.53	159.51	156.75	183.55	215.67	168.08	162.18	159.16	193.21	166.08	169.51	208.76	208.47	215.65	182.6	178.97	174.78	203.51	227.77	201.05	227.03	7.89874	4.73555	-6.3232	8.86382	3.96563
TC11001918.hg.1	ATG2A	autophagy related 2A	NM_015104	NM_015104	RefSeq	Homo sapiens autophagy related 2A (ATG2A), mRNA.	Coding	chr11	64662004 - 64684722	-	433.22	334	505.22	254.85	320.56	249.82	277.88	287.67	300.02	325.9	319.11	293.81	410.99	322.05	303.99	343.01	384.55	368.63	344.05	376.18	374.08	324.54	297.52	285.45	300.86	724.09	680.23	671.4	573.47	571.66	462.91	832.79	813.14	1055.08	-6.49102	-2.13519	6.13015	-4.2979	0.200882
TC14001484.hg.1	ATG2B	autophagy related 2B	NM_018036	NM_018036	RefSeq	Homo sapiens autophagy related 2B (ATG2B), mRNA.	Coding	chr14	96747595 - 96830207	-	469.18	510.7	456.13	523.98	470.95	500.77	461.83	358.82	425.6	523.15	410.08	380.23	681.85	551.95	606.32	594.71	476.88	425.28	513.34	557.91	583.63	499.89	545.03	476.55	419.17	1561.65	1552.33	1740.84	1432.01	1385.01	1031.58	1542.69	1726.51	1641.67	-7.31705	7.30752	8.36887	-7.37105	7.29329
TC03001650.hg.1	ATG3	autophagy related 3	NM_022488	NM_022488	RefSeq	Homo sapiens autophagy related 3 (ATG3), mRNA.	Coding	chr3	112251356 - 112280893	-	420.64	425.48	374.93	724.06	745.79	803.59	774.75	578.71	714.66	740.43	668.67	704.95	903.08	927.63	959.6	835.94	722.52	741.38	747.12	753.8	775.89	686.33	822.54	752.62	620.68	850.5	998.68	1018.23	830.71	875.65	770.12	706.82	744.44	523.84	4.47268	3.59154	-3.39522	2.86869	-2.46297
TC0X000530.hg.1	ATG4A	autophagy related 4A, cysteine peptidase	NM_052936	NM_052936	RefSeq	Homo sapiens autophagy related 4A, cysteine peptidase (ATG4A), transcript variant 1, mRNA.	Coding	chrX	107334897 - 107397901	+	104.15	105.37	75.72	153.85	135.09	145	129.17	146.55	136.25	177.24	151.89	174.49	328.9	266.98	343.32	253.47	163.44	169.29	199.81	270.46	213.23	210.47	247.04	208.41	151.41	915.37	877.93	945.12	789.71	925.44	597.47	1171.83	1305.01	998.16	0.611719	10.9327	7.28585	1.87261	11.2573
TC01000710.hg.1	ATG4C	autophagy related 4C, cysteine peptidase	NM_032852	NM_032852	RefSeq	Homo sapiens autophagy related 4C, cysteine peptidase (ATG4C), transcript variant 1, mRNA.	Coding	chr1	63249777 - 63339980	+	344.79	358.55	195.35	503.7	528.22	586.5	531.64	470.45	568.59	459.93	388.86	606.06	562.42	673.62	734.55	480.59	372.82	342.56	556.35	411.98	484.91	414.19	807.87	609.82	502.48	114.16	119.14	197.04	277.59	308.43	351.12	95.85	126.98	45.08	-4.88296	-2.98691	2.82319	-2.62383	-1.02236
TC19000178.hg.1	ATG4D	autophagy related 4D, cysteine peptidase	NM_032885	NM_032885	RefSeq	Homo sapiens autophagy related 4D, cysteine peptidase (ATG4D), mRNA.	Coding	chr19	10654593 - 10664094	+	392.56	360.37	394.95	357.07	397.06	378.16	340.96	409.77	358.33	299.79	357.78	313.94	497.28	462.37	380.64	422.26	371.94	402.38	433.7	537.75	410.93	375.02	330.16	304.03	319.31	1744.78	1344.68	1162.25	1568.73	1614.7	1226.41	1233.33	1068.26	1277.63	-6.72633	5.49312	6.13573	-6.76642	6.20582
TC02005055.hg.1	ATG9A	autophagy related 9A	NM_001077198	NM_001077198	RefSeq	Homo sapiens autophagy related 9A (ATG9A), transcript variant 1, mRNA.	Coding	chr2	220084102 - 220094439	-	480.97	484.3	628.49	604.58	657.58	587.79	588.29	632.44	615.01	587.97	670.54	620.77	896.5	763.14	700.47	787.34	747.12	783.39	795.58	900.5	817.99	777.77	792.36	757.36	684.77	2767.7	2558.23	2601.61	1897.23	1983.8	1466.26	2574.54	2418.32	3005.77	-0.790923	8.55871	11.4309	-1.20763	8.06149
TC02001260.hg.1	ATIC	5-aminoimidazole-4-carboxamide ribonucleotide formyltransferase/IMP cyclohydrolase	NM_004044	NM_004044	RefSeq	Homo sapiens 5-aminoimidazole-4-carboxamide ribonucleotide formyltransferase/IMP cyclohydrolase (ATIC), mRNA.	Coding	chr2	216176540 - 216214496	+	399.01	424.82	270.81	921.67	996.38	969.59	867.67	793.47	923.18	712.67	720.4	707.1	713.22	783.74	819.28	755.39	656.72	658.29	762.82	750.85	902.64	652.72	813.51	729.14	456.8	83.33	79.19	97.59	95.4	116.9	127.91	96.29	139.35	75.37	1.62117	5.1872	15.3117	-1.73569	2.13933
TC14000287.hg.1	ATL1	atlastin GTPase 1	NM_001127713	NM_001127713	RefSeq	Homo sapiens atlastin GTPase 1 (ATL1), transcript variant 3, mRNA.	Coding	chr14	50999227 - 51099786	+	216.86	244.42	113.29	54.09	49.5	55.26	53.87	58.82	47.27	48.32	39.9	40.74	36.01	39.92	40	41.05	45.94	43.65	40.1	42.33	37.22	44.58	54.81	48.21	51.1	43.43	44.05	43.32	34.19	39.01	40.4	40.45	37.03	43.17	5.46744	2.53729	-7.49659	4.18337	3.20525
TC02001753.hg.1	ATL2	atlastin GTPase 2	NM_001135673	NM_001135673	RefSeq	Homo sapiens atlastin GTPase 2 (ATL2), transcript variant 2, mRNA.	Coding	chr2	38522022 - 38604432	-	321.8	287.37	170.85	340.89	266.03	333.4	293.15	268.16	265.83	242.16	270.5	290.17	341.64	362.56	367.37	315.96	207.73	196.07	277.78	283.28	268.49	278.82	307.73	291.62	257	489.53	571.79	734.76	830.72	834.25	594.13	329.78	458.16	373.57	-7.60492	-1.21466	1.39527	-7.14906	-4.89339
TC11000980.hg.1	ATM	ataxia telangiectasia mutated	NM_000051	NM_000051	RefSeq	Homo sapiens ataxia telangiectasia mutated (ATM), mRNA.	Coding	chr11	108093559 - 108239829	+	599.79	555.84	902.01	570.98	410.65	536.99	469.63	363.53	410.11	565.85	381.43	531.65	652.28	476.2	649.55	599.29	522.86	388.64	426.4	409.3	523.66	521	500.51	481.49	366.08	113.46	98.22	150.88	219.87	242.43	169.51	113.73	209.01	73.76	-4.45578	5.5013	6.14396	-4.27931	1.99328
TC15001079.hg.1	ATP10A	ATPase, class V, type 10A	NM_024490	NM_024490	RefSeq	Homo sapiens ATPase, class V, type 10A (ATP10A), mRNA.	Coding	chr15	25922420 - 26110317	-	132.96	136.17	164.48	58.98	61.49	59.09	59.25	69.01	61.63	61.1	66.56	59.56	57.34	67.14	57.15	59.04	65.92	68.05	64.94	57.12	58.58	60.45	58.74	64.07	67.17	87.39	78.68	72.16	70.05	69.72	68.93	91.92	79.17	109.92	6.02932	0.131227	-3.6132	7.32566	-2.90428
TC04000274.hg.1	ATP10D	ATPase, class V, type 10D	NM_020453	NM_020453	RefSeq	Homo sapiens ATPase, class V, type 10D (ATP10D), mRNA.	Coding	chr4	47487305 - 47595503	+	198.64	239.1	232.65	154.02	132.79	130.09	183.73	138.56	117.55	109.58	105.82	153.09	96.36	73.58	111.22	111.5	102.35	102.7	99.02	92.08	127.23	109.8	183.61	113.24	134.45	88.4	53.44	54.7	86.18	58.32	47.11	66.01	67.99	65.4	5.98037	3.39707	-2.17829	-1.14143	6.87018
TC13000411.hg.1	ATP11A	ATPase, class VI, type 11A	NM_032189	NM_032189	RefSeq	Homo sapiens ATPase, class VI, type 11A (ATP11A), transcript variant 2, mRNA.	Coding	chr13	113344643 - 113541482	+	267.17	264.16	302.42	364.43	385.1	353.47	314.6	293.02	378.34	460.45	419.43	356.64	425.45	370.57	351.32	442.02	424.83	432.84	406.55	426.05	464.58	475.09	350.24	335.32	316.33	127.54	123.22	150.11	144.58	181.24	158.61	141.23	207.37	137.19	1.31602	2.17344	10.9876	-3.94651	-1.91767
TC0X001429.hg.1	ATP11C	ATPase, class VI, type 11C	NM_001010986	NM_001010986	RefSeq	Homo sapiens ATPase, class VI, type 11C (ATP11C), transcript variant 2, mRNA.	Coding	chrX	138808505 - 139027435	-	353.49	426.87	319.89	529.11	412.08	472.14	442.59	333.09	373.27	379.7	367	290.34	357.43	320.09	337.09	414.27	332.36	364.02	439.6	416.7	405.12	388.03	447.12	385.97	321.79	126.76	103.15	143.32	222.13	183.72	186.78	111.28	153.35	62.95	-7.28905	3.71682	7.34455	-7.30358	0.92378
TC03002133.hg.1	ATP13A3	ATPase type 13A3	NM_024524	NM_024524	RefSeq	Homo sapiens ATPase type 13A3 (ATP13A3), mRNA.	Coding	chr3	194123401 - 194219093	-	479.56	431.67	338.54	1584.44	1510.59	1658.38	1505.63	1050.99	1400.08	1304.44	1314.77	1193.33	1298.55	1412.13	1506.78	1354.53	1158.67	1240.49	1392.84	1363.14	1492.36	1276.26	1427.1	1413.46	1165.97	420.14	355.42	519.27	673.74	662	748.44	357.15	573.72	177.85	7.9958	-7.61884	7.36279	8.3326	-7.14781
TC01001018.hg.1	ATP1A1	ATPase, Na+/K+ transporting, alpha 1 polypeptide	NM_000701	NM_000701	RefSeq	Homo sapiens ATPase, Na+/K+ transporting, alpha 1 polypeptide (ATP1A1), transcript variant 1, mRNA.	Coding	chr1	116915004 - 116952883	+	857.99	796.15	728.45	1566.08	1574.81	1582.46	1543.67	1459.26	1643.38	1736.79	1767.43	1717.92	1711.26	1657.92	1596.87	1711.45	1546.11	1846.71	1887.05	1895.27	1883.2	1918.74	1763.76	1770.45	1754.99	936.41	720.52	743.52	1234.1	1310.86	1436.17	2203.62	2456.14	1801.78	6.01407	-7.65514	5.14117	8.2946	3.81728
TC17000108.hg.1	ATP1B2	ATPase, Na+/K+ transporting, beta 2 polypeptide	NM_001678	NM_001678	RefSeq	Homo sapiens ATPase, Na+/K+ transporting, beta 2 polypeptide (ATP1B2), mRNA.	Coding	chr17	7554254 - 7561089	+	80.21	60.32	98.99	251.31	310.04	169.39	170.86	173.15	134.53	354.23	244.51	144.27	1155.44	744.74	574.84	674.94	690.23	589.16	429.3	997.61	720.2	415.83	404.24	350.98	256.03	2345.11	1649.92	1473.22	2652.8	2767.66	3689.14	2141.77	1503.73	1974.25	7.87159	10.6517	0.467476	4.00903	11.8692
TC12000856.hg.1	ATP2A2	ATPase, Ca++ transporting, cardiac muscle, slow twitch 2	NM_001681	NM_001681	RefSeq	Homo sapiens ATPase, Ca++ transporting, cardiac muscle, slow twitch 2 (ATP2A2), transcript variant a, mRNA.	Coding	chr12	110718561 - 110788897	+	1239.28	1166.6	1033.81	1818.33	1802.25	1888.27	1859.48	1618.46	1740.05	1321.18	1659.78	1179.75	1284.04	1437.54	1230.05	1521.91	1343.36	1636.89	1620.09	1483.57	1685.65	1540.69	1507.17	1466.96	1454.12	387.63	322.73	343.28	495.98	455.49	483.86	365.36	518.1	296.08	-2.93745	6.30984	12.2177	-1.87686	2.48139
TC17001015.hg.1	ATP2A3	ATPase, Ca++ transporting, ubiquitous	NM_005173	NM_005173	RefSeq	Homo sapiens ATPase, Ca++ transporting, ubiquitous (ATP2A3), transcript variant 1, mRNA.	Coding	chr17	3822869 - 3867758	-	1072.86	1106.69	1299.17	580.1	602	639.52	730.05	844.76	541.4	272.93	398.89	377.63	183.2	226.35	179.16	276	230.95	392.73	351.13	273.05	302.16	313.77	391.29	341.4	441.77	275.16	266.25	236.94	199.89	217.39	224.31	304.48	269.32	301.23	6.93675	8.44465	-6.79045	7.77959	7.75754
TC12001798.hg.1	ATP2B1	ATPase, Ca++ transporting, plasma membrane 1	NM_001001323	NM_001001323	RefSeq	Homo sapiens ATPase, Ca++ transporting, plasma membrane 1 (ATP2B1), transcript variant 1, mRNA.	Coding	chr12	89981826 - 90102608	-	823.53	922.51	1007.42	473.81	368.77	492.06	468.46	355.48	400.02	363.09	328.44	349.39	422.4	400.05	470.67	394.13	301.68	303.28	396.17	410.81	396.19	409.9	454.48	442.56	396.1	922.14	814.97	1013.06	1046.99	985.69	787.63	484.34	665.76	500.75	5.16253	-7.65534	5.00846	6.73221	-1.81851
TC18000480.hg.1	ATP5A1	ATP synthase, H+ transporting, mitochondrial F1 complex, alpha subunit 1, cardiac muscle	NM_001001937	NM_001001937	RefSeq	Homo sapiens ATP synthase, H+ transporting, mitochondrial F1 complex, alpha subunit 1, cardiac muscle (ATP5A1), nuclear gene encoding mitochondrial protein, transcript variant 1, mRNA.	Coding	chr18	43664110 - 43684300	-	710.82	689.84	576.53	1142.91	955.6	1126.33	956.99	1062.38	949.92	977.54	893.93	936.49	1093.81	1110.13	1142.49	1197.18	893.06	858.59	1185.2	1186.73	1083.86	1035.92	1087.77	1002.38	929.18	360.56	290.41	362.59	525.71	465.67	450.81	429.16	525.93	329.76	-1.48037	0.691563	6.19114	1.10669	-3.53229
TC10000067.hg.1	ATP5C1	ATP synthase, H+ transporting, mitochondrial F1 complex, gamma polypeptide 1	NM_001001973	NM_001001973	RefSeq	Homo sapiens ATP synthase, H+ transporting, mitochondrial F1 complex, gamma polypeptide 1 (ATP5C1), nuclear gene encoding mitochondrial protein, transcript variant 1, mRNA.	Coding	chr10	7830092 - 7849778	+	1038.5	1023	751.24	1700.64	1440.14	1441.77	1595.96	1372.56	1415.63	1577.75	1489.73	1463.13	1379.1	1503.42	1793.4	1488.66	1142.04	1259.09	1362.11	1317.85	1387.79	1137.7	1354.47	1337.72	1207.6	488.49	507.1	570.49	685.93	608.22	641.96	486.62	690.02	372.92	-3.05093	-0.968919	7.32376	-2.95657	-2.78515
TC13000083.hg.1	ATP5EP2	ATP synthase, H+ transporting, mitochondrial F1 complex, epsilon subunit pseudogene 2	NR_002162	NR_002162	RefSeq	Homo sapiens ATP synthase, H+ transporting, mitochondrial F1 complex, epsilon subunit pseudogene 2 (ATP5EP2), non-coding RNA.	Coding	chr13	28519343 - 28519727	+	239.73	239.73	184.33	355.78	349.14	312.65	358.45	326.44	318.13	344.76	377.6	311.86	391.78	421.18	392.27	415.83	315.48	377.46	376.94	399.54	364.25	301.27	346.94	402.85	314.19	499.34	629.84	590.2	681.94	478.15	460.11	458.27	575.87	401.61	0.577745	3.19466	-0.643606	-0.715809	0.564121
TC01000977.hg.1	ATP5F1	ATP synthase, H+ transporting, mitochondrial Fo complex, subunit B1	NM_001688	NM_001688	RefSeq	Homo sapiens ATP synthase, H+ transporting, mitochondrial Fo complex, subunit B1 (ATP5F1), nuclear gene encoding mitochondrial protein, mRNA.	Coding	chr1	111991462 - 112005395	+	675.28	643.99	523.87	1190.14	1028.55	1073.24	908.55	1051.5	999.04	1171.95	1057.88	903.46	1126.62	1055.2	978.63	1131.01	1000.15	1023.73	1112.25	1028.27	1019.16	1093.93	1238.38	1162.71	1072.56	495.51	427.27	429.55	606.62	588.26	597.1	501.96	526.1	377	2.10708	-4.28129	8.01225	3.14953	-5.36687
TC17000633.hg.1	ATP5G1	ATP synthase, H+ transporting, mitochondrial Fo complex, subunit C1 (subunit 9)	NM_001002027	NM_001002027	RefSeq	Homo sapiens ATP synthase, H+ transporting, mitochondrial Fo complex, subunit C1 (subunit 9) (ATP5G1), nuclear gene encoding mitochondrial protein, transcript variant 2, mRNA.	Coding	chr17	46970127 - 46973233	+	337.87	360.51	279.73	1042.65	817.21	960.64	786.6	942.01	865.23	887.88	845.12	739.01	932.84	854.72	705.3	938.13	734.49	809.05	808.85	727.26	841.91	761.14	940.69	856.1	772.42	223.53	171.75	183.69	205.64	242.96	304.36	240.21	245.99	184.5	5.92628	-1.47965	10.3624	7.38887	-3.7849
TC13000380.hg.1	ATP5G1P5	ATP synthase, H+ transporting, mitochondrial Fo complex, subunit C1 (subunit 9) pseudogene 5	ENST00000452440	ENST00000452440	ENSEMBL	cdna:pseudogene chromosome:GRCh37:13:107315785:107316162:1 gene:ENSG00000227590 gene_biotype:pseudogene transcript_biotype:processed_pseudogene	Coding	chr13	107315785 - 107316162	+	61.2	53.29	38.54	111.12	132.82	120.43	145.62	104.62	141.66	134.96	135.87	99.64	101.99	118.41	100.49	125.05	118.62	140.62	112.15	111.27	107.6	103.84	151.68	134.14	121.41	35.66	33.26	42.44	35.91	27.27	50.11	36.17	44.91	37.98	3.75703	-5.37221	9.0203	3.02824	-6.06944
TC19002704.hg.1	ATP5SL	ATP5S-like	NM_001167867	NM_001167867	RefSeq	Homo sapiens ATP5S-like (ATP5SL), transcript variant 1, mRNA.	Coding	chr19	41937223 - 41945843	-	569.25	566.77	391.98	911.84	888.1	1079.25	821.36	1026.57	860.2	859.6	850.15	837.33	946.62	841.67	987.69	859.36	588.63	654.56	921.5	865.72	926.32	758.07	1112.89	954.47	897.8	444.78	454.06	353.09	582.88	606.44	548.62	366.48	441.84	472.11	-3.57394	-6.57474	-0.357888	0.354039	-6.71792
TC17000525.hg.1	ATP6V0A1	ATPase, H+ transporting, lysosomal V0 subunit a1	NM_001130020	NM_001130020	RefSeq	Homo sapiens ATPase, H+ transporting, lysosomal V0 subunit a1 (ATP6V0A1), transcript variant 1, mRNA.	Coding	chr17	40610862 - 40674597	+	1152.07	992.26	715.63	1076.68	1083.78	1081.08	1107.75	970.54	1125.24	1091.23	1258.13	1357.34	1307.64	1170.27	1201.49	1236.17	1149.44	1222.72	1067.91	1146.2	1261.07	1352.47	1153.05	1115.81	1140.26	2353.15	2059.03	2336.06	2390.54	2505.41	2647.89	1589.93	1437.67	1595.73	-5.5822	1.27022	5.55459	-4.99018	-2.74937
TC12000993.hg.1	ATP6V0A2	ATPase, H+ transporting, lysosomal V0 subunit a2	NM_012463	NM_012463	RefSeq	Homo sapiens ATPase, H+ transporting, lysosomal V0 subunit a2 (ATP6V0A2), mRNA.	Coding	chr12	124196865 - 124246301	+	938.22	990.14	546.46	853.72	816.24	878.57	779.87	675.18	748.89	891.03	683.83	782.07	731.78	594.13	684.51	731.71	581.3	620.62	578.09	585	741.71	695.3	712.19	608.08	533.75	298.03	219.89	250.81	464.46	417.03	489.83	415.42	417.58	343.11	-5.801	1.532	5.51567	-6.4594	-1.67954
TC16002054.hg.1	ATP6V0C	ATPase, H+ transporting, lysosomal 16kDa, V0 subunit c	NM_001198569	NM_001198569	RefSeq	Homo sapiens ATPase, H+ transporting, lysosomal 16kDa, V0 subunit c (ATP6V0C), transcript variant 2, mRNA.	Coding	chr16	2563727 - 2570224	+	1834.59	1745.34	1871.5	1825.32	2339.18	1940.28	2087.04	2195.52	2305.13	1976.48	2333.35	2079.33	1967.88	2238.16	1990.19	1814.73	1738.9	2110.55	2343.52	2364.45	2414.87	1749.15	1972.69	2049.04	2072.79	4117.58	3989.58	3635.4	2960.53	3016.79	2793.66	4149.52	3991.54	4163.18	-6.64583	3.38515	2.4191	-6.43598	3.89525
TC06000583.hg.1	ATP6V0CP3	ATPase, H+ transporting, lysosomal 16kDa, V0 subunit c pseudogene 3	NR_037141	NR_037141	RefSeq	Homo sapiens ATPase, H+ transporting, lysosomal 16kDa, V0 subunit c pseudogene 3 (ATP6V0CP3), non-coding RNA.	Coding	chr6	42695314 - 42695932	+	180.84	147.88	213.6	171.14	205.84	164.66	241.98	206.63	248.78	186.84	215.45	194.37	157.33	215.91	163.97	155.43	212.26	223.62	205.82	221.84	204.56	147.42	170.48	160.16	200.96	538.72	447.85	485.54	290.39	280.06	266.31	611.78	428.64	533.81	-6.95937	3.39884	4.79564	-7.53403	2.98287
TC16001190.hg.1	ATP6V0D1	ATPase, H+ transporting, lysosomal 38kDa, V0 subunit d1	NM_004691	NM_004691	RefSeq	Homo sapiens ATPase, H+ transporting, lysosomal 38kDa, V0 subunit d1 (ATP6V0D1), mRNA.	Coding	chr16	67471917 - 67515140	-	731.6	737.96	753.03	1427.07	1509.26	1329.8	1175.49	1310.37	1316.19	1699.13	1572.21	1337.48	1928.25	1679.5	1435.85	1668.7	1393.34	1662.41	1449.7	1379.79	1730.71	1487.77	1539.8	1333.05	1332.85	1784.22	1540.61	1441.55	1910.94	1950.46	1977.32	1748.93	1539.07	1559.22	5.07641	2.77912	-7.36548	4.9406	3.24426
TC08000151.hg.1	ATP6V1B2	ATPase, H+ transporting, lysosomal 56/58kDa, V1 subunit B2	NM_001693	NM_001693	RefSeq	Homo sapiens ATPase, H+ transporting, lysosomal 56/58kDa, V1 subunit B2 (ATP6V1B2), mRNA.	Coding	chr8	20054704 - 20084330	+	898.22	976.94	1007.27	1279.69	1129.38	1454.91	1183.95	1263.51	1153.77	1543.34	1472.76	1529.92	1378.83	1419.56	1337.51	1256.84	1003.87	1107.69	1212.28	1166.37	1253.18	1422.32	1461.86	1311	1337.91	3045.64	3073.23	2777.29	2886.27	2953.77	2367.12	2828.48	3302.24	3014.35	-5.21731	6.69452	8.37035	-0.175832	6.49497
TC08000641.hg.1	ATP6V1C1	ATPase, H+ transporting, lysosomal 42kDa, V1 subunit C1	NM_001695	NM_001695	RefSeq	Homo sapiens ATPase, H+ transporting, lysosomal 42kDa, V1 subunit C1 (ATP6V1C1), mRNA.	Coding	chr8	104033248 - 104085285	+	266.04	307.57	163.05	866.55	682.55	884.46	702.28	647.55	659.03	1048.02	821.64	954.69	1171.85	1016.16	1148.03	1047.48	713.76	766.41	934.83	915.97	824.88	1029.7	1163.28	942.56	780.58	2029.83	1932.38	1988.62	1329.53	1363.3	1011.83	1657.78	1933.38	1478.85	4.76898	7.46256	4.44681	5.49	6.60691
TC14001236.hg.1	ATP6V1D	ATPase, H+ transporting, lysosomal 34kDa, V1 subunit D	ENST00000553974	ENST00000553974	ENSEMBL	cdna:known chromosome:GRCh37:14:67778722:67804493:-1 gene:ENSG00000100554 gene_biotype:protein_coding transcript_biotype:processed_transcript	Coding	chr14	67778722 - 67804493	-	121.28	99.74	77.46	53.51	53.16	56.85	50.24	45.01	45.67	61.88	60.99	52.96	69.8	65.89	64.37	75.7	47.94	42.88	58.02	68.18	62.31	67.59	49.81	63.28	59.19	203.68	211.98	307.97	312.26	262.24	178.26	176.55	190.92	166.24	-2.77825	0.182432	5.11922	-1.20794	-1.33288
TC14001237.hg.1	ATP6V1D	ATPase, H+ transporting, lysosomal 34kDa, V1 subunit D	NM_015994	NM_015994	RefSeq	Homo sapiens ATPase, H+ transporting, lysosomal 34kDa, V1 subunit D (ATP6V1D), mRNA.	Coding	chr14	67804581 - 67826966	-	189.76	193.33	127.36	230.83	204.41	237.4	187.8	218.73	189.74	230.6	213.25	242.63	298.04	295.57	304.02	261.75	149.85	206.93	242.32	261.66	231.35	274.48	295	242.16	194.75	838.01	887.2	1196.08	927.99	938.11	614.84	810.01	987.75	747.84	-5.91928	6.30685	5.93193	-3.63967	6.38937
TC22000474.hg.1	ATP6V1E1	ATPase, H+ transporting, lysosomal 31kDa, V1 subunit E1	NM_001039366	NM_001039366	RefSeq	Homo sapiens ATPase, H+ transporting, lysosomal 31kDa, V1 subunit E1 (ATP6V1E1), transcript variant 2, mRNA.	Coding	chr22	18074902 - 18111588	-	291.7	282.32	192.45	498.04	400.45	397.14	397.4	376.7	429.24	487.97	502.81	509.46	460.47	481.87	444.7	450.07	357.99	420.92	401.89	438.8	437.93	445.72	441.69	399.53	353.06	631.34	880.15	811.66	674.69	626.51	506.11	669.03	892.32	750.56	-1.1096	2.64645	2.01072	-0.866008	3.0759
TC07000786.hg.1	ATP6V1F	ATPase, H+ transporting, lysosomal 14kDa, V1 subunit F	NM_001198909	NM_001198909	RefSeq	Homo sapiens ATPase, H+ transporting, lysosomal 14kDa, V1 subunit F (ATP6V1F), transcript variant 2, mRNA.	Coding	chr7	128502857 - 128505903	+	905.92	869.85	813.01	956.39	1065.84	879	886.73	1141.05	1057.07	1085.51	891.55	997.18	1228.62	906.65	939.1	1050.45	915.38	971.97	1138.12	946.46	1098.71	881.89	1267.38	1033.32	1029.97	501.17	404.32	389.5	651.44	605.57	624.92	468.89	439.87	493.06	-5.79286	1.45063	5.7932	-5.00984	1.13365
TC0X000424.hg.1	ATP7A	ATPase, Cu++ transporting, alpha polypeptide	NM_000052	NM_000052	RefSeq	Homo sapiens ATPase, Cu++ transporting, alpha polypeptide (ATP7A), mRNA.	Coding	chrX	77166194 - 77305892	+	254.37	278.96	191.23	562.36	486.17	434.39	431.19	331.32	488.4	985.03	750.62	880.1	1168.04	959.21	1219.81	875.16	816.45	735.69	750.91	906.54	782.35	909.74	749.55	764	693.1	2274.53	2151.74	2246.12	2074.82	2223.21	1856.71	1332.54	1202.35	1118.39	8.00645	10.6165	9.00971	7.8852	7.61504
TC13000684.hg.1	ATP7B	ATPase, Cu++ transporting, beta polypeptide	NM_000053	NM_000053	RefSeq	Homo sapiens ATPase, Cu++ transporting, beta polypeptide (ATP7B), transcript variant 1, mRNA.	Coding	chr13	52506806 - 52585630	-	154.73	220.24	144.98	527.85	426.69	427.4	462.51	466.87	333.6	423.95	378.95	464.46	493.7	464.82	548.22	465.52	476.58	439.2	483.02	530.28	464.44	507.58	419.65	377.16	306.83	193.65	180.56	195.7	227.01	252.12	236.38	167.03	193.71	197.56	6.00104	-7.23257	8.98831	2.14831	-7.31041
TC04001152.hg.1	ATP8A1	ATPase, aminophospholipid transporter (APLT), class I, type 8A, member 1	NM_001105529	NM_001105529	RefSeq	Homo sapiens ATPase, aminophospholipid transporter (APLT), class I, type 8A, member 1 (ATP8A1), transcript variant 2, mRNA.	Coding	chr4	42410390 - 42659122	-	736.24	929.04	796.46	165.1	78.4	170.98	86.23	78.09	78.25	61.28	58.98	42.42	95.75	81.87	137.55	104.73	59.73	65.59	93.35	63.42	91.16	80.03	85.75	88.02	52.51	26.82	28.45	35.05	24.5	24.6	25.46	30.74	28.47	40.85	11.4223	14.2198	1.59321	12.3378	13.543
TC01001274.hg.1	ATP8B2	ATPase, aminophospholipid transporter, class I, type 8B, member 2	NM_001005855	NM_001005855	RefSeq	Homo sapiens ATPase, aminophospholipid transporter, class I, type 8B, member 2 (ATP8B2), transcript variant 2, mRNA.	Coding	chr1	154298029 - 154323783	+	441.75	422.59	444.83	415.57	378.84	392.54	357.73	396.73	414.07	438.28	571.73	517.26	338.24	392.57	260.93	401.89	370.41	593.11	404.42	475.75	408.11	618.01	401.64	410.35	386.84	266.46	194.51	166.93	271.81	361.18	216.91	135.29	137.73	173.21	-7.59499	0.344308	0.589017	-7.55293	5.25236
TC15001347.hg.1	ATP8B4	ATPase, class I, type 8B, member 4	NM_024837	NM_024837	RefSeq	Homo sapiens ATPase, class I, type 8B, member 4 (ATP8B4), transcript variant 1, mRNA.	Coding	chr15	50150435 - 50411419	-	1135.76	2127.85	1262.62	77.09	48.2	111.53	78.97	84.35	57.28	32.14	34.75	48.82	44.91	48.24	50.99	49.51	36.23	34.01	49.38	35.88	54.62	36.52	130.67	79.1	77.1	25.3	28.19	25.96	21.3	26.07	22.83	28.86	29.1	27.38	14.5274	12.8835	-2.1946	7.86409	13.2692
TC20000944.hg.1	ATP9A	ATPase, class II, type 9A	NM_006045	NM_006045	RefSeq	Homo sapiens ATPase, class II, type 9A (ATP9A), mRNA.	Coding	chr20	50213053 - 50385173	-	147.12	203.3	138.94	58.19	61.49	55.44	60.04	67.4	74.81	155.95	88.83	97.26	165.99	96.99	134.98	79.53	95.11	108.8	86.38	115.35	79.93	118.97	89.36	113.25	102.4	74.77	78.16	80.58	70.79	71.59	75.11	97.37	99.45	96.23	-1.4962	0.622965	-5.19423	-1.96179	-2.14433
TC01006355.hg.1	ATPAF1	ATP synthase mitochondrial F1 complex assembly factor 1	NM_001042546	NM_001042546	RefSeq	Homo sapiens ATP synthase mitochondrial F1 complex assembly factor 1 (ATPAF1), nuclear gene encoding mitochondrial protein, transcript variant 2, mRNA.	Coding	chr1	47098409 - 47139539	-	189.77	182.37	129.54	533.02	530.75	563.8	506.99	481.09	551.99	541.97	553.82	546.12	652.94	709.34	721.89	620.35	514.76	531.53	589.19	610.88	673.85	580.9	683.96	632.3	548.09	332.71	265.5	294.36	520.77	522.14	532.45	278.81	293.99	191.27	7.99136	-1.49986	4.00133	8.87226	-4.43505
TC01000375.hg.1	ATPIF1	ATPase inhibitory factor 1	NM_016311	NM_016311	RefSeq	Homo sapiens ATPase inhibitory factor 1 (ATPIF1), nuclear gene encoding mitochondrial protein, transcript variant 1, mRNA.	Coding	chr1	28562602 - 28573417	+	515.24	481.02	412.05	1234.11	1263.46	1309.06	1101.61	1142.86	1146.59	1399.66	1160.52	1137.07	1638.32	1554.71	1834.79	1547.54	1306.5	1357.14	1522.88	1845.9	1473.25	1397.93	1401.56	1239.21	1060.28	944.74	972.75	1283.58	1151.57	1114.67	1299.3	682.91	952.65	871.04	7.83458	1.65142	-3.13608	7.09242	-1.2107
TC03001854.hg.1	ATR	ataxia telangiectasia and Rad3 related	NM_001184	NM_001184	RefSeq	Homo sapiens ataxia telangiectasia and Rad3 related (ATR), mRNA.	Coding	chr3	142168077 - 142297668	-	222.6	223.51	191.13	350.49	273.09	367.55	304.87	234.06	273.63	184.38	235.05	179.96	203.87	223.13	212.86	244.58	151.68	178.61	226.39	204.25	254.42	219.09	246.4	210.42	180.35	51.02	44.16	79.36	105.71	113.25	101.66	47.74	76.82	36.68	-7.41058	3.56527	3.93655	-7.44289	3.23843
TC02000167.hg.1	ATRAID	all-trans retinoic acid-induced differentiation factor	NM_001170795	NM_001170795	RefSeq	Homo sapiens all-trans retinoic acid-induced differentiation factor (ATRAID), transcript variant 3, mRNA.	Coding	chr2	27434895 - 27440046	+	1115.95	1071.25	914.48	1310.55	1173.29	1195.43	1121.36	1210.54	1232.19	1293.23	1062.75	1197.09	1368.87	1150.3	1140.83	1184.16	1110.14	1087.28	1272.02	1075.13	1169.02	1045.16	1409.31	1224.15	1106.41	464.55	431.78	501.95	690.42	642.8	732.28	494.4	556.44	476.14	-6.69155	2.84868	8.18448	-6.19004	1.62012
TC20000038.hg.1	ATRN	attractin	NM_001207047	NM_001207047	RefSeq	Homo sapiens attractin (ATRN), transcript variant 4, mRNA.	Coding	chr20	3451665 - 3631769	+	275.39	334.49	289.23	446.35	440.46	412.89	420.08	367.89	396.38	450.45	407.06	382.18	509.93	448.55	545.21	445.45	457.45	429.22	436.2	427.76	452.47	435.72	401.58	370.93	319.66	162.56	136.82	185.43	191.32	173.21	213.25	160.04	184.12	155.89	-0.0145048	-0.116632	8.2715	-3.93058	0.0567308
TC06001293.hg.1	ATXN1	ataxin 1	NM_001128164	NM_001128164	RefSeq	Homo sapiens ataxin 1 (ATXN1), transcript variant 2, mRNA.	Coding	chr6	16299343 - 16761722	-	478.25	532.41	335.62	73.75	61.19	64.95	67.67	74.89	54.88	43.23	51.29	51.33	44.53	53.09	59.39	52.95	54.67	55.24	54.51	49.81	51.34	56.04	61.62	58.92	67.53	56.03	59.8	60.81	49.31	45.39	42.61	51.24	58.74	68.28	13.2091	8.74259	-6.2018	12.2578	8.29567
TC22000385.hg.1	ATXN10	ataxin 10	NM_001167621	NM_001167621	RefSeq	Homo sapiens ataxin 10 (ATXN10), transcript variant 2, mRNA.	Coding	chr22	46067678 - 46241187	+	538.4	575.83	490.18	671.51	737.32	706.91	716.01	606.72	719.37	662.51	627.91	554.84	617.66	600.24	625.71	580.57	564.77	598.78	607.57	615.73	689.77	554.69	592.45	608.22	581.37	324.6	251.95	347.47	416.75	365.15	415.8	253.47	247.23	153.12	-6.44963	-0.995693	3.73332	-6.138	1.05482
TC07001736.hg.1	ATXN7L1	ataxin 7-like 1	NM_020725	NM_020725	RefSeq	Homo sapiens ataxin 7-like 1 (ATXN7L1), transcript variant 1, mRNA.	Coding	chr7	105245221 - 105517050	-	211.16	224.55	196.91	238.16	208.56	225.66	226.05	209.38	197.56	275.36	207.24	236.64	238.65	171.15	209.44	217.81	226.52	213.06	184.67	181.44	217.22	239.65	240.05	233.92	221.86	90.57	111.07	114.93	121.24	125.43	120.67	89.95	126.4	88.82	-7.51654	1.4664	3.26438	-6.54463	0.733529
TC09001324.hg.1	AUH	AU RNA binding protein/enoyl-CoA hydratase	NM_001698	NM_001698	RefSeq	Homo sapiens AU RNA binding protein/enoyl-CoA hydratase (AUH), nuclear gene encoding mitochondrial protein, mRNA.	Coding	chr9	93976097 - 94124206	-	371.65	392.63	280.02	302.7	296.41	255.22	314.87	241.89	293.88	265.68	231.17	259.55	230.34	252.91	309.8	242.62	218.94	220.93	224.39	230.28	284.34	206.95	254.13	254.95	230.2	400.72	519.03	569.61	277.46	299.79	218.41	383.53	461.41	384.08	-1.03102	-4.65158	4.67365	-3.11098	-6.55601
TC01002381.hg.1	AUNIP	aurora kinase A and ninein interacting protein	NM_024037	NM_024037	RefSeq	Homo sapiens aurora kinase A and ninein interacting protein (AUNIP), mRNA.	Coding	chr1	26158414 - 26185903	-	63.3	55.36	62.77	325.23	363.13	355.94	337	280.53	348.61	399.66	288.93	286.68	565.57	453.63	622.01	303.05	313.46	250.55	316.05	362.54	400.6	260.58	348.37	281.35	264.3	120.96	135.19	200.01	268.93	227.19	306.28	106.14	161.84	87.17	11.7783	1.12278	0.777646	10.1655	-2.13331
TC20000968.hg.1	AURKA	aurora kinase A	NM_198433	NM_198433	RefSeq	Homo sapiens aurora kinase A (AURKA), transcript variant 1, mRNA.	Coding	chr20	54944445 - 54967393	-	159.11	138.37	206.67	1066.38	1018.28	1145.77	925.64	1022.98	924.38	984.01	1011.11	1071.35	1114.24	1251.58	1130.18	1081.52	812.6	888.59	1002.87	984.02	997.53	954.79	1128.62	998.13	893.97	1040.28	951.63	840.1	1673.71	1875.25	1886.7	641.61	625.65	471.45	11.0533	7.73142	-7.58432	12.2781	4.17661
TC17001109.hg.1	AURKB	aurora kinase B	NM_004217	NM_004217	RefSeq	Homo sapiens aurora kinase B (AURKB), transcript variant 1, mRNA.	Coding	chr17	8108049 - 8113936	-	139.27	105.53	173.36	1067.85	1122.14	1061.07	994.65	1134.26	1033.5	925.4	918.96	1013.22	1065.3	1120.95	1062.73	1131.64	910.03	918.53	997.47	994.67	1093.82	874.07	964.55	892.9	917.96	587.58	443.24	448.51	1150.03	1110.78	1416.51	516.95	442.45	393.32	11.8265	3.66625	3.51556	11.9271	3.44007
TC07000424.hg.1	AUTS2	autism susceptibility candidate 2	NM_001127231	NM_001127231	RefSeq	Homo sapiens autism susceptibility candidate 2 (AUTS2), transcript variant 2, mRNA.	Coding	chr7	69063905 - 70258054	+	192.22	205.29	185.63	80.38	82.4	83.56	77.99	83.9	74.51	63.88	66.51	70.59	60.33	67.98	64.49	75.93	89.43	75.72	72.36	65.07	73.45	68.93	66.82	64.95	79.33	90.94	93.38	84.65	72.03	71.19	76.68	84.93	84.15	105.39	7.08471	3.49323	-5.31858	9.71566	2.14489
TC15001189.hg.1	AVEN	apoptosis, caspase activation inhibitor	NM_020371	NM_020371	RefSeq	Homo sapiens apoptosis, caspase activation inhibitor (AVEN), mRNA.	Coding	chr15	34158427 - 34331377	-	204.04	216.98	168.53	306.68	343.32	351.46	349.37	262.75	302.4	255.48	239.03	187.94	214.22	200.65	197.59	257.85	205.78	271.17	259.18	260.62	316.7	237.48	292.42	230.77	239.54	94.48	87.17	96.67	117.87	95.93	96.23	76.89	106.49	68.81	-4.55145	2.07388	7.88841	-3.94271	1.06716
TC10001569.hg.1	AVPI1	arginine vasopressin-induced 1	NM_021732	NM_021732	RefSeq	Homo sapiens arginine vasopressin-induced 1 (AVPI1), mRNA.	Coding	chr10	99437181 - 99447080	-	171.04	141.1	176.99	296.08	267.7	323.99	233.83	274.34	257.71	564.23	665.48	550.14	368.74	396.73	318.46	364.03	298.49	459.66	586.55	457.09	290.16	637.51	502.28	546.9	558.19	172.87	208.98	205.86	198.99	191.68	177.31	225.14	246.16	239.12	2.16456	-6.15755	0.202197	2.5059	-2.96293
TC19000576.hg.1	AXL	AXL receptor tyrosine kinase	NM_001699	NM_001699	RefSeq	Homo sapiens AXL receptor tyrosine kinase (AXL), transcript variant 2, mRNA.	Coding	chr19	41725108 - 41767671	+	110.09	133.37	159.29	162.97	192.12	278.84	197.5	202.66	339.54	644.74	1048.13	886.54	186.07	268.1	201.65	259.68	717.84	766.29	267.26	270.21	287.07	687.16	309.79	343.73	558.25	160.77	180.6	144.96	126.26	140.27	145.44	245.76	280.99	227.53	-2.15532	-6.31945	-3.50177	0.679179	-0.529419
TC08001501.hg.1	AZIN1	antizyme inhibitor 1	NM_015878	NM_015878	RefSeq	Homo sapiens antizyme inhibitor 1 (AZIN1), transcript variant 1, mRNA.	Coding	chr8	103838536 - 103906092	-	1056.7	1034.21	667.22	1159.99	1058.36	1246.22	1112.21	1026.68	1056.52	1024.92	888.15	994.39	1189.79	1122.08	1178.94	1037.1	864.51	801.37	1060.46	1027.29	1104.19	1041.84	1194.46	1032.95	973.02	834.65	721.71	993.82	1290.21	1179.25	1263.11	535.67	648.79	434.59	-7.4833	-7.54206	-6.75138	-6.30354	-3.38834
TC15000342.hg.1	B2M	beta-2-microglobulin	NM_004048	NM_004048	RefSeq	Homo sapiens beta-2-microglobulin (B2M), mRNA.	Coding	chr15	45003675 - 45011075	+	3424.53	3053.82	3051.79	1176.19	703.23	1154.35	757.07	985.28	645.49	739.74	764.83	957.1	662.28	744.47	686.4	918.15	682.86	825.01	870.76	859.01	629.01	981.85	1133.82	945.96	891.28	832.53	698.23	842.3	875.45	803.39	713.12	811.03	814.14	594.56	10.5713	7.89611	-7.40558	6.58527	7.10066
TC01003994.hg.1	B3GALNT2	beta-1,3-N-acetylgalactosaminyltransferase 2	NM_152490	NM_152490	RefSeq	Homo sapiens beta-1,3-N-acetylgalactosaminyltransferase 2 (B3GALNT2), transcript variant 1, mRNA.	Coding	chr1	235610533 - 235667781	-	156.24	168.19	119.46	437.55	375.74	476.82	355.02	348.17	353.55	276.41	359.31	328.29	341.48	318.72	345.13	334.69	240.68	272.6	401.87	309.31	338.84	343.73	327.77	294.45	296.74	128.43	147.56	258.41	212.45	181.25	165.22	129.26	154.99	119.18	0.899642	-7.29297	-2.96933	4.6761	-7.25954
TC01000031.hg.1	B3GALT6	UDP-Gal:betaGal beta 1,3-galactosyltransferase polypeptide 6	NM_080605	NM_080605	RefSeq	Homo sapiens UDP-Gal:betaGal beta 1,3-galactosyltransferase polypeptide 6 (B3GALT6), mRNA.	Coding	chr1	1167629 - 1170421	+	222.63	200.87	174.64	390.08	453.67	361.4	376.19	413.09	374.04	255.22	277.52	274.89	219.14	236.27	240.95	266.61	217.87	302.62	374.35	312.86	302.61	283.97	338.03	257.57	296.96	138.75	137.55	151.18	105.82	118.41	100.49	150.71	157.12	116.95	-3.6283	-3.56041	1.37733	-0.855568	-4.20326
TC01003420.hg.1	B4GALT3	UDP-Gal:betaGlcNAc beta 1,4- galactosyltransferase, polypeptide 3	NM_001199873	NM_001199873	RefSeq	Homo sapiens UDP-Gal:betaGlcNAc beta 1,4- galactosyltransferase, polypeptide 3 (B4GALT3), transcript variant 1, mRNA.	Coding	chr1	161141100 - 161147758	-	258.36	243.51	307.31	335.05	367.09	327.67	345.99	340.96	369.58	394.96	325.55	345.66	403.89	290.17	341.82	322.14	360.68	331.79	349.72	335.8	360.52	319.55	332.61	287.35	293.01	1630.46	1527.24	1556.07	752.54	808.1	511.45	1694.93	1541.36	1595.47	-3.88002	9.99693	14.6316	-5.54692	10.0519
TC20000928.hg.1	B4GALT5	UDP-Gal:betaGlcNAc beta 1,4- galactosyltransferase, polypeptide 5	NM_004776	NM_004776	RefSeq	Homo sapiens UDP-Gal:betaGlcNAc beta 1,4- galactosyltransferase, polypeptide 5 (B4GALT5), mRNA.	Coding	chr20	48249482 - 48330421	-	523.33	521.13	336.64	1255.19	1293.8	1301.45	1372.67	1360.32	1587.98	1585.03	1678.22	1790.75	1593.58	1606.92	1488.49	1333.48	1365.66	1677.86	1689.31	1882.48	1546.47	1498.66	1441.9	1376.75	1424.07	3185.14	2531.65	2510.45	3096.75	3441.97	3643.02	3933.61	3629.01	2745.59	5.89633	6.8771	0.0857133	7.27574	7.67154
TC18000440.hg.1	B4GALT6	UDP-Gal:betaGlcNAc beta 1,4- galactosyltransferase, polypeptide 6	NM_004775	NM_004775	RefSeq	Homo sapiens UDP-Gal:betaGlcNAc beta 1,4- galactosyltransferase, polypeptide 6 (B4GALT6), mRNA.	Coding	chr18	29202209 - 29264686	-	736.82	719.09	395.85	516.92	470.64	460.74	478.26	376.02	391.35	178.57	197.97	165.59	207.31	225.54	236.94	266.45	217.58	201.19	260.82	209.66	291.67	188.59	287.58	205.52	205.57	53.12	43.8	35.66	44.23	38.27	34.92	32.57	45.78	40.47	1.86158	8.02759	9.78963	0.90723	9.04905
TC08000643.hg.1	BAALC	brain and acute leukemia, cytoplasmic	NM_001024372	NM_001024372	RefSeq	Homo sapiens brain and acute leukemia, cytoplasmic (BAALC), transcript variant 2, mRNA.	Coding	chr8	104152921 - 104242533	+	302.6	307.08	156.29	38.69	39.03	36.43	37.34	43.97	40.11	36.77	40.65	40.78	37.91	42.01	40.29	39.87	42.37	42.68	39.37	44.56	37.01	40.16	36.19	42.39	43.72	54.5	57.15	51.58	47.17	47.28	48.15	53.99	53.9	65.42	8.02645	3.37837	-1.67574	8.3152	3.12541
TC19002626.hg.1	BABAM1	BRISC and BRCA1 A complex member 1	NM_001033549	NM_001033549	RefSeq	Homo sapiens BRISC and BRCA1 A complex member 1 (BABAM1), transcript variant 1, mRNA.	Coding	chr19	17378232 - 17390162	+	489.69	490.26	459.34	698.26	710.6	691.41	646.7	745.97	717.25	767.31	664.2	757.78	983.06	887.2	859.33	828.46	749.22	801.9	969.39	1070.78	821.97	852.3	820.89	784.73	745.75	1237.6	1104.43	890.67	1267.22	1173.43	1038.91	970.69	1017.49	976.26	1.6657	2.13255	-5.85581	4.00971	2.82533
TC06001946.hg.1	BACH2	BTB and CNC homology 1, basic leucine zipper transcription factor 2	NM_001170794	NM_001170794	RefSeq	Homo sapiens BTB and CNC homology 1, basic leucine zipper transcription factor 2 (BACH2), transcript variant 2, mRNA.	Coding	chr6	90636247 - 91006627	-	281.44	268.96	713.08	60.04	62.19	59.21	62.24	68.83	62.32	55.48	62.64	62.06	63.11	64.73	58.52	62.34	71.23	66.06	66.71	61.59	65.89	63.22	58.83	60.42	68.57	91.19	94.33	79.72	74.1	74.89	73.38	79.12	83.93	97.17	4.94245	0.652885	-1.52928	5.27976	1.03414
TC09001009.hg.1	BAG1	BCL2-associated athanogene	NM_001172415	NM_001172415	RefSeq	Homo sapiens BCL2-associated athanogene (BAG1), transcript variant 1, mRNA.	Coding	chr9	33247818 - 33264761	-	207.22	184.17	192.45	286.8	240.71	242.05	230.67	200.85	223.71	175.73	253.11	188.92	190.58	221.53	193.4	226.9	179.48	210.32	237.82	250.04	244.31	221.85	225.89	216.56	214.06	540.01	612.71	779.42	348.16	377.13	219.94	397.86	539.03	537.08	-6.63892	5.0464	5.75913	-5.2988	3.00376
TC06000684.hg.1	BAG2	BCL2-associated athanogene 2	NM_004282	NM_004282	RefSeq	Homo sapiens BCL2-associated athanogene 2 (BAG2), mRNA.	Coding	chr6	57037104 - 57050012	+	151.53	145.54	104.13	718.69	629.72	750.6	561.16	621.55	640.33	471.11	602	528.45	520.88	654.81	549.88	726.89	439.85	541.71	621.15	473.52	623.87	717.21	770.76	691.98	546.44	418.37	438.5	512.79	187.8	274.2	147.38	326.21	344.99	261.69	6.71456	4.6759	-6.21807	10.0863	1.13657
TC10000868.hg.1	BAG3	BCL2-associated athanogene 3	NM_004281	NM_004281	RefSeq	Homo sapiens BCL2-associated athanogene 3 (BAG3), mRNA.	Coding	chr10	121410882 - 121437331	+	209.76	220.18	208.2	209.98	256.48	203.01	306	258.55	316.06	301.01	423.26	292.99	279.98	339.07	259.25	321.8	286.44	371.83	278.78	349.95	394.12	368.57	324.12	312.2	308.34	467.56	457.69	321.89	313.1	323.53	322.58	428.9	495.49	530.4	-0.934907	-0.217864	-5.14314	1.24934	3.20236
TC11000650.hg.1	BANF1	barrier to autointegration factor 1	NM_001143985	NM_001143985	RefSeq	Homo sapiens barrier to autointegration factor 1 (BANF1), transcript variant 2, mRNA.	Coding	chr11	65769550 - 65771620	+	489.2	554.93	438.31	1132.35	1096.07	990.09	1014.53	1067.12	1093.62	1042.82	1038.43	943.06	1127.83	1109.84	954.03	1143.94	884.32	1055.92	1069.57	1044.93	1145.03	1083.47	1052.37	1117.25	1081.31	693.37	640.74	426.61	758.26	681.82	953.54	621.83	536.37	598.55	4.43843	-7.0055	-0.279615	7.24307	-6.23633
TC04000524.hg.1	BANK1	B-cell scaffold protein with ankyrin repeats 1	NM_001083907	NM_001083907	RefSeq	Homo sapiens B-cell scaffold protein with ankyrin repeats 1 (BANK1), transcript variant 2, mRNA.	Coding	chr4	102332443 - 102995969	+	177.45	235.28	412.08	29.41	30.15	32.01	32.3	30.59	27.27	21.99	22.51	26.2	19.77	21.52	23.27	24.09	23.86	24.19	25.75	23.07	21.37	25.29	26.82	26.57	28.89	23.11	24.09	24.5	23.87	21.71	23.1	24.42	23.02	24.2	10.2246	6.76049	-7.567	9.67071	7.18666
TC03001453.hg.1	BAP1	BRCA1 associated protein-1 (ubiquitin carboxy-terminal hydrolase)	NM_004656	NM_004656	RefSeq	Homo sapiens BRCA1 associated protein-1 (ubiquitin carboxy-terminal hydrolase) (BAP1), mRNA.	Coding	chr3	52435025 - 52444366	-	615.99	594.52	609.46	782.8	946.97	793.44	772.3	806.24	835.84	860.07	848.2	780.44	1040.74	992.44	1037.11	956.66	995.38	981.41	1135.54	1257.71	1107.79	903.51	959.09	891.52	842.5	1181.96	927.05	987.34	1266.58	1330.66	1265.71	951.95	902.94	958.67	2.00604	-0.454969	-7.51832	0.784653	-1.21744
TC14001030.hg.1	BAZ1A	bromodomain adjacent to zinc finger domain, 1A	NM_182648	NM_182648	RefSeq	Homo sapiens bromodomain adjacent to zinc finger domain, 1A (BAZ1A), transcript variant 2, mRNA.	Coding	chr14	35221937 - 35344853	-	697.77	753.74	671.53	1612.69	1552.05	1674.29	1702.04	1277.79	1526.65	1215.66	1322.85	1014.3	1482.43	1503.12	1258.71	1498.92	1122.7	1246.57	1523.96	1459.52	1547.13	1414.53	1670.22	1433.06	1246.77	677.16	673.79	708.04	1004.95	1087.3	1156	549.21	677.53	453.14	2.72348	-7.59086	3.57343	5.11268	-5.63645
TC07001499.hg.1	BAZ1B	bromodomain adjacent to zinc finger domain, 1B	NM_032408	NM_032408	RefSeq	Homo sapiens bromodomain adjacent to zinc finger domain, 1B (BAZ1B), mRNA.	Coding	chr7	72854728 - 72936615	-	389.94	425.71	322.21	1002.47	859.68	993.24	908	864.32	830.91	683.17	816.46	655.66	894.12	869.26	832.03	920.6	686.24	732.48	887.44	940.74	973.71	841.05	823.13	712.72	692.1	463.85	463.5	546.44	705.07	647.51	669.29	335.31	517.68	282.87	3.24225	-5.08729	0.339875	3.45084	-7.53176
TC12001608.hg.1	BAZ2A	bromodomain adjacent to zinc finger domain, 2A	NM_013449	NM_013449	RefSeq	Homo sapiens bromodomain adjacent to zinc finger domain, 2A (BAZ2A), mRNA.	Coding	chr12	56989380 - 57030163	-	1458.27	1276.08	1399.28	689.24	724.14	682.34	758.89	663.27	719.2	752.97	757.84	599.91	742.1	522.5	641.55	785.58	778.36	769.68	780.44	830.78	857.61	850.19	688.35	663.97	667.76	1958.07	1825.15	1791.09	1391.81	1449.55	1389.26	1908.84	1844.48	1922.54	3.83805	-3.61185	9.36562	2.73844	-3.43948
TC04000629.hg.1	BBS12	Bardet-Biedl syndrome 12	NM_152618	NM_152618	RefSeq	Homo sapiens Bardet-Biedl syndrome 12 (BBS12), transcript variant 2, mRNA.	Coding	chr4	123653857 - 123666098	+	32.08	33.72	37.19	53.42	56.62	53.37	50.96	60.11	48.17	71.38	56.14	68.95	78.96	61.42	72.59	66.41	48.56	55.21	55.36	52.96	57.43	62.39	63.15	52.77	51.71	141.36	151.13	158.79	149.88	148.79	86.39	121.29	111.15	119.87	0.406287	8.92387	7.73507	2.2501	7.21191
TC16001134.hg.1	BBS2	Bardet-Biedl syndrome 2	NM_031885	NM_031885	RefSeq	Homo sapiens Bardet-Biedl syndrome 2 (BBS2), mRNA.	Coding	chr16	56518259 - 56554008	-	232.35	281.23	236.92	190.22	257.08	205.32	227.88	151.42	127.36	365.73	211.92	295.31	284.26	228.03	273.7	212.57	213.5	209.76	224.56	212.77	243.05	218.01	267.29	183.6	168.31	62.77	48.73	65.27	79.87	73.76	82.25	69.36	77.98	55.95	-5.61054	6.95305	10.5689	-6.50888	5.95711
TC15000662.hg.1	BBS4	Bardet-Biedl syndrome 4	NM_001252678	NM_001252678	RefSeq	Homo sapiens Bardet-Biedl syndrome 4 (BBS4), transcript variant 2, mRNA.	Coding	chr15	72978520 - 73030817	+	143.54	130.19	79.27	244.22	223.59	281.97	205.24	230.67	192.31	303.79	212.02	259.55	321.65	269.71	304.09	236.14	159.5	158.81	213.26	224.86	215.6	231.99	332.25	265.39	215.4	110.05	108.57	131.9	187.73	195.22	189.68	113.31	123.94	102.81	-2.92296	-7.64564	-1.23011	0.0959182	-7.54798
TC04001517.hg.1	BBS7	Bardet-Biedl syndrome 7	NM_018190	NM_018190	RefSeq	Homo sapiens Bardet-Biedl syndrome 7 (BBS7), transcript variant 2, mRNA.	Coding	chr4	122745484 - 122791652	-	182.82	182.41	113.35	269.12	228.92	233.76	253.11	170.05	272.79	245.6	216.72	281.62	293.79	288.53	331.5	263.56	198.65	218.06	194.41	261.23	276.67	264.53	330.57	268.55	222.2	357.78	562.75	411.46	459.23	499.76	397.07	574.24	961.62	652.99	-4.22045	0.717633	0.27016	-1.43262	3.85266
TC07000216.hg.1	BBS9	Bardet-Biedl syndrome 9	NM_014451	NM_014451	RefSeq	Homo sapiens Bardet-Biedl syndrome 9 (BBS9), transcript variant 1, mRNA.	Coding	chr7	33168856 - 33645680	+	283.81	295.21	184.99	64.2	62.6	63.11	62.63	58.23	57.09	76.74	60.77	88.55	84.88	65.57	95.1	69.54	72.34	53.83	67.79	66.04	64.84	65.77	87.21	70.17	65.55	49.19	35.12	51.67	31.65	38.26	37.58	47.24	54.04	39.68	7.10439	5.56596	-2.82054	6.71751	6.22498
TC19000630.hg.1	BCAM	basal cell adhesion molecule (Lutheran blood group)	NM_001013257	NM_001013257	RefSeq	Homo sapiens basal cell adhesion molecule (Lutheran blood group) (BCAM), transcript variant 2, mRNA.	Coding	chr19	45312338 - 45324678	+	141.91	137.57	181.66	122.68	137.23	116.96	116.89	161.55	134.56	133.37	142.69	126.81	131.01	159.93	127.2	136.46	142.93	158.28	150.58	167.87	130.61	131.81	127.39	134.06	157.81	475.64	415.31	416.26	605.52	823.82	714.94	221.25	200.48	284.72	-7.59641	4.45498	9.32195	-6.60458	-3.53263
TC01006365.hg.1	BCAS2	breast carcinoma amplified sequence 2	NM_005872	NM_005872	RefSeq	Homo sapiens breast carcinoma amplified sequence 2 (BCAS2), mRNA.	Coding	chr1	115110178 - 115124265	-	941.95	828.75	473.3	1217.72	981.3	1107.17	1006.46	1058.89	894.71	1028.72	936.74	816.34	1125.43	1036.16	881.22	1235.38	809.42	973.3	1049.8	959.92	942.05	1162.63	1142.68	1058.29	834.03	396.85	379.64	450.83	649.17	736.49	637.61	274.92	332.82	215.94	-5.45546	-3.6243	4.81532	-4.99585	-0.476341
TC17000740.hg.1	BCAS3	breast carcinoma amplified sequence 3	NM_001099432	NM_001099432	RefSeq	Homo sapiens breast carcinoma amplified sequence 3 (BCAS3), transcript variant 1, mRNA.	Coding	chr17	58755172 - 59470199	+	796.32	843.56	612.35	286.62	263.2	269.74	239.34	226.96	233.35	364.71	262.39	346.86	369.94	256.33	342.18	288.58	312.18	232.28	209.76	266.11	290.68	240.46	309.79	249.74	232.9	882.49	806.08	830.78	739.99	767.14	604.25	773.51	786.02	893.29	5.23874	-7.00349	7.5106	6.48941	-7.20299
TC12001309.hg.1	BCAT1	branched chain amino-acid transaminase 1, cytosolic	NM_001178091	NM_001178091	RefSeq	Homo sapiens branched chain amino-acid transaminase 1, cytosolic (BCAT1), transcript variant 2, mRNA.	Coding	chr12	24962958 - 25102393	-	452.19	531.93	266.65	820.1	789.48	897.84	779.71	1029.55	608.01	812.19	836.49	984.28	884.31	1012.11	1135.14	878.16	813.49	1150.44	957.38	1034.04	796.04	1393.85	936.63	1053.02	1037.93	138.99	136.11	191.53	177.25	167.01	186.18	296.1	464.73	319.03	0.891313	-0.582828	10.7208	0.815265	-7.30593
TC19001697.hg.1	BCAT2	branched chain amino-acid transaminase 2, mitochondrial	NM_001164773	NM_001164773	RefSeq	Homo sapiens branched chain amino-acid transaminase 2, mitochondrial (BCAT2), transcript variant b, mRNA.	Coding	chr19	49298319 - 49314320	-	172.24	184.85	228.14	271.37	285.34	288.81	284.21	368.19	296.86	300.56	297.46	356.15	342.77	344.15	314.05	343.49	281.97	282.99	392.61	358.62	303.92	291.41	409.82	330.5	345.15	231.94	224.63	205.92	175.4	175.59	202.26	232.19	236.07	307.94	-0.403339	-6.84828	-1.57569	0.548591	-5.22561
TC10000915.hg.1	BCCIP	BRCA2 and CDKN1A interacting protein	NM_016567	NM_016567	RefSeq	Homo sapiens BRCA2 and CDKN1A interacting protein (BCCIP), transcript variant A, mRNA.	Coding	chr10	127512104 - 127542264	+	238.17	238.24	148.36	789.82	603.24	709.51	642.68	575.65	608.93	483.49	623.34	486.08	527.89	602.7	558.75	707.47	471.47	564.69	630.72	603.03	617.49	614.98	657.59	602.61	489.4	184.17	250.21	248.39	247.12	236.16	215.17	163.37	292.07	127.63	3.9432	-7.40612	4.44056	4.96513	-7.40849
TC06000762.hg.1	BCKDHB	branched chain keto acid dehydrogenase E1, beta polypeptide	NM_000056	NM_000056	RefSeq	Homo sapiens branched chain keto acid dehydrogenase E1, beta polypeptide (BCKDHB), nuclear gene encoding mitochondrial protein, transcript variant 2, mRNA.	Coding	chr6	80816344 - 81055987	+	349.69	342.98	240.35	559.75	437.92	515.82	422.52	407.29	421.8	580.53	402.85	495.79	489.68	420.08	504.01	448.04	432.56	335.34	383.3	317.38	405.86	370.74	475.71	402.56	390.74	69.1	64.95	86.59	102.81	133.58	151.86	93.37	111.2	76.31	-5.96507	5.41891	9.94104	-4.14774	3.5341
TC02001885.hg.1	BCL11A	B-cell CLL/lymphoma 11A (zinc finger protein)	NM_018014	NM_018014	RefSeq	Homo sapiens B-cell CLL/lymphoma 11A (zinc finger protein) (BCL11A), transcript variant 2, mRNA.	Coding	chr2	60678302 - 60780768	-	444.58	518.11	518.61	418.67	428.21	328.18	336.55	317.11	320.14	334.99	232.71	227.89	588.55	446.44	645.76	469.01	448.75	378.83	416.33	484.23	487.49	382.51	379.18	382.34	302.21	656.56	566.67	469.05	940.39	781.79	907.04	638.43	680.6	586.29	-6.56674	-6.98669	-4.53596	-4.78423	-4.8847
TC18000554.hg.1	BCL2	B-cell CLL/lymphoma 2	NM_000633	NM_000633	RefSeq	Homo sapiens B-cell CLL/lymphoma 2 (BCL2), nuclear gene encoding mitochondrial protein, transcript variant alpha, mRNA.	Coding	chr18	60790579 - 60987361	-	484.72	434.47	544.31	329.24	211.42	298.89	244.74	291.6	125.92	101.73	88.85	75.56	87.99	86.24	103.06	127.66	92.45	83.6	132.92	112.25	104.5	80.1	139.97	114.51	128.8	53.95	48.23	50.42	40.72	47.04	45.67	37.06	47.95	58.19	8.3114	12.1194	1.84357	7.94241	10.2147
TC20000756.hg.1	BCL2L1	BCL2-like 1	NM_138578	NM_138578	RefSeq	Homo sapiens BCL2-like 1 (BCL2L1), nuclear gene encoding mitochondrial protein, transcript variant 1, mRNA.	Coding	chr20	30252255 - 30311792	-	240.38	223.99	253.95	413.58	443.13	428.88	483.87	520.37	486.38	414.8	414.59	452.78	463.29	472.69	443.2	466.88	374.73	403.8	535.78	515.72	437.9	511.57	435.6	381.17	411.89	1747.09	1664.97	1809.79	1555.95	1427.33	1198.61	1389.5	1352.03	1496.89	1.88043	11.7869	9.08583	3.22648	10.6528
TC02000696.hg.1	BCL2L11	BCL2-like 11 (apoptosis facilitator)	ENST00000452033	ENST00000452033	ENSEMBL	[retired] cdna:known chromosome:GRCh37:2:111907526:111911928:1 gene:ENSG00000153094 gene_biotype:protein_coding transcript_biotype:protein_coding	Coding	chr2	111907526 - 111911928	+	157.91	132.88	206.77	385.01	303.65	412.01	339.24	241.58	349.53	231.67	503.75	366.61	367.75	414.03	500.53	469.34	329.27	285.01	332.24	287.55	389.73	324.18	248.13	284.46	428.57	663.11	868.32	1526.69	1393.74	1053.25	1177.74	635.96	1201.22	789.34	0.0442894	3.34283	0.528967	-0.379703	4.42621
TC02000695.hg.1	BCL2L11	BCL2-like 11 (apoptosis facilitator)	NM_207002	NM_207002	RefSeq	Homo sapiens BCL2-like 11 (apoptosis facilitator) (BCL2L11), transcript variant 9, mRNA.	Coding	chr2	111876955 - 111926022	+	273.01	258.08	365.23	683.79	653.13	664.09	660.88	573.56	709.1	652.29	798.6	725.24	737.24	726.07	736.7	710.12	649.39	600.48	618.93	716.37	712.35	680.94	623.85	629.76	789.32	1198.5	1357.23	1415.1	1522.57	1381.75	1327.15	1271.15	1630.9	1464.49	4.16753	6.92631	5.22137	4.76701	7.22939
TC03002096.hg.1	BCL6	B-cell CLL/lymphoma 6	NM_001130845	NM_001130845	RefSeq	Homo sapiens B-cell CLL/lymphoma 6 (BCL6), transcript variant 2, mRNA.	Coding	chr3	187439165 - 187463515	-	172.67	145.65	172.29	34.71	32.69	31.87	33.32	37.01	37.18	46.01	39.37	39.58	45.83	39.8	44.77	41.68	40.72	45.43	35.58	43.45	37.95	42.58	42.01	39.06	42.52	692.63	801.73	819.77	464.32	435.16	265.77	709.87	805.45	1175.51	11.0853	8.68837	17.812	12.9155	6.6669
TC01001113.hg.1	BCL9	B-cell CLL/lymphoma 9	NM_004326	NM_004326	RefSeq	Homo sapiens B-cell CLL/lymphoma 9 (BCL9), mRNA.	Coding	chr1	147013182 - 147098017	+	365.89	304.29	239.74	241.45	277.37	251.22	283.77	260.43	278.35	247.37	239.87	186.14	215.77	166.03	175.91	230.09	223.07	215.5	254.97	229.87	288.98	213.49	303.96	263.54	243.62	82.99	73.75	60.98	75.46	63.4	81.86	93.91	100.37	107.7	-4.58457	5.27965	8.9944	-6.748	3.8162
TC0X000620.hg.1	BCORL1	BCL6 corepressor-like 1	NM_021946	NM_021946	RefSeq	Homo sapiens BCL6 corepressor-like 1 (BCORL1), mRNA.	Coding	chrX	129115083 - 129192058	+	206.14	219.8	207.35	243.8	255.27	231.79	252.98	252.15	256.16	274.52	257.7	226.89	193.24	167.09	174.97	225.56	235.63	237.52	246.18	236.57	269.22	228.03	248.51	213.94	230.16	159.56	168.19	151.28	119.37	115.67	135.57	178.05	176.39	184.76	-6.14501	-3.83938	1.89892	-6.18836	-6.08198
TC22000129.hg.1	BCR	breakpoint cluster region	NM_004327	NM_004327	RefSeq	Homo sapiens breakpoint cluster region (BCR), transcript variant 1, mRNA.	Coding	chr22	23521891 - 23660224	+	434.05	473.33	405.52	313.78	344.1	324.77	341.68	337.98	341.56	324.92	312.81	305.69	229.75	219.17	200.7	258.89	285.9	334.65	317.83	303.2	321.84	299.06	285.38	248.35	278.84	187.82	193.4	179.73	155.13	164.11	181.9	215.17	204.66	224.35	-1.14096	4.11705	1.52189	0.419328	2.25017
TC22000153.hg.1	BCRP3	breakpoint cluster region pseudogene 3	NR_024494	NR_024494	RefSeq	Homo sapiens breakpoint cluster region pseudogene 3 (BCRP3), non-coding RNA.	Coding	chr22	25028882 - 25049327	+	436.52	470.58	428.07	414.5	440.61	415.76	444.71	423.14	396.42	362.6	369.8	328.87	243.41	244.64	185.65	326.75	390.17	458.56	377.82	316.22	339.08	378.4	341.03	272.4	312.78	210.58	205.35	211.48	171.58	164.18	178.72	261.5	228.72	244.44	-5.82708	3.48615	1.39605	-2.55252	0.876844
TC02001308.hg.1	BCS1L	BC1 (ubiquinol-cytochrome c reductase) synthesis-like	NM_001079866	NM_001079866	RefSeq	Homo sapiens BC1 (ubiquinol-cytochrome c reductase) synthesis-like (BCS1L), nuclear gene encoding mitochondrial protein, transcript variant 2, mRNA.	Coding	chr2	219523487 - 219528166	+	178.43	172.12	162.52	435.51	508.05	508	432.37	493.49	468.59	378.97	392.52	374.95	495.67	498.9	449.03	426.59	345.19	388.13	537.88	496.52	454.34	381.9	498.66	446.54	350.53	90.97	94.83	89.52	116.34	123.79	134.96	106.05	126.22	95.96	4.62548	1.81631	9.53239	6.201	-1.99221
TC03002179.hg.1	BDH1	3-hydroxybutyrate dehydrogenase, type 1	NM_203315	NM_203315	RefSeq	Homo sapiens 3-hydroxybutyrate dehydrogenase, type 1 (BDH1), nuclear gene encoding mitochondrial protein, transcript variant 2, mRNA.	Coding	chr3	197236654 - 197300194	-	157.07	116.01	152.48	342.61	331.78	352.48	348.98	355.77	344.62	318.12	304.88	310.73	347.21	317.47	321.99	385.57	319.87	302.78	335.24	306.29	387.5	292.9	300.43	306.47	311.82	123.37	127.96	125.59	141.29	128.82	139.67	138.14	131.55	144.56	4.76673	-7.06306	8.37791	4.48672	-7.53421
TC04002947.hg.1	BDH2	3-hydroxybutyrate dehydrogenase, type 2	NM_020139	NM_020139	RefSeq	Homo sapiens 3-hydroxybutyrate dehydrogenase, type 2 (BDH2), mRNA.	Coding	chr4	103998782 - 104021040	-	173.73	171.04	119.37	125.22	124.17	126.93	117.77	120.52	108.19	121.86	98.72	112.59	87.01	78.24	95.04	101.46	89.58	87.07	96.87	76.32	97.18	89.09	162.21	130.56	101.71	43.96	38.07	43.43	57.89	60.73	59.7	44.19	39.53	39.02	-0.580052	5.18803	5.13374	-5.55667	5.52566
TC06001987.hg.1	BEND3	BEN domain containing 3	NM_001080450	NM_001080450	RefSeq	Homo sapiens BEN domain containing 3 (BEND3), mRNA.	Coding	chr6	107386385 - 107436473	-	49.77	64.69	52.38	154.31	135.35	127.23	117.05	107.13	131.19	81.06	110.03	76.3	82.15	98.15	77.03	124.39	73.21	102.89	139.8	115.45	140.24	103.82	96.37	106.07	89.28	47.56	52.24	62.3	54.27	63.77	48.16	52.37	51.44	61.71	-0.696887	-7.61976	-0.467833	1.14144	-7.54864
TC04001150.hg.1	BEND4	BEN domain containing 4	NM_001159547	NM_001159547	RefSeq	Homo sapiens BEN domain containing 4 (BEND4), transcript variant 2, mRNA.	Coding	chr4	42112870 - 42154895	-	164.17	171.8	171.54	118.98	120.73	105.61	123.59	159.27	129.35	81.13	85.26	92.86	78.08	89.93	77.11	104.88	95.2	93.34	105.8	94.67	99.8	89.69	95.6	109.72	107.25	109.26	114.33	101.45	89.54	93.98	90.04	104.75	93.7	127.66	3.3716	-0.880448	-6.4938	3.23232	-2.18049
TC11000544.hg.1	BEST1	bestrophin 1	NM_001139443	NM_001139443	RefSeq	Homo sapiens bestrophin 1 (BEST1), transcript variant 2, mRNA.	Coding	chr11	61717293 - 61732987	+	82.2	79.96	104	68.84	67.69	68.03	70.96	80.16	79.83	72.88	78.65	73.03	71.33	76.09	73.7	73.17	80.69	82.38	76.73	78.06	71.52	75.5	77.14	73.92	84.87	144.8	173.95	125.58	141.08	119.65	115.29	161.22	188.54	179.84	-6.49933	-2.11383	3.26826	-5.99807	0.941733
TC0X001233.hg.1	BEX1	brain expressed, X-linked 1	NM_018476	NM_018476	RefSeq	Homo sapiens brain expressed, X-linked 1 (BEX1), mRNA.	Coding	chrX	102317579 - 102319168	-	469.74	459.12	183.86	196.89	120.17	144.51	127.09	113.52	110.6	120.03	142.67	122.72	208.51	248.8	168.88	146.16	151.95	129.88	118.16	137.4	143.12	144.35	144.49	159.62	123.78	206.34	177.38	207.78	212.95	215.6	210.85	452.29	313.51	387.77	-0.857366	-5.14213	-1.028	-1.08272	-7.43026
TC0X001239.hg.1	BEX2	brain expressed X-linked 2	NM_032621	NM_032621	RefSeq	Homo sapiens brain expressed X-linked 2 (BEX2), transcript variant 3, mRNA.	Coding	chrX	102564274 - 102565974	-	179.3	173.07	146.04	65.31	68.79	61.97	68.05	68.18	68.43	70.64	74.04	73.31	71.21	80.88	75.7	63.84	68.66	82.99	79.02	71.51	63.57	64.54	69.56	73.06	79.16	94.8	96.29	102.83	87.98	81.72	88.01	125.68	113.56	138.78	5.22273	-0.329681	-2.33777	6.81395	-4.75615
TC0X000493.hg.1	BEX4	brain expressed, X-linked 4	NM_001080425	NM_001080425	RefSeq	Homo sapiens brain expressed, X-linked 4 (BEX4), transcript variant 2, mRNA.	Coding	chrX	102470020 - 102472174	+	265.12	268.13	214.83	232.39	178.91	154.63	167.63	171.39	182.88	185.24	164.46	212.4	146.17	143.76	184.72	138.55	137.37	182.48	136.02	134.9	150.06	167.79	191.64	160.35	135.67	102.83	103.72	94.63	82.61	61.16	73.82	148.53	146.94	128.63	0.418386	3.87689	-1.58147	-0.829781	-0.422138
TC16000176.hg.1	BFAR	bifunctional apoptosis regulator	NM_016561	NM_016561	RefSeq	Homo sapiens bifunctional apoptosis regulator (BFAR), mRNA.	Coding	chr16	14726668 - 14763093	+	501.12	520.86	406.74	1152.61	1027.69	1039.37	928.28	958.57	914.25	1096.33	881.55	958.87	1164.47	893.82	1100.73	862.95	768.36	738.57	876.24	780.15	926.73	879.75	1025.24	920.31	859.38	299.08	337.58	307.63	397.61	375.38	357.22	505.33	585.62	543.41	1.42293	-2.49323	8.62811	4.32998	-6.70005
TC03000015.hg.1	BHLHE40	basic helix-loop-helix family, member e40	NM_003670	NM_003670	RefSeq	Homo sapiens basic helix-loop-helix family, member e40 (BHLHE40), mRNA.	Coding	chr3	5020801 - 5027008	+	399.77	309.14	318.92	253	249.35	204.25	318.42	496.97	426.64	254.31	441.34	470.42	283.04	383.74	289.26	318.42	222.6	403.28	318.65	307.75	333.94	618.75	494.58	448.63	521.96	135.15	133.27	169.96	111.69	111.15	130.47	172.34	188.67	158.79	-7.27212	2.17718	0.96795	-4.65173	0.766291
TC22000476.hg.1	BID	BH3 interacting domain death agonist	NM_001196	NM_001196	RefSeq	Homo sapiens BH3 interacting domain death agonist (BID), transcript variant 2, mRNA.	Coding	chr22	18216906 - 18257431	-	266.59	292.59	214.13	529.16	501.33	454.99	449.13	459.2	442.81	326.07	335.56	319.56	389.64	349.18	331.84	377.16	273.11	380.59	409.4	342.72	355.06	352.7	442.97	407.39	371.98	120.63	117.3	106.75	111.81	112.62	110.71	134.16	133.66	135.18	-4.05468	2.11077	7.11478	-1.18798	0.417594
TC12001507.hg.1	BIN2	bridging integrator 2	NM_016293	NM_016293	RefSeq	Homo sapiens bridging integrator 2 (BIN2), mRNA.	Coding	chr12	51674822 - 51718452	-	1541.03	1828.42	1016.32	1011.8	719.22	1238.62	864.5	1081.37	876.98	788.7	719.5	959.27	477.34	418.46	526.34	501.61	423.76	510.01	516.53	363.89	566.6	726.06	973.95	733.96	728.16	75.48	72.44	89.98	126.77	79.02	102.5	82.95	103.21	68.17	3.98286	10.4016	11.0541	-1.17809	9.86882
TC11000957.hg.1	BIRC2	baculoviral IAP repeat containing 2	NM_001166	NM_001166	RefSeq	Homo sapiens baculoviral IAP repeat containing 2 (BIRC2), transcript variant 1, mRNA.	Coding	chr11	102217945 - 102249401	+	576.06	513.56	415.28	356.16	355.2	347.17	398.71	328.98	384.73	324.16	288.66	396.02	367.99	336.79	406.98	357.33	309.32	302.99	368.81	327.21	375.95	358.09	464.56	392.55	367.68	1469.54	1358.14	2214.84	866.93	1144.4	700.82	1467.39	1037.24	975.99	-1.57072	2.81453	8.90992	-4.55933	0.550996
TC11000956.hg.1	BIRC3	baculoviral IAP repeat containing 3	NM_001165	NM_001165	RefSeq	Homo sapiens baculoviral IAP repeat containing 3 (BIRC3), transcript variant 1, mRNA.	Coding	chr11	102188181 - 102210135	+	281.13	193.87	277.42	33.12	27.42	31.29	29.39	34	31.15	30.51	30.57	28.88	24.98	29.22	27.34	28.75	25.71	34.04	29.47	27.53	26.49	36.3	55.49	44.86	49.83	60.46	35.91	145.3	24.44	32.26	26.69	557.51	277.96	142.43	13.1606	-2.07714	-3.25929	6.93668	-7.44326
TC17000899.hg.1	BIRC5	baculoviral IAP repeat containing 5	NM_001012270	NM_001012270	RefSeq	Homo sapiens baculoviral IAP repeat containing 5 (BIRC5), transcript variant 2, mRNA.	Coding	chr17	76210277 - 76221716	+	124.23	116.42	163.8	562.99	490.53	422.02	458.95	472.84	454.87	344.72	436.44	463.23	447.58	541.57	564.33	450.05	333.73	404.02	491.1	535.34	448.52	416.68	453.82	450.41	393.61	347.39	269.92	394.35	631.76	653.92	608.49	318.94	283.86	252.08	5.67646	1.45028	-5.30156	8.99332	0.789369
TC13001720.hg.1	BIVM	basic, immunoglobulin-like variable motif containing	NM_001159596	NM_001159596	RefSeq	Homo sapiens basic, immunoglobulin-like variable motif containing (BIVM), transcript variant 2, mRNA.	Coding	chr13	103451399 - 103493888	+	435.66	467.97	179.41	445.01	369.59	485.01	443.9	359.98	372.29	387.5	291.84	358.55	432.29	382.31	455.48	378.54	284.16	222.56	317.72	307.92	364.4	293.92	373.5	318.66	268.72	75.01	58.53	90.24	163.85	123.72	152.48	54.41	74.05	32.55	-7.44991	0.703806	6.17807	-7.53769	1.67335
TC15000868.hg.1	BLM	Bloom syndrome, RecQ helicase-like	NM_000057	NM_000057	RefSeq	Homo sapiens Bloom syndrome, RecQ helicase-like (BLM), mRNA.	Coding	chr15	91260558 - 91358692	+	209.07	186.21	117.08	1065.96	870.36	1018.44	991.04	764.26	899.31	821.23	820.38	649.19	823.23	790.21	750.62	906.52	710.47	786.36	688.49	668.96	857.58	830.38	882.12	815.33	698.83	244.56	204.31	244.93	458.57	438.24	508.94	192.93	205	78.77	7.24332	-5.53805	8.35327	8.58182	-7.41064
TC17001328.hg.1	BLMH	bleomycin hydrolase	NM_000386	NM_000386	RefSeq	Homo sapiens bleomycin hydrolase (BLMH), mRNA.	Coding	chr17	28575213 - 28619184	-	477.01	493.18	348.49	758.16	791.24	735.7	776.13	686.33	750.24	642.09	662.3	562.41	647.52	657.95	729.87	664.71	615.83	706.63	845.59	775.42	726.82	583	693.93	559.44	521.93	149.96	164.9	159.64	165.61	166.77	161.88	154.75	269.28	125.62	-0.965484	3.60688	11.395	-3.56072	-1.11045
TC10001555.hg.1	BLNK	B-cell linker	NM_001114094	NM_001114094	RefSeq	Homo sapiens B-cell linker (BLNK), transcript variant 2, mRNA.	Coding	chr10	97951455 - 98031333	-	165.2	172.21	236.23	33.11	36.09	34.11	35.61	40.73	36.58	37.42	41.08	36.35	33.95	39.14	34.54	34.93	42.17	42.14	39.88	34.64	36.72	37.9	34.15	35.58	38.84	50.72	55.1	46.13	41.78	42.14	43.61	51.83	53.33	59.41	10.5416	5.58538	-3.10791	12.1932	5.23335
TC06004110.hg.1	BLOC1S5	biogenesis of lysosomal organelles complex-1, subunit 5, muted	NM_201280	NM_201280	RefSeq	Homo sapiens biogenesis of lysosomal organelles complex-1, subunit 5, muted (BLOC1S5), transcript variant 1, mRNA.	Coding	chr6	8013800 - 8064647	-	262.74	315.45	220.77	506.66	383.79	426.28	407.01	448.08	368.98	423.88	387.31	445.54	396.76	425.44	412.64	389.29	348.06	415.26	413	375.83	346.92	514.76	458.01	477.21	477.2	226.59	162.09	224.3	370.22	423.58	341.75	127.51	162.96	112.26	-1.89562	-5.77772	2.41183	-0.486087	-0.683391
TC19001542.hg.1	BLVRB	biliverdin reductase B (flavin reductase (NADPH))	NM_000713	NM_000713	RefSeq	Homo sapiens biliverdin reductase B (flavin reductase (NADPH)) (BLVRB), mRNA.	Coding	chr19	40953691 - 40971725	-	294	328.3	353.61	1318.65	1342.54	1147.84	986.78	1189.98	1134.89	2010.22	1691.28	2162.4	4038.77	3717.3	3570.94	2456.77	2134.67	2415.42	2799.36	3470.91	2279.26	2276.31	2167.18	2090.61	1850.77	4535.7	3802.44	3611.12	5466.65	5271.14	4283.84	4113.33	4109.94	3431.37	12.399	12.5371	-2.68906	15.1118	12.7884
TC15001230.hg.1	BMF	Bcl2 modifying factor	NM_001003940	NM_001003940	RefSeq	Homo sapiens Bcl2 modifying factor (BMF), transcript variant 1, mRNA.	Coding	chr15	40380091 - 40401093	-	192.74	191.16	227.99	84.12	96.03	86.77	94.16	113.17	95.89	111.78	103.64	114.17	126.56	116.55	100.9	103.2	112.81	119.78	106.32	107.85	101.09	98.03	95.34	105.07	117.17	184.39	190.96	193.41	134.97	139.45	137.07	208.06	182.98	250.3	3.8056	-7.34543	4.50471	4.90944	-7.47576
TC10002935.hg.1	BMI1	BMI1 polycomb ring finger oncogene	NM_005180	NM_005180	RefSeq	Homo sapiens BMI1 polycomb ring finger oncogene (BMI1), mRNA.	Coding	chr10	22610006 - 22620414	+	579.98	612.59	522.65	771.23	632.9	743.15	715.81	565.21	664.35	707.77	731.28	596.84	555.19	556.5	519.97	626.49	562.5	686.09	582.49	599.81	611.92	596.63	670.36	628.23	643.59	355.5	340.99	290.58	397.87	398.47	368.53	265.71	294.11	222.97	-7.19251	-0.159627	3.83268	-6.41199	2.08533
TC04000440.hg.1	BMP2K	BMP2 inducible kinase	NM_017593	NM_017593	RefSeq	Homo sapiens BMP2 inducible kinase (BMP2K), transcript variant 2, mRNA.	Coding	chr4	79697496 - 79837526	+	999.5	1214.59	665.4	1750.44	1625.02	2009.01	1675.98	1595.94	1916	2299.33	1958.14	2632.16	2169.32	1836.48	2094.62	1936.67	1822.34	1860.88	1743.51	1954.79	2060.13	2110.05	2039.26	2354.08	2144.52	3706.32	3560.42	3757.4	3629.49	3672.99	3327.03	3439.06	3310.08	3335.32	0.643667	4.06048	6.94361	2.50401	3.69315
TC0X000407.hg.1	BMP2KL	BMP2 inducible kinase-like	ENST00000373488	ENST00000373488	ENSEMBL	cdna:pseudogene chromosome:GRCh37:X:73406775:73406990:1 gene:ENSG00000204113 gene_biotype:pseudogene transcript_biotype:processed_pseudogene	Coding	chrX	73405762 - 73407400	+	39.65	40.48	33.29	50.29	61.22	56.47	62.86	50.4	71.14	92.31	71.5	73.21	61.33	66.37	62.11	63.74	68.95	69.06	56.27	57.81	64.75	67.24	72.53	92.57	74.61	121.99	144.65	110.31	114.54	100.31	101.06	121.92	111.64	136.8	1.09562	5.58154	3.53505	2.78655	5.94037
TC10000266.hg.1	BMS1	BMS1 ribosome biogenesis factor	NM_014753	NM_014753	RefSeq	Homo sapiens BMS1 homolog, ribosome assembly protein (yeast) (BMS1), mRNA.	Coding	chr10	43277954 - 43330385	+	563.25	501.25	387.61	978.25	816.93	919.91	787.24	739.27	682.55	603.88	710.69	550.67	623.26	723.31	671.48	738.01	538.55	589.51	785.48	720.31	690.04	744.85	716.11	653.67	595.11	160.91	143.85	233.69	259.32	222.31	227.79	194.8	243.61	152.46	-4.19232	1.21999	5.9175	-2.62341	0.797159
TC10001769.hg.1	BNIP3	BCL2/adenovirus E1B 19kDa interacting protein 3	NM_004052	NM_004052	RefSeq	Homo sapiens BCL2/adenovirus E1B 19kDa interacting protein 3 (BNIP3), nuclear gene encoding mitochondrial protein, mRNA.	Coding	chr10	133781187 - 133795435	-	127.91	135.21	111.75	595.29	742.95	449.46	932.98	1312.84	938.18	396.38	1153.84	1898.52	569.43	2019.72	1435.79	1376.13	1235.93	1643.61	1287.64	1272.98	1002.24	1821.62	1343.06	1833.01	1699.41	76.47	133.4	713.76	171.1	978.51	1032.83	96.81	197.28	425.98	15.9059	-7.16851	-0.882298	12.0701	-6.28964
TC08000200.hg.1	BNIP3L	BCL2/adenovirus E1B 19kDa interacting protein 3-like	NM_004331	NM_004331	RefSeq	Homo sapiens BCL2/adenovirus E1B 19kDa interacting protein 3-like (BNIP3L), mRNA.	Coding	chr8	26240414 - 26363152	+	1419.47	1452.01	1295.86	1044.73	1071.93	1031.24	1280.21	1381.09	1261.78	1635.44	1602.9	2030.85	1717.7	2016.39	1836.14	1748.35	1725.87	1901.27	1666.03	1838.57	1552.27	1987.02	1831.84	1941.84	1885.47	3943.99	4050.6	3852.93	2983.93	3232.47	2614.32	3546.52	3444.96	3879.84	-3.09621	6.23454	8.36062	-2.6684	4.95031
TC14000181.hg.1	BNIP3P1	BCL2/adenovirus E1B 19kDa interacting protein 3 pseudogene 1	ENST00000550043	ENST00000550043	ENSEMBL	cdna:known chromosome:GRCh37:14:28733596:28735180:1 gene:ENSG00000197358 gene_biotype:pseudogene transcript_biotype:processed_transcript	Coding	chr14	28733596 - 28735180	+	50.95	61.53	42.78	176.2	215.01	131.72	325.67	358.19	319.69	123.83	387.4	590.9	173.58	624.89	428.69	392.42	392.17	543.49	374.52	431.69	322.12	525.76	420.98	585.83	539.09	34.98	53.82	203.83	76.62	296.85	328.52	54.64	68.38	132.48	12.4658	-7.18812	0.0189243	10.6858	-5.57776
TC16002104.hg.1	BOLA2	bolA homolog 2 (E. coli)	NM_001031827	NM_001031827	RefSeq	Homo sapiens bolA homolog 2 (E. coli) (BOLA2), mRNA.	Coding	chr16	30204256 - 30205627	-	426.77	459.24	399.96	987.91	920.78	899.53	859	911.91	850.28	880.93	787.05	912.52	1227.75	1009.25	869.03	876.61	716.4	970.28	1042.91	1052.79	865.8	857.61	1026.04	868.2	802.19	358.08	364.45	362.18	480.89	464.71	387.14	320.99	405.18	399.02	3.32576	-5.93046	5.52765	5.64651	-6.69695
TC02001992.hg.1	BOLA3	bolA homolog 3 (E. coli)	NM_001035505	NM_001035505	RefSeq	Homo sapiens bolA homolog 3 (E. coli) (BOLA3), transcript variant 2, mRNA.	Coding	chr2	74362525 - 74375121	-	189.11	167.36	217.92	553.31	565.17	551.89	540.83	494.52	563.6	476.6	543.91	469.69	585.32	708.07	651.69	652.6	565.39	580.3	691.49	712.07	652.14	525.5	630.51	625.82	551.2	417.44	398.71	547.76	527.08	523.56	544.85	341.49	427.24	416.51	8.87008	1.85682	-2.67888	9.07967	1.06857
TC02000453.hg.1	BOLA3-AS1	BOLA3 antisense RNA 1 (head to head)	NR_045634	NR_045634	RefSeq	Homo sapiens BOLA3 antisense RNA 1 (head to head) (BOLA3-AS1), transcript variant 1, non-coding RNA.	Coding	chr2	74375108 - 74379516	+	224.48	244.12	151.59	557.19	510.27	487.14	389.85	483.09	433.6	491.04	351.67	598.92	653.97	498.27	910.38	466.69	514.33	365.09	502.24	450.25	511.3	359.01	440.88	491.72	395.35	144.37	137.51	193.83	194.59	214.34	202.92	152.59	206.3	155.18	1.96455	-6.21652	5.63135	1.50539	-6.80517
TC08001744.hg.1	BOP1	block of proliferation 1	NM_015201	NM_015201	RefSeq	Homo sapiens block of proliferation 1 (BOP1), mRNA.	Coding	chr8	145486055 - 145515120	-	459.4	469.88	528.47	845.09	1140.34	1005.04	833.68	1095.3	878.89	774.22	926.81	765.92	924.59	915.77	735.37	981.34	824.04	944.17	1141.44	1146.53	1082.58	838.94	901.48	824.16	821.79	524.22	542.75	507.54	473.15	507.42	569.71	570.1	561.55	616.26	3.36869	-7.24092	2.79685	2.9638	-5.8744
TC08001743.hg.1	BOP1 // KM-PA-2	//	ENST00000377412 // ENST00000377412	ENST00000377412	ENSEMBL	cdna:known chromosome:GRCh37:8:145317003:145331153:-1 gene:ENSG00000204775 gene_biotype:protein_coding transcript_biotype:protein_coding	Coding	chr8	145317003 - 145331180	-	383.78	372.86	347.75	887.73	1278.52	1086.03	895.99	1151.72	971.1	788.05	956.07	742.74	963.12	939.37	732.21	1061.47	836.92	994.1	1176.18	1216.95	1286.74	867.99	940.73	799.04	796.56	388.58	371.67	380.3	335.23	405.37	385.64	440.87	400.21	450.36	6.86305	-7.57457	6.66849	4.24609	-6.24623
TC13000270.hg.1	BORA	bora, aurora kinase A activator	NM_024808	NM_024808	RefSeq	Homo sapiens bora, aurora kinase A activator (BORA), mRNA.	Coding	chr13	73302042 - 73330328	+	70.84	76.13	47.63	488.82	347.36	445.15	387.43	362.95	324.94	382.13	355.89	399.39	424.42	470.6	467.76	410.53	306.41	272.11	355.13	324	333.61	320.19	528.92	373.73	305.69	353.42	360.08	349.28	870.21	927.9	872.99	205.16	204.1	130.79	8.59797	7.16262	-7.26789	7.96544	0.811003
TC07000836.hg.1	BPGM	2,3-bisphosphoglycerate mutase	NM_001724	NM_001724	RefSeq	Homo sapiens 2,3-bisphosphoglycerate mutase (BPGM), transcript variant 1, mRNA.	Coding	chr7	134331531 - 134364567	+	230.67	234.99	168.64	241.03	254.16	274.09	195.17	269.83	256.57	236.85	208.56	277.21	422.28	409.85	459.08	306.65	209.77	176.35	288.93	333.16	287.65	216.01	325.27	311.89	246.07	3126.28	3329.11	3591.45	2417.77	3116.39	2023.03	2374.31	2545.79	1924.57	-6.70424	12.4828	11.1295	-5.03738	10.7022
TC01003835.hg.1	BPNT1	3'(2'), 5'-bisphosphate nucleotidase 1	NM_006085	NM_006085	RefSeq	Homo sapiens 3'(2'), 5'-bisphosphate nucleotidase 1 (BPNT1), mRNA.	Coding	chr1	220230824 - 220263804	-	86.56	96.06	75.69	218.27	148.83	168.11	139.29	150.6	129.53	154.55	160.23	173.84	161.99	149.57	173.87	174.97	164.28	163.77	157.51	164.5	152.57	168.07	186.48	159.65	139.72	66.32	68.25	82.77	69.02	87.15	68.72	62.96	78.42	66.43	4.36166	-6.36472	7.16693	2.96211	-5.74784
TC07001927.hg.1	BRAF	v-raf murine sarcoma viral oncogene homolog B1	NM_004333	NM_004333	RefSeq	Homo sapiens v-raf murine sarcoma viral oncogene homolog B1 (BRAF), mRNA.	Coding	chr7	140424943 - 140624564	-	995.45	1028.32	837.06	668.95	602.37	654.9	673.17	568.71	625.1	731.69	601.7	731.74	763.76	598.08	759.46	628.86	594.97	559.3	569.74	633.69	722.67	618.14	657.42	620.75	568.93	1316.41	1436.83	1348.4	1205.8	1089.89	888.48	1178.99	1290.4	1207.44	1.04093	-2.87447	8.35158	-0.307219	-4.8846
TC17001553.hg.1	BRCA1	breast cancer 1, early onset	NM_007294	NM_007294	RefSeq	Homo sapiens breast cancer 1, early onset (BRCA1), transcript variant 1, mRNA.	Coding	chr17	41196312 - 41322420	-	68.98	72.92	47.7	646.31	505.89	657.23	577.43	457.27	514.1	482.27	470.69	448.22	487.58	505.85	479.04	501.52	410.55	412.16	434	467.68	487.58	504.35	464.16	476.6	444.98	197.16	169.85	215.05	415.96	397.51	409.91	133.27	138.98	75.5	12.1864	3.34884	6.02792	13.4591	-3.65153
TC13000111.hg.1	BRCA2	breast cancer 2, early onset	NM_000059	NM_000059	RefSeq	Homo sapiens breast cancer 2, early onset (BRCA2), mRNA.	Coding	chr13	32889611 - 32973809	+	110.61	85.81	43.59	565.54	348.89	516.78	475.62	310.1	403.46	462.63	398.86	352.9	519.15	428.98	440.8	406.3	364.89	373.75	415.68	441.14	406.77	464.71	460.85	497.24	431.55	171.71	152.34	220.53	414.99	404.56	470.47	121.74	123.96	63.23	5.56098	-2.52078	4.24178	6.45711	-6.90871
TC0X000783.hg.1	BRCC3	BRCA1/BRCA2-containing complex, subunit 3	NM_001018055	NM_001018055	RefSeq	Homo sapiens BRCA1/BRCA2-containing complex, subunit 3 (BRCC3), transcript variant 2, mRNA.	Coding	chrX	154299695 - 154351349	+	383.96	408.69	254.31	1008.02	819.04	974.79	759.1	786.56	719.58	615.33	856.58	553.44	549.65	672.28	562.2	705.76	505.45	619.9	640.81	575.16	695.61	689.03	705.17	684.27	580.39	132.65	101.04	128.84	195.64	191.37	238.79	103.53	141.4	69.88	-0.902662	1.93719	10.6254	1.37854	1.13662
TC05001826.hg.1	BRD8	bromodomain containing 8	NM_001164326	NM_001164326	RefSeq	Homo sapiens bromodomain containing 8 (BRD8), transcript variant 4, mRNA.	Coding	chr5	137475455 - 137514675	-	197.92	213.71	161	378.96	385.65	382.26	374.26	369.89	390.74	457.04	377.01	475.46	497.06	467.5	513.68	386.96	339.52	296.47	351.5	394.24	419.89	348.73	372.26	371.14	348.37	935.73	951.39	1013.8	895.02	1001.16	764.45	719.11	733.37	745.52	1.71757	8.76474	7.98752	3.94287	7.17228
TC02004954.hg.1	BRE	brain and reproductive organ-expressed (TNFRSF1A modulator)	NM_004899	NM_004899	RefSeq	Homo sapiens brain and reproductive organ-expressed (TNFRSF1A modulator) (BRE), transcript variant 1, mRNA.	Coding	chr2	28112808 - 28561768	+	824.03	828.31	613.71	698.93	681.18	746.7	710.9	696.92	680.24	710.32	600.29	810.16	668.48	622.77	712.76	638.98	588.83	535.35	630.71	573.56	704.93	596.68	825.32	821.13	714.55	365.68	306.11	384.17	487.12	502.92	467.72	290.27	347.97	257.08	-4.7271	0.969153	2.15155	-7.5094	2.27191
TC07000585.hg.1	BRI3	brain protein I3	ENST00000485422	ENST00000485422	ENSEMBL	cdna:known chromosome:GRCh37:7:97935834:97937162:1 gene:ENSG00000164713 gene_biotype:protein_coding transcript_biotype:processed_transcript	Coding	chr7	97935795 - 97937162	+	203.31	206.78	253.5	127.45	130.57	122.7	92.27	120.75	136.1	107.26	139.55	127.16	98.68	128.91	108.56	129.34	128.61	124.38	109.7	117.58	129.39	104.98	94.12	122.44	128.68	277.03	302.43	217.39	184.65	185.08	148.93	347.66	282.56	264.47	2.77748	-6.49864	4.51089	2.22195	-4.77708
TC12001002.hg.1	BRI3BP	BRI3 binding protein	NM_080626	NM_080626	RefSeq	Homo sapiens BRI3 binding protein (BRI3BP), mRNA.	Coding	chr12	125478194 - 125515684	+	207.66	196.64	156.53	1219.84	1296.3	1316.25	1242.84	1193.64	1194.96	717.79	1068.52	804.64	832.04	1024.58	804.27	1036.63	775.43	983.98	1185.87	1041.24	1221.26	1006.1	1181.03	1077.93	1075.63	166.88	129.01	252.89	193.3	229.16	240.18	126.14	128.57	119.69	10.4407	-7.59846	7.02727	13.685	-2.92371
TC17001769.hg.1	BRIP1	BRCA1 interacting protein C-terminal helicase 1	NM_032043	NM_032043	RefSeq	Homo sapiens BRCA1 interacting protein C-terminal helicase 1 (BRIP1), mRNA.	Coding	chr17	59756547 - 59940920	-	178.76	179.08	79.54	681.42	513.42	683.86	630.79	509.97	557.59	620.82	527.86	528.35	666.29	569.84	691.28	549.86	452.37	411.64	484.02	511.53	484.9	554.79	608.05	568.08	569.08	216.19	261.09	356.36	530.92	450.74	523.72	189.39	248.4	92.14	2.73568	-4.0517	-0.671966	4.17122	-7.33057
TC05000154.hg.1	BRIX1	BRX1, biogenesis of ribosomes, homolog (S. cerevisiae)	NM_018321	NM_018321	RefSeq	Homo sapiens BRX1, biogenesis of ribosomes, homolog (S. cerevisiae) (BRIX1), mRNA.	Coding	chr5	34915481 - 34926101	+	243.91	222.72	190.37	757.9	689.14	780.38	766.72	549.47	715.39	549.47	586.18	530.23	551.53	692.38	547.56	689.71	500.25	545.4	621.08	542.77	668.06	615.73	768.72	728.37	571.82	161.34	146.74	203.55	285.58	293.17	302.39	139.71	161.46	82.05	6.06457	-5.53298	7.53087	8.19676	-3.43848
TC01001830.hg.1	BROX	BRO1 domain and CAAX motif containing	NM_144695	NM_144695	RefSeq	Homo sapiens BRO1 domain and CAAX motif containing (BROX), mRNA.	Coding	chr1	222885895 - 222908538	+	1026.12	963.88	634.52	928.83	850.95	979.88	895.39	846.52	858.7	952.75	892.02	961.42	1016.22	1024.87	955.44	972.29	788.8	787.42	778.08	923.42	885.57	880.49	842.76	873.96	795.53	1760.11	1778.88	2160.43	1792.66	1910.8	1440.51	1443.7	1377.05	1208.73	-7.59952	-0.0760383	5.17553	-7.55343	-3.69463
TC06000525.hg.1	BRPF3	bromodomain and PHD finger containing, 3	NM_015695	NM_015695	RefSeq	Homo sapiens bromodomain and PHD finger containing, 3 (BRPF3), mRNA.	Coding	chr6	36164521 - 36200567	+	245.85	217.92	290.63	327.11	337.52	306.25	299.12	292.13	323.34	363	333.92	269.77	412.47	321.25	290.73	392.15	358.54	388.81	363.11	446.1	387.55	365.08	341.01	304.31	309.22	810.69	723.78	499.75	810.67	758.32	779.73	580.85	595.62	658.16	-0.529785	1.49986	-0.764484	-3.0302	3.22116
TC01002471.hg.1	BSDC1	BSD domain containing 1	NM_001143888	NM_001143888	RefSeq	Homo sapiens BSD domain containing 1 (BSDC1), transcript variant 1, mRNA.	Coding	chr1	32830704 - 32860332	-	641.6	574.66	442.98	357.75	352.83	355.44	325.05	357.51	330.86	489.19	406.14	557.54	641.67	506.92	537.63	421.97	463.63	401.92	491.1	535.96	420.14	476.22	448.32	438.15	465.15	1792.76	1488.56	1629.98	1718.52	1714.2	1295.44	1344.71	1264.71	1316.97	-6.22795	4.00594	9.54116	-5.23019	2.41561
TC19000009.hg.1	BSG	basigin (Ok blood group)	NM_001728	NM_001728	RefSeq	Homo sapiens basigin (Ok blood group) (BSG), transcript variant 1, mRNA.	Coding	chr19	571310 - 583493	+	935.73	965.2	748.69	1939.51	1658.4	2003.66	1522.99	2227.22	1640.19	2148.88	2206.26	2435.01	2955.18	2770.17	2337.6	2484.97	1843.69	2172.05	2789.07	3274.46	2203.21	2538.43	2283.64	2238.41	2246.23	5371.8	4515.53	4722.84	4816.84	4935.98	3958.67	4486.98	4187.95	4912.12	3.71504	8.9462	0.169572	8.16393	8.72581
TC09000574.hg.1	BSPRY	B-box and SPRY domain containing	NM_017688	NM_017688	RefSeq	Homo sapiens B-box and SPRY domain containing (BSPRY), mRNA.	Coding	chr9	116111812 - 116133513	+	253.2	362.69	238.12	205.53	174.19	181.86	158.83	161.93	178.13	555.17	218.96	380.32	903.77	627.8	771.6	375.88	465.4	330.82	366.81	436.13	366.14	372.05	413.74	453	374.05	186.05	171.19	177.83	338.93	307.52	265.78	240.46	308.2	160.74	-4.14551	-3.09493	4.65701	-3.28325	-6.86967
TC04002929.hg.1	BST1	bone marrow stromal cell antigen 1	NM_004334	NM_004334	RefSeq	Homo sapiens bone marrow stromal cell antigen 1 (BST1), mRNA.	Coding	chr4	15704573 - 15739936	+	188.85	157.13	114.62	118.92	95.03	108.46	98.7	109.29	83.98	60.95	59.95	66.16	44.54	45.31	43.49	57.46	51.22	53.04	59.13	46.58	56.32	50.76	74.76	66.82	67.11	53.91	53.05	52.39	42.19	48.04	47.04	59.79	52.24	60.63	5.03938	2.7475	-7.59013	2.63257	1.9461
TC19001275.hg.1	BST2	bone marrow stromal cell antigen 2	NM_004335	NM_004335	RefSeq	Homo sapiens bone marrow stromal cell antigen 2 (BST2), mRNA.	Coding	chr19	17502082 - 17516457	-	445.78	539.32	302.64	288.58	230.57	218.72	197.13	210.72	163.61	234.96	283.17	356.18	221.55	260.6	262.67	294.88	199.06	296.42	417.13	280.81	209.56	313.94	538.47	405.57	368.11	85.15	75.8	87.96	94.05	90.17	77.19	103.8	110.79	88.61	-5.39072	5.58508	4.46368	-7.11819	4.46582
TC11001434.hg.1	BTBD10	BTB (POZ) domain containing 10	NM_032320	NM_032320	RefSeq	Homo sapiens BTB (POZ) domain containing 10 (BTBD10), mRNA.	Coding	chr11	13409548 - 13484844	-	182.3	177.72	161.9	286.74	259.35	276.08	263.16	252.91	236.76	249.68	229.21	234.72	300.44	239.43	281.37	289.21	236.62	248.7	280.66	278.49	269.44	265.43	297.93	240.54	214.67	185.01	167.5	244.14	332.69	291.78	291.03	103.76	136.06	85.32	0.245192	-7.06686	-3.60259	-1.03673	-2.74245
TC12000828.hg.1	BTBD11	BTB (POZ) domain containing 11	NM_001017523	NM_001017523	RefSeq	Homo sapiens BTB (POZ) domain containing 11 (BTBD11), transcript variant b, mRNA.	Coding	chr12	107712190 - 108053419	+	247.1	217.87	166.98	53.51	53.36	49.79	50.73	57.97	52.84	49.83	57.29	52.47	49.12	53.17	49.43	50.06	54.16	58.33	51.84	49.92	49.79	50.23	51.82	49.34	58.87	68.67	69.86	59.61	56.89	61.22	62.12	72.31	69.13	84.89	9.54834	4.3049	-3.5263	10.0183	3.12459
TC19001018.hg.1	BTBD2	BTB (POZ) domain containing 2	NM_017797	NM_017797	RefSeq	Homo sapiens BTB (POZ) domain containing 2 (BTBD2), mRNA.	Coding	chr19	1985447 - 2015702	-	1036.1	1111.36	856.09	919.14	922.93	912.35	943.02	982.43	800.9	901.14	723.4	924.29	714.02	592.03	623.02	665.13	851.32	771.05	791.54	629.21	683.92	749.07	806.73	898.68	908.21	284.76	280.04	279.36	229.24	227.87	262.22	329.44	350.57	373.84	-3.77217	6.81596	7.18995	-5.08898	4.76588
TC20000088.hg.1	BTBD3	BTB (POZ) domain containing 3	NM_014962	NM_014962	RefSeq	Homo sapiens BTB (POZ) domain containing 3 (BTBD3), transcript variant 1, mRNA.	Coding	chr20	11871371 - 11907257	+	437.44	483.59	268.5	275.98	242.87	269.47	232.14	245.62	234.11	261.33	224.34	264.6	266.59	200.65	217.54	251.25	222.77	236.21	258.74	265.98	245.89	274.3	310.87	297.86	301.43	96.47	103.19	96.49	115.86	136.04	145.41	101.94	105.48	105.37	-2.98847	3.81304	8.83918	-5.00217	3.70234
TC14001456.hg.1	BTBD7	BTB (POZ) domain containing 7	NM_001002860	NM_001002860	RefSeq	Homo sapiens BTB (POZ) domain containing 7 (BTBD7), transcript variant 1, mRNA.	Coding	chr14	93703896 - 93799438	-	209.1	236	185.74	383.59	382.53	385.66	362.37	299.34	356.13	326.98	330.26	262.37	326.82	325.99	324.6	352.82	299.17	303.35	320.16	368.48	386.59	343.58	330.48	299.03	283.27	503.16	503.8	527.86	489.83	462.72	440.72	446.26	503.02	412.87	-0.147834	3.97501	1.38796	-0.463286	1.993
TC06001690.hg.1	BTBD9	BTB (POZ) domain containing 9	NM_152733	NM_152733	RefSeq	Homo sapiens BTB (POZ) domain containing 9 (BTBD9), transcript variant 3, mRNA.	Coding	chr6	38136227 - 38607924	-	240.41	193.99	213.06	97.69	96	106.93	101.08	105.36	97.78	92.76	93.86	109.82	78.2	75.49	78.25	88.47	88.27	95.23	95.5	88.62	86.47	100.74	94.95	88	100.21	79.62	83.64	89.3	75.36	74.52	76.22	81.65	87.9	98.35	7.27757	4.42031	-6.63435	7.00447	3.37019
TC01000638.hg.1	BTF3L4	basic transcription factor 3-like 4	NM_001136497	NM_001136497	RefSeq	Homo sapiens basic transcription factor 3-like 4 (BTF3L4), transcript variant 2, mRNA.	Coding	chr1	52521797 - 52556388	+	1072.22	1068.46	761.8	1099.89	878.87	1017.58	930.77	931.68	793.05	916.99	906.91	893.17	1075.96	1047.21	907.12	925.84	736.72	757.61	873.45	831.43	819.09	884.17	1108.25	1043.82	943.66	657.72	536.37	611.23	957.31	896.66	985.16	486.68	518.17	397.78	-6.45205	-2.75674	-2.20535	-7.55338	0.018767
TC12001807.hg.1	BTG1	B-cell translocation gene 1, anti-proliferative	NM_001731	NM_001731	RefSeq	Homo sapiens B-cell translocation gene 1, anti-proliferative (BTG1), mRNA.	Coding	chr12	92534054 - 92539673	-	1910.41	1600.09	2009.07	247.22	184	244.38	235.43	265.77	194.41	272.88	229.51	358.9	269.53	250.54	311.61	244.7	259.5	235.04	165.77	206.46	232.91	266.32	385.44	359.84	439.66	733.04	825.57	935.22	391.51	447.6	283.33	983.88	1349.02	1088.74	12.5064	2.08159	7.36526	7.98188	-2.28785
TC01001685.hg.1	BTG2	BTG family, member 2	NM_006763	NM_006763	RefSeq	Homo sapiens BTG family, member 2 (BTG2), mRNA.	Coding	chr1	203274619 - 203278730	+	2065.51	1540.43	1587.16	129.8	106.56	114.29	108	183.37	113.1	181.66	373.14	525.36	530.77	551.9	556.15	352.35	382.27	473.81	301.56	572.84	294.43	508.19	417.28	577.51	766.39	2689.27	2301.53	2462.52	2690.71	2639.3	2289.06	2287.13	2106.76	2143.81	5.9803	-3.55842	8.29681	2.30451	-5.45609
TC21000299.hg.1	BTG3	BTG family, member 3	NM_001130914	NM_001130914	RefSeq	Homo sapiens BTG family, member 3 (BTG3), transcript variant 1, mRNA.	Coding	chr21	18965968 - 18985268	-	678.47	509.81	384.87	308.61	269.06	304.31	290.15	237.48	262.25	233.62	286.47	274.18	335.26	400.08	350.4	317.58	214.89	254.17	341.44	357.93	314.64	299.42	352.18	345.87	323.55	322.8	321.69	384.71	632.61	685.01	604.51	207.36	248.06	103.05	-2.67685	-4.54636	-6.69639	-2.22004	-1.22851
TC06000189.hg.1	BTN2A1	butyrophilin, subfamily 2, member A1	NM_001197233	NM_001197233	RefSeq	Homo sapiens butyrophilin, subfamily 2, member A1 (BTN2A1), transcript variant 3, mRNA.	Coding	chr6	26458150 - 26476849	+	185.7	183.85	214.39	146.76	136.64	146.31	136.44	149.7	149.95	131.7	149.74	157.16	109.25	116.95	113.08	127.49	116.07	120.36	124.43	130.8	128.49	129.86	118.23	120.36	120.65	99.74	97.69	115.17	92.75	92.35	88.08	95.11	104.33	101.64	1.33316	0.937826	-4.53067	2.23187	1.52919
TC06000185.hg.1	BTN2A2	butyrophilin, subfamily 2, member A2	NM_001197237	NM_001197237	RefSeq	Homo sapiens butyrophilin, subfamily 2, member A2 (BTN2A2), transcript variant 3, mRNA.	Coding	chr6	26383324 - 26395102	+	151.98	138.85	169.72	85.8	82.61	103.78	87.26	102.8	123.45	142.99	150.28	189.14	81.02	83.98	80.24	93.46	93.87	102.49	91.91	83.77	99.05	119.09	119.45	109.72	103.14	62.54	63.72	62.37	51.52	55.09	60.39	91.28	87.14	73.12	1.52122	4.29472	1.08166	-1.53856	0.0366215
TC06000186.hg.1	BTN3A1	butyrophilin, subfamily 3, member A1	NM_007048	NM_007048	RefSeq	Homo sapiens butyrophilin, subfamily 3, member A1 (BTN3A1), transcript variant 1, mRNA.	Coding	chr6	26402465 - 26415444	+	632.89	520.37	703.16	236.61	220.47	264.47	232.43	245.83	215.27	273.6	187.87	280.1	198	136.99	217.86	181.9	188.25	171.83	184.51	167.4	168.74	180.32	228.77	179.53	169.85	92.38	91.25	96.88	80.2	83.86	94.76	95.42	98.76	94.23	9.85348	9.98133	6.35124	8.32308	9.95327
TC06000184.hg.1	BTN3A2	butyrophilin, subfamily 3, member A2	NM_001197246	NM_001197246	RefSeq	Homo sapiens butyrophilin, subfamily 3, member A2 (BTN3A2), transcript variant 2, mRNA.	Coding	chr6	26365398 - 26378548	+	311.15	366.97	288.21	255.61	225.96	329.31	268.32	316.92	191.01	276.39	230.69	351.62	199.35	166.38	212.56	165.15	187.92	184.1	162.28	191.27	146.51	228.78	258.79	210.44	194.26	91.37	86.19	95.19	97.94	100.19	86.79	85.66	104.01	105.52	2.56217	6.84022	5.53867	-2.61489	5.56575
TC06000188.hg.1	BTN3A3	butyrophilin, subfamily 3, member A3	NM_006994	NM_006994	RefSeq	Homo sapiens butyrophilin, subfamily 3, member A3 (BTN3A3), transcript variant 1, mRNA.	Coding	chr6	26440700 - 26453643	+	195.12	195.13	281.79	133.53	112.37	143.78	144.27	143.47	120.42	118.46	99.14	130.19	83.64	72.68	95.51	79.52	96.29	82.48	83.43	79.79	82.59	99.55	120.6	94.97	90.59	55.55	58.78	51.67	49.06	50.48	49.12	57.87	51.4	67.26	5.45808	5.87785	1.01422	3.0272	5.05047
TC01003919.hg.1	BTNL10	butyrophilin-like 10	ENST00000400948	ENST00000400948	ENSEMBL	cdna:known chromosome:GRCh37:1:228698126:228700004:-1 gene:ENSG00000215811 gene_biotype:pseudogene transcript_biotype:processed_transcript	Coding	chr1	228698126 - 228700004	-	65.77	78	110.95	84.66	99.87	89.3	89.81	95.71	92.08	86.35	98.13	86.63	120.02	115.87	108.29	102.27	120.42	96.23	102.65	111.55	103.02	95.26	96.14	106.03	102.12	252.41	238.22	330.61	280.6	278.22	270.99	271.5	267.32	252.24	-5.42604	2.59089	5.84275	-5.94816	3.47385
TC10000738.hg.1	BTRC	beta-transducin repeat containing E3 ubiquitin protein ligase	NM_003939	NM_003939	RefSeq	Homo sapiens beta-transducin repeat containing E3 ubiquitin protein ligase (BTRC), transcript variant 2, mRNA.	Coding	chr10	103113820 - 103317078	+	208.17	222.5	161.72	389.78	369.54	402.52	331.92	315.94	375.82	898.01	617.89	752.02	960.47	854.34	1111.42	938.07	818.72	675.07	736.76	889.98	817.47	899.11	787.92	690.45	710.23	1170.06	997.57	1076.94	1332.08	1338.18	1538.19	1137.1	1041.77	980.96	8.98944	8.50094	-3.40556	9.91093	8.52031
TC02002204.hg.1	BUB1	BUB1 mitotic checkpoint serine/threonine kinase	NM_004336	NM_004336	RefSeq	Homo sapiens BUB1 mitotic checkpoint serine/threonine kinase (BUB1), mRNA.	Coding	chr2	111395275 - 111435691	-	183.49	155.33	78.52	2008	1700.15	1985.93	1810.8	1758.13	1623.51	1573.96	1763.68	1796.61	1566.92	1960.71	1505.04	1788.53	1405.02	1626.76	1626.58	1535.64	1581.22	1896.18	1811.09	1818.94	1745.63	1050.04	829.38	771.29	2030.11	2329.98	2350.43	674.34	577.4	390.97	10.1141	4.00181	1.98181	10.8505	1.02312
TC10000900.hg.1	BUB3	BUB3 mitotic checkpoint protein	NM_001007793	NM_001007793	RefSeq	Homo sapiens BUB3 mitotic checkpoint protein (BUB3), transcript variant 2, mRNA.	Coding	chr10	124913760 - 124924886	+	468.7	426.25	443.21	964.5	894.37	997.13	914.66	1000.65	906.73	1010.38	835.87	1002.72	1243.51	1125.05	1272.04	1040	799.62	855.52	1052.02	1007.37	965.13	969.42	1213.26	1064.35	1001.67	605.11	600.19	612.62	1232.78	1154.87	1144.52	478.58	598.06	364.38	4.42291	-3.22318	0.195674	7.35234	-7.4556
TC11002322.hg.1	BUD13	BUD13 homolog (S. cerevisiae)	NM_001159736	NM_001159736	RefSeq	Homo sapiens BUD13 homolog (S. cerevisiae) (BUD13), transcript variant 2, mRNA.	Coding	chr11	116618886 - 116643714	-	138.73	128.93	99.74	340.04	301.76	329.48	298.27	282.41	287.77	329.82	264.01	295.45	386.65	319.48	409.61	352.77	286.66	269.37	350.09	387.02	370.78	301.27	357.69	305.31	290.29	161.9	137.8	178.67	251.76	254.97	251.93	122.26	156.64	106.21	4.78108	-5.41218	2.36085	6.24387	-7.49142
TC06000577.hg.1	BYSL	bystin-like	NM_004053	NM_004053	RefSeq	Homo sapiens bystin-like (BYSL), mRNA.	Coding	chr6	41888926 - 41900784	+	95.17	101.6	111.53	374.42	411.19	387.78	320.33	373.41	361.19	286.38	311.86	264.96	396.51	394.05	335.18	362.06	254.31	315.54	441.29	444.45	411.86	336.11	371.77	339.23	319.09	171.42	164.59	165.12	182.56	191.71	187.89	180.88	190.61	181.82	5.52865	-0.410162	0.883502	10.6587	0.707382
TC02001166.hg.1	BZW1	basic leucine zipper and W2 domains 1	NM_001207067	NM_001207067	RefSeq	Homo sapiens basic leucine zipper and W2 domains 1 (BZW1), transcript variant 1, mRNA.	Coding	chr2	201675317 - 201688569	+	1166.27	1079.96	827.16	1507.8	1375.66	1560.4	1511.25	1327.32	1331.59	996.55	1245.17	1140.14	962.78	1181.38	841.56	1263.86	896.83	1227.32	1235.65	1179.94	1165.69	1392.82	1461.56	1387.97	1268.91	518.12	481.15	566.83	653.05	670.88	641.7	428.65	530.99	418.38	-6.86894	0.139951	4.20512	-3.97745	1.11939
TC07000110.hg.1	BZW2	basic leucine zipper and W2 domains 2	NM_001159767	NM_001159767	RefSeq	Homo sapiens basic leucine zipper and W2 domains 2 (BZW2), transcript variant 1, mRNA.	Coding	chr7	16685756 - 16746148	+	629.15	709.73	430.7	977.2	956.17	1076.77	1011.71	1131.7	1309.49	1447.37	990.22	936.92	1029.35	872.75	940.84	1134.26	806.43	892.92	1180.12	973.33	1148.86	1133.76	1449.48	1329.03	1177.22	66.65	86.15	165.29	190	75.7	184.14	87.96	136.71	160.64	-1.93382	2.5487	7.62178	2.11612	3.57339
TC10001216.hg.1	C10orf10	chromosome 10 open reading frame 10	NM_007021	NM_007021	RefSeq	Homo sapiens chromosome 10 open reading frame 10 (C10orf10), mRNA.	Coding	chr10	45466429 - 45474330	-	104.63	76.57	106.91	69.34	80.25	76.74	79.25	85.56	77.47	77.18	82.66	81.71	77.83	82.27	78.93	81.1	94.51	86.49	87.42	74.27	81.57	77.46	80.69	83.79	89.33	271.87	505.93	227.04	216.69	216.78	146.06	139.68	142.34	340.96	-6.83885	0.407754	3.7325	-6.22752	-3.97433
TC10000488.hg.1	C10orf11	chromosome 10 open reading frame 11	NM_032024	NM_032024	RefSeq	Homo sapiens chromosome 10 open reading frame 11 (C10orf11), mRNA.	Coding	chr10	77191211 - 78318978	+	188.44	225.35	151.59	85.12	89.03	91.55	90.8	96.39	90.63	81.65	81.32	89.57	80.1	85.04	100.29	86.59	88.74	81.6	82.87	79.88	88.12	81.83	100.39	97.67	113.56	84.56	83.93	88.63	77.68	82.41	79.06	91.96	84.3	95.57	4.37015	1.30201	-7.51333	1.63081	0.538007
TC10000912.hg.1	C10orf137	chromosome 10 open reading frame 137	NM_001202438	NM_001202438	RefSeq	Homo sapiens chromosome 10 open reading frame 137 (C10orf137), transcript variant 1, mRNA.	Coding	chr10	127408084 - 127452712	+	318.89	299.41	247.96	597.05	503.95	564.69	518.62	432.99	511.84	524.12	508.58	685.36	402.42	416.49	457.94	474.09	357.56	349.38	389.83	378.89	459.59	427.35	423.73	410.52	438.03	181.29	185.48	281.43	328.02	313.04	285.84	142.81	224.44	107.52	-3.66026	-5.45884	-0.224757	0.35503	-2.94847
TC10000729.hg.1	C10orf2	chromosome 10 open reading frame 2	NM_001163812	NM_001163812	RefSeq	Homo sapiens chromosome 10 open reading frame 2 (C10orf2), transcript variant 2, mRNA.	Coding	chr10	102747124 - 102754158	+	83.22	85.98	97.5	426.92	400.16	411.21	385.1	358.9	389.17	210.91	309.74	222.55	227.44	341.36	276.59	319.54	196.12	276.52	450.85	417.79	344.7	300.63	329.67	261.75	271.38	101.69	90.06	107.89	73.55	65.48	78.77	107.13	122.45	111.79	3.10576	-6.90643	1.84458	9.75178	-4.90995
TC10001373.hg.1	C10orf54	chromosome 10 open reading frame 54	NM_022153	NM_022153	RefSeq	Homo sapiens chromosome 10 open reading frame 54 (C10orf54), mRNA.	Coding	chr10	73507314 - 73533337	-	584.03	575.35	554.56	229.81	266.76	228.84	280.69	363.26	277.92	292.95	272.37	354.75	281.88	239.75	232.19	231.18	260.21	282.2	283.29	272.21	270.06	247.04	298.89	283.83	312.92	385.49	331.7	355.17	491.62	491.72	445.56	351.05	323.85	367.63	6.16799	-0.642802	-1.96097	5.83043	-0.429818
TC10001717.hg.1	C10orf88	chromosome 10 open reading frame 88	NM_024942	NM_024942	RefSeq	Homo sapiens chromosome 10 open reading frame 88 (C10orf88), mRNA.	Coding	chr10	124690419 - 124713919	-	208.11	221.66	150	532.74	532.52	526.93	561.24	540.47	530.58	576.08	513.19	684.61	651.13	632.84	797.48	543.74	505.93	502.56	497.43	580.28	540.7	505.51	589.5	535.85	520.39	785.98	879.35	795.16	1110.37	1215.52	980.91	654.49	866.13	453.23	6.21407	6.41237	1.9533	7.04135	1.79632
TC11001000.hg.1	C11orf1	chromosome 11 open reading frame 1	NM_022761	NM_022761	RefSeq	Homo sapiens chromosome 11 open reading frame 1 (C11orf1), mRNA.	Coding	chr11	111749659 - 111756699	+	218.28	198.67	130.53	215.7	167.44	187.96	162.65	191.78	163.33	192.87	154.2	183.6	209.82	179.34	165.85	178.44	130.42	138.48	161.88	150.6	163.95	147.22	204.95	191.9	178.45	75.95	60.36	61.62	94.88	80.98	70.71	73.81	98.03	78.5	-6.67011	1.48203	4.67313	-7.54812	-0.659262
TC11002005.hg.1	C11orf24	chromosome 11 open reading frame 24	NM_022338	NM_022338	RefSeq	Homo sapiens chromosome 11 open reading frame 24 (C11orf24), mRNA.	Coding	chr11	68028803 - 68039469	-	267.45	225.49	258.12	746.88	771.71	783.95	741.79	786.93	889.13	526.15	766.65	576.25	543.22	643.22	506.26	642.05	545.91	692.49	819.15	639.97	784.44	637.52	736.9	649.47	692.78	355.8	397.73	301.3	538.04	449.35	454.19	289.86	306.33	291.53	5.8948	-3.89374	1.36425	9.0734	-6.09283
TC11003486.hg.1	C11orf48	chromosome 11 open reading frame 48	NM_024099	NM_024099	RefSeq	Homo sapiens chromosome 11 open reading frame 48 (C11orf48), mRNA.	Coding	chr11	62430287 - 62439241	-	235.14	211.56	179.33	548.13	545.09	509.36	591.8	528.48	576.16	543.21	438.59	572.94	707.5	560.6	857.67	776.42	657.73	500.04	592.06	584.76	875.9	738.52	547.33	528.87	455.35	191.54	183.07	239.14	208.26	212.43	190.87	219.72	272.96	211.62	5.97192	-7.63706	5.8884	3.19012	-7.01461
TC11000403.hg.1	C11orf49	chromosome 11 open reading frame 49	NM_001003676	NM_001003676	RefSeq	Homo sapiens chromosome 11 open reading frame 49 (C11orf49), transcript variant 1, mRNA.	Coding	chr11	46958248 - 47185936	+	259.9	317.14	218.37	226.43	242.05	238.65	201.78	248.85	240.89	295.16	246.77	321.18	323.12	262.54	319.58	247.13	252.99	236.74	253.06	277.02	252.6	236.14	286.96	248.09	251	136.46	139.44	129.31	144.07	143.26	140.96	155.3	145.96	172.28	-7.52315	0.243088	5.73023	-7.49206	-1.98031
TC11000871.hg.1	C11orf73	chromosome 11 open reading frame 73	NM_016401	NM_016401	RefSeq	Homo sapiens chromosome 11 open reading frame 73 (C11orf73), transcript variant 1, mRNA.	Coding	chr11	86013253 - 86056985	+	95.2	91.5	72.59	243.41	211.83	218.94	236.39	214.36	210.3	242.34	192.59	226.01	310.12	286.46	331.58	276.36	196.4	211.78	223.53	233.39	230.31	233.47	269.24	207.74	177.83	165.52	171.49	178.19	273.1	239.23	221.09	117.69	165.16	95.37	5.70319	1.31404	-3.28505	5.12573	-5.07475
TC11000348.hg.1	C11orf74	chromosome 11 open reading frame 74	NM_138787	NM_138787	RefSeq	Homo sapiens chromosome 11 open reading frame 74 (C11orf74), transcript variant 4, mRNA.	Coding	chr11	36616051 - 36696390	+	208.39	228.87	133.56	232.51	182.39	227.6	195.88	190.58	191.73	342.43	217.9	298.9	369.26	292.34	328.64	326.88	248.79	206.1	228.19	215.1	244.74	242.1	281.83	265.16	227.6	118.62	106.2	120.97	122.21	117.59	128.25	167.71	179.98	124.29	-5.90185	-3.61716	2.22133	-4.58685	-6.91903
TC11000854.hg.1	C11orf82	chromosome 11 open reading frame 82	NM_145018	NM_145018	RefSeq	Homo sapiens chromosome 11 open reading frame 82 (C11orf82), mRNA.	Coding	chr11	82612737 - 82669319	+	46.58	47.81	81.54	471.61	483.4	479.79	502.82	396.72	484.19	328.28	447.53	351.95	449.33	530.41	469.94	459.77	308.04	319.07	517.87	450.37	468.68	344.07	514.43	458.47	378.91	132.5	141.66	158.44	317.01	261.4	312.05	121.58	118.01	78.86	7.79494	0.451933	3.42188	9.65094	-3.30278
TC11000560.hg.1	C11orf83	chromosome 11 open reading frame 83	NM_001085372	NM_001085372	RefSeq	Homo sapiens chromosome 11 open reading frame 83 (C11orf83), mRNA.	Coding	chr11	62437745 - 62441162	+	72.77	64.79	71.29	138.68	155.56	145.46	115.07	137.81	145.31	121.04	132.86	148.24	151.85	169.1	190	135.52	129.35	124.49	119.26	137.72	173.75	120.34	140.02	117.36	118.07	115.3	131.98	184.6	110.01	96.2	91.86	123.93	127.93	118.29	4.40221	-0.322055	-7.16927	1.82593	0.632976
TC12000826.hg.1	C12orf23	chromosome 12 open reading frame 23	NM_152261	NM_152261	RefSeq	Homo sapiens chromosome 12 open reading frame 23 (C12orf23), mRNA.	Coding	chr12	107349497 - 107372535	+	481.07	490.89	401.11	285.76	263.69	313.74	324.81	311.5	297.62	343.31	324.6	395.5	256.17	263.72	282.18	290.47	290.61	294.38	258.63	232.71	264.1	303	301.89	314.38	280.34	187.23	200.92	175.7	151.68	172.41	157.17	170.99	192.43	223.68	0.919723	3.78828	-0.761554	0.985866	2.52325
TC12000691.hg.1	C12orf29	chromosome 12 open reading frame 29	NM_001009894	NM_001009894	RefSeq	Homo sapiens chromosome 12 open reading frame 29 (C12orf29), mRNA.	Coding	chr12	88427623 - 88443937	+	190.61	175.05	139.44	526.48	380.99	470.75	366.03	414.67	370.26	360.68	343.31	353.15	454.04	470.49	500.28	466.2	299.84	355.21	414.09	351.56	361.14	448.92	514.76	458.56	403.96	394.67	379.35	649.84	288.01	402.73	237.88	380.51	345.03	273.47	2.52572	0.915214	-6.44654	5.54687	-0.329353
TC12001123.hg.1	C12orf4	chromosome 12 open reading frame 4	NM_020374	NM_020374	RefSeq	Homo sapiens chromosome 12 open reading frame 4 (C12orf4), mRNA.	Coding	chr12	4596894 - 4647674	-	260.29	259.36	203.48	650.25	526.86	631.17	582.75	511.87	558.31	505.6	645.02	506.37	797.94	835.86	627.07	734.53	467.83	565.06	643.22	763.33	702.74	652.45	772.42	711.52	596.6	559.43	507.66	537.69	1018.53	980.89	956.54	351.52	364.3	230.78	3.56628	2.5689	-6.55794	7.96575	-6.02588
TC12000815.hg.1	C12orf45	chromosome 12 open reading frame 45	NM_152318	NM_152318	RefSeq	Homo sapiens chromosome 12 open reading frame 45 (C12orf45), mRNA.	Coding	chr12	105380088 - 105443515	+	89.56	101.51	78.17	196.34	171.39	187.66	153.1	153.56	153.46	146.92	142.01	121.73	158.81	146.96	154.02	158.29	104.27	123.36	161.5	171.92	152.86	126.95	154.62	144.54	124.26	73.81	70.36	70.31	64.69	63.26	69.38	73.46	72.73	92.6	-2.71207	-5.40784	0.736602	-0.0391152	-6.97631
TC12002009.hg.1	C12orf49	chromosome 12 open reading frame 49	NM_024738	NM_024738	RefSeq	Homo sapiens chromosome 12 open reading frame 49 (C12orf49), mRNA.	Coding	chr12	117153593 - 117175874	-	270.68	274.92	320.15	667.94	626.95	652.88	587.89	619.33	536.1	476.37	584.66	482.81	524.68	478.64	410.82	446.59	385.07	493.62	488.35	490.7	487.17	477.71	566.57	467.78	434.09	409.2	375.24	438.23	554.19	506.25	471.77	351.75	385.2	359.11	0.195084	-3.18712	-6.36994	1.97349	-5.04605
TC12000889.hg.1	C12orf52	chromosome 12 open reading frame 52	NM_032848	NM_032848	RefSeq	Homo sapiens chromosome 12 open reading frame 52 (C12orf52), mRNA.	Coding	chr12	113623331 - 113630173	+	170.89	193.78	195.18	511.7	502.09	511.08	415.84	469.77	398.14	358.67	363.15	320.55	351.91	348.54	303.5	419.91	331.9	351.78	449.58	393.63	391.99	325.6	363.34	332.87	315.25	206.13	193.59	196.79	182.4	190.32	207.18	203.31	190.5	232.54	3.94541	-7.36819	3.67501	4.06641	-6.93859
TC12001670.hg.1	C12orf66	chromosome 12 open reading frame 66	NM_152440	NM_152440	RefSeq	Homo sapiens chromosome 12 open reading frame 66 (C12orf66), mRNA.	Coding	chr12	64580096 - 64616076	-	325.52	301.24	258.37	297.17	283.36	325.9	272.33	303.33	246.9	253.03	228.87	257.99	270.16	271.33	272.03	250.17	191.67	222.88	245.32	223.17	237.95	232.11	288.51	229.74	217.28	113.88	120.18	136.54	122.01	131.51	118.03	128.11	144.49	125.08	-4.0126	3.23323	2.89582	-5.00808	2.52518
TC14001324.hg.1	C14orf1	chromosome 14 open reading frame 1	NM_007176	NM_007176	RefSeq	Homo sapiens chromosome 14 open reading frame 1 (C14orf1), mRNA.	Coding	chr14	76116134 - 76127538	-	1902.5	1915.94	1381.44	2739.81	2743.55	2677.07	3072.12	3189.73	3058.55	3714.98	2685.73	3346	4033.96	2897.07	3307.53	3155.73	2787.26	2736.91	3003.25	2662.95	3304.16	3425.62	3919.9	3420.4	3404.51	1517.69	1357.64	1473.99	2579.7	2547.28	2829.81	1694.91	1544.67	1688.32	0.233781	-6.54594	5.8098	3.71914	-7.47326
TC14000141.hg.1	C14orf119	chromosome 14 open reading frame 119	NM_017924	NM_017924	RefSeq	Homo sapiens chromosome 14 open reading frame 119 (C14orf119), mRNA.	Coding	chr14	23563974 - 23569671	+	96.57	103.81	121.68	435.85	579.49	462.68	580.43	500.57	567.56	471.09	474.79	596.04	586.91	626.02	685.7	431.8	360.67	523.97	613.42	624.24	473.05	466.22	596.26	491.68	419.46	1077.93	1467.01	1263.97	860.14	839.82	531.58	736.33	1009.34	788.36	7.49876	11.5822	1.95855	11.1468	9.9989
TC14001455.hg.1	C14orf142	chromosome 14 open reading frame 142	NM_032490	NM_032490	RefSeq	Homo sapiens chromosome 14 open reading frame 142 (C14orf142), mRNA.	Coding	chr14	93669237 - 93673459	-	117.91	64.37	61.65	347.4	386.65	337.32	375.8	317.73	377.77	246.74	234.7	233.83	229.1	282.62	249.93	283.25	209.38	242.37	273.7	241.18	282.85	270.41	393.74	321.22	242.65	98.68	76.72	101.25	150.88	166.96	140.19	67.97	104.09	119.41	3.69338	-7.18211	6.06037	4.40413	-7.03448
TC14000562.hg.1	C14orf159	chromosome 14 open reading frame 159	NM_001102366	NM_001102366	RefSeq	Homo sapiens chromosome 14 open reading frame 159 (C14orf159), transcript variant 1, mRNA.	Coding	chr14	91526677 - 91691703	+	305.13	302.08	323.71	327.11	320.3	322.61	292.09	301.63	297.98	277.32	262.99	284.99	302.56	276.72	320.84	287.39	280.9	251.27	272.16	272.27	297.16	264.34	259.39	258.6	252.31	170.3	166.54	164.58	166.73	154.98	176.38	184.71	188.2	194.86	-5.87494	1.88817	3.77191	-5.04801	-0.319299
TC14000304.hg.1	C14orf166	chromosome 14 open reading frame 166	NM_016039	NM_016039	RefSeq	Homo sapiens chromosome 14 open reading frame 166 (C14orf166), mRNA.	Coding	chr14	52456193 - 52471420	+	955.21	904.3	643.7	1111.1	1003.94	980.08	972.33	996.91	909.94	1009.86	963.17	826.65	1099.58	1163.43	929.86	1152.32	875.84	985.09	923.8	1005.85	1017.31	887.89	1103.5	1014.53	779.62	439.49	454.83	499.41	643.52	614.77	573.36	429.56	646.94	368	-6.16387	-1.42581	5.36435	-6.60985	-3.35151
TC14000443.hg.1	C14orf169	chromosome 14 open reading frame 169	NM_024644	NM_024644	RefSeq	Homo sapiens chromosome 14 open reading frame 169 (C14orf169), mRNA.	Coding	chr14	73957644 - 73960105	+	250.23	228.88	191.92	558.96	471.91	561.43	440.71	510.35	331.59	360.75	377.19	344.14	389.84	406.3	350.75	419.21	269.02	346.6	499.8	460.6	376.91	356.91	493.12	421.12	366.91	138.15	157.1	150.74	206.04	202.7	192.76	123.87	152.55	130.63	-2.08727	-2.62053	2.54835	1.38111	-1.69208
TC14001547.hg.1	C14orf2	chromosome 14 open reading frame 2	NM_001127393	NM_001127393	RefSeq	Homo sapiens chromosome 14 open reading frame 2 (C14orf2), transcript variant 2, mRNA.	Coding	chr14	104378625 - 104394606	-	360.68	328.1	282.59	749.57	603.36	567.39	555.98	749.46	591.1	523.78	659.27	537.8	521.59	518.39	520.3	618.26	394.2	505.51	517.53	432.7	547.28	441.23	569.29	567.77	484	394.85	575.66	366.04	461	393.38	346.2	308.82	511.15	459.58	-2.58769	-5.41489	-7.18017	0.311348	-6.00955
TC15000755.hg.1	C15orf26	chromosome 15 open reading frame 26	NM_173528	NM_173528	RefSeq	Homo sapiens chromosome 15 open reading frame 26 (C15orf26), mRNA.	Coding	chr15	81391749 - 81441516	+	48.52	58.67	46.71	66.01	53.22	58.62	41.78	60.64	56.03	58.6	61.44	75.86	48.37	51.83	62.43	54.83	55.32	52.79	52.47	49.58	47.69	51.74	55.09	54.46	61.06	250.59	289.79	462.45	164.15	124.09	104.4	110.81	135.52	198.11	-7.47773	6.02314	9.19472	-7.31416	1.62957
TC15000691.hg.1	C15orf39	chromosome 15 open reading frame 39	NM_015492	NM_015492	RefSeq	Homo sapiens chromosome 15 open reading frame 39 (C15orf39), mRNA.	Coding	chr15	75491233 - 75504510	+	444.54	420.47	430	354.32	435.35	326.9	355.56	352.38	406.75	327.02	444.08	362.61	319.58	314.31	299.15	359.74	365.13	533.93	366.82	415.93	381.46	392.39	366.49	344.94	352.59	242.01	209.44	194.27	210.13	217.52	254.93	234.04	261.38	277.57	-7.35594	2.01293	1.01749	-4.66241	-0.339363
TC15000253.hg.1	C15orf41	chromosome 15 open reading frame 41	NM_001130010	NM_001130010	RefSeq	Homo sapiens chromosome 15 open reading frame 41 (C15orf41), transcript variant 1, mRNA.	Coding	chr15	36871812 - 37102449	+	274.74	274.48	146.78	502.93	476.29	531.09	462.15	432.76	512.27	511.92	534.92	427.64	471.57	408.69	337.49	413.79	385.78	434.49	392.78	340.94	453.66	489.35	516.3	515.37	441.04	79.71	99.34	104.91	132.47	151.24	134.51	89.52	125.49	81.74	-2.15439	-1.07699	10.5134	0.628242	-1.67302
TC15000431.hg.1	C15orf65	chromosome 15 open reading frame 65	NM_001198784	NM_001198784	RefSeq	Homo sapiens uncharacterized LOC145788 (FLJ27352), mRNA.	Coding	chr15	55700723 - 55710910	+	33.06	34.91	22.89	82.28	82.01	73.77	76.53	73.8	69.17	127.14	86.09	63.59	159.36	89.64	90.32	89.85	60	69.04	68.35	74.47	86.78	69.63	149.03	84.12	51.23	72.25	75.41	52.92	134.37	106.24	120.34	49.18	56.4	41.81	2.86159	-0.281566	-7.28347	-0.423112	-3.11191
TC16000017.hg.1	C16orf11	chromosome 16 open reading frame 11	NM_145270	NM_145270	RefSeq	Homo sapiens chromosome 16 open reading frame 11 (C16orf11), mRNA.	Coding	chr16	610422 - 615529	+	163.77	151.6	254.08	169.15	171.38	169.28	157.16	189.25	177.19	181.13	187.66	175.77	146.14	187.79	167.86	177.71	184.4	217.78	195.21	192.21	165.14	138.72	167.51	174.85	196.83	291.66	319.87	259.24	201.59	234.65	221.8	322.98	330.02	363.86	-7.52625	-3.96888	0.0995298	-7.20072	-1.96209
TC16000190.hg.1	C16orf45	chromosome 16 open reading frame 45	NM_033201	NM_033201	RefSeq	Homo sapiens chromosome 16 open reading frame 45 (C16orf45), transcript variant 1, mRNA.	Coding	chr16	15528325 - 15682116	+	98.13	125.44	91.2	75.75	66.24	77.44	77.49	105.85	79.66	68.9	74.55	71.29	69.31	63.88	63.12	65.64	68.55	75.87	67.99	69.87	62.04	72.22	64.05	68.41	69.95	168.33	296.79	143.92	129.72	112.92	84.09	122.34	143.38	167.77	-1.14447	-3.537	2.41186	-0.166913	-4.81289
TC16001008.hg.1	C16orf54	chromosome 16 open reading frame 54	NM_175900	NM_175900	RefSeq	Homo sapiens chromosome 16 open reading frame 54 (C16orf54), mRNA.	Coding	chr16	29753784 - 29757340	-	604.47	435.01	410.95	299.53	298.42	326.64	276.51	423.45	250.6	259.19	246.43	243.91	176.46	148.77	130.44	176.45	200.32	253.61	177.82	165.77	178.76	216.34	237.07	223.42	264.9	181.75	176.06	131.07	112.6	146.96	152.85	176.4	179.94	170.98	3.02494	2.64779	-6.36677	2.29438	3.26701
TC16000216.hg.1	C16orf62	chromosome 16 open reading frame 62	NM_020314	NM_020314	RefSeq	Homo sapiens chromosome 16 open reading frame 62 (C16orf62), mRNA.	Coding	chr16	19566737 - 19712485	+	615.34	606.18	453.04	689.81	614.35	667.01	637.52	586.16	617.04	856.37	674.26	739.55	830.3	671.41	744.12	610.38	710.33	617.49	654.23	683.44	640.16	661.98	778.45	656.07	603	312.71	259.31	300.33	496.08	435.11	470.62	281.16	331.39	274.77	-5.90335	-0.109525	6.91878	-5.59631	-0.396518
TC16000529.hg.1	C16orf70	chromosome 16 open reading frame 70	NM_025187	NM_025187	RefSeq	Homo sapiens chromosome 16 open reading frame 70 (C16orf70), mRNA.	Coding	chr16	67143866 - 67182442	+	306.9	295.07	267.19	547.78	525.59	497.88	469.79	461.85	459.57	445.48	488.07	379.69	494.09	464.6	389.86	510.76	413.2	471.38	495.04	445.2	485.98	473.63	535.25	452.57	421.26	269.75	201.63	262.71	407.53	384.93	390.87	194.47	198.6	198.09	1.1863	-6.36313	2.86201	1.97997	-2.30661
TC16001147.hg.1	C16orf80	chromosome 16 open reading frame 80	NM_013242	NM_013242	RefSeq	Homo sapiens chromosome 16 open reading frame 80 (C16orf80), mRNA.	Coding	chr16	58147492 - 58163325	-	285.92	333.99	246.78	606.6	631.42	637.99	575.4	711.51	663.39	538.58	558.99	620.12	609.84	608.84	640.62	613.75	436.18	595.07	647.84	625.58	601.24	585.56	828.83	674.75	630.24	343.99	417.09	321.03	486.88	459.82	407.51	324.53	342.49	422.36	1.61833	-5.90018	-1.28116	4.20337	-5.82574
TC17001265.hg.1	C17orf103	chromosome 17 open reading frame 103	NM_152914	NM_152914	RefSeq	Homo sapiens chromosome 17 open reading frame 103 (C17orf103), mRNA.	Coding	chr17	21142184 - 21156722	-	336.2	367.37	437.01	294.92	344.04	265.53	297.43	431.76	340.66	475.5	488.16	535.21	561.89	542.04	526.86	439.6	472.32	484.25	428.35	553.25	374.94	413.8	417.33	418.82	439.94	3011.53	3145.45	2744.66	1744.32	1900.72	1023.92	2622.72	2426.92	2685.53	-4.82485	10.8772	13.9306	-6.85928	10.4576
TC17000563.hg.1	C17orf53	chromosome 17 open reading frame 53	NM_024032	NM_024032	RefSeq	Homo sapiens chromosome 17 open reading frame 53 (C17orf53), transcript variant 1, mRNA.	Coding	chr17	42219274 - 42239844	+	119.26	109.64	108.1	363.65	450.75	407.57	432.09	370.84	468.24	709.52	444.17	630.93	788.73	468.56	629.46	457.36	608.27	501.25	509.43	530.93	596.57	485.07	520.44	475.11	432.79	230.48	187.98	199.09	413.92	382.8	375.03	183.47	174.13	176.59	12.3638	0.751539	6.7717	12.1398	-0.927944
TC17000895.hg.1	C17orf99	chromosome 17 open reading frame 99	NM_001163075	NM_001163075	RefSeq	Homo sapiens chromosome 17 open reading frame 99 (C17orf99), mRNA.	Coding	chr17	76142434 - 76162364	+	107.53	124.09	130.6	113.61	117.79	95.06	118.73	140.97	124.3	127.19	134.91	128.26	166.7	195.18	210.51	165.8	199.62	148.76	138.23	154.6	161.95	149.26	139.33	155.17	154.25	206.48	199.31	250.12	231.67	359.13	312.44	241.2	252.85	165.06	-4.02299	-0.0652756	-3.57593	-3.39891	-1.75671
TC18000187.hg.1	C18orf54	chromosome 18 open reading frame 54	NM_173529	NM_173529	RefSeq	Homo sapiens chromosome 18 open reading frame 54 (C18orf54), mRNA.	Coding	chr18	51884955 - 51908404	+	167.43	169.08	95.61	492.42	422.25	444.97	527.18	413.31	432.1	413.18	375.22	468.07	499.34	429.39	554.25	456.29	386.54	386.38	361.15	362.34	453.47	452.53	493.74	435.32	359.04	349.8	305.45	308.81	716.22	739.5	711.71	155.46	154.98	69.46	3.44383	-0.508441	-4.6744	4.44207	-7.29604
TC18000276.hg.1	C18orf56	chromosome 18 open reading frame 56	NM_001012716	NM_001012716	RefSeq	Homo sapiens chromosome 18 open reading frame 56 (C18orf56), mRNA.	Coding	chr18	649620 - 658340	-	118.54	133.27	131.38	178.13	166.39	203.47	154.73	198.16	163.92	213.92	213.47	234.32	288.94	255.99	213.6	197.56	176.91	184.73	182.07	221.38	197.55	170.3	212.88	201.76	193.21	248.18	226.85	214.97	329.8	317.86	310.64	208.46	211.82	254.33	-0.182594	0.862516	-4.88666	0.918681	-0.155043
TC18000102.hg.1	C18orf8	chromosome 18 open reading frame 8	NM_013326	NM_013326	RefSeq	Homo sapiens chromosome 18 open reading frame 8 (C18orf8), transcript variant 1, mRNA.	Coding	chr18	21083462 - 21111771	+	544.84	468.83	471.12	402.35	425.5	408.87	391.39	342.21	401.59	312.13	351.47	328.63	374.54	360.8	362.32	352.42	323.33	332.68	380.6	385.6	412.33	303.2	401.91	300.93	313.04	1605.24	2013.81	1587.14	1184.7	1214.92	806.98	820.83	1150.45	956.28	-1.74427	6.26549	12.0967	-2.53377	0.297121
TC19000187.hg.1	C19orf38	chromosome 19 open reading frame 38	NM_001136482	NM_001136482	RefSeq	Homo sapiens chromosome 19 open reading frame 38 (C19orf38), mRNA.	Coding	chr19	10959106 - 10980360	+	248.29	206.54	192.52	70.31	80.04	68.4	72.64	89.62	77.54	76.19	83.98	82.41	76.83	89.82	75.93	79.54	98.42	91.61	77.13	85.81	75.35	83.28	99.17	92.18	96.09	113.56	112.55	117.14	92.06	91.78	96.41	108.06	103	123.85	6.09501	0.838387	-2.33714	5.92808	0.543476
TC19000431.hg.1	C19orf40	chromosome 19 open reading frame 40	NM_152266	NM_152266	RefSeq	Homo sapiens chromosome 19 open reading frame 40 (C19orf40), mRNA.	Coding	chr19	33463148 - 33467960	+	128.61	133.28	154.65	390.9	320	359.71	290.32	420.13	302.98	342.97	348.93	422.36	405.74	408.95	468.05	298.99	266.96	303.09	354.06	337.5	301.38	319.67	343.52	328.85	287.94	206.45	199.37	217.93	272.6	280.04	279.72	206.2	211.97	216.62	5.1066	-2.01619	-0.242705	7.19183	-1.89478
TC19001754.hg.1	C19orf48	chromosome 19 open reading frame 48	NM_199249	NM_199249	RefSeq	Homo sapiens chromosome 19 open reading frame 48 (C19orf48), mRNA.	Coding	chr19	51300961 - 51307974	-	351.99	299.62	294.21	904.16	949.73	896.1	688.47	909.59	871.79	901.55	833.88	1135.7	1249.95	1176.06	1124.77	862.3	725.48	836.47	1237.39	1205.23	895.43	991.55	1149.63	999.19	988.09	239.15	272.63	382.36	413.44	396.79	380.99	267.79	354.1	264.74	4.25556	-7.48669	3.23024	10.0644	-7.34847
TC19001042.hg.1	C19orf77	chromosome 19 open reading frame 77	NM_001136503	NM_001136503	RefSeq	Homo sapiens chromosome 19 open reading frame 77 (C19orf77), mRNA.	Coding	chr19	3474405 - 3480540	-	919.02	1233.35	742.77	79.37	79.06	82.76	117.56	162.99	109.14	73.33	120.94	258.32	66.62	116.23	106.51	86.64	107.12	121.14	104.65	111.86	84.14	125.49	122.75	173.83	165.13	165.98	169.19	157.9	200.21	119.58	108.96	142	192.5	176.1	12.1035	7.2382	0.0917567	7.63919	6.52502
TC02001938.hg.1	C1D	C1D nuclear receptor corepressor	NM_001190263	NM_001190263	RefSeq	Homo sapiens C1D nuclear receptor corepressor (C1D), transcript variant 3, mRNA.	Coding	chr2	68268262 - 68338080	-	149.87	148.07	139.68	273.83	249.76	252.83	219.87	262.57	217.51	251.73	276.45	254.82	292.51	283.23	215.44	259.98	215.9	203.38	202.55	285.5	231.23	210.94	283.5	255.58	196.9	399.32	395.9	328.8	380.79	478.02	323.65	324.05	340.37	331.79	-0.88635	4.53497	-0.871427	-0.00293581	3.9749
TC07000075.hg.1	C1GALT1	core 1 synthase, glycoprotein-N-acetylgalactosamine 3-beta-galactosyltransferase, 1	NM_020156	NM_020156	RefSeq	Homo sapiens core 1 synthase, glycoprotein-N-acetylgalactosamine 3-beta-galactosyltransferase, 1 (C1GALT1), mRNA.	Coding	chr7	7196565 - 7288251	+	338.72	304.49	264.63	320.04	316.2	321.02	286.95	287.03	313.06	305.29	322.99	321.71	362.67	375.25	337.39	367.99	240.39	317.01	313.11	285.14	339.93	313.97	411.64	351.31	350.91	802.19	784.47	825.17	1025.44	1034.44	812.19	603.4	597.66	520.39	-7.60491	4.73922	6.02856	-5.83564	0.585958
TC01002521.hg.1	C1orf109	chromosome 1 open reading frame 109	NM_017850	NM_017850	RefSeq	Homo sapiens chromosome 1 open reading frame 109 (C1orf109), mRNA.	Coding	chr1	38147242 - 38157914	-	89.26	103.51	103.16	210.03	237.12	228.05	200.64	215.41	233.4	201.45	192.73	210.61	298.51	278.9	342.28	220.39	177.16	186.27	226.47	277.42	240.86	196.4	177.06	196.14	180.36	452.56	409.94	532.33	455.13	532.06	317.87	373.52	365.46	324.94	2.77544	8.21868	2.13977	3.95778	7.23488
TC01001476.hg.1	C1orf112	chromosome 1 open reading frame 112	NM_018186	NM_018186	RefSeq	Homo sapiens chromosome 1 open reading frame 112 (C1orf112), mRNA.	Coding	chr1	169631245 - 169823221	+	97.34	87.46	67.8	354.57	285.89	327.08	292.5	251.76	272.1	238.18	272.08	252.99	262.54	276.71	276.33	314.32	229.53	258	261.87	260.82	279	290.15	319.23	275.37	238.61	168.17	170.37	205.5	379.58	354.92	365.13	114.2	132	70.05	7.12399	0.982463	-1.4801	8.24688	-6.83038
TC01003771.hg.1	C1orf116	chromosome 1 open reading frame 116	NM_001083924	NM_001083924	RefSeq	Homo sapiens chromosome 1 open reading frame 116 (C1orf116), transcript variant 2, mRNA.	Coding	chr1	207191866 - 207206101	-	91.11	92.94	99.17	100.03	103.64	98.12	116.03	115.18	119.87	149.38	142.14	183.71	109.52	106.28	109.37	122.6	133.08	128.79	98.42	103.03	140.73	152.8	142.99	139.43	122.99	514.33	656.44	541.7	131.64	208.45	130.68	767.24	661	705.27	-5.1623	9.94328	10.4288	0.561873	11.7413
TC01003965.hg.1	C1orf131	chromosome 1 open reading frame 131	NM_152379	NM_152379	RefSeq	Homo sapiens chromosome 1 open reading frame 131 (C1orf131), mRNA.	Coding	chr1	231359509 - 231376933	-	61	58	57.21	203.12	144.83	151.19	136.77	117.33	129.86	132.78	124.65	132.47	139.93	144.01	156.45	165.33	126.09	136.31	146.7	166.36	151.4	138.31	145.85	129.07	105.59	76.6	77.84	94.44	110.47	95.74	94.85	74.96	91.8	68.51	6.67662	-3.27586	1.63716	5.24185	-4.70555
TC01003204.hg.1	C1orf138	chromosome 1 open reading frame 138	BC132992	BC132992	GenBank	Homo sapiens chromosome 1 open reading frame 138, mRNA (cDNA clone MGC:164623 IMAGE:40147014), complete cds.	Coding	chr1	150532678 - 150534591	-	147.88	116.82	139.7	92.95	95.95	84.03	80.77	120.94	97.69	93.58	109.86	96.58	100.58	108.03	87.48	102.96	90.56	123.19	106.27	91.69	93.34	91.03	84.73	102.19	107.71	193.18	209.64	159.1	183	159.52	193.88	210.65	224.57	222.88	-4.21201	-4.27276	1.3961	-1.91527	-1.17517
TC01003911.hg.1	C1orf148	chromosome 1 open reading frame 148	ENST00000366713	ENST00000366713	ENSEMBL	cdna:known chromosome:GRCh37:1:228351787:228353213:-1 gene:ENSG00000203684 gene_biotype:protein_coding transcript_biotype:protein_coding	Coding	chr1	228351787 - 228353213	-	184.83	185.28	191.21	170.69	169.44	176.8	173.6	184.16	164.98	168.55	169.46	193.34	159.98	160.61	195.46	169.91	184.54	159.75	158.42	154.2	185.56	150.48	127.68	149.91	159.52	442.99	373.92	672.92	402.12	374.94	337.35	458.11	432.91	461.62	-6.08734	1.00521	4.34322	-5.07448	4.60449
TC01000978.hg.1	C1orf162	chromosome 1 open reading frame 162	NM_174896	NM_174896	RefSeq	Homo sapiens chromosome 1 open reading frame 162 (C1orf162), mRNA.	Coding	chr1	112016414 - 112021134	+	535.4	550.94	340.96	97.39	83.44	102.76	111.44	145.34	88.3	63.38	70.18	82.04	73.63	68.77	73.88	71.27	66.85	57.01	73.82	61.53	82.97	68.92	180.28	123.33	154.9	91.6	100.6	88.5	84.7	77.77	76.1	114.29	115.56	101.1	10.9737	6.05923	-1.31588	1.79214	5.26504
TC01003759.hg.1	C1orf186	chromosome 1 open reading frame 186	NM_001007544	NM_001007544	RefSeq	Homo sapiens chromosome 1 open reading frame 186 (C1orf186), mRNA.	Coding	chr1	206238872 - 206306131	-	272.53	295.31	251.42	127.36	121.7	128.25	125.25	134.93	123.55	118.83	121.09	130.98	100.65	104.03	119.16	114.6	138.59	108.31	103.1	99.13	118.74	109.64	112.95	125.19	136.08	123.93	129.56	113.55	106.3	104.04	112.88	124.99	128.17	134.8	5.60911	3.34131	-7.01959	6.93217	2.67859
TC01001591.hg.1	C1orf21	chromosome 1 open reading frame 21	NM_030806	NM_030806	RefSeq	Homo sapiens chromosome 1 open reading frame 21 (C1orf21), mRNA.	Coding	chr1	184356150 - 184598155	+	254.71	320.42	163.19	128.44	116.56	135.93	109.16	97.91	99.12	71.97	62.81	70.04	55.41	56.61	78.32	97.93	93.51	73.26	88.06	76.34	92.48	67.34	86.99	98.45	89.86	49.29	49.74	58.41	46.65	45.6	53.49	50.11	55.54	57.95	2.71783	4.01287	0.310737	2.5738	4.13892
TC01001604.hg.1	C1orf27	chromosome 1 open reading frame 27	NM_001164245	NM_001164245	RefSeq	Homo sapiens chromosome 1 open reading frame 27 (C1orf27), transcript variant 2, mRNA.	Coding	chr1	186344890 - 186390507	+	579.24	536.48	319.98	413.8	312.86	420.07	334.89	332.32	296.9	361.87	354.9	359.48	376.38	381.48	375.2	372.18	248.72	269.37	312.85	275.19	296.19	371.72	397.06	357.17	315.47	203.64	207.18	259.72	324.07	335.72	292.57	174.51	177.41	136.42	-3.5868	-1.64413	-4.54319	-5.2807	1.17829
TC01001183.hg.1	C1orf51	chromosome 1 open reading frame 51	NM_144697	NM_144697	RefSeq	Homo sapiens chromosome 1 open reading frame 51 (C1orf51), mRNA.	Coding	chr1	150254953 - 150259505	+	67.4	68.64	74.89	93.2	109.89	72.18	121.65	188.77	137.47	68.24	137.64	196.15	71.26	187.92	126.13	136.06	122.14	156.51	96.39	97.74	131.18	203.77	147.98	173.23	173.56	101.33	108.8	156.17	82.99	148	148.57	151.41	160.77	238.68	-1.27703	-2.13093	-7.59139	4.48107	1.95564
TC01002374.hg.1	C1orf63	chromosome 1 open reading frame 63	NM_020317	NM_020317	RefSeq	Homo sapiens chromosome 1 open reading frame 63 (C1orf63), mRNA.	Coding	chr1	25568740 - 25664656	-	753.83	689.19	841.66	504.53	472.18	433.33	451.29	440.82	455.13	490.18	452.28	830.69	626.9	684.48	922.78	397.24	482.56	437.54	375.93	646.23	341.66	588.86	505.02	446.6	306.63	534.18	1487.99	905.31	1438.84	1316.32	890.02	503.09	1524.35	994.19	-1.96752	-7.34617	-3.61426	-1.96409	-7.21379
TC01003786.hg.1	C1orf74	chromosome 1 open reading frame 74	NM_152485	NM_152485	RefSeq	Homo sapiens chromosome 1 open reading frame 74 (C1orf74), mRNA.	Coding	chr1	209955661 - 209957904	-	93.11	90.19	108.34	472.47	466.55	515.49	404.48	430.09	369.61	367.47	338.5	364.8	376.94	367.5	452.58	352.08	323.34	351.43	384.69	403.86	403.42	382.03	523.37	381.22	320.88	115.45	105.13	112.02	200.25	180.5	231.14	143.27	101.6	99.87	10.8141	-6.62626	10.6299	8.97701	-6.74525
TC01003335.hg.1	C1orf85	chromosome 1 open reading frame 85	NM_144580	NM_144580	RefSeq	Homo sapiens chromosome 1 open reading frame 85 (C1orf85), transcript variant 1, mRNA.	Coding	chr1	156259880 - 156265463	-	227.67	241.15	243.34	297.07	360.67	291.24	274.75	289.96	305.97	547.04	359.89	451.92	594.24	393.03	499.52	373.46	481.31	394.58	362.78	424.28	377.82	361.65	400.03	375.97	352.88	433.31	447.56	458.95	521.7	447.39	463.97	403.43	370.52	374.79	1.6682	2.03388	-6.73534	2.85182	-0.659635
TC17001056.hg.1	C1QBP	complement component 1, q subcomponent binding protein	NM_001212	NM_001212	RefSeq	Homo sapiens complement component 1, q subcomponent binding protein (C1QBP), nuclear gene encoding mitochondrial protein, mRNA.	Coding	chr17	5336097 - 5342471	-	822.78	888.46	486.14	2986.17	3060.6	3236.95	2855.31	2662.34	2774.75	2198.6	2347.09	2076.4	2129.59	2311.01	2264.85	2711.7	2281.68	2435.39	2871.86	2544.1	2846.69	2259.63	2663.3	2266.09	2057.38	676.1	749.62	729.43	502.37	550.57	438.07	675.54	828.41	759.47	5.67019	-7.65142	11.1243	4.85633	-7.47212
TC05003423.hg.1	C1QTNF3	C1q and tumor necrosis factor related protein 3	NM_030945	NM_030945	RefSeq	Homo sapiens C1q and tumor necrosis factor related protein 3 (C1QTNF3), transcript variant 1, mRNA.	Coding	chr5	34017963 - 34043937	-	202.92	231.49	159.81	81.32	77.71	79.47	79.19	80.55	72.72	77.96	72.3	76.61	66	68.03	81.47	70.37	67.85	68.43	67.17	59.28	71.96	70.76	72.52	74.99	83.59	62.78	69.01	70.07	57.08	58.24	63.95	63.03	70.56	72.86	7.36243	4.1056	-7.57644	6.72407	3.8394
TC20000764.hg.1	C20orf112	chromosome 20 open reading frame 112	NM_080616	NM_080616	RefSeq	Homo sapiens chromosome 20 open reading frame 112 (C20orf112), transcript variant 2, mRNA.	Coding	chr20	31030862 - 31172876	-	469.12	439.09	403.99	454.67	516.72	468.36	510.69	520.5	543.13	289.23	389.93	360.55	255.55	261.63	243.1	306.47	290.43	369.67	361.72	330.26	374.16	338.76	362.37	350.19	407.82	206.07	181.09	205.93	166.73	195.22	199.32	193.14	194.23	230.7	-3.32348	3.23982	1.78075	-4.76636	2.27829
TC20000572.hg.1	C20orf194	chromosome 20 open reading frame 194	NM_001009984	NM_001009984	RefSeq	Homo sapiens chromosome 20 open reading frame 194 (C20orf194), mRNA.	Coding	chr20	3229948 - 3388587	-	297.94	393.82	192.47	120.63	110.13	107.01	124.83	113.68	102.92	161.64	90.33	149	200.54	86.95	203.55	108	153.12	99.74	101.62	113.76	112.82	127.17	131.84	123.5	108.51	55.45	50.13	56.71	43.26	47.46	46.56	58.06	77.68	52.82	0.76512	4.6198	2.60964	1.44709	3.36975
TC20000475.hg.1	C20orf197	chromosome 20 open reading frame 197	NM_173644	NM_173644	RefSeq	Homo sapiens chromosome 20 open reading frame 197 (C20orf197), mRNA.	Coding	chr20	58630980 - 58648008	+	85.28	75.86	93.05	510.66	433.78	422.06	452.55	470.66	325.95	202.05	194.08	247.17	104.4	101.82	126.24	169.42	149.89	165.42	232.33	141.3	213.94	201.53	238.25	254.38	232.22	91.18	86.9	74.53	62.84	82.9	79.52	98.72	84.11	104.49	1.13368	-7.65327	1.16792	8.30838	-6.87951
TC20000538.hg.1	C20orf96	chromosome 20 open reading frame 96	NM_080571	NM_080571	RefSeq	Homo sapiens chromosome 20 open reading frame 96 (C20orf96), transcript variant 2, mRNA.	Coding	chr20	251504 - 271419	-	308.85	336.29	176.77	324.03	302.7	299.91	296.66	219.28	289.56	250.79	276.57	215.66	221.59	210.03	212.13	250.61	213.01	211.52	245.09	233.18	280.18	209.39	267.52	191.39	199.9	72.44	78.22	75.95	63.97	75.19	75.67	84.99	85.85	76.86	-7.05531	2.47071	10.48	-7.01318	2.01445
TC21000277.hg.1	C21orf15	chromosome 21 open reading frame 15	NR_026755	NR_026755	RefSeq	Homo sapiens chromosome 21 open reading frame 15 (C21orf15), non-coding RNA.	Coding	chr21	15215454 - 15220685	-	95.27	77.87	120.88	101.64	123.1	65.48	77.04	87.64	104.39	133.39	86.37	85.54	133.53	89.79	144.9	78.57	88.77	90.46	91.63	83.95	82.74	84.87	73.55	82.05	85.23	125.96	149.29	129.8	91.25	88.81	113.04	155.95	183.1	207.66	-6.97823	-4.72815	1.47691	-6.0428	-1.35666
TC21000556.hg.1	C21orf58	chromosome 21 open reading frame 58	NM_058180	NM_058180	RefSeq	Homo sapiens chromosome 21 open reading frame 58 (C21orf58), mRNA.	Coding	chr21	47720095 - 47743789	-	169.77	170.32	193.84	198.11	216.58	193.21	197.02	205.53	216.21	203.08	193.92	237.59	258	235	305.23	230.69	237.98	198.63	207.91	225.11	231.1	197.5	167.7	183.85	199.88	410.28	352.88	411.29	638.08	595.41	528.89	404.65	363.01	403.01	-4.35784	3.00275	3.55189	-6.87923	3.02938
TC21001072.hg.1	C21orf59	chromosome 21 open reading frame 59	NM_021254	NM_021254	RefSeq	Homo sapiens chromosome 21 open reading frame 59 (C21orf59), transcript variant 1, mRNA.	Coding	chr21	33964389 - 33985176	-	159.95	173.46	173.19	363.36	333.53	336.17	328.42	303.82	367.09	283.02	285.85	277.42	293.06	313.64	338.52	355.92	308.2	301.19	336.09	308.78	353.08	308.44	343.9	313.46	296.48	218.66	200.68	217.65	226.37	231.1	218.94	223.27	261.64	232.92	4.67572	-4.81956	1.38223	5.41288	-3.1151
TC22000495.hg.1	C22orf39	chromosome 22 open reading frame 39	NM_173793	NM_173793	RefSeq	Homo sapiens chromosome 22 open reading frame 39 (C22orf39), transcript variant 1, mRNA.	Coding	chr22	19318221 - 19435755	-	358.61	333.16	331.12	558.99	600.81	579.55	547.19	566.6	556.47	483.72	491.12	417.72	715.19	638.2	622.87	628.05	540.78	524.61	689	730.4	685.89	565.56	542.87	500.27	488.13	843.18	708.76	809.15	1041.05	948.88	807.36	574.61	558.36	587.17	1.54025	3.74155	-4.69458	0.538554	0.0471912
TC11002076.hg.1	C2CD3	C2 calcium-dependent domain containing 3	NM_015531	NM_015531	RefSeq	Homo sapiens C2 calcium-dependent domain containing 3 (C2CD3), mRNA.	Coding	chr11	73723763 - 73882064	-	431.12	400.4	379.58	487.39	439.29	453.86	441.1	373.27	440.4	436.26	449.99	361.97	495.59	394.25	337.49	466.4	427.34	428.48	409.06	463.63	491.09	468.59	443.48	424.53	380.69	951.21	800.8	687.59	1144.37	1086.99	1077	804.22	745.56	754.66	-6.87492	0.88401	2.79824	-6.8405	1.57402
TC12001303.hg.1	C2CD5	C2 calcium-dependent domain containing 5	NM_014802	NM_014802	RefSeq	Homo sapiens C2 calcium-dependent domain containing 5 (C2CD5), mRNA.	Coding	chr12	22601517 - 22697480	-	398.77	482.03	356.1	497.61	445.18	498.57	466.15	406.65	467.14	559.92	401.29	520.48	656.04	506.58	639.4	512.74	445.8	371.04	457.94	494.17	513.36	452.19	561.5	544.93	429.69	271.08	219.25	319.9	559.64	550.95	547.46	196.11	219.13	105.69	-7.02304	-3.56472	-0.388682	-5.46758	-0.997431
TC02001627.hg.1	C2orf43	chromosome 2 open reading frame 43	NM_021925	NM_021925	RefSeq	Homo sapiens chromosome 2 open reading frame 43 (C2orf43), mRNA.	Coding	chr2	20883803 - 21022882	-	161.21	151.35	92.15	305.44	266	277.48	274.25	230.15	252.82	271.76	218.38	270.13	309.47	252.56	271.79	303.1	177.53	228.6	277.53	249.96	243.79	282.94	318.93	266.22	216.49	85.32	68.45	110.52	184.66	175.47	154.97	87.6	86.88	58.04	-2.06342	-5.17118	2.75693	-0.104296	-3.82888
TC02001643.hg.1	C2orf44	chromosome 2 open reading frame 44	NM_001142319	NM_001142319	RefSeq	Homo sapiens chromosome 2 open reading frame 44 (C2orf44), transcript variant 2, mRNA.	Coding	chr2	24252206 - 24272445	-	127.29	151.07	137.08	502.78	480.87	564.56	500.72	573.85	428.87	329.3	381.19	343.86	293.72	335.95	258.99	383.77	265.85	394.15	417.49	317.24	395.61	357.13	399.77	365.81	371.12	233.68	214.47	263.81	216.23	218.83	160.53	165.25	163.42	127.5	4.2014	-0.41183	-2.93313	10.0043	-7.2048
TC02000058.hg.1	C2orf48	chromosome 2 open reading frame 48	NM_182626	NM_182626	RefSeq	Homo sapiens chromosome 2 open reading frame 48 (C2orf48), mRNA.	Coding	chr2	10281509 - 10351851	+	76.25	78.98	100.88	124.78	117.75	111.1	114.85	116.58	120.48	100.09	108.08	102.56	103.96	100.3	105.34	117.7	101.48	115.4	108.49	103.75	114.59	98.62	92.66	100.92	112.6	178.73	146.5	180.62	265.61	230.51	247.18	174.38	148.95	144.42	-4.042	0.446829	0.661471	-5.10119	-0.393762
TC02005006.hg.1	C2orf69	chromosome 2 open reading frame 69	NM_153689	NM_153689	RefSeq	Homo sapiens chromosome 2 open reading frame 69 (C2orf69), mRNA.	Coding	chr2	200775979 - 200792996	+	118.45	103.6	65.54	187.57	164.54	182.94	157.84	124.46	166.49	139.47	123.82	124.48	152.34	175.64	167.21	149.45	116.96	134.41	133.88	133.42	157.88	135.25	165.21	149.89	112.46	200.74	225.08	209.5	281.84	277.45	280.61	126.1	143.47	93.8	-4.23452	-0.30409	1.63936	-3.64026	-6.48332
TC03000180.hg.1	C3orf35	chromosome 3 open reading frame 35	NM_178339	NM_178339	RefSeq	Homo sapiens chromosome 3 open reading frame 35 (C3orf35), transcript variant B, mRNA.	Coding	chr3	37427760 - 37476988	+	164.6	156.46	164.22	75.15	78.74	75.79	74.31	70.9	74.25	87.2	84.64	77.16	101.13	83.91	91.73	100.27	101.26	79.92	81.45	86.91	97.44	82.4	78.45	95.46	89.48	118.79	129.5	147.52	127.22	152.77	138.9	158.55	164.11	160.35	2.6511	-5.49765	-1.32446	4.21217	-7.5483
TC03000781.hg.1	C3orf58	chromosome 3 open reading frame 58	NM_001134470	NM_001134470	RefSeq	Homo sapiens chromosome 3 open reading frame 58 (C3orf58), transcript variant 2, mRNA.	Coding	chr3	143690640 - 143767561	+	190.39	186.83	140.7	269.25	234.92	247.55	255.99	252.62	225.89	184.39	237.04	272.51	198.94	217.87	197.19	224.35	183.19	223	197.52	190.65	217.96	247.74	252.06	237.75	241.37	1333.4	1475.44	1703	840.41	913.13	544.4	1291.45	1708.96	1280.25	-5.983	10.1501	14.0927	-2.12833	9.61608
TC03003384.hg.1	C3orf62	chromosome 3 open reading frame 62	NM_198562	NM_198562	RefSeq	Homo sapiens chromosome 3 open reading frame 62 (C3orf62), mRNA.	Coding	chr3	49306030 - 49314508	-	186.72	149.67	150.98	280.66	242.07	231.17	252.54	202.59	257.78	174.84	219.23	230.77	163.43	178.37	215.16	192.16	134.71	163.01	205.32	224.68	233.4	186.27	221.62	208.94	217.35	482.42	469.02	524.43	330.08	382.33	285.58	287.02	326.57	236.63	-7.11799	5.6278	4.33587	-3.13456	-1.41145
TC03000872.hg.1	C3orf80	chromosome 3 open reading frame 80	NM_001168214	NM_001168214	RefSeq	Homo sapiens chromosome 3 open reading frame 80 (C3orf80), mRNA.	Coding	chr3	159943423 - 159946000	+	311.76	414.07	160.46	259.4	205.56	264.47	193.95	188.52	141.32	69.78	66.32	72.17	55.53	66.44	91.39	82.42	57.78	58.29	97.64	69.31	84.02	55.92	133.41	93.5	76.19	30.14	38.04	35.05	31.69	32.93	34.53	36.83	39.13	36.63	2.01155	4.45185	0.535575	-0.0716896	4.63617
TC6_mcf_hap5000068.hg.1	C4B	NULL	OTTHUMT00000312398	OTTHUMT00000312398	Havana transcript	cdna:all chromosome:VEGA52:6-MCF:3238984:3239010:1 Gene:OTTHUMG00000149562	Coding	chr6_mcf_hap5	3329646 - 3329672	+	73.74	105.72	188.31	100.37	111.32	122.94	100.89	125.68	123.51	114.28	142.34	146.47	189.84	141.99	157.01	109.98	112.62	129.63	133.91	140.48	102.08	107.55	117.66	118.1	115.28	218.02	241.31	186.25	200.97	183.45	128.9	237.58	195.71	276.39	-7.44568	-4.1355	1.18214	-7.54893	-3.37879
TC04001478.hg.1	C4orf21	chromosome 4 open reading frame 21	NM_018392	NM_018392	RefSeq	Homo sapiens chromosome 4 open reading frame 21 (C4orf21), mRNA.	Coding	chr4	113460489 - 113558151	-	81.21	75.7	63.71	299.15	236.95	287.04	254.3	197.09	233.49	293.1	255.53	276.18	417.62	371.97	436.58	361.6	246.23	241.53	262.31	315.58	298.7	316.48	315.01	298.86	259.74	153.46	159.6	203.15	457.93	368.65	356.17	145.88	192.03	70.02	7.92093	2.11627	-1.44332	11.7561	-5.05968
TC04001726.hg.1	C4orf27	chromosome 4 open reading frame 27	NM_017867	NM_017867	RefSeq	Homo sapiens chromosome 4 open reading frame 27 (C4orf27), mRNA.	Coding	chr4	170650616 - 170679104	-	83.56	106.6	76.63	286.41	248.82	228.58	229.79	190.65	201.28	268.83	251.39	213.24	310.7	275.88	337.49	266.24	223.46	233.37	274.05	270.29	243.69	217.74	245.11	201.48	167.99	84.16	112.92	152.91	146.65	146.24	167.97	86.98	118.55	72.67	6.94358	-6.40572	1.55946	3.99203	-7.52449
TC04000653.hg.1	C4orf33	chromosome 4 open reading frame 33	NM_001099783	NM_001099783	RefSeq	Homo sapiens chromosome 4 open reading frame 33 (C4orf33), transcript variant 2, mRNA.	Coding	chr4	130014472 - 130034487	+	105.09	111.15	73.31	114.34	102.07	123.78	102.92	107.16	101.06	188.16	127.79	153.54	205.51	157.32	137.65	146.21	121.47	100.22	103.51	119.74	112.98	134.67	154.88	133.7	130.93	108.5	114.78	118.7	249.94	226.62	220.76	84.7	81.19	60.79	-6.07967	-6.55449	-7.53722	-3.65764	-6.18516
TC09001542.hg.1	C5	complement component 5	NM_001735	NM_001735	RefSeq	Homo sapiens complement component 5 (C5), mRNA.	Coding	chr9	123714614 - 123837452	-	92.79	82.74	57.22	61.54	40.52	65.19	55.49	39.29	51.37	48.31	46.64	46.12	34.7	32.46	39.4	37.42	34.2	35.87	35.77	37.17	40.55	43.95	37.99	35.66	39.19	1598.52	1077.26	876.66	557.83	1121.04	397.09	145.25	56.1	79.29	2.5213	8.51431	15.6048	1.33426	-7.37282
TC19000677.hg.1	C5AR2	complement component 5a receptor 2	NM_018485	NM_018485	RefSeq	Homo sapiens complement component 5a receptor 2 (C5AR2), transcript variant 2, mRNA.	Coding	chr19	47835404 - 47845272	+	141.85	116.71	116.03	224.29	165.81	173.46	139.27	193.99	164.34	417.75	575.26	573.64	172.27	199	146.9	374.77	391.94	457.23	303.9	366.34	345.14	643.98	383.41	515.46	601.76	123.62	161.57	125.11	126.98	119.92	117.72	170.4	189.41	225.83	6.90887	-7.32071	5.45323	5.35165	-2.57266
TC05000499.hg.1	C5orf30	chromosome 5 open reading frame 30	NM_033211	NM_033211	RefSeq	Homo sapiens chromosome 5 open reading frame 30 (C5orf30), mRNA.	Coding	chr5	102594403 - 102614361	+	229.54	229.45	146.93	411.61	391.33	386.45	366.71	398.1	357.28	312.47	316.69	338.5	412.89	423.17	397.37	353.93	310.5	337.54	423.87	369.02	355.94	326.52	381.37	353.89	354.68	638.61	560.91	605.92	725.64	727.81	585.83	438.87	449.16	361.42	-0.509728	3.05994	1.56435	0.416604	-0.489019
TC05001319.hg.1	C5orf34	chromosome 5 open reading frame 34	NM_198566	NM_198566	RefSeq	Homo sapiens chromosome 5 open reading frame 34 (C5orf34), mRNA.	Coding	chr5	43486803 - 43515273	-	48.91	50.81	30.19	148.04	124.4	151.14	134.58	117.22	128.32	190.81	121.49	177.07	214.71	153.75	205.36	134.84	113.88	102.51	109.21	133.29	130.58	131.37	174.21	142.65	109.53	83.21	81.3	94.85	266.2	207.39	204.75	64.78	73.67	40.98	3.78922	-1.10586	-2.6879	4.51205	-6.11375
TC05001274.hg.1	C5orf42	chromosome 5 open reading frame 42	NM_023073	NM_023073	RefSeq	Homo sapiens chromosome 5 open reading frame 42 (C5orf42), mRNA.	Coding	chr5	37106330 - 37249530	-	242.73	349.23	142.84	148.61	100.45	132.17	115.15	89.95	85.31	87.69	67.35	72.1	106.26	72.93	101.85	104.12	82.16	69.44	80.04	75	94.32	89.43	97.07	85.6	77.73	135.14	124.54	133.76	258.18	751.02	142.86	240.69	208.16	159.36	0.923278	-4.39182	-0.3136	0.863184	-7.31107
TC05000189.hg.1	C5orf51	chromosome 5 open reading frame 51	NM_175921	NM_175921	RefSeq	Homo sapiens chromosome 5 open reading frame 51 (C5orf51), mRNA.	Coding	chr5	41904290 - 41921738	+	580.97	601.02	425.44	1316.77	1209.82	1326.87	1474.15	1140.37	1185.93	1492.46	1285.07	1083.07	1449.74	1210.17	1177.92	1418.77	1276.93	1276.16	1146.79	1010.09	1308.56	1542.66	1458.44	1344	1225.69	976.97	900.02	883.43	1081.01	1036.25	1134.51	982.8	940.7	818.78	3.42959	-1.26145	-3.32255	6.04085	-1.6635
TC05000636.hg.1	C5orf56	chromosome 5 open reading frame 56	NR_045116	NR_045116	RefSeq	Homo sapiens chromosome 5 open reading frame 56 (C5orf56), non-coding RNA.	Coding	chr5	131746328 - 131822549	+	242.93	244.55	289.03	118.28	122.21	107.99	110.97	117.43	118.17	124.04	113.83	125.74	142.95	129.04	148.64	133.66	133.55	121.4	123.16	136.5	120.26	104.37	112.5	113.02	121.18	233.39	204.13	198.99	238.41	234.66	240.18	189.37	210.4	172.6	5.02754	-5.77054	2.77696	7.33059	-4.21878
TC06001193.hg.1	C6orf120	chromosome 6 open reading frame 120	NM_001029863	NM_001029863	RefSeq	Homo sapiens chromosome 6 open reading frame 120 (C6orf120), mRNA.	Coding	chr6	170102233 - 170106402	+	207.99	165.22	155.4	300.64	326.01	317.7	277.09	287.91	305.71	298.99	307	325.75	376.6	389.45	351.91	303.77	240.74	312.08	349.72	343.56	277.35	290.04	363.34	317.01	295.6	506.18	531.08	484.15	516.84	563.07	412.26	394.55	425.6	385.58	-0.0200654	4.8028	0.167148	1.44592	2.53404
TC06000854.hg.1	C6orf203	chromosome 6 open reading frame 203	NM_001142468	NM_001142468	RefSeq	Homo sapiens chromosome 6 open reading frame 203 (C6orf203), transcript variant 2, mRNA.	Coding	chr6	107349407 - 107372547	+	76.96	85.82	57.5	201.57	165.66	193.65	179.73	162.04	184.3	148.75	140.89	139.21	158.66	168.23	181.32	169.8	123.44	144.27	174.54	196.62	188.66	135.76	196.99	157.86	135.92	59.61	82.33	84.92	97.97	91.53	84.76	58.32	85.34	53.36	1.49398	-7.62775	1.17873	1.9984	-7.22291
TC06001102.hg.1	C6orf211	chromosome 6 open reading frame 211	NM_024573	NM_024573	RefSeq	Homo sapiens chromosome 6 open reading frame 211 (C6orf211), mRNA.	Coding	chr6	151773422 - 151791236	+	69.32	83.98	75.02	222.73	203.25	242.35	205.33	202.86	194.48	262.28	218.16	253.34	224.31	269.83	302.12	199.78	143.89	163.18	228.31	194.59	181.33	184.86	253.36	195.86	167.45	98.58	180.34	178.15	125.72	155.28	99.6	79.21	123.5	68.22	3.7587	-2.47103	-6.51761	5.55672	-7.09487
TC06000610.hg.1	C6orf223	chromosome 6 open reading frame 223	NM_001171992	NM_001171992	RefSeq	Homo sapiens chromosome 6 open reading frame 223 (C6orf223), transcript variant 2, mRNA.	Coding	chr6	43968317 - 43973694	+	70.82	59.88	88.64	79.64	82.56	69.65	95.96	132.39	117.48	310.56	162.24	375.09	289.18	132.64	329.9	161.93	239.78	183.78	138.58	135.67	163.19	371.12	299.44	279.43	280.93	129.04	130.4	114.06	125.62	130.86	131.7	172.43	153.92	131.68	1.02657	-1.57018	-5.03957	3.75337	0.277349
TC6_apd_hap1000041.hg.1	C6orf48	chromosome 6 open reading frame 48	NM_001040437	NM_001040437	RefSeq	Homo sapiens chromosome 6 open reading frame 48 (C6orf48), transcript variant 1, mRNA.	Coding	chr6_apd_hap1	3117139 - 3122295	+	1174.22	841.14	714.68	891.64	747.6	878.81	589.84	748.41	629.42	494.46	553.95	549.83	538.78	633.87	673.23	727.93	470.95	519.9	658.44	679.06	600.53	634.78	566.94	590.18	558.53	467.95	429.22	580.54	372.66	314.58	300.26	428.76	491.59	383.95	-4.1848	-2.24089	-5.99262	-2.14205	-0.643606
TC6_cox_hap2000080.hg.1	C6orf48	chromosome 6 open reading frame 48	NM_001040437	NM_001040437	RefSeq	Homo sapiens chromosome 6 open reading frame 48 (C6orf48), transcript variant 1, mRNA.	Coding	chr6_cox_hap2	3311961 - 3317114	+	1174.22	841.14	714.68	891.64	747.6	878.81	589.84	748.41	629.42	494.46	553.95	549.83	538.78	633.87	673.23	727.93	470.95	519.9	658.44	679.06	600.53	634.78	566.94	590.18	558.53	467.95	429.22	580.54	372.66	314.58	300.26	428.76	491.59	383.95	-4.1848	-2.24089	-5.99262	-2.14205	-0.643606
TC6_dbb_hap3000071.hg.1	C6orf48	chromosome 6 open reading frame 48	NM_001040437	NM_001040437	RefSeq	Homo sapiens chromosome 6 open reading frame 48 (C6orf48), transcript variant 1, mRNA.	Coding	chr6_dbb_hap3	3087972 - 3093127	+	1218.25	870.62	739.81	922.08	775.75	905.37	614.88	776.86	652.64	511.01	567.43	571.46	555.82	654.23	692.55	749.28	484.27	542.36	680.42	696.43	624.5	655.13	586.01	606.83	570.21	482.54	438.37	599.57	383.51	322.05	311.46	439.31	502.17	395.17	-4.11762	-2.21499	-5.94536	-2.10945	-0.527173
TC6_qbl_hap6000071.hg.1	C6orf48	chromosome 6 open reading frame 48	NM_001040437	NM_001040437	RefSeq	Homo sapiens chromosome 6 open reading frame 48 (C6orf48), transcript variant 1, mRNA.	Coding	chr6_qbl_hap6	3096044 - 3101196	+	1174.22	841.14	714.68	891.64	747.6	878.81	589.84	748.41	629.42	494.46	553.95	549.83	538.78	633.87	673.23	727.93	470.95	519.9	658.44	679.06	600.53	634.78	566.94	590.18	558.53	467.95	429.22	580.54	372.66	314.58	300.26	428.76	491.59	383.95	-4.1848	-2.24089	-5.99262	-2.14205	-0.643606
TC06001328.hg.1	C6orf62	chromosome 6 open reading frame 62	NM_030939	NM_030939	RefSeq	Homo sapiens chromosome 6 open reading frame 62 (C6orf62), mRNA.	Coding	chr6	24705089 - 24721064	-	784.74	719.87	522.72	796.75	695.64	722.86	751.83	677.99	666.12	621.16	673.29	759.97	595.45	636.6	609.55	719.48	592.97	830.94	783.38	779.45	688.98	770.83	709.9	669.05	700.14	1449.72	1512.33	1769.59	1051.49	1112.23	756.59	1247.97	1381.58	1431.94	-7.16679	1.4173	3.87811	-7.32543	0.111987
TC06001195.hg.1	C6orf70	chromosome 6 open reading frame 70	NM_018341	NM_018341	RefSeq	Homo sapiens chromosome 6 open reading frame 70 (C6orf70), mRNA.	Coding	chr6	170151721 - 170181680	+	249.4	249.87	202.53	256.74	200.45	258.44	211.91	225.66	175.57	274.95	217.15	235.11	287.56	220.8	236.49	251.89	206.16	201.35	195.74	206.11	207.6	213.14	240.04	218.98	181.77	109.45	77.98	105.61	158.24	137.43	132.59	94.11	116.97	82.76	-6.95478	1.93611	3.60424	-6.84375	2.09565
TC06000536.hg.1	C6orf89	chromosome 6 open reading frame 89	NM_152734	NM_152734	RefSeq	Homo sapiens chromosome 6 open reading frame 89 (C6orf89), mRNA.	Coding	chr6	36839646 - 36896740	+	275.14	264.52	207.42	538.96	521.03	551.58	452.68	484.55	455.08	671.04	563.54	659.05	917.76	802.94	876.48	695.22	637.74	594.5	672.27	813.14	635.09	629.53	710.53	652.99	534.4	812.66	705.78	857.35	1134.29	1153.95	1047.62	717.47	698.05	569.69	6.28791	5.1172	-6.00948	6.37017	3.32691
TC07001208.hg.1	C7orf31	chromosome 7 open reading frame 31	NM_138811	NM_138811	RefSeq	Homo sapiens chromosome 7 open reading frame 31 (C7orf31), mRNA.	Coding	chr7	25174316 - 25219975	-	309.12	311.34	209.49	159.52	169.39	143.08	190.82	150.94	160.12	209.65	156.9	162.18	155.41	120	131.16	150.25	164.45	155.47	139.65	124.15	165.18	133.04	156.58	145.45	145.81	107.04	111.33	88.91	79.93	94.91	85.33	114.61	97.74	133.26	0.537696	2.18504	-1.83433	1.05677	0.92004
TC07000192.hg.1	C7orf41	chromosome 7 open reading frame 41	NM_152793	NM_152793	RefSeq	Homo sapiens chromosome 7 open reading frame 41 (C7orf41), mRNA.	Coding	chr7	30174426 - 30202381	+	983.8	1108.04	638.7	285.53	247.45	253.49	227.52	255.53	222.34	283.32	264.58	324.81	392.71	378.75	365.93	417.53	324.9	317.68	318.49	363.41	351.84	347.74	318.71	276.45	292.14	754.7	833.82	616.96	714.8	590.8	410.03	660.57	767.29	740.02	2.98307	-6.82019	3.34464	4.36369	-6.5436
TC07003369.hg.1	C7orf61	chromosome 7 open reading frame 61	NM_001004323	NM_001004323	RefSeq	Homo sapiens chromosome 7 open reading frame 61 (C7orf61), mRNA.	Coding	chr7	100054238 - 100061894	-	69.37	66.95	89.82	78.51	87.62	69.52	83.6	80.14	83.5	78.18	76.38	87.22	84.95	81.95	92.07	83.88	94.93	88.79	80.92	81.21	85.9	83.08	72.52	77.86	80.19	145.63	178.56	185.3	114.6	104.03	101.61	195.12	174.74	204.76	-6.35276	1.61214	4.36301	-7.21022	3.28772
TC07000844.hg.1	C7orf73	chromosome 7 open reading frame 73	NM_001130929	NM_001130929	RefSeq	Homo sapiens chromosome 7 open reading frame 73 (C7orf73), nuclear gene encoding mitochondrial protein, mRNA.	Coding	chr7	135347221 - 135378166	+	458.16	503.44	304.37	473.55	447.75	441.76	430.6	512.32	502.08	464.21	502.78	602.5	628.54	568.4	510.26	490.96	419.85	409.96	421.5	407.34	457.08	395.71	461.06	478.28	498.97	1447.44	1417.83	1183.07	1621.92	1287.06	1061.28	1430.13	1528.24	1478.18	-7.53923	3.11759	9.55127	-7.09966	4.35025
TC08001444.hg.1	C8orf37	chromosome 8 open reading frame 37	NM_177965	NM_177965	RefSeq	Homo sapiens chromosome 8 open reading frame 37 (C8orf37), mRNA.	Coding	chr8	96257141 - 96281462	-	126.54	134.58	87.49	225.33	144.41	182.28	157.37	168.65	137.37	390.67	221.39	293.28	372.94	168.27	261.98	161.47	139.83	140.84	125.5	152.34	140.03	185.83	261.11	199.18	174.14	42.86	27.64	55.38	56.09	55.48	53.92	42.32	57.63	35.12	-5.52489	-0.140386	4.64894	-2.95775	0.563546
TC08001378.hg.1	C8orf59	chromosome 8 open reading frame 59	NM_001099670	NM_001099670	RefSeq	Homo sapiens chromosome 8 open reading frame 59 (C8orf59), transcript variant 1, mRNA.	Coding	chr8	86126288 - 86132650	-	262.64	242.44	158.22	306.65	244.45	286.84	256.82	241.14	248.61	272.98	248.64	257.91	308.63	265.43	235.44	289	217.15	210.94	210.24	222.01	232.13	247.69	295.86	283.09	232.18	106.58	95.98	144.59	230.69	204.85	186.31	92.14	107.85	93.56	-7.49838	-2.50829	1.24871	-6.44254	0.0229771
TC09001639.hg.1	C9orf114	chromosome 9 open reading frame 114	NM_016390	NM_016390	RefSeq	Homo sapiens chromosome 9 open reading frame 114 (C9orf114), mRNA.	Coding	chr9	131581930 - 131592100	-	421.44	423.02	403.64	815.08	815.95	890.83	711.54	918.86	797.75	670.27	818.84	683.47	777.23	852.99	737.52	858.35	637.04	728.53	1002.77	878.54	755.66	887.41	827.37	695.48	724.19	388.78	372.22	423.87	453.72	432.56	408.84	418.81	430.66	510.94	1.66569	-7.45444	2.23064	4.26717	-7.183
TC09000903.hg.1	C9orf123	chromosome 9 open reading frame 123	NM_033428	NM_033428	RefSeq	Homo sapiens chromosome 9 open reading frame 123 (C9orf123), mRNA.	Coding	chr9	7796490 - 7888380	-	70.01	76.37	87.1	105.75	129.37	105.98	127.59	121.11	123.37	113.62	118.91	104.28	99.58	111.74	118.76	96.06	100.41	109.68	124.04	112.18	110.98	89.27	107.42	91.29	97.76	83.16	84.44	70.26	67.53	65.71	74.65	73.81	69.69	86.64	-2.44573	-7.63557	-2.34483	-3.86177	-7.53952
TC09000756.hg.1	C9orf171	chromosome 9 open reading frame 171	NM_207417	NM_207417	RefSeq	Homo sapiens chromosome 9 open reading frame 171 (C9orf171), mRNA.	Coding	chr9	135285430 - 135448704	+	58.5	53.39	68.64	72.97	69.85	65.96	61.02	74.67	72.82	110.66	84.4	82.47	150.03	128.27	127.18	100.77	106.35	97.98	91.67	106.46	103.38	89.13	86.91	110.36	89.37	94.64	95.12	87.22	77.23	84.54	85.04	372.01	339.91	523.01	1.59474	-1.97836	-6.62442	0.210019	8.22289
TC09001217.hg.1	C9orf40	chromosome 9 open reading frame 40	NM_017998	NM_017998	RefSeq	Homo sapiens chromosome 9 open reading frame 40 (C9orf40), mRNA.	Coding	chr9	77561497 - 77567802	-	61.79	63.26	56.52	319	371.12	323.02	334.56	332.74	326.17	282.74	263.53	246.04	425.97	434.65	446.91	403.99	295.27	367.89	364.37	375.32	363.62	356.68	394.08	338.84	283.84	468.84	436.92	399.09	492.87	502.5	461.85	377.99	332.46	284.67	13.3861	11.381	-5.18237	13.5234	9.14804
TC09001218.hg.1	C9orf41	chromosome 9 open reading frame 41	NM_152420	NM_152420	RefSeq	Homo sapiens chromosome 9 open reading frame 41 (C9orf41), mRNA.	Coding	chr9	77595936 - 77643339	-	257.78	266.18	133.72	626.82	543.69	635.53	521.14	545.03	524.89	427.89	530.97	494.38	907.61	944.2	900	727.55	510.24	495.43	628.71	694.86	684.05	635.32	735.45	760.76	609.65	151.04	121.82	210.03	226.52	191.57	160.45	770.37	1038.99	687.39	1.70593	-6.6422	5.35217	3.86696	1.97924
TC09001283.hg.1	C9orf64	chromosome 9 open reading frame 64	NM_032307	NM_032307	RefSeq	Homo sapiens chromosome 9 open reading frame 64 (C9orf64), mRNA.	Coding	chr9	86553226 - 86571901	-	69.48	68.98	93.04	313.96	233.17	301.44	210.54	284.46	222.89	266.63	295.07	298.79	315.18	326.53	355.06	288.74	218.8	252.71	271.32	288.39	240.89	289.03	258.65	271.54	237.23	154.8	174.53	179.74	190.26	189.74	189.23	154.99	151.36	107.29	8.04221	1.75951	-0.0284131	9.22236	-2.03063
TC09000990.hg.1	C9orf72	chromosome 9 open reading frame 72	NM_145005	NM_145005	RefSeq	Homo sapiens chromosome 9 open reading frame 72 (C9orf72), transcript variant 1, mRNA.	Coding	chr9	27546543 - 27573864	-	442.92	421.02	502.54	136.99	128.21	156.15	141.75	129.49	127.36	185.65	157.05	199.87	211.82	161.02	231.48	144.94	129.29	142.32	147.04	136.61	135.11	169.51	215.29	170.03	159.39	105.33	177.21	166.35	175.47	156.65	123.04	119.08	194.88	132.15	10.6543	2.62065	-7.51217	5.83317	3.23784
TC09001655.hg.1	C9orf78	chromosome 9 open reading frame 78	NM_016520	NM_016520	RefSeq	Homo sapiens chromosome 9 open reading frame 78 (C9orf78), mRNA.	Coding	chr9	132589564 - 132598142	-	744.92	726.28	575.4	795.7	843.85	951.8	786.65	745.25	794.63	499.93	529.32	582.24	641.73	715.92	698.76	655.3	410.98	458.26	705.06	664.16	830.97	533.39	821.76	732.74	625.44	2009.22	2386.95	2330.91	1502.47	1876.25	1086.2	1435.57	1827.07	1320.17	-6.70565	5.62456	5.75922	-7.51209	1.21562
TC09000442.hg.1	C9orf89	chromosome 9 open reading frame 89	NM_032310	NM_032310	RefSeq	Homo sapiens chromosome 9 open reading frame 89 (C9orf89), mRNA.	Coding	chr9	95858450 - 95875565	+	471.45	510.39	428.62	219.14	259.21	216.81	235.24	288.47	244.48	216.14	258.3	230.3	195.02	212.06	184.13	190.16	201.85	252.95	209.92	187.71	201.67	205.25	219.2	212.4	237.68	269.55	254.51	207.35	237.68	219.02	232.17	260.69	221.46	276.47	5.03761	0.703241	-6.12545	6.98313	0.39178
TC09000585.hg.1	C9orf91	chromosome 9 open reading frame 91	NM_153045	NM_153045	RefSeq	Homo sapiens chromosome 9 open reading frame 91 (C9orf91), mRNA.	Coding	chr9	117373486 - 117408703	+	359.92	409.7	352.45	175.54	224.81	158.72	170.78	201.92	182.97	168.67	154.6	131.96	173.28	161.44	165.91	169.09	144.58	170.53	171.72	166.87	172.67	154.62	146.37	147.67	178.22	156.83	169.92	143.25	134.82	132.86	146.77	171.96	164.67	179.57	6.63106	3.82741	-7.30662	7.14148	2.97285
TC08001381.hg.1	CA1	carbonic anhydrase I	NM_001164830	NM_001164830	RefSeq	Homo sapiens carbonic anhydrase I (CA1), transcript variant 5, mRNA.	Coding	chr8	86239837 - 86291243	-	70.03	45.33	20.78	363.01	477.32	419.93	401.52	292.07	394.46	624.98	395.06	705.14	941.26	819.53	1004.2	689.92	571.62	502.89	391.43	429.55	571.68	569.24	512.88	701.7	796.25	1165.72	1013.89	794.89	982.55	1746.49	1684.09	2506.5	2574.31	1394.03	6.60893	6.26484	-0.942632	7.92187	7.9883
TC08000531.hg.1	CA2	carbonic anhydrase II	NM_000067	NM_000067	RefSeq	Homo sapiens carbonic anhydrase II (CA2), mRNA.	Coding	chr8	86376081 - 86393722	+	46.57	48.3	43.22	299.12	401.58	297.93	356.46	219.85	453.31	709.93	564.4	922.05	1147.38	1027.29	1160.89	837.35	869.7	747.25	763.53	858.16	831.39	826.34	821.89	857.97	939.95	986.35	811.1	768.11	1022.03	1295.18	1116.39	1471.05	1649.67	1128.4	19.2268	13.9455	-7.4065	20.1746	14.4211
TC0X002313.hg.1	CA5B	carbonic anhydrase VB, mitochondrial	NM_007220	NM_007220	RefSeq	Homo sapiens carbonic anhydrase VB, mitochondrial (CA5B), nuclear gene encoding mitochondrial protein, mRNA.	Coding	chrX	15756393 - 15805748	+	349.24	420.53	237.15	156.8	114.18	145.76	133.89	114.3	106.07	122.62	117.74	154.45	111.96	104.74	122.02	108.56	96.04	96.29	103.9	106.19	102.98	123.03	122.98	133.77	154.45	90.38	73.43	92.86	101.4	98.81	94.72	67.03	73.7	73.38	5.78162	3.67702	-4.90086	2.84233	5.42691
TC08001253.hg.1	CA8	carbonic anhydrase VIII	NM_004056	NM_004056	RefSeq	Homo sapiens carbonic anhydrase VIII (CA8), mRNA.	Coding	chr8	61099906 - 61193971	-	29.85	60.2	39.76	141.53	210.34	203.36	103.13	196.08	166.95	181.93	137.88	406.25	121.75	131.18	402.76	314.13	456.64	442.78	467.87	351.09	356	443.58	335.87	399.89	399.37	646.4	757.83	927.85	918.78	872.82	748.11	416.82	575.45	280.27	9.76074	9.16065	0.127457	10.8144	5.6366
TC18000099.hg.1	CABLES1	Cdk5 and Abl enzyme substrate 1	NM_001100619	NM_001100619	RefSeq	Homo sapiens Cdk5 and Abl enzyme substrate 1 (CABLES1), transcript variant 2, mRNA.	Coding	chr18	20714528 - 20840434	+	184.71	187.2	117.95	220	208.78	202.34	231.38	213.33	164.77	118.41	128.23	145.01	145.62	145.59	191.91	216.21	218.93	181.65	223.39	193.75	204.35	163.8	191.93	189.23	156.13	79.27	145.58	83.7	82.31	104.39	75.01	72.45	91.34	108.55	-5.32312	-4.88456	0.161063	-6.97253	-2.8599
TC20001009.hg.1	CABLES2	Cdk5 and Abl enzyme substrate 2	NM_031215	NM_031215	RefSeq	Homo sapiens Cdk5 and Abl enzyme substrate 2 (CABLES2), mRNA.	Coding	chr20	60963686 - 60982341	-	169.97	161.77	181.93	206.38	226.5	197.92	190.45	197.83	216.25	232.87	216.54	194.83	271.62	225.24	220.98	232.7	242.05	224.46	240.73	299.21	244.45	211.29	228.05	199.26	233.34	218.55	208.72	192.53	311.71	259.89	328.32	194.55	200.06	184.15	-1.59214	-5.68312	-5.24261	-2.6242	-6.72493
TC01001526.hg.1	CACYBP	calcyclin binding protein	NM_001007214	NM_001007214	RefSeq	Homo sapiens calcyclin binding protein (CACYBP), transcript variant 2, mRNA.	Coding	chr1	174968300 - 174981163	+	130.85	106.08	109.42	298.59	263.94	293.8	248.62	229.4	248.09	215.69	236.78	207.49	200.54	219.59	204.43	240.82	177.72	216.99	223.13	210.33	222.57	216.72	245.5	230.17	214.24	112.29	140.58	148.9	170.23	148.62	135.55	112.71	135.93	114.62	2.22253	-6.77424	-0.372775	5.21739	-7.43854
TC02000168.hg.1	CAD	carbamoyl-phosphate synthetase 2, aspartate transcarbamylase, and dihydroorotase	NM_004341	NM_004341	RefSeq	Homo sapiens carbamoyl-phosphate synthetase 2, aspartate transcarbamylase, and dihydroorotase (CAD), mRNA.	Coding	chr2	27440258 - 27466660	+	238.95	227.28	211.1	763.9	813.67	749.25	680.25	684.82	685.2	511.28	587.08	417.49	590.43	527.35	480.09	681.79	588.48	670.2	739.64	765.39	808.43	629.04	575.48	493.83	439.05	151.83	150.39	152.51	137.2	147.91	144.85	160.33	190	161.2	9.06607	-1.68644	12.5418	3.19089	-4.37596
TC12001554.hg.1	CALCOCO1	calcium binding and coiled-coil domain 1	NM_001143682	NM_001143682	RefSeq	Homo sapiens calcium binding and coiled-coil domain 1 (CALCOCO1), transcript variant 2, mRNA.	Coding	chr12	54104902 - 54121529	-	355.46	383.17	384.52	159.54	151.55	179.79	154.28	182.91	152.59	309.15	225.56	319.97	282.22	213.44	269.46	264.34	272.71	246.4	201.06	241.42	211.59	344.66	218.74	216.38	237.6	1608.71	1555.92	1172.2	942.68	1025.39	684.24	1323.55	1277.34	1728.78	-0.456946	6.48045	11.186	-2.23242	6.66869
TC17000631.hg.1	CALCOCO2	calcium binding and coiled-coil domain 2	NM_005831	NM_005831	RefSeq	Homo sapiens calcium binding and coiled-coil domain 2 (CALCOCO2), transcript variant 3, mRNA.	Coding	chr17	46902123 - 46943884	+	561.7	645.38	415.49	206.54	193.78	214.7	187.73	194.73	198.62	279.55	204.63	299.23	340.61	286.56	415.93	257.82	233.47	194.74	222.17	268.79	226.95	240.78	247.86	250.6	235.62	529.67	593.08	684.17	578.23	506.24	410.65	518.32	622.22	559.36	2.73081	-7.21743	5.68493	4.1938	-7.43096
TC14000554.hg.1	CALM1	calmodulin 1 (phosphorylase kinase, delta)	NM_006888	NM_006888	RefSeq	Homo sapiens calmodulin 1 (phosphorylase kinase, delta) (CALM1), mRNA.	Coding	chr14	90863327 - 90874619	+	1056.69	1062.13	1065.81	1385.46	1326.81	1386.46	1318.47	1440.33	1232.49	820.43	1217.66	922.96	618.43	982.35	710.09	1103.07	798.45	1000.27	1019.71	1066.43	1066.86	1007.12	1325.27	1148.83	1011.21	356.7	470.83	442.78	327.01	303.17	305.71	223.36	425.04	225.16	-7.26001	3.86268	4.5316	-7.39776	3.00833
TC19000665.hg.1	CALM3	calmodulin 3 (phosphorylase kinase, delta)	NM_005184	NM_005184	RefSeq	Homo sapiens calmodulin 3 (phosphorylase kinase, delta) (CALM3), mRNA.	Coding	chr19	47104407 - 47114039	+	1209.62	1197.09	1097.39	1977.09	1979.38	2012.24	1782.99	2070.61	1967.58	1696.4	1718.16	1858.74	1705.88	1794.14	1872.93	1765.27	1795.36	1779.89	2180.27	1962.98	1777.45	1857.36	1962.2	1851.86	1646.07	1499.02	1447.85	1604.6	2396.01	2426.25	2627.29	1179.05	1181.17	905.82	1.31451	-4.25802	-3.75742	1.97001	-7.28168
TC07000782.hg.1	CALU	calumenin	NM_001130674	NM_001130674	RefSeq	Homo sapiens calumenin (CALU), transcript variant 2, mRNA.	Coding	chr7	128379346 - 128413477	+	783.56	863.09	414.89	1405.04	1056.17	1696.25	1094.12	1362.12	1053.04	761.53	995.1	953.75	854.53	956.27	770.32	854.32	514.94	751.97	1024.94	840.54	841.7	1029.72	1339.88	1133.43	1069.17	326.91	365.65	316.38	649.32	683.71	714.21	251.39	370.98	215.44	-7.14092	-2.97719	1.07633	-3.84232	-1.99132
TC10000093.hg.1	CAMK1D	calcium/calmodulin-dependent protein kinase ID	NM_020397	NM_020397	RefSeq	Homo sapiens calcium/calmodulin-dependent protein kinase ID (CAMK1D), transcript variant 1, mRNA.	Coding	chr10	12391481 - 12877545	+	908.32	966.53	701.68	282.16	200.24	252.74	189.67	226.4	201.24	229.55	217.88	189.42	180.79	130.98	147.92	235.32	166.54	221.81	284.25	210.51	206.85	259.46	253.99	217.46	197.25	864.53	502.42	751.83	830.34	442.67	331.59	412.44	287.74	532.32	6.84956	-6.68718	3.31083	9.0528	-1.32674
TC04001486.hg.1	CAMK2D	calcium/calmodulin-dependent protein kinase II delta	NM_172127	NM_172127	RefSeq	Homo sapiens calcium/calmodulin-dependent protein kinase II delta (CAMK2D), transcript variant 1, mRNA.	Coding	chr4	114372188 - 114683083	-	152.31	150.48	303.33	17.35	19.06	18.44	18.47	18.98	19.11	18.17	20.01	18.47	18.03	19.67	18.22	18.22	19.02	19.91	18.99	19.9	17.17	19.06	17.62	18.67	19.85	23.5	24.46	22.9	20.43	20.28	20.86	23.61	23.69	24.32	10.4731	6.06041	-2.87327	10.7648	6.4124
TC10001420.hg.1	CAMK2G	calcium/calmodulin-dependent protein kinase II gamma	NM_001204492	NM_001204492	RefSeq	Homo sapiens calcium/calmodulin-dependent protein kinase II gamma (CAMK2G), transcript variant 7, mRNA.	Coding	chr10	75572259 - 75634349	-	416.81	453.28	391.97	237.74	272.43	235.11	264.66	248.25	244.77	235.71	214	204.83	234.35	214.7	243.4	210.24	235.76	225.14	235.66	247.02	234.7	202.92	226.97	210.43	216.59	191.45	194.43	175.73	168.17	166.75	178.76	199.22	209.69	220.26	3.92522	3.62226	-3.44464	5.67638	2.07916
TC12002061.hg.1	CAMKK2	calcium/calmodulin-dependent protein kinase kinase 2, beta	NM_172214	NM_172214	RefSeq	Homo sapiens calcium/calmodulin-dependent protein kinase kinase 2, beta (CAMKK2), transcript variant 5, mRNA.	Coding	chr12	121675495 - 121736111	-	440.86	443.86	420.95	393.97	446.94	396.4	389.07	399.78	398.14	294.59	316.47	279.21	323.42	347.54	306.77	315.05	344.61	349.9	376.98	386.54	343.78	291.51	312.41	298.55	302.77	242.15	215.11	219.19	194.35	193.76	212.4	259.64	217.7	239.96	-4.32601	2.14535	1.57457	-0.0435845	0.816439
TC12000595.hg.1	CAND1	cullin-associated and neddylation-dissociated 1	NM_018448	NM_018448	RefSeq	Homo sapiens cullin-associated and neddylation-dissociated 1 (CAND1), mRNA.	Coding	chr12	67663061 - 67713731	+	536.48	510.57	389.79	1002.37	884.4	999.64	977.94	806.01	920.98	809.99	813.17	785.84	800	856.39	761.4	819.01	662.6	695.8	848.92	753.01	812.14	802.11	958.64	841.18	776.74	299.64	287.32	407.72	515.93	547.92	485.05	235.57	310.87	168.82	-0.952907	-4.44848	3.95649	1.65633	-1.68636
TC05001050.hg.1	CANX	calnexin	NM_001024649	NM_001024649	RefSeq	Homo sapiens calnexin (CANX), transcript variant 2, mRNA.	Coding	chr5	179105629 - 179158639	+	2967.82	3133.89	2406.17	4315.76	4122.75	4453.61	4669.62	3925.88	4148.63	3884.68	3848.66	3514.95	3227.34	3612.85	3469.47	3481.18	3473.22	3780.31	3463.39	3278.7	3817.2	3763.84	3677.76	3524.32	3524.13	1613.96	1981.48	1814.98	1606.32	1478.71	1639.43	1444.8	2015.92	1294.86	-4.61944	-2.26606	5.24718	-3.0388	-1.8667
TC01000504.hg.1	CAP1	CAP, adenylate cyclase-associated protein 1 (yeast)	NM_001105530	NM_001105530	RefSeq	Homo sapiens CAP, adenylate cyclase-associated protein 1 (yeast) (CAP1), transcript variant 2, mRNA.	Coding	chr1	40505905 - 40538321	+	963.72	1166.81	880.7	1163.18	1189.08	1471.26	1248.75	1530.47	1303.66	1106.8	1267.1	1164.66	774.96	872.54	737.61	883.87	779.51	1009.72	1029.04	863.81	934.05	1184.09	1312.65	1169.99	1283.78	533.73	495.58	466.81	602.94	523.86	584.85	533.95	539.67	398.69	-7.08859	1.18858	2.80983	-6.18938	0.252805
TC01001838.hg.1	CAPN2	calpain 2, (m/II) large subunit	NM_001146068	NM_001146068	RefSeq	Homo sapiens calpain 2, (m/II) large subunit (CAPN2), transcript variant 2, mRNA.	Coding	chr1	223889295 - 223963720	+	376.7	403.01	381.53	160.25	176.8	178.09	172.01	169.82	168.15	175.01	182.15	169.51	189.81	172.71	173.73	172.79	166.54	191.84	176.64	154.41	168.19	190.22	159.22	147.9	157.39	144.37	129.68	121.49	189.91	160.2	165.1	145.17	152.75	128.09	6.79982	6.11989	-2.67691	7.61554	5.23669
TC15002793.hg.1	CAPN3	calpain 3, (p94)	NM_024344	NM_024344	RefSeq	Homo sapiens calpain 3, (p94) (CAPN3), transcript variant 2, mRNA.	Coding	chr15	42640301 - 42704515	+	242.91	275.5	342.75	114.38	103.61	102.21	106.45	94.88	107.82	89.03	99.32	95.22	78.62	91.28	81.31	88.89	94.85	96.35	92.84	91.81	98.2	94.99	97.13	90.14	101.02	92.99	92.68	80.64	80.37	83.32	80.66	93.32	88.59	99.09	8.52288	4.96216	-7.2547	8.65386	4.73109
TC11000827.hg.1	CAPN5	calpain 5	NM_004055	NM_004055	RefSeq	Homo sapiens calpain 5 (CAPN5), mRNA.	Coding	chr11	76777979 - 76837201	+	159.41	157.08	223	141.71	153.77	147.18	149.07	179.94	159.32	163.63	197.98	174.26	229.34	242.34	222.92	199.45	247.96	257.52	219.63	254.13	184.93	241.53	189.83	212.58	226.43	657.33	585.87	531.63	770.84	839.31	630.3	439.13	412.99	528.21	-4.52064	4.55211	6.44206	-6.15921	2.34271
TC11000324.hg.1	CAPRIN1	cell cycle associated protein 1	NM_005898	NM_005898	RefSeq	Homo sapiens cell cycle associated protein 1 (CAPRIN1), transcript variant 1, mRNA.	Coding	chr11	34073230 - 34124157	+	2188.11	2258.58	1745.82	2945.28	2763.75	3054.08	2814.44	2599.3	2708.22	2678.54	2508.8	2440.24	2603.63	2597.34	2456.52	2786.68	2442.07	2483.85	2581.35	2528.95	2686.66	2731.37	2770.31	2672.34	2490.17	939.07	926.73	931.06	1189.03	1150.74	1228.43	875.02	1127.5	721.33	-4.45808	2.57709	10.7449	-3.04866	0.749523
TC12001355.hg.1	CAPRIN2	caprin family member 2	NM_001002259	NM_001002259	RefSeq	Homo sapiens caprin family member 2 (CAPRIN2), transcript variant 1, mRNA.	Coding	chr12	30862486 - 30907448	-	511.31	433.6	351.65	769.68	643.16	582.97	558.28	434.81	426.89	704.95	572.62	664.3	1285.98	957.06	997.54	612.96	764.13	704.6	649.21	885.93	567.48	902.02	752.51	757.83	608.62	286.14	433.66	603.21	1039.61	1034.54	1223.57	531.75	870.91	773.71	-1.02806	-7.65243	-3.18223	-1.78399	-3.46311
TC12001745.hg.1	CAPS2	calcyphosine 2	NM_032606	NM_032606	RefSeq	Homo sapiens calcyphosine 2 (CAPS2), mRNA.	Coding	chr12	75669759 - 75784702	-	44.95	56.34	23.96	29.34	33.13	31.41	28.11	25.23	28.46	69.57	34.92	51.83	231.13	115.29	204.2	105.85	79.91	48.04	51.04	69.02	73.02	60.42	72.9	63.96	44.73	24.64	24.67	25.56	25.77	34.25	28.92	47.58	49.66	24.67	-4.85825	-5.23286	0.903655	-4.76097	-7.54798
TC01000990.hg.1	CAPZA1	capping protein (actin filament) muscle Z-line, alpha 1	NM_006135	NM_006135	RefSeq	Homo sapiens capping protein (actin filament) muscle Z-line, alpha 1 (CAPZA1), mRNA.	Coding	chr1	113161795 - 113214241	+	1756.64	1707.71	1574.79	2318.22	2016.56	2354.8	2300.69	1945.59	2036.6	2150.92	2224.45	2088.73	1991.89	2188.44	1889.51	2082.96	1867.54	1797.37	1943.63	1838.28	1884.79	2064.92	2460.76	2340.24	2208.59	1099.77	1086.14	1113.71	1648.54	1519.09	1604.55	984.26	1068.14	702.14	-6.05393	-1.21443	4.62786	-3.17449	-0.975484
TC07001102.hg.1	CARD11	caspase recruitment domain family, member 11	NM_032415	NM_032415	RefSeq	Homo sapiens caspase recruitment domain family, member 11 (CARD11), mRNA.	Coding	chr7	2945710 - 3083579	-	317.42	289.96	434.99	188.21	195.34	207.25	175.58	210.59	213.38	188.84	256.79	222.15	118.24	141.73	105.46	147.81	159.26	252.75	204.57	173.08	153.7	253.15	204.88	159.17	204.09	150.03	160.89	137.76	114.66	118.42	133.61	157.15	144.92	174.13	-1.27903	1.35976	-6.05504	-1.40722	0.685447
TC16000851.hg.1	CARHSP1	calcium regulated heat stable protein 1, 24kDa	NM_014316	NM_014316	RefSeq	Homo sapiens calcium regulated heat stable protein 1, 24kDa (CARHSP1), transcript variant 1, mRNA.	Coding	chr16	8946799 - 8962866	-	221.19	229.09	261.61	437.74	586.34	468.76	484.97	546.1	554.39	608.66	557.39	633.62	779.54	698.75	589.88	550.11	485.58	649.12	752.65	726	580.67	579.01	673.73	561.28	681.3	853.93	912.42	595.19	947.59	859.79	817.94	405	429.41	333.93	4.57782	3.99847	-6.2069	8.12035	-1.56954
TC19000188.hg.1	CARM1	coactivator-associated arginine methyltransferase 1	NM_199141	NM_199141	RefSeq	Homo sapiens coactivator-associated arginine methyltransferase 1 (CARM1), mRNA.	Coding	chr19	10982253 - 11033448	+	585.57	629.32	571.49	1060.77	1240.4	1011.78	1215.08	1149.13	1232.52	1231.11	968.29	821.03	1690.89	1205.82	1135.85	1165.3	1298.68	1196.52	1333.79	1343.03	1361.22	1068.88	1340.49	1156.5	993.69	1808.34	1405.24	1585	1903.69	1829.77	1760.5	1545.56	1380.49	1837.77	6.37679	4.583	-3.86978	3.51525	4.0983
TC11001289.hg.1	CARS	cysteinyl-tRNA synthetase	NM_001014437	NM_001014437	RefSeq	Homo sapiens cysteinyl-tRNA synthetase (CARS), transcript variant 3, mRNA.	Coding	chr11	3022152 - 3078843	-	150.31	148.46	180.23	245.82	234.23	237.05	224.95	244.39	225.73	327.35	253.03	302.52	382.06	314.46	412.04	257.53	235.31	264.31	258.81	313.44	249.87	244.59	266.19	226.46	215.32	467.44	467.13	375.84	595.21	499.72	447.24	493.84	606.85	496.46	0.797453	4.18781	0.656529	0.0311399	5.88355
TC13000876.hg.1	CARS2	cysteinyl-tRNA synthetase 2, mitochondrial (putative)	NM_024537	NM_024537	RefSeq	Homo sapiens cysteinyl-tRNA synthetase 2, mitochondrial (putative) (CARS2), nuclear gene encoding mitochondrial protein, mRNA.	Coding	chr13	111290133 - 111365950	-	358.12	328.72	351.89	485.33	475.3	495.88	459.26	482.93	446.81	399.92	430.46	398.62	404.56	455.34	522.51	426.03	326.42	364.04	432.9	364.39	426.36	368.43	426.01	362.71	368.48	183.56	181.87	201.32	172.24	177.22	195.06	188.65	202.15	182.87	-6.93525	1.43041	4.2022	-6.14065	0.971746
TC15000290.hg.1	CASC5	cancer susceptibility candidate 5	NM_144508	NM_144508	RefSeq	Homo sapiens cancer susceptibility candidate 5 (CASC5), transcript variant 2, mRNA.	Coding	chr15	40886218 - 40956540	+	107.06	100	53.91	979.76	816.64	923.32	983.9	657.12	807.61	761.37	857.09	669.67	855.12	920.14	892.93	909.88	681.53	746	795.26	871.04	887.04	866.29	906.35	785.07	691.91	1097.25	1040.97	1131.84	1863.14	2058.76	2057.28	790.69	698.08	393.41	10.143	8.31215	-2.24939	10.5694	3.95389
TC07000561.hg.1	CASD1	CAS1 domain containing 1	NM_022900	NM_022900	RefSeq	Homo sapiens CAS1 domain containing 1 (CASD1), mRNA.	Coding	chr7	94138531 - 94186331	+	577.66	637.86	402.85	278.85	184.8	285.32	234.82	208.5	201.02	182.03	154.11	191.69	188.65	149.53	179.99	165.64	130.84	127.62	155.48	137.45	152.69	164.97	207.02	164.07	173.23	40.12	40.87	45.57	86.3	66.6	72.94	38.7	50.16	27.7	7.31418	10.6481	9.6183	6.10719	8.92895
TC0X000969.hg.1	CASK	calcium/calmodulin-dependent serine protein kinase (MAGUK family)	NM_001126054	NM_001126054	RefSeq	Homo sapiens calcium/calmodulin-dependent serine protein kinase (MAGUK family) (CASK), transcript variant 2, mRNA.	Coding	chrX	41374187 - 41782716	-	199.23	187.01	220.35	137.43	99.33	109.72	91.34	80.19	79.32	101.79	108.94	58.15	87.99	75.33	66.27	83.82	83.84	82.43	100.41	90.32	80.06	82.99	135.09	92.02	86.58	51.29	55.01	55.23	53.21	54.01	51.84	43.53	64.11	42.23	6.44641	7.96	2.5125	1.9271	5.71454
TC07000932.hg.1	CASP2	caspase 2, apoptosis-related cysteine peptidase	NM_032982	NM_032982	RefSeq	Homo sapiens caspase 2, apoptosis-related cysteine peptidase (CASP2), transcript variant 1, mRNA.	Coding	chr7	142985308 - 143004789	+	2149.48	2268.94	1538.13	1607.12	1249.78	1701.82	1273.44	1337.8	1208.16	1192.97	1371.76	993.91	1068.8	1042.61	920.77	1350.99	1089.06	1037.27	1181.49	1148.11	1207.33	1496.48	1166.58	1135.29	1173.92	467.91	326.17	414.45	735.61	670.23	877.81	321.45	336.41	252.64	-0.445064	5.94261	6.57841	-1.2747	8.02617
TC04001807.hg.1	CASP3	caspase 3, apoptosis-related cysteine peptidase	NM_004346	NM_004346	RefSeq	Homo sapiens caspase 3, apoptosis-related cysteine peptidase (CASP3), transcript variant alpha, mRNA.	Coding	chr4	185548850 - 185570663	-	616.32	648.36	314.02	1691.59	1243.19	1674.31	1325.06	1121.85	991.1	1081.57	1023.8	1455.87	950.63	994	1104.43	1106.65	940.95	879.87	1128.6	1020.03	888.66	1012.86	1310.53	1008.51	1024.79	465.6	440.17	581.07	657.52	618.48	464.16	610.42	796.71	498.22	-1.26567	-7.65066	3.5117	-1.076	-6.92123
TC11002246.hg.1	CASP4	caspase 4, apoptosis-related cysteine peptidase	NM_001225	NM_001225	RefSeq	Homo sapiens caspase 4, apoptosis-related cysteine peptidase (CASP4), transcript variant alpha, mRNA.	Coding	chr11	104813593 - 104840163	-	275.85	288.16	199.22	228.56	174.78	193.03	188.87	170.83	159.12	202.59	173.51	215.06	163.74	135.67	153.25	166.46	149.91	162.66	161.31	143.84	151.66	161.35	206.95	181.41	178.02	35.56	34.9	41.12	36.94	35.67	39.37	38.81	53.34	41.48	-0.620529	8.79558	12.6788	-2.99864	7.31881
TC04001464.hg.1	CASP6	caspase 6, apoptosis-related cysteine peptidase	NM_001226	NM_001226	RefSeq	Homo sapiens caspase 6, apoptosis-related cysteine peptidase (CASP6), transcript variant alpha, mRNA.	Coding	chr4	110609785 - 110624739	-	296.55	315.43	154.45	476.53	368.37	452.64	311.64	297.65	287.91	344.51	273.57	321.98	287.36	272.73	400.93	345.23	239.22	223.33	353.76	317.72	305.35	264.9	315.84	307.82	275.26	71.25	91	100.96	102.42	113.14	106.04	80.8	82.86	76.04	-7.05288	-0.389551	4.72518	-6.70242	0.97215
TC02001177.hg.1	CASP8	caspase 8, apoptosis-related cysteine peptidase	NM_001080124	NM_001080124	RefSeq	Homo sapiens caspase 8, apoptosis-related cysteine peptidase (CASP8), transcript variant F, mRNA.	Coding	chr2	202098166 - 202152434	+	826.59	761.58	629.91	394.38	323.05	408.73	372.57	362.27	364	382.54	333.8	515.51	379.47	347.32	445	315.21	330	276.19	291.92	295.5	326.05	359.79	413.3	374.86	393.55	171.15	194.94	213.55	288.34	230.44	194.55	150.52	208.22	145.28	6.45676	6.48989	1.02836	3.84129	6.27364
TC06000800.hg.1	CASP8AP2	caspase 8 associated protein 2	NM_001137667	NM_001137667	RefSeq	Homo sapiens caspase 8 associated protein 2 (CASP8AP2), transcript variant 2, mRNA.	Coding	chr6	90539619 - 90584155	+	215.07	230.82	189.33	602.2	461.43	587.27	501.88	522.26	477.68	448	543.52	483.47	640.72	624.01	629.32	646.18	434.86	436.56	494.08	569.1	529.28	558.05	579.55	559.92	571.09	399.45	341.31	479.85	729.17	661.6	833.53	345.47	388.95	166.7	3.99159	-0.0815144	-5.56788	9.66744	-6.50503
TC20000429.hg.1	CASS4	Cas scaffolding protein family member 4	NM_020356	NM_020356	RefSeq	Homo sapiens Cas scaffolding protein family member 4 (CASS4), transcript variant 2, mRNA.	Coding	chr20	54987168 - 55034396	+	68.84	66.83	82.08	61.11	55.76	68.36	59.75	67.43	55.61	53.62	58.82	60.51	63.98	68.83	58.75	58.49	60.39	58.98	53.14	67.5	60.55	58	49.67	53.38	60.06	173.18	155.28	113.33	113.65	206.02	126.42	71.6	79.19	109.77	-5.1267	-0.386168	4.3331	-3.50408	-6.72348
TC11000327.hg.1	CAT	catalase	NM_001752	NM_001752	RefSeq	Homo sapiens catalase (CAT), mRNA.	Coding	chr11	34460472 - 34493609	+	1550.65	1748	1173.18	1408.55	1660.88	1613.58	1289.07	1278.51	1474.18	2094.08	1671.82	2039.32	2393.09	2269.88	2568.23	2116.95	2097.46	1976.2	1979.73	2253.45	2114.12	2048.61	1944.68	2039.16	1960.32	4541.11	4297.38	3487.7	4261.99	4564.59	4230.43	3562.04	3601.82	3088.78	-2.81493	2.69304	4.37182	-2.91205	1.58115
TC20000231.hg.1	CBFA2T2	core-binding factor, runt domain, alpha subunit 2; translocated to, 2	NM_001032999	NM_001032999	RefSeq	Homo sapiens core-binding factor, runt domain, alpha subunit 2; translocated to, 2 (CBFA2T2), transcript variant 3, mRNA.	Coding	chr20	32077881 - 32237842	+	233.77	276.02	236	178.11	186.92	189.27	192.14	163.4	186.68	208.8	178.27	195.75	200.95	174.44	225.76	181.07	191.28	173.71	174.25	189.95	193.34	182.52	177.37	176.57	174.15	368.46	539.55	766.75	196.34	209.87	168.86	205.97	259.06	239.7	-1.81109	-1.73835	3.22149	-0.958627	-7.38734
TC16000528.hg.1	CBFB	core-binding factor, beta subunit	NM_001755	NM_001755	RefSeq	Homo sapiens core-binding factor, beta subunit (CBFB), transcript variant 2, mRNA.	Coding	chr16	67063050 - 67134961	+	1307.52	1394.91	947.58	1826.52	1620.86	1988.34	1540.9	1794.37	1557.02	739.95	990.01	910.07	261.92	378.25	286.37	729.65	434.86	785.79	1154.3	819.05	869.43	865.26	1060.83	925.06	1099.65	110.51	154.28	121.05	104.07	66.69	57.62	114.21	160.37	94.54	-4.81583	9.2141	4.99444	-5.33793	8.46587
TC11001089.hg.1	CBL	Cbl proto-oncogene, E3 ubiquitin protein ligase	NM_005188	NM_005188	RefSeq	Homo sapiens Cbl proto-oncogene, E3 ubiquitin protein ligase (CBL), mRNA.	Coding	chr11	119076752 - 119178859	+	639.7	833.08	666.21	201.26	190.72	178.38	224.3	194.52	213.72	188.67	247.58	183.64	100.6	94.45	82.44	138.15	132.72	206.27	157.27	151.76	181.95	213.42	220.03	153.43	211.86	60.28	63.75	54.8	59.53	59.59	55.12	72.95	91.98	75.2	8.97937	12.2573	4.90034	8.39177	10.8002
TC03001624.hg.1	CBLB	Cbl proto-oncogene, E3 ubiquitin protein ligase B	NM_170662	NM_170662	RefSeq	Homo sapiens Cbl proto-oncogene, E3 ubiquitin protein ligase B (CBLB), mRNA.	Coding	chr3	105374305 - 105588396	-	517.41	489.85	645.57	206.69	215.01	207.98	213.87	184.76	217.96	407.51	236.55	367.37	353.88	234.71	317.12	266.45	315.14	261.44	210.71	240.57	257.86	306.14	274.89	280.07	262.87	184.7	157.97	196.22	235.44	234.56	269.72	253.77	304.64	310.81	2.73133	4.75828	-2.67059	4.32985	-0.00462908
TC14000977.hg.1	CBLN3	cerebellin 3 precursor	NM_001039771	NM_001039771	RefSeq	Homo sapiens cerebellin 3 precursor (CBLN3), mRNA.	Coding	chr14	24895738 - 24900160	-	142.12	125.46	227.97	102.08	122.94	95.07	103.18	123.32	122.71	136.06	133.41	128.39	138.51	127.7	118.64	121.65	155.74	153.1	119.6	118.43	130.44	139.09	113.84	123.22	137.12	272.7	231.64	163.06	220.35	147.06	180.07	252.25	214.05	321.66	-6.65481	-6.23063	-2.22898	-6.02357	-4.30238
TC21000148.hg.1	CBR1	carbonyl reductase 1	NM_001757	NM_001757	RefSeq	Homo sapiens carbonyl reductase 1 (CBR1), mRNA.	Coding	chr21	37442239 - 37445464	+	88.72	96.5	83.95	246.43	250.12	198.48	178.8	177.22	209.76	134.02	146.85	112.25	137.6	140.15	175.35	163.14	134.16	140.6	177.97	175.58	210.96	134.59	189.37	161.53	129.58	162.78	145.64	138.5	127.14	80.92	92.16	124.43	110.95	158.56	1.39889	-0.461656	-7.35025	-0.214543	-3.77751
TC21000500.hg.1	CBS	cystathionine-beta-synthase	NM_001178009	NM_001178009	RefSeq	Homo sapiens cystathionine-beta-synthase (CBS), transcript variant 3, mRNA.	Coding	chr21	44473301 - 44497053	-	122.37	122.59	168.31	232.1	210.71	182.18	250.31	306.69	314.3	340.67	295.77	377.73	422.07	334.82	504.57	329.93	390.08	340.69	290.56	339.15	342.75	329.82	383.29	347.93	262.99	261.2	270.41	217.72	286.84	231.12	243.44	332.6	421.84	320.27	4.91611	-0.954283	-2.84994	4.28114	2.44227
TC0X001089.hg.1	CBX1P1	chromobox homolog 1 pseudogene 1	ENST00000450308	ENST00000450308	ENSEMBL	cdna:pseudogene chromosome:GRCh37:X:62519126:62519551:-1 gene:ENSG00000230823 gene_biotype:pseudogene transcript_biotype:processed_pseudogene	Coding	chrX	62519126 - 62519551	-	228.41	296.29	198.12	597.26	493.67	560.92	508.79	469.95	445.42	420.49	457.78	399.69	367.32	473.5	484.73	440.76	321.96	379.15	467.44	452.75	362.71	423	539.59	382.55	351.11	184.04	108.23	160.8	229.41	263.3	217.85	150.69	109.71	66.91	-1.09486	-4.14508	3.12927	-1.23858	-2.02812
TC12001566.hg.1	CBX5	chromobox homolog 5	NM_001127321	NM_001127321	RefSeq	Homo sapiens chromobox homolog 5 (CBX5), transcript variant 2, mRNA.	Coding	chr12	54624724 - 54673955	-	988.42	1020.62	763.01	1822.36	1771.95	1848.63	1787.44	1669.49	1737.99	1691.47	1643.65	1611.23	1753.78	1788.95	1830.74	1810.47	1693.54	1771.16	1681.82	1800.98	1970.12	1943.71	1749.27	1742.77	1708.71	1036.96	872.47	892.66	1735.25	1578.94	1848.71	657.62	649.16	481.36	3.38277	-7.64372	5.34233	4.03004	-3.32907
TC22000801.hg.1	CBX7	chromobox homolog 7	NM_175709	NM_175709	RefSeq	Homo sapiens chromobox homolog 7 (CBX7), mRNA.	Coding	chr22	39516172 - 39548679	-	216.47	199.17	287.54	133.65	154.94	134.04	139.88	168.94	150.09	162.33	167.46	172.2	186.67	194.25	195.38	177.4	181.56	190.14	170.2	204.12	163.69	159.36	161.22	160.13	190.57	471.88	497.34	438.15	533.81	486.72	454.69	488.18	507.08	522.26	-5.02485	0.503405	8.76206	-2.87507	1.42904
TC01002844.hg.1	CCBL2	cysteine conjugate-beta lyase 2	NM_001008661	NM_001008661	RefSeq	Homo sapiens cysteine conjugate-beta lyase 2 (CCBL2), transcript variant 1, mRNA.	Coding	chr1	89401456 - 89458643	-	419.02	430.05	320.34	576.45	473.11	622.21	726.07	491.88	558.98	816.09	549.78	577.14	588.68	456.38	573.32	507.09	414.42	431.17	489.38	346.91	515.54	418.92	547.3	511.84	461.96	153.19	125.56	156.68	276.58	304.84	303.35	119.11	127.69	95.18	-6.98942	3.25276	6.49432	-4.70071	4.87261
TC16000303.hg.1	CCDC101	coiled-coil domain containing 101	NM_138414	NM_138414	RefSeq	Homo sapiens coiled-coil domain containing 101 (CCDC101), mRNA.	Coding	chr16	28565247 - 28603111	+	660.71	633.95	547.66	729.15	704.88	745.54	663.38	763.07	678.3	755.48	577.08	632.91	682.89	532.43	560.9	586	481.44	557.92	664.64	592.23	627.26	598.82	592.58	581.54	517.62	246.16	303.76	319.98	280.5	346.72	271.37	253.84	363.31	237.58	-7.30702	1.64508	2.92489	-7.29674	0.522947
TC04000564.hg.1	CCDC109B	coiled-coil domain containing 109B	NM_017918	NM_017918	RefSeq	Homo sapiens coiled-coil domain containing 109B (CCDC109B), mRNA.	Coding	chr4	110481355 - 110609874	+	505.44	528.5	570.99	508.22	450.14	468.61	409.12	445.41	403.19	579.03	452.66	499.48	450.28	440.32	476.79	456.6	415.63	441.84	479.84	384.63	433.61	464.96	578.41	542.63	463.65	197.63	209.27	250.56	385.76	361.8	371.8	126.02	143.48	75.3	-4.54133	3.72063	4.16656	-7.0527	4.82264
TC05001688.hg.1	CCDC112	coiled-coil domain containing 112	NM_001040440	NM_001040440	RefSeq	Homo sapiens coiled-coil domain containing 112 (CCDC112), transcript variant 1, mRNA.	Coding	chr5	114602885 - 114632528	-	114.96	130.19	71.26	237.38	198.1	207.93	188.08	142.39	157.59	260.87	146.56	182.21	253.04	196.37	306.33	226.46	210.91	162.57	213.32	198.33	207.65	158.99	226.75	189.53	148.63	54.52	53.45	71.59	50.33	58.05	63.27	56.86	81.05	54.32	-0.512141	-3.61596	7.5583	-2.00043	-4.40566
TC16000501.hg.1	CCDC113	coiled-coil domain containing 113	NM_001142302	NM_001142302	RefSeq	Homo sapiens coiled-coil domain containing 113 (CCDC113), transcript variant 2, mRNA.	Coding	chr16	58283840 - 58317740	+	51.05	52.45	39.09	142.31	95.74	172.81	116.73	71.14	97.89	146.01	120.97	157.97	122.01	126.48	179.95	107.16	89.3	101.47	107.4	95.01	109.31	100.09	106.36	97.16	77.64	37.95	43.16	43.35	37.9	39.64	43.2	44.35	57.58	34.32	4.03744	-6.92203	7.63315	2.83052	-7.46079
TC22000187.hg.1	CCDC117	coiled-coil domain containing 117	NM_173510	NM_173510	RefSeq	Homo sapiens coiled-coil domain containing 117 (CCDC117), mRNA.	Coding	chr22	29168662 - 29185283	+	275.03	253.1	156.15	536.27	416.73	518.42	468.08	498.63	423.11	363.39	433.2	392.15	453.07	573.14	496.97	497.33	260.41	337.59	493.15	462.4	415.41	496.56	511.7	473.66	406.84	774.15	822.49	1046.69	926.52	1034.98	785.55	734.53	868.4	719.37	-3.41836	3.37882	-0.588514	0.84101	3.17507
TC19000347.hg.1	CCDC124	coiled-coil domain containing 124	NM_001136203	NM_001136203	RefSeq	Homo sapiens coiled-coil domain containing 124 (CCDC124), transcript variant 2, mRNA.	Coding	chr19	18043824 - 18054794	+	704.91	751.07	678.14	1510.87	1691.35	1407.48	1390.09	1529.65	1495.85	1351.16	1515.84	1242.55	1501.44	1509.28	1239.77	1428.17	1282.65	1351.59	1719.79	1727.34	1860.16	1139.21	1634.99	1510.87	1301.22	1275.2	1196.58	1343.6	1301.32	1201.68	1095.5	1323.09	1290.85	1401.24	3.80789	1.01619	-5.9366	2.19557	1.50862
TC05001437.hg.1	CCDC125	coiled-coil domain containing 125	NM_176816	NM_176816	RefSeq	Homo sapiens coiled-coil domain containing 125 (CCDC125), mRNA.	Coding	chr5	68576002 - 68628636	-	386.43	419.21	186.97	318.07	295.36	335.74	320.79	277.6	327.68	325.29	275.02	292.71	258.88	264.32	319.2	311.49	236.85	239.51	256.26	278.22	282.69	305.07	317.83	286.48	284.26	88.81	98.3	112.32	126.19	126.63	153.31	88.81	104.19	78.07	-7.04789	0.0416559	6.6466	-7.48427	0.866549
TC07000552.hg.1	CCDC132	coiled-coil domain containing 132	NM_017667	NM_017667	RefSeq	Homo sapiens coiled-coil domain containing 132 (CCDC132), transcript variant 1, mRNA.	Coding	chr7	92861653 - 92988338	+	110.16	115.49	82.17	227.35	174.62	192.89	168.41	138.29	167.06	335.91	183.73	269.83	327.52	219.01	339.91	245.45	190.95	175.75	192.19	214.76	217.66	220.05	244.73	205.18	179.58	401.25	457.87	644.87	504.41	557.84	356.11	256.96	255.74	341.53	1.77156	5.31925	2.92585	3.15939	2.78371
TC02000669.hg.1	CCDC138	coiled-coil domain containing 138	NM_144978	NM_144978	RefSeq	Homo sapiens coiled-coil domain containing 138 (CCDC138), mRNA.	Coding	chr2	109403213 - 109493034	+	88.02	86.82	40.87	301.06	224.3	284.53	216.89	184	207.44	288.06	211.42	162.77	354.78	324.09	290.67	297.28	191.9	164.16	214.09	283.32	234.2	216.73	261.42	223.08	217.37	34.45	44.8	61.46	55.65	55.6	54.9	38.14	58.88	30.18	1.17147	-6.12002	5.11114	3.37062	-5.3646
TC17002870.hg.1	CCDC144A	coiled-coil domain containing 144A	NM_014695	NM_014695	RefSeq	Homo sapiens coiled-coil domain containing 144A (CCDC144A), mRNA.	Coding	chr17	16592851 - 16681195	+	120.52	154.13	245.35	156.73	88.39	190.62	119.76	133.48	152.51	194.84	136.71	204.01	230.13	161.14	223.51	177.83	270.69	179.94	152.82	233.43	156.69	269.53	211.45	188.35	259.68	302.75	457.27	552.15	359.77	482.19	365.44	262.36	440.02	313.75	-7.00632	-1.58406	-1.07705	-6.41397	-3.08359
TC17002892.hg.1	CCDC144B	coiled-coil domain containing 144B (pseudogene)	NR_036647	NR_036647	RefSeq	Homo sapiens coiled-coil domain containing 144B (pseudogene) (CCDC144B), non-coding RNA.	Coding	chr17	18441115 - 18528930	-	223.52	290.91	503.61	269.98	119.06	341.94	203.76	193.98	267.75	360.2	224.51	347.94	424.18	293.16	365.68	320.61	476.11	309.28	251.51	431.21	259.16	478.37	416.44	335.94	525.13	479.35	733.73	842.14	604.81	757.59	582.14	408.81	776.79	538.57	-7.49552	-3.50322	-2.48644	-6.99791	-4.88282
TC17000252.hg.1	CCDC144CP	coiled-coil domain containing 144C, pseudogene	NR_023380	NR_023380	RefSeq	Homo sapiens coiled-coil domain containing 144C, pseudogene (CCDC144CP), non-coding RNA.	Coding	chr17	20224477 - 20305504	+	109.95	151.98	224.06	145.22	65.68	178.41	98.08	100.19	139.61	178.79	109.24	184.51	229.21	157.13	220.31	178.5	268.51	158.7	128.67	223.39	148.62	254.03	227.85	184.31	245.3	352.06	496.35	643.65	401.76	498.11	360.24	276.01	509.41	353.21	-7.12264	-0.126416	-0.149116	-6.02743	-1.95089
TC06001684.hg.1	CCDC167	coiled-coil domain containing 167	NM_138493	NM_138493	RefSeq	Homo sapiens coiled-coil domain containing 167 (CCDC167), mRNA.	Coding	chr6	37450696 - 37467700	-	111.93	103.81	130.27	282.89	335.46	274.62	298.28	329.91	275.14	346.76	277.01	255.5	422.6	291.54	253.92	375.92	265.76	346.51	329.8	347.25	377.92	314.25	418.78	346.25	282.45	417.77	312.39	238.06	601.33	563.67	564.35	256.56	209.74	219.96	6.93584	1.50643	-7.49753	7.03674	0.994915
TC13001725.hg.1	CCDC169	coiled-coil domain containing 169	NM_001144981	NM_001144981	RefSeq	Homo sapiens coiled-coil domain containing 169 (CCDC169), transcript variant 1, mRNA.	Coding	chr13	36801179 - 36871992	-	77.01	88.99	30.96	192.12	145.37	138.44	104.38	100.26	87.8	174.75	112.35	131.34	259.53	176.98	217.46	183.32	155.89	127.91	93.09	117.47	170.45	174.82	169.27	165.64	108.46	32.48	45.15	45.81	42.65	42.98	35.21	50.02	77.82	33.41	-3.19849	-6.48898	3.13506	-1.42132	-7.37164
TC01002612.hg.1	CCDC17	coiled-coil domain containing 17	NM_001114938	NM_001114938	RefSeq	Homo sapiens coiled-coil domain containing 17 (CCDC17), transcript variant 1, mRNA.	Coding	chr1	46085716 - 46089731	-	142.49	160.61	175.55	111.27	116.31	104.7	102.38	118.39	111.34	112.42	116.14	121.95	123.29	113.6	109.02	122.07	113.89	112.07	116.97	115.86	128.98	114.52	106.59	113.78	118.78	242.55	231.34	241.76	187.46	213.8	166.45	270.59	221.4	290.32	-1.71419	-2.03283	7.89754	-1.73504	-1.85517
TC09000077.hg.1	CCDC171	coiled-coil domain containing 171	NM_173550	NM_173550	RefSeq	Homo sapiens coiled-coil domain containing 171 (CCDC171), mRNA.	Coding	chr9	15552872 - 16061661	+	308.15	278.84	125.2	74.99	59.97	68.37	72.1	63.87	60.25	61.47	51.18	59.7	68.93	47.35	61.44	61.12	53.51	51.13	50.55	49.16	60.63	58.79	59.58	64.43	52.05	39.43	41.08	38.1	34.64	33.64	38.16	41.83	38.85	40.93	3.71743	2.87801	-1.78486	3.18311	3.09578
TC14000454.hg.1	CCDC176	coiled-coil domain containing 176	NM_025057	NM_025057	RefSeq	Homo sapiens coiled-coil domain containing 176 (CCDC176), mRNA.	Coding	chr14	74486056 - 74549566	+	83.1	86.54	48.28	65.63	59.1	68.59	52.27	53.71	47.01	75.24	56.46	56.92	87.22	73.81	88	60.29	64.88	60.2	61.09	70.18	55.84	68.48	71.41	58.23	55.58	478.76	907.5	1074.4	530.29	581.16	314.09	277.95	535.32	681.1	-7.22627	5.19014	9.95323	-7.01254	3.07097
TC09000489.hg.1	CCDC180	coiled-coil domain containing 180	NM_020893	NM_020893	RefSeq	Homo sapiens coiled-coil domain containing 180 (CCDC180), mRNA.	Coding	chr9	100000708 - 100139577	+	180.27	181.53	174.15	105.38	93	105.65	95.17	94.61	87.52	85.26	92.82	106.1	86.86	98.55	124.55	91.11	113.96	95.61	100.39	98.52	87.58	97.31	102.07	94.34	97.09	86.85	89.06	94.54	76.52	83.82	82.79	93.01	104.34	99.09	3.49308	2.68147	-6.45922	5.86818	1.02024
TC08001084.hg.1	CCDC25	coiled-coil domain containing 25	NM_018246	NM_018246	RefSeq	Homo sapiens coiled-coil domain containing 25 (CCDC25), mRNA.	Coding	chr8	27590833 - 27630170	-	201.5	189.84	92.33	422.42	332.35	399.37	337.36	358.34	319.89	409.42	362.13	392.21	436.47	396.63	442.75	383.14	299.56	298.89	350.3	401.7	366.85	357.09	456.55	441.34	334.22	154.16	124.52	152.22	222.82	227.79	202.16	172.73	181.9	111.8	-0.748113	-7.59673	4.85993	0.555842	-7.54963
TC06001032.hg.1	CCDC28A	coiled-coil domain containing 28A	NM_015439	NM_015439	RefSeq	Homo sapiens coiled-coil domain containing 28A (CCDC28A), mRNA.	Coding	chr6	139094657 - 139114456	+	461.41	372.72	328.5	226.82	199.38	208.93	187.35	233.73	174.13	243.61	219.6	256.08	260.01	252.99	291.15	253.42	223.22	208.52	220.24	235.22	202.4	241.56	231.21	217.96	212.72	554.8	545.29	701.33	450.11	422.13	341.5	546.64	553.15	562.79	0.617595	-3.09093	7.29803	1.67671	-3.57748
TC11001508.hg.1	CCDC34	coiled-coil domain containing 34	NM_030771	NM_030771	RefSeq	Homo sapiens coiled-coil domain containing 34 (CCDC34), transcript variant 1, mRNA.	Coding	chr11	27352374 - 27385415	-	94.61	113.97	56.81	378.18	395.3	364.53	311.52	313.15	338.75	345.54	256.58	290.76	456.4	414.6	461.62	433.78	253.61	236.95	383.33	330.44	378.99	241.35	386.32	290	257.64	204.37	171.66	267.7	302.86	381.35	369.26	171.36	168.93	79.68	2.88384	-1.17509	-4.56717	3.4338	-5.87804
TC12001824.hg.1	CCDC41	coiled-coil domain containing 41	NM_001042399	NM_001042399	RefSeq	Homo sapiens coiled-coil domain containing 41 (CCDC41), transcript variant 2, mRNA.	Coding	chr12	94702056 - 94853764	-	249.18	293.82	161.62	382.09	277.77	380.34	284.9	232.92	270.91	271.68	223.99	237.31	299.15	240.79	327.81	345.37	236.81	203.42	248.93	245.04	302.72	301.93	295.56	284.95	233.19	54.68	77.11	87.53	85.42	110.7	104.82	55.74	97.98	60.06	-7.35338	1.11694	4.77077	-6.11902	0.992303
TC17001584.hg.1	CCDC43	coiled-coil domain containing 43	NM_144609	NM_144609	RefSeq	Homo sapiens coiled-coil domain containing 43 (CCDC43), transcript variant 1, mRNA.	Coding	chr17	42754805 - 42767165	-	195.53	201.42	144.02	395.2	390.46	500.84	325.78	446.21	382.13	393.52	286.74	414.05	533.25	488.21	620.62	346.18	265.15	261.84	404.85	354.01	376.05	362.62	510.66	428.29	380.34	113.51	137.04	177.94	223.63	232.46	198.42	95.79	208.28	75.64	-0.955239	-6.26642	1.29712	3.56933	-5.85723
TC03001052.hg.1	CCDC50	coiled-coil domain containing 50	NM_174908	NM_174908	RefSeq	Homo sapiens coiled-coil domain containing 50 (CCDC50), transcript variant 1, mRNA.	Coding	chr3	191046866 - 191116459	+	462.42	486.02	599.97	488.72	522.61	584.53	537.56	464.05	638.06	1216.05	914.55	1014.13	808.93	603.72	796.44	662.69	541.23	805.06	741.05	747.75	808.69	976.47	948.43	810.67	1005.7	111.78	96.5	148.18	155.98	157.31	151.99	150.06	230.57	84.47	-4.22941	5.71496	9.46697	1.81859	0.341231
TC03001702.hg.1	CCDC58	coiled-coil domain containing 58	NM_001017928	NM_001017928	RefSeq	Homo sapiens coiled-coil domain containing 58 (CCDC58), mRNA.	Coding	chr3	122078436 - 122102078	-	97.48	95.91	82.43	392.12	287.36	317.05	281.56	328.42	268.81	248.87	269.28	237.46	303.92	338.27	333.51	408.46	214.53	234.35	278.05	318.01	303.08	337.99	273.5	264.11	232.67	74.24	54.77	87.18	107.43	91.02	91.26	63.38	87.37	57.11	3.93226	-5.80858	4.36467	7.9259	-5.21378
TC10001317.hg.1	CCDC6	coiled-coil domain containing 6	NM_005436	NM_005436	RefSeq	Homo sapiens coiled-coil domain containing 6 (CCDC6), mRNA.	Coding	chr10	61548506 - 61666414	-	1431.7	1573.27	1132.03	1935.98	1913.4	1812	2038.65	1610.04	1826.82	2048.43	1749.46	1524.34	1793.61	1549.74	1504.67	1796.48	1907.27	1814.69	1602.3	1404.9	1814.53	1796.67	1756.93	1539.43	1416.95	446.51	379.99	464.02	617.16	625.49	666.02	2794.38	2963.53	3369.06	-5.48848	4.75685	9.87172	-5.5644	1.61388
TC18000524.hg.1	CCDC68	coiled-coil domain containing 68	NM_025214	NM_025214	RefSeq	Homo sapiens coiled-coil domain containing 68 (CCDC68), transcript variant 1, mRNA.	Coding	chr18	52568740 - 52626739	-	19.45	19.27	22.27	32.04	36.21	40.76	32.15	33.78	33.5	71.65	61.99	52.33	138.41	90.74	91.47	87.96	53.4	54.02	51.77	60.01	75.74	60.45	60.34	58.78	47.75	75.74	61.18	51.33	102.48	216.17	208.39	51.99	47.77	33.43	4.69994	4.19962	-7.56433	6.93078	0.361986
TC07001740.hg.1	CCDC71L	coiled-coil domain containing 71-like	NM_175884	NM_175884	RefSeq	Homo sapiens coiled-coil domain containing 71-like (CCDC71L), mRNA.	Coding	chr7	106297211 - 106301634	-	244.92	230.44	212.87	198.8	199.95	211.59	170.01	240.56	191.06	294.09	253.65	300.79	412.66	331.07	447.08	268.61	235.02	284.2	276.84	327.25	254.1	263.5	287.94	234.62	241.18	1490.49	1599.82	996.4	1253.37	1294.65	843.91	1140.57	1627.16	1157.22	-5.3953	7.14751	8.35322	-6.35976	8.22058
TC11000518.hg.1	CCDC86	coiled-coil domain containing 86	NM_024098	NM_024098	RefSeq	Homo sapiens coiled-coil domain containing 86 (CCDC86), mRNA.	Coding	chr11	60609429 - 60618561	+	235.35	256.32	277.71	536.29	519.78	590.56	478.56	560.98	449.87	360.06	512.31	367.41	412.9	486.94	387.59	473.14	347.12	395.98	592.22	477.16	479.22	431.83	481.25	476.54	425.01	312.75	332.85	310.16	281.19	262.59	286.92	327.48	327.24	368.41	-0.772086	-5.15979	-3.81885	4.24075	-4.26427
TC02001860.hg.1	CCDC88A	coiled-coil domain containing 88A	NM_001135597	NM_001135597	RefSeq	Homo sapiens coiled-coil domain containing 88A (CCDC88A), transcript variant 1, mRNA.	Coding	chr2	55514978 - 55647057	-	873.53	960.85	520.92	763.78	648.03	832.74	780.59	558.21	653.48	702.48	606.42	686.9	601.44	550.56	631.09	667.59	613.97	516.76	550.76	491.47	574.53	688.46	754.03	686.81	636.61	157.42	151.87	180.47	328.83	363.56	362.8	140.86	196.76	65.61	-5.44971	4.43883	9.02955	-7.00339	1.72101
TC14001436.hg.1	CCDC88C	coiled-coil domain containing 88C	NM_001080414	NM_001080414	RefSeq	Homo sapiens coiled-coil domain containing 88C (CCDC88C), mRNA.	Coding	chr14	91737667 - 91884188	-	596.23	549.96	625.72	322.85	309.17	303.17	303.56	298.15	270.96	249.73	254.9	210.42	271.2	250.94	259.12	282.68	260.75	250.1	298.59	261.21	289.45	249.47	264.83	246.19	253.8	207.71	206.99	262.74	287.32	297	287.14	203.18	191.44	204.07	6.37168	4.12982	-5.06458	7.831	6.21482
TC02002244.hg.1	CCDC93	coiled-coil domain containing 93	NM_019044	NM_019044	RefSeq	Homo sapiens coiled-coil domain containing 93 (CCDC93), mRNA.	Coding	chr2	118673054 - 118771739	-	424.82	397.72	454.21	314.44	272.26	303.82	290.02	249.21	264.42	230.88	212.49	193.71	199.79	167.74	177.22	216.89	202.73	187.24	217.06	220.09	230.87	213.3	234.94	203.57	203.51	169.44	183.59	220.96	312.55	269.05	219.71	96.47	129.24	79.22	5.52742	2.54421	-6.83736	5.74628	5.7924
TC05001317.hg.1	CCL28	chemokine (C-C motif) ligand 28	NM_148672	NM_148672	RefSeq	Homo sapiens chemokine (C-C motif) ligand 28 (CCL28), mRNA.	Coding	chr5	43376747 - 43412493	-	226.96	216.62	188.99	125.93	108.86	118.91	122.04	128.59	134.1	124.66	132.26	189.26	123.34	130.92	144.29	138.2	122.15	149.65	113.38	146.75	127.35	172.9	151.77	172	161.28	86.23	103.61	89.83	92.66	86.29	113.29	112.46	101.57	109.3	-0.386558	2.96661	-1.83245	-3.16294	1.50064
TC13000124.hg.1	CCNA1	cyclin A1	NM_001111045	NM_001111045	RefSeq	Homo sapiens cyclin A1 (CCNA1), transcript variant 2, mRNA.	Coding	chr13	37005657 - 37017019	+	50.65	48.95	52.12	468.36	254.33	572.99	549.24	654.24	543.81	86.88	85.39	178.36	57.29	62.46	74.36	75.52	85.92	94.82	120.46	86.53	79.33	94.23	481.79	339.86	384.08	73.57	73.99	67.48	55.38	58.76	60.49	86.68	85.66	71.5	0.685305	-2.53744	-4.94164	-2.72242	-1.292
TC04001516.hg.1	CCNA2	cyclin A2	NM_001237	NM_001237	RefSeq	Homo sapiens cyclin A2 (CCNA2), mRNA.	Coding	chr4	122737599 - 122745088	-	62.46	71.89	38.74	3284	3584.31	3377.38	3669.12	3002.86	3268.63	3113.19	3080.03	3016.14	3565.01	3737.97	3460.85	3299.5	3095.76	3450.5	3463.32	3218.16	3631.27	3163.33	3689.86	3397.18	2914.07	2682.81	3149.53	2337.4	3727.57	4036.61	4044.34	2496.76	3227.14	1998.28	17.6359	12.3389	-4.65141	17.3977	11.9143
TC05000298.hg.1	CCNB1	cyclin B1	NM_031966	NM_031966	RefSeq	Homo sapiens cyclin B1 (CCNB1), mRNA.	Coding	chr5	68462837 - 68474072	+	73.9	83.88	60.68	1561.02	1361.22	1369.97	1387.41	1254.08	1285.64	1257.93	1283.77	1291.44	1293.63	1360.73	1416.49	1498.16	1134.38	1184.35	1410.11	1409.68	1402.24	1198.62	1365.31	1218.66	1085.31	849.36	718.12	649.01	1545.59	1710.41	1590.12	562.81	518	407.51	16.5924	10.6795	1.41087	17.1918	8.77405
TC14000878.hg.1	CCNB1IP1	cyclin B1 interacting protein 1, E3 ubiquitin protein ligase	NM_021178	NM_021178	RefSeq	Homo sapiens cyclin B1 interacting protein 1, E3 ubiquitin protein ligase (CCNB1IP1), transcript variant 1, mRNA.	Coding	chr14	20779527 - 20801457	-	466.73	422.49	262.82	409.54	305.53	377.99	361.4	409.43	342.58	295.77	259.55	368.45	243.59	259.28	339.21	257.33	215.92	212.3	253.75	209.56	232.77	277.28	288.02	299.43	312.54	64.77	68.47	69.73	73.26	87.72	69.03	56.78	95.69	62.07	-2.49395	5.97401	10.3899	-5.24121	4.24035
TC15000449.hg.1	CCNB2	cyclin B2	NM_004701	NM_004701	RefSeq	Homo sapiens cyclin B2 (CCNB2), mRNA.	Coding	chr15	59397277 - 59417244	+	59.18	57.7	32.49	1398.76	1240.53	1295.41	1262.9	1244.98	1209	1308.44	1260.67	1630.38	1923.66	2138.64	2505.91	1573.41	1306.22	1364.92	1536.1	1844.07	1445.21	1248.72	1898.13	1658.38	1323.97	1282.12	1270.16	1347.97	2392.2	2396.15	2068.87	803.98	977.46	410.81	14.8866	11.2324	-5.98304	14.5058	6.13394
TC06001966.hg.1	CCNC	cyclin C	NM_001013399	NM_001013399	RefSeq	Homo sapiens cyclin C (CCNC), transcript variant 2, mRNA.	Coding	chr6	99990256 - 100016849	-	204.32	194.09	155.67	231.64	203.1	235.3	216.38	186.02	194.6	201.8	187.71	200.05	217.91	222.11	203.03	223.13	158.82	176.46	193.06	172.64	182.65	188.02	225.84	205.14	182.42	91.54	86.31	108.4	158.58	152.66	132.06	81.96	95.86	69.65	-7.60518	0.256901	2.4835	-7.21513	1.35774
TC11000718.hg.1	CCND1	cyclin D1	NM_053056	NM_053056	RefSeq	Homo sapiens cyclin D1 (CCND1), mRNA.	Coding	chr11	69455855 - 69469242	+	109.21	108.26	142.81	225.15	257.66	245.1	287.94	309.94	261.52	163.37	351.85	272.91	121.66	185.64	125.63	164.9	146.45	231.45	200.49	173.02	171.35	216.38	300.96	163.76	233.46	169.54	178.34	145.41	133.76	137.23	141.17	167.26	168.06	192.21	-2.87292	-4.42269	-7.11437	-1.81947	-3.32006
TC12000060.hg.1	CCND2	cyclin D2	NM_001759	NM_001759	RefSeq	Homo sapiens cyclin D2 (CCND2), mRNA.	Coding	chr12	4382902 - 4414522	+	2049.42	1833.57	1448.46	2030.78	2259.53	2494.53	2509.3	2045.8	2020.11	1104.3	1221.34	1384.26	1311.7	1384.64	1769.81	1711.18	1159.97	1418.8	2076.68	1640.07	1811.94	1471.11	1763.27	1670.83	1720.77	198.95	167.31	163.95	154.62	165.62	159.99	240.5	222.27	213.83	-7.20767	10.7275	11.0488	-7.4174	10.2998
TC15000325.hg.1	CCNDBP1	cyclin D-type binding-protein 1	NM_012142	NM_012142	RefSeq	Homo sapiens cyclin D-type binding-protein 1 (CCNDBP1), transcript variant 1, mRNA.	Coding	chr15	43477455 - 43489375	+	694.15	639.73	719.76	387.93	364.57	374.62	377.75	413.77	378.84	632.22	416.94	638.68	813.71	669.75	816.03	621.24	551.48	459.85	489.42	624.17	551.4	509.02	607.85	518.19	454.59	2755.48	2791.37	2908.58	2063.76	2298.39	1464.22	2708	2725	2464.11	-4.91352	8.93292	11.7626	-3.24938	8.12058
TC19000416.hg.1	CCNE1	cyclin E1	NM_001238	NM_001238	RefSeq	Homo sapiens cyclin E1 (CCNE1), mRNA.	Coding	chr19	30302901 - 30315216	+	135.96	138.6	130.7	677.54	738.69	756.6	551.79	568.67	578.63	416.01	561.58	495.47	1019.43	1147.63	1300.48	838.67	620.19	671.45	991.62	1173.79	940.1	612.32	756.32	714.21	594.47	291.87	304.98	554.53	511.91	510.03	560.19	279.87	376.56	154.03	8.69201	0.487969	-1.46537	10.8327	-3.71611
TC08001438.hg.1	CCNE2	cyclin E2	NM_057749	NM_057749	RefSeq	Homo sapiens cyclin E2 (CCNE2), mRNA.	Coding	chr8	95891998 - 95908906	-	65.74	50.53	27.47	503.57	426.95	575.2	428.8	403.83	394.59	209.01	431.12	265.8	348.49	481.68	270.31	426.29	244.46	392.32	379.18	439.91	382.46	409.07	496.76	426.14	386.85	267.91	245.5	311.25	400.74	324.03	379.1	221.38	204.53	75.09	6.72115	3.76568	-5.24986	9.03615	-2.37593
TC16000072.hg.1	CCNF	cyclin F	NM_001761	NM_001761	RefSeq	Homo sapiens cyclin F (CCNF), mRNA.	Coding	chr16	2479395 - 2508859	+	116.79	119.92	165.03	749.5	717.75	710.33	644.55	746.52	665.71	596.04	685.19	586.93	782.63	718.73	600.06	847.72	706.39	731.94	756.42	916.42	720.11	674.13	611.93	545.43	499.12	1015.72	731.7	700.55	1765.24	1835.82	1841.08	588.57	436.76	461.78	11.5755	7.06306	-7.56752	9.275	4.98944
TC04000431.hg.1	CCNG2	cyclin G2	NM_004354	NM_004354	RefSeq	Homo sapiens cyclin G2 (CCNG2), mRNA.	Coding	chr4	78078304 - 78354542	+	175.57	188.17	204.22	85.53	95.93	82.51	111.17	113.27	104.57	189.79	103.78	187.95	159.23	104.84	117.88	99.1	138.85	110.1	99.05	106.3	92.23	122.48	141.16	125.49	136.8	181.88	219.41	184.66	199.86	234.94	137.95	125.99	137.09	137.35	0.737987	-7.6047	1.12915	-1.50425	-3.05649
TC10000679.hg.1	CCNJ	cyclin J	NM_001134375	NM_001134375	RefSeq	Homo sapiens cyclin J (CCNJ), transcript variant 1, mRNA.	Coding	chr10	97803151 - 97820627	+	444.29	489.55	286.99	692.97	763.51	678.5	734.44	619.07	722.1	572.04	435.19	439.5	629.35	583.22	684.65	597.37	494.43	402.74	766.5	661.8	718.73	398.88	634.27	597.58	552.47	82.88	73.45	112.84	140.1	114.2	123.16	76.1	109.35	56.4	-5.29203	3.88904	7.44763	-4.93449	3.62753
TC03001939.hg.1	CCNL1	cyclin L1	NM_020307	NM_020307	RefSeq	Homo sapiens cyclin L1 (CCNL1), mRNA.	Coding	chr3	156864297 - 156878549	-	1587.29	1275.1	1676.19	422.71	364.46	419.66	390.28	310.16	344.4	465.35	344.07	457.06	468.37	409.59	504.37	459.63	442.75	394.95	418.98	429.21	374.37	499.06	544.7	510.8	484.04	570.39	692.47	876.55	629.89	647.72	532.03	703	975.44	586.68	10.0734	0.0689723	-0.269	7.33633	-0.973216
TC10000240.hg.1	CCNY	cyclin Y	NM_145012	NM_145012	RefSeq	Homo sapiens cyclin Y (CCNY), transcript variant 1, mRNA.	Coding	chr10	35535953 - 35860852	+	546.03	528.32	406.54	464.75	468.71	445.97	437.57	439.91	441.65	453.12	438.4	470.92	382.36	378.03	360.94	417.39	412.38	425.2	455.41	423.17	428.11	430.16	481.94	460.75	479.56	214.54	232.53	183.72	259.12	240.59	228.87	221.57	244.93	237.36	-6.26034	2.05185	5.72631	-7.13265	1.37127
TC16000215.hg.1	CCP110	centriolar coiled coil protein 110kDa	NM_001199022	NM_001199022	RefSeq	Homo sapiens centriolar coiled coil protein 110kDa (CCP110), transcript variant 1, mRNA.	Coding	chr16	19535179 - 19564730	+	370.65	432.1	232.93	704.29	677.29	712.66	666.79	612.8	687.97	767.42	711.15	757.62	937.93	913.49	888.55	760.87	655.47	668.97	669.71	695.24	797.01	830.12	841.51	783.8	668.59	839.17	809.66	770.39	1299.35	1313.9	1223.83	599.79	700.2	467.48	0.657702	0.0758315	-4.78467	2.062	-3.66588
TC03000257.hg.1	CCRL2	chemokine (C-C motif) receptor-like 2	NM_001130910	NM_001130910	RefSeq	Homo sapiens chemokine (C-C motif) receptor-like 2 (CCRL2), transcript variant 2, mRNA.	Coding	chr3	46448654 - 46454488	+	64.97	48.03	41.83	84.85	88	99.64	94.01	96.38	85.33	94.93	94.39	166.43	89.21	86.67	97.57	78.8	73.8	105.82	86.04	108.09	77.01	127.12	117.74	92.64	94.93	430.52	384.14	440.13	397.63	564.92	370.83	248.58	197.92	308.14	-1.30943	9.3313	9.50938	-0.163007	5.45075
TC11000672.hg.1	CCS	copper chaperone for superoxide dismutase	NM_005125	NM_005125	RefSeq	Homo sapiens copper chaperone for superoxide dismutase (CCS), mRNA.	Coding	chr11	66360292 - 66373490	+	664.23	647.66	387.59	402.37	411.99	339.52	305.68	373.7	360.8	402.58	370.3	538.34	552.75	488.95	617.39	541.76	531.26	444	447.04	501.59	441.74	450.65	455.52	435.17	450.64	1505.41	1189.76	1390.35	1496.1	1385.27	938.68	1746.23	1713.65	1780.13	-7.16003	0.222356	7.68476	-5.93161	2.81766
TC10000596.hg.1	CCSER2	coiled-coil serine-rich protein 2	NM_018999	NM_018999	RefSeq	Homo sapiens coiled-coil serine-rich protein 2 (CCSER2), mRNA.	Coding	chr10	86088342 - 86278276	+	487.67	502.98	538.42	235.4	220.86	223.09	291.1	248.05	250.58	318.88	236.34	245.93	347.72	189.47	191.51	261.73	208.74	203.22	227.33	224.85	266.93	249.44	296.09	261.52	225.64	234.82	259.74	313.94	199.84	211.18	179.38	176.52	159.51	239.06	6.17616	0.63188	-5.62873	4.92038	3.10094
TC01003337.hg.1	CCT3	chaperonin containing TCP1, subunit 3 (gamma)	NM_001008800	NM_001008800	RefSeq	Homo sapiens chaperonin containing TCP1, subunit 3 (gamma) (CCT3), transcript variant 3, mRNA.	Coding	chr1	156278752 - 156337664	-	356.18	442.2	289.75	1341.21	1333.34	1453.4	1308.44	1381.41	1366.34	1074.33	1158.28	1051.41	1210.59	1356.55	1197.56	1321.06	1085.78	1131.48	1393.62	1349.81	1418.39	1232.75	1182.93	1107.7	1065.11	416.97	391.15	524.01	663.56	649.59	600.11	444.44	624.52	350.95	7.4701	-6.41443	6.68179	7.52612	-6.37324
TC02001895.hg.1	CCT4	chaperonin containing TCP1, subunit 4 (delta)	NM_006430	NM_006430	RefSeq	Homo sapiens chaperonin containing TCP1, subunit 4 (delta) (CCT4), transcript variant 1, mRNA.	Coding	chr2	62095224 - 62115939	-	745.48	879.63	591.8	1800.54	1478.39	1871.51	1602.81	1633.09	1504.51	1434.76	1446.83	1352.38	1394.08	1498.57	1333.41	1701.72	1219.44	1337.3	1565.75	1513.77	1541.79	1608.95	1621.07	1526.66	1312.84	517.34	485.69	490.79	739.94	699.92	653.52	469.79	546.87	369.43	1.49632	-3.64284	7.90021	3.38964	-3.47278
TC05000072.hg.1	CCT5	chaperonin containing TCP1, subunit 5 (epsilon)	NM_012073	NM_012073	RefSeq	Homo sapiens chaperonin containing TCP1, subunit 5 (epsilon) (CCT5), mRNA.	Coding	chr5	10250033 - 10266524	+	284.4	307.2	202.66	1085.31	921.05	1153.35	867.22	1024.57	843.44	811.3	838.42	784.74	877.49	984.19	961.63	982.13	608.01	774.2	1057.4	902.42	804.9	920.51	1009.39	853.45	743.06	334.18	278.4	331.95	452.82	466.04	410.07	231.47	314.08	133.77	4.20916	-6.58111	3.47436	7.05067	-7.05201
[truncated: 6,052 more rows]
[truncated: 80 more columns]
